# Supplementary material for: Regulation of piglet T-cell immune responses by thioredoxin peroxidase from Cysticercus cellulosae excretory-secretory antigens
Source: Front Microbiol. 2022 Nov 18;13:1019810. doi: 10.3389/fmicb.2022.1019810 (PMC9718028; doi:10.3389/fmicb.2022.1019810)
Supplement: Supplementary file 2 [file Data_Sheet_2.ZIP]

Archive with 70 entries (56 files):
- 1. Screening and Validation of TPx Protein/
- 1. Screening and Validation of TPx Protein/1. (Screening of TPx proteins--marked yellow section) Differentially_expressed_statistics.xlsx
- 1. Screening and Validation of TPx Protein/2.1(GO analysis--The red font in the yellow part of the mark)GO_Terms_Level2_Classify.xlsx
- 1. Screening and Validation of TPx Protein/2.2 Statistical plot of differential expression of 5 proteins.pzfx
- 1. Screening and Validation of TPx Protein/3.(Biological function notes - marked yellow section)GO_enrichment.xlsx
- 1. Screening and Validation of TPx Protein/4.1 (Validation of TPx protein by PRM - marked yellow section) RD119PRM1B1_Result.xlsx
- 1. Screening and Validation of TPx Protein/4.2 PRM--TPx.pzf
- 1. Screening and Validation of TPx Protein/SPSS statistical analysis/
- 1. Screening and Validation of TPx Protein/SPSS statistical analysis/1. (total) Statistical plot of differential expression of 5 proteins.xlsx
- 1. Screening and Validation of TPx Protein/SPSS statistical analysis/1. Tyrosine-protein phosphatase domain-containing protein/
- 1. Screening and Validation of TPx Protein/SPSS statistical analysis/1. Tyrosine-protein phosphatase domain-containing protein/1. 1 Tyrosine-protein phosphatase domain-containing protein.sav
- 1. Screening and Validation of TPx Protein/SPSS statistical analysis/1. Tyrosine-protein phosphatase domain-containing protein/1. 2 Tyrosine-protein phosphatase domain-containing protein.spv
- 1. Screening and Validation of TPx Protein/SPSS statistical analysis/1. Tyrosine-protein phosphatase domain-containing protein/1.3 (SPSS data export) Tyrosine-protein phosphatase domain-containing protein.doc
- 1. Screening and Validation of TPx Protein/SPSS statistical analysis/2. Proteasome subunit beta/
- 1. Screening and Validation of TPx Protein/SPSS statistical analysis/2. Proteasome subunit beta/2.1 Proteasome subunit beta.sav
- 1. Screening and Validation of TPx Protein/SPSS statistical analysis/2. Proteasome subunit beta/2.2 Proteasome subunit beta.spv
- 1. Screening and Validation of TPx Protein/SPSS statistical analysis/2. Proteasome subunit beta/2.3 (SPSS data export) Proteasome subunit beta.doc
- 1. Screening and Validation of TPx Protein/SPSS statistical analysis/3. Receptor protein-tyrosine kinase/
- 1. Screening and Validation of TPx Protein/SPSS statistical analysis/3. Receptor protein-tyrosine kinase/3.1 Receptor protein-tyrosine kinase.sav
- 1. Screening and Validation of TPx Protein/SPSS statistical analysis/3. Receptor protein-tyrosine kinase/3.2 Proteasome subunit beta.spv
- 1. Screening and Validation of TPx Protein/SPSS statistical analysis/3. Receptor protein-tyrosine kinase/3.3 (SPSS data export) Receptor protein-tyrosine kinase.doc
- 1. Screening and Validation of TPx Protein/SPSS statistical analysis/4. t-SNARE coiled-coil homology domain-containing protein/
- 1. Screening and Validation of TPx Protein/SPSS statistical analysis/4. t-SNARE coiled-coil homology domain-containing protein/4.1 t-SNARE coiled-coil homology domain-containing protein.sav
- 1. Screening and Validation of TPx Protein/SPSS statistical analysis/4. t-SNARE coiled-coil homology domain-containing protein/4.2 t-SNARE coiled-coil homology domain-containing protein.spv
- 1. Screening and Validation of TPx Protein/SPSS statistical analysis/4. t-SNARE coiled-coil homology domain-containing protein/4.3 (SPSS data export) t-SNARE coiled-coil homology domain-containing protein.doc
- 1. Screening and Validation of TPx Protein/SPSS statistical analysis/5. Thioredoxin peroxidase/
- 1. Screening and Validation of TPx Protein/SPSS statistical analysis/5. Thioredoxin peroxidase/5.1 Thioredoxin peroxidase.sav
- 1. Screening and Validation of TPx Protein/SPSS statistical analysis/5. Thioredoxin peroxidase/5.2 Thioredoxin peroxidase.spv
- 1. Screening and Validation of TPx Protein/SPSS statistical analysis/5. Thioredoxin peroxidase/5.3 (SPSS data export) Thioredoxin peroxidase.doc
- 2. C. Cellulosae ESAs and TPx Induced CD4+ and CD8+ T-Lymphocyte Responses in PBMCs/
- 2. C. Cellulosae ESAs and TPx Induced CD4+ and CD8+ T-Lymphocyte Responses in PBMCs/1. Raw data from CD4+ and CD8+ flow analysis/
- 2. C. Cellulosae ESAs and TPx Induced CD4+ and CD8+ T-Lymphocyte Responses in PBMCs/1. Raw data from CD4+ and CD8+ flow analysis/Specimen_002_1640-1_001.fcs
- 2. C. Cellulosae ESAs and TPx Induced CD4+ and CD8+ T-Lymphocyte Responses in PBMCs/1. Raw data from CD4+ and CD8+ flow analysis/Specimen_002_1640-2_002.fcs
- 2. C. Cellulosae ESAs and TPx Induced CD4+ and CD8+ T-Lymphocyte Responses in PBMCs/1. Raw data from CD4+ and CD8+ flow analysis/Specimen_002_1640-3_003.fcs
- 2. C. Cellulosae ESAs and TPx Induced CD4+ and CD8+ T-Lymphocyte Responses in PBMCs/1. Raw data from CD4+ and CD8+ flow analysis/Specimen_002_CD4_002.fcs
- 2. C. Cellulosae ESAs and TPx Induced CD4+ and CD8+ T-Lymphocyte Responses in PBMCs/1. Raw data from CD4+ and CD8+ flow analysis/Specimen_002_CD8_003.fcs
- 2. C. Cellulosae ESAs and TPx Induced CD4+ and CD8+ T-Lymphocyte Responses in PBMCs/1. Raw data from CD4+ and CD8+ flow analysis/Specimen_002_conA 1_004.fcs
- 2. C. Cellulosae ESAs and TPx Induced CD4+ and CD8+ T-Lymphocyte Responses in PBMCs/1. Raw data from CD4+ and CD8+ flow analysis/Specimen_002_conA 2_005.fcs
- 2. C. Cellulosae ESAs and TPx Induced CD4+ and CD8+ T-Lymphocyte Responses in PBMCs/1. Raw data from CD4+ and CD8+ flow analysis/Specimen_002_conA 3_006.fcs
- 2. C. Cellulosae ESAs and TPx Induced CD4+ and CD8+ T-Lymphocyte Responses in PBMCs/1. Raw data from CD4+ and CD8+ flow analysis/Specimen_002_ESA-1_016.fcs
- 2. C. Cellulosae ESAs and TPx Induced CD4+ and CD8+ T-Lymphocyte Responses in PBMCs/1. Raw data from CD4+ and CD8+ flow analysis/Specimen_002_ESA-2_017.fcs
- 2. C. Cellulosae ESAs and TPx Induced CD4+ and CD8+ T-Lymphocyte Responses in PBMCs/1. Raw data from CD4+ and CD8+ flow analysis/Specimen_002_ESA-3_001_018.fcs
- 2. C. Cellulosae ESAs and TPx Induced CD4+ and CD8+ T-Lymphocyte Responses in PBMCs/1. Raw data from CD4+ and CD8+ flow analysis/Specimen_002_TPx-1_010.fcs
- 2. C. Cellulosae ESAs and TPx Induced CD4+ and CD8+ T-Lymphocyte Responses in PBMCs/1. Raw data from CD4+ and CD8+ flow analysis/Specimen_002_TPx-2_011.fcs
- 2. C. Cellulosae ESAs and TPx Induced CD4+ and CD8+ T-Lymphocyte Responses in PBMCs/1. Raw data from CD4+ and CD8+ flow analysis/Specimen_002_TPx-3_012.fcs
- 2. C. Cellulosae ESAs and TPx Induced CD4+ and CD8+ T-Lymphocyte Responses in PBMCs/1. Raw data from CD4+ and CD8+ flow analysis/Specimen_002_阴性_001..fcs
- 2. C. Cellulosae ESAs and TPx Induced CD4+ and CD8+ T-Lymphocyte Responses in PBMCs/2. SPSS statistical analysis/
- 2. C. Cellulosae ESAs and TPx Induced CD4+ and CD8+ T-Lymphocyte Responses in PBMCs/2. SPSS statistical analysis/2.1 SPSS statistical analysis--CD4+/
- 2. C. Cellulosae ESAs and TPx Induced CD4+ and CD8+ T-Lymphocyte Responses in PBMCs/2. SPSS statistical analysis/2.1 SPSS statistical analysis--CD4+/2.1.1 SPSS statistical analysis--CD4+.sav
- 2. C. Cellulosae ESAs and TPx Induced CD4+ and CD8+ T-Lymphocyte Responses in PBMCs/2. SPSS statistical analysis/2.1 SPSS statistical analysis--CD4+/2.1.2 SPSS statistical analysis--CD4+.spv
- 2. C. Cellulosae ESAs and TPx Induced CD4+ and CD8+ T-Lymphocyte Responses in PBMCs/2. SPSS statistical analysis/2.1 SPSS statistical analysis--CD4+/2.1.3 (SPSS data export) SPSS statistical analysis--CD4+.doc
- 2. C. Cellulosae ESAs and TPx Induced CD4+ and CD8+ T-Lymphocyte Responses in PBMCs/2. SPSS statistical analysis/2.2 SPSS statistical analysis--CD8+/
- 2. C. Cellulosae ESAs and TPx Induced CD4+ and CD8+ T-Lymphocyte Responses in PBMCs/2. SPSS statistical analysis/2.2 SPSS statistical analysis--CD8+/2.2.1 SPSS statistical analysis--CD8+.sav
- 2. C. Cellulosae ESAs and TPx Induced CD4+ and CD8+ T-Lymphocyte Responses in PBMCs/2. SPSS statistical analysis/2.2 SPSS statistical analysis--CD8+/2.2.2 SPSS statistical analysis--CD8+.spv
- 2. C. Cellulosae ESAs and TPx Induced CD4+ and CD8+ T-Lymphocyte Responses in PBMCs/2. SPSS statistical analysis/2.2 SPSS statistical analysis--CD8+/2.2.3 (SPSS data export) SPSS statistical analysis--CD8+.doc
- 2. C. Cellulosae ESAs and TPx Induced CD4+ and CD8+ T-Lymphocyte Responses in PBMCs/2. SPSS statistical analysis/2.3 SPSS statistical analysis--CD4 and CD8/
- 2. C. Cellulosae ESAs and TPx Induced CD4+ and CD8+ T-Lymphocyte Responses in PBMCs/2. SPSS statistical analysis/2.3 SPSS statistical analysis--CD4 and CD8/2.3.1 SPSS statistical analysis--CD4 and CD8+.sav
- 2. C. Cellulosae ESAs and TPx Induced CD4+ and CD8+ T-Lymphocyte Responses in PBMCs/2. SPSS statistical analysis/2.3 SPSS statistical analysis--CD4 and CD8/2.3.2 SPSS statistical analysis--CD4 and CD8+.spv
- 2. C. Cellulosae ESAs and TPx Induced CD4+ and CD8+ T-Lymphocyte Responses in PBMCs/2. SPSS statistical analysis/2.3 SPSS statistical analysis--CD4 and CD8/2.3.3 (SPSS data export) SPSS statistical analysis--CD4 and CD8.doc
- 2. C. Cellulosae ESAs and TPx Induced CD4+ and CD8+ T-Lymphocyte Responses in PBMCs/3. Create statistical graphs with GraphPad software/
- 2. C. Cellulosae ESAs and TPx Induced CD4+ and CD8+ T-Lymphocyte Responses in PBMCs/3. Create statistical graphs with GraphPad software/1. Create statistical graphs with GraphPad software.pzfx
- 2. C. Cellulosae ESAs and TPx Induced CD4+ and CD8+ T-Lymphocyte Responses in PBMCs/3. Create statistical graphs with GraphPad software/2.1 CD4.pdf
- 2. C. Cellulosae ESAs and TPx Induced CD4+ and CD8+ T-Lymphocyte Responses in PBMCs/3. Create statistical graphs with GraphPad software/2.2CD4_00.jpg
- 2. C. Cellulosae ESAs and TPx Induced CD4+ and CD8+ T-Lymphocyte Responses in PBMCs/3. Create statistical graphs with GraphPad software/3.1 CD8.pdf
- 2. C. Cellulosae ESAs and TPx Induced CD4+ and CD8+ T-Lymphocyte Responses in PBMCs/3. Create statistical graphs with GraphPad software/3.2 CD8_00.jpg
- 2. C. Cellulosae ESAs and TPx Induced CD4+ and CD8+ T-Lymphocyte Responses in PBMCs/3. Create statistical graphs with GraphPad software/4.1 CD4+_CD8+.pdf
- 2. C. Cellulosae ESAs and TPx Induced CD4+ and CD8+ T-Lymphocyte Responses in PBMCs/3. Create statistical graphs with GraphPad software/4.2 CD4+_CD8+_00.jpg
- 2. C. Cellulosae ESAs and TPx Induced CD4+ and CD8+ T-Lymphocyte Responses in PBMCs/3. Flowjo analysis of CD4+ and CD8+ cell ratios.wsp
- 2. C. Cellulosae ESAs and TPx Induced CD4+ and CD8+ T-Lymphocyte Responses in PBMCs/4. Flowjo analysis data export.pdf
- 2. C. Cellulosae ESAs and TPx Induced CD4+ and CD8+ T-Lymphocyte Responses in PBMCs/5. Flowjo analysis data export.xls
