# Supplementary material for: Regulation of piglet T-cell immune responses by thioredoxin peroxidase from Cysticercus cellulosae excretory-secretory antigens
Source: Front Microbiol. 2022 Nov 18;13:1019810. doi: 10.3389/fmicb.2022.1019810 (PMC9718028; doi:10.3389/fmicb.2022.1019810)
Supplement: Supplementary file 2 [file Data_Sheet_2.ZIP › 1. Screening and Validation of TPx Protein/1. (Screening of TPx proteins--marked yellow section) Differentially_expressed_statistics.xlsx]

## Sheet: Diff_distribution
Compared sample name	Up-regulated	Down-regulated
A/B	475	331

## Sheet: AvsB
Protein accession	Protein description	Gene name	A/B Ratio	A/B P value	Regulated Type	MW [kDa]	Coverage [%]	Peptides	Unique peptides	A_1	A_2	A_3	B_1	B_2	B_3	Subcellular localization	KEGG KO No.	KEGG Gene	KEGG pathway	Biological Process	Cellular Component	Molecular Function	Pfam ID	Domain description	KOG category	KOG NO.	KOG description
A0A088FW30	Stefin 1 OS=Taenia asiatica OX=60517 GN=TASK_LOCUS1967 PE=2 SV=1	TASK_LOCUS1967	0.5279	1.49417e-06	Down	10.78	60.2	5	5	0.675654	0.694251	0.703219	1.33015	1.299	1.29772	cytoplasm				GO:0007610 behavior; GO:0007626 locomotory behavior; GO:0008344 adult locomotory behavior; GO:0009892 negative regulation of metabolic process; GO:0010466 negative regulation of peptidase activity; GO:0010605 negative regulation of macromolecule metabolic process; GO:0010951 negative regulation of endopeptidase activity; GO:0019222 regulation of metabolic process; GO:0030162 regulation of proteol…	GO:0005576 extracellular region; GO:0005615 extracellular space; GO:0005622 intracellular; GO:0005623 cell; GO:0005634 nucleus; GO:0005730 nucleolus; GO:0005737 cytoplasm; GO:0005829 cytosol; GO:0031974 membrane-enclosed lumen; GO:0031981 nuclear lumen; GO:0043226 organelle; GO:0043227 membrane-bounded organelle; GO:0043228 non-membrane-bounded organelle; GO:0043229 intracellular organelle; GO:00…	GO:0002020 protease binding; GO:0004857 enzyme inhibitor activity; GO:0004866 endopeptidase inhibitor activity; GO:0004869 cysteine-type endopeptidase inhibitor activity; GO:0005488 binding; GO:0005515 protein binding; GO:0019899 enzyme binding; GO:0030234 enzyme regulator activity; GO:0030414 peptidase inhibitor activity; GO:0061134 peptidase regulator activity; GO:0061135 endopeptidase regulato…
A0A0R3VSA4	Titin(predicted) OS=Taenia asiatica OX=60517 GN=TASK_LOCUS21 PE=4 SV=3	TASK_LOCUS21	0.2987	2.05757e-07	Down	82.75	65.1	34	34	0.452419	0.45498	0.472494	1.53031	1.52171	1.56809	cytoplasm,nucleus	K12567	TTN; titin [EC:2.7.11.1]	map05410 Hypertrophic cardiomyopathy (HCM); map05414 Dilated cardiomyopathy (DCM)				PF07679	Immunoglobulin I-set domain
A0A0R3VSE2	Septin-type G domain-containing protein OS=Taenia asiatica OX=60517 GN=TASK_LOCUS66 PE=3 SV=1	TASK_LOCUS66	6.3938	0.00248245	Up	66.486	23.8	9	9	1.68853	1.77026	1.72972	0.439312	0.182349	0.189828	nucleus	K16943	SEPT4; septin 4	map04210 Apoptosis; map04215 Apoptosis - multiple species	GO:0000003 reproduction; GO:0000278 mitotic cell cycle; GO:0000281 mitotic cytokinesis; GO:0000910 cytokinesis; GO:0001505 regulation of neurotransmitter levels; GO:0003006 developmental process involved in reproduction; GO:0006810 transport; GO:0006836 neurotransmitter transport; GO:0006887 exocytosis; GO:0006903 vesicle targeting; GO:0006915 apoptotic process; GO:0006996 organelle organization;…	GO:0001725 stress fiber; GO:0005622 intracellular; GO:0005623 cell; GO:0005634 nucleus; GO:0005654 nucleoplasm; GO:0005737 cytoplasm; GO:0005739 mitochondrion; GO:0005815 microtubule organizing center; GO:0005856 cytoskeleton; GO:0005886 plasma membrane; GO:0005929 cilium; GO:0005938 cell cortex; GO:0005940 septin ring; GO:0008021 synaptic vesicle; GO:0012505 endomembrane system; GO:0015629 actin…	GO:0000149 SNARE binding; GO:0000166 nucleotide binding; GO:0000287 magnesium ion binding; GO:0001882 nucleoside binding; GO:0001883 purine nucleoside binding; GO:0003824 catalytic activity; GO:0003924 GTPase activity; GO:0005198 structural molecule activity; GO:0005488 binding; GO:0005515 protein binding; GO:0005525 GTP binding; GO:0005543 phospholipid binding; GO:0008289 lipid binding; GO:00164…	PF00735	Septin	DZ	KOG2655	Septin family protein (P-loop GTPase)
A0A0R3VSF5	Ras gtp binding protein rho1(predicted) OS=Taenia asiatica OX=60517 GN=TASK_LOCUS86 PE=4 SV=1	TASK_LOCUS86	23.3547	1.67716e-06	Up	21.697	61.5	9	7	1.94512	1.89308	1.91544	0.093791	0.079056	0.073512	cytoplasm	K07857	RHOC; Ras homolog gene family, member C		GO:0000226 microtubule cytoskeleton organization; GO:0000278 mitotic cell cycle; GO:0000280 nuclear division; GO:0000281 mitotic cytokinesis; GO:0000902 cell morphogenesis; GO:0000910 cytokinesis; GO:0001101 response to acid chemical; GO:0001501 skeletal system development; GO:0001503 ossification; GO:0001558 regulation of cell growth; GO:0001666 response to hypoxia; GO:0001667 ameboidal-type cel…	GO:0001726 ruffle; GO:0005622 intracellular; GO:0005623 cell; GO:0005634 nucleus; GO:0005737 cytoplasm; GO:0005768 endosome; GO:0005783 endoplasmic reticulum; GO:0005789 endoplasmic reticulum membrane; GO:0005829 cytosol; GO:0005886 plasma membrane; GO:0005911 cell-cell junction; GO:0005938 cell cortex; GO:0009898 cytoplasmic side of plasma membrane; GO:0012505 endomembrane system; GO:0012506 ves…	GO:0000166 nucleotide binding; GO:0001882 nucleoside binding; GO:0001883 purine nucleoside binding; GO:0003824 catalytic activity; GO:0003924 GTPase activity; GO:0005488 binding; GO:0005515 protein binding; GO:0005525 GTP binding; GO:0008092 cytoskeletal protein binding; GO:0016462 pyrophosphatase activity; GO:0016787 hydrolase activity; GO:0016817 hydrolase activity, acting on acid anhydrides; G…	PF00071	Ras family	U	KOG0393	Ras-related small GTPase, Rho type
A0A0R3VSF6	tRNA-binding domain-containing protein OS=Taenia asiatica OX=60517 GN=TASK_LOCUS88 PE=4 SV=1	TASK_LOCUS88	0.3772	1.90144e-05	Down	27.516	36.7	7	7	0.531515	0.548083	0.563795	1.5506	1.36184	1.44416	cytoplasm	K15437	AIMP1, ARC1; aminoacyl tRNA synthase complex-interacting multifunctional protein 1		GO:0001936 regulation of endothelial cell proliferation; GO:0001937 negative regulation of endothelial cell proliferation; GO:0002376 immune system process; GO:0002791 regulation of peptide secretion; GO:0002793 positive regulation of peptide secretion; GO:0006082 organic acid metabolic process; GO:0006139 nucleobase-containing compound metabolic process; GO:0006399 tRNA metabolic process; GO:000…	GO:0005576 extracellular region; GO:0005615 extracellular space; GO:0005622 intracellular; GO:0005623 cell; GO:0005737 cytoplasm; GO:0005829 cytosol; GO:0009986 cell surface; GO:0017101 aminoacyl-tRNA synthetase multienzyme complex; GO:0017102 methionyl glutamyl tRNA synthetase complex; GO:0032991 protein-containing complex;	GO:0000049 tRNA binding; GO:0003676 nucleic acid binding; GO:0003723 RNA binding; GO:0005102 signaling receptor binding; GO:0005125 cytokine activity; GO:0005488 binding; GO:0005515 protein binding; GO:0019899 enzyme binding; GO:0030545 receptor regulator activity; GO:0042802 identical protein binding; GO:0042803 protein homodimerization activity; GO:0046983 protein dimerization activity; GO:0048…	PF01588	Putative tRNA binding domain	J	KOG2241	tRNA-binding protein
A0A0R3VSG8	PABS domain-containing protein OS=Taenia asiatica OX=60517 GN=TASK_LOCUS102 PE=3 SV=1	TASK_LOCUS102	0.1507	8.92733e-06	Down	37.308	17.4	4	4	0.278194	0.278493	0.229037	1.74951	1.69328	1.77149	cytoskeleton	K00797	speE, SRM; spermidine synthase [EC:2.5.1.16]	map00270 Cysteine and methionine metabolism; map00330 Arginine and proline metabolism; map00480 Glutathione metabolism; map01100 Metabolic pathways				PF01564	Spermine/spermidine synthase	E	KOG1562	Spermidine synthase
A0A0R3VSH9	CCT-alpha OS=Taenia asiatica OX=60517 GN=TASK_LOCUS120 PE=3 SV=1	TASK_LOCUS120	1.9985	4.70996e-05	Up	59.459	44.5	20	20	1.40078	1.32075	1.27746	0.664531	0.697206	0.63927	cytoplasm	K09493	CCT1, TCP1; T-complex protein 1 subunit alpha		GO:0000003 reproduction; GO:0002064 epithelial cell development; GO:0002065 columnar/cuboidal epithelial cell differentiation; GO:0002066 columnar/cuboidal epithelial cell development; GO:0003006 developmental process involved in reproduction; GO:0006457 protein folding; GO:0006458 'de novo' protein folding; GO:0007276 gamete generation; GO:0007281 germ cell development; GO:0007292 female gamete …	GO:0005622 intracellular; GO:0005623 cell; GO:0005634 nucleus; GO:0005737 cytoplasm; GO:0005829 cytosol; GO:0005832 chaperonin-containing T-complex; GO:0032991 protein-containing complex; GO:0043226 organelle; GO:0043227 membrane-bounded organelle; GO:0043229 intracellular organelle; GO:0043231 intracellular membrane-bounded organelle; GO:0101031 chaperone complex;	GO:0005488 binding; GO:0005515 protein binding; GO:0044183 protein folding chaperone; GO:0051082 unfolded protein binding;			O	KOG0360	Chaperonin complex component, TCP-1 alpha subunit (CCT1)
A0A0R3VSK7	Glutathione synthetase OS=Taenia asiatica OX=60517 GN=TASK_LOCUS155 PE=3 SV=1	TASK_LOCUS155	0.1777	2.1141e-08	Down	55.008	42	14	14	0.303348	0.29507	0.307121	1.67822	1.7128	1.70343	cytoskeleton	K21456	GSS; glutathione synthase [EC:6.3.2.3]	map00270 Cysteine and methionine metabolism; map00480 Glutathione metabolism; map01100 Metabolic pathways; map04216 Ferroptosis	GO:0001101 response to acid chemical; GO:0006082 organic acid metabolic process; GO:0006518 peptide metabolic process; GO:0006520 cellular amino acid metabolic process; GO:0006575 cellular modified amino acid metabolic process; GO:0006749 glutathione metabolic process; GO:0006750 glutathione biosynthetic process; GO:0006790 sulfur compound metabolic process; GO:0006807 nitrogen compound metabolic…	GO:0005622 intracellular; GO:0005623 cell; GO:0005737 cytoplasm; GO:0005829 cytosol;	GO:0000166 nucleotide binding; GO:0000287 magnesium ion binding; GO:0003824 catalytic activity; GO:0004363 glutathione synthase activity; GO:0005488 binding; GO:0005515 protein binding; GO:0005524 ATP binding; GO:0008144 drug binding; GO:0016594 glycine binding; GO:0016597 amino acid binding; GO:0016874 ligase activity; GO:0016879 ligase activity, forming carbon-nitrogen bonds; GO:0016881 acid-am…	PF03917; PF03199	Eukaryotic glutathione synthase, ATP binding domain; Eukaryotic glutathione synthase	Q	KOG0021	Glutathione synthetase
A0A0R3VSK8	60S ribosomal protein L3(predicted) OS=Taenia asiatica OX=60517 GN=TASK_LOCUS156 PE=3 SV=1	TASK_LOCUS156	28.2156	0.00118955	Up	47.619	33.1	14	14	1.52892	1.21251	2.14315	0.070766	0.044645		cytoplasm	K02925	RP-L3e, RPL3; large subunit ribosomal protein L3e	map03010 Ribosome	GO:0000027 ribosomal large subunit assembly; GO:0002181 cytoplasmic translation; GO:0006412 translation; GO:0006518 peptide metabolic process; GO:0006807 nitrogen compound metabolic process; GO:0006996 organelle organization; GO:0008152 metabolic process; GO:0009058 biosynthetic process; GO:0009059 macromolecule biosynthetic process; GO:0009987 cellular process; GO:0010467 gene expression; GO:001…	GO:0005622 intracellular; GO:0005623 cell; GO:0005737 cytoplasm; GO:0005829 cytosol; GO:0005840 ribosome; GO:0015934 large ribosomal subunit; GO:0022625 cytosolic large ribosomal subunit; GO:0022626 cytosolic ribosome; GO:0032991 protein-containing complex; GO:0043226 organelle; GO:0043228 non-membrane-bounded organelle; GO:0043229 intracellular organelle; GO:0043232 intracellular non-membrane-bo…	GO:0003676 nucleic acid binding; GO:0003723 RNA binding; GO:0003735 structural constituent of ribosome; GO:0005198 structural molecule activity; GO:0005488 binding; GO:0097159 organic cyclic compound binding; GO:1901363 heterocyclic compound binding;			J	KOG0746	60S ribosomal protein L3 and related proteins
A0A0R3VSL3	SH3_10 domain-containing protein OS=Taenia asiatica OX=60517 GN=TASK_LOCUS162 PE=4 SV=2	TASK_LOCUS162	1.9193	1.35723e-05	Up	349.79	16.8	40	39	1.33345	1.33403	1.27726	0.662229	0.711505	0.681536	nucleus	K10382	DST; dystonin							Z	KOG0516	Dystonin, GAS (Growth-arrest-specific protein), and related proteins
A0A0R3VSL6	FABP domain-containing protein OS=Taenia asiatica OX=60517 GN=TASK_LOCUS165 PE=3 SV=1	TASK_LOCUS165	0.2093	3.66633e-05	Down	15.089	54.1	11	10	0.379024	0.299807	0.359761	1.70939	1.54725	1.70477	cytoplasm	K08753	FABP4, aP2; fatty acid-binding protein 4, adipocyte	map03320 PPAR signaling pathway; map04923 Regulation of lipolysis in adipocytes	GO:0001816 cytokine production; GO:0001932 regulation of protein phosphorylation; GO:0001933 negative regulation of protein phosphorylation; GO:0003008 system process; GO:0006082 organic acid metabolic process; GO:0006355 regulation of transcription, DNA-templated; GO:0006469 negative regulation of protein kinase activity; GO:0006629 lipid metabolic process; GO:0006631 fatty acid metabolic proces…	GO:0005622 intracellular; GO:0005623 cell; GO:0005634 nucleus; GO:0005654 nucleoplasm; GO:0005737 cytoplasm; GO:0005811 lipid droplet; GO:0005829 cytosol; GO:0031974 membrane-enclosed lumen; GO:0031981 nuclear lumen; GO:0043226 organelle; GO:0043227 membrane-bounded organelle; GO:0043228 non-membrane-bounded organelle; GO:0043229 intracellular organelle; GO:0043231 intracellular membrane-bounded …	GO:0005102 signaling receptor binding; GO:0005215 transporter activity; GO:0005319 lipid transporter activity; GO:0005324 long-chain fatty acid transporter activity; GO:0005488 binding; GO:0005504 fatty acid binding; GO:0005515 protein binding; GO:0008289 lipid binding; GO:0031406 carboxylic acid binding; GO:0033293 monocarboxylic acid binding; GO:0036041 long-chain fatty acid binding; GO:0036094…	PF00061	Lipocalin / cytosolic fatty-acid binding protein family	I	KOG4015	Fatty acid-binding protein FABP
A0A0R3VSM0	Endophilin B1 OS=Taenia asiatica OX=60517 GN=TASK_LOCUS171 PE=4 SV=1	TASK_LOCUS171	14.0839	3.76641e-06	Up	26.966	64.7	18	18	1.8054	1.86902	1.92781	0.145437	0.137779	0.11456	cytoplasm	K11248	SH3GLB1; endophilin-B1	map04140 Autophagy - animal; map04144 Endocytosis	GO:0000003 reproduction; GO:0001558 regulation of cell growth; GO:0006457 protein folding; GO:0006458 'de novo' protein folding; GO:0006629 lipid metabolic process; GO:0006644 phospholipid metabolic process; GO:0006650 glycerophospholipid metabolic process; GO:0006654 phosphatidic acid biosynthetic process; GO:0006793 phosphorus metabolic process; GO:0006796 phosphate-containing compound metaboli…	GO:0000421 autophagosome membrane; GO:0005622 intracellular; GO:0005623 cell; GO:0005634 nucleus; GO:0005654 nucleoplasm; GO:0005737 cytoplasm; GO:0005739 mitochondrion; GO:0005740 mitochondrial envelope; GO:0005768 endosome; GO:0005769 early endosome; GO:0005773 vacuole; GO:0005774 vacuolar membrane; GO:0005776 autophagosome; GO:0005783 endoplasmic reticulum; GO:0005829 cytosol; GO:0008021 synap…	GO:0003824 catalytic activity; GO:0005488 binding; GO:0005504 fatty acid binding; GO:0005515 protein binding; GO:0005543 phospholipid binding; GO:0008289 lipid binding; GO:0016740 transferase activity; GO:0016746 transferase activity, transferring acyl groups; GO:0016747 transferase activity, transferring acyl groups other than amino-acyl groups; GO:0031406 carboxylic acid binding; GO:0033293 mon…	PF03114	BAR domain	S	KOG3725	SH3 domain protein SH3GLB
A0A0R3VSR9	Expressed conserved protein(predicted) OS=Taenia asiatica OX=60517 GN=TASK_LOCUS228 PE=4 SV=1	TASK_LOCUS228	0.4341	4.1725e-05	Down	45.827	2.7	2	2		0.572744	0.549544	1.31118	1.26077	1.30576	cytoplasm
A0A0R3VSS4	Aldo_ket_red domain-containing protein OS=Taenia asiatica OX=60517 GN=TASK_LOCUS234 PE=4 SV=1	TASK_LOCUS234	0.1726	7.44207e-08	Down	35.327	33.4	9	3	0.300561	0.296156	0.286639	1.69449	1.7458	1.67636	cytoplasm	K00011	AKR1B; aldehyde reductase [EC:1.1.1.21]	map00040 Pentose and glucuronate interconversions; map00051 Fructose and mannose metabolism; map00052 Galactose metabolism; map00561 Glycerolipid metabolism; map00790 Folate biosynthesis; map01100 Metabolic pathways				PF00248	Aldo/keto reductase family	L	KOG1577	Aldo/keto reductase family proteins
A0A0R3VST0	Deoxyhypusine hydroxylase OS=Taenia asiatica OX=60517 GN=TASK_LOCUS242 PE=3 SV=1	TASK_LOCUS242	3.4358	0.00165184	Up	38.253	20.7	4	4	1.37027	1.57504	1.70205	0.564455	0.332712	0.455472	cytoplasm	K06072	DOHH; deoxyhypusine monooxygenase [EC:1.14.99.29]		GO:0006464 cellular protein modification process; GO:0006807 nitrogen compound metabolic process; GO:0008152 metabolic process; GO:0008283 cell population proliferation; GO:0008612 peptidyl-lysine modification to peptidyl-hypusine; GO:0009058 biosynthetic process; GO:0009893 positive regulation of metabolic process; GO:0009894 regulation of catabolic process; GO:0009896 positive regulation of cat…	GO:0005622 intracellular; GO:0005623 cell; GO:0005737 cytoplasm; GO:0005783 endoplasmic reticulum; GO:0005789 endoplasmic reticulum membrane; GO:0005829 cytosol; GO:0012505 endomembrane system; GO:0016020 membrane; GO:0031984 organelle subcompartment; GO:0042175 nuclear outer membrane-endoplasmic reticulum membrane network; GO:0043226 organelle; GO:0043227 membrane-bounded organelle; GO:0043229 i…	GO:0003824 catalytic activity; GO:0004497 monooxygenase activity; GO:0005488 binding; GO:0005506 iron ion binding; GO:0016491 oxidoreductase activity; GO:0016705 oxidoreductase activity, acting on paired donors, with incorporation or reduction of molecular oxygen; GO:0019135 deoxyhypusine monooxygenase activity; GO:0043167 ion binding; GO:0043169 cation binding; GO:0046872 metal ion binding; GO:0…			C	KOG0567	HEAT repeat-containing protein
A0A0R3VST6	Fimbrin(predicted) OS=Taenia asiatica OX=60517 GN=TASK_LOCUS250 PE=4 SV=1	TASK_LOCUS250	0.1946	2.42843e-06	Down	140.25	15.8	17	17	0.326301	0.347884	0.303253	1.67683	1.63897	1.70677	plasma membrane	K17336	PLS3; plastin-3					PF00307	Calponin homology (CH) domain	Z	KOG0046	Ca2+-binding actin-bundling protein (fimbrin/plastin), EF-Hand protein superfamily
A0A0R3VSU0	Ubiquitin fusion degradation protein 1(predicted) OS=Taenia asiatica OX=60517 GN=TASK_LOCUS254 PE=3 SV=1	TASK_LOCUS254	0.497	0.00204963	Down	28.734	45.2	7	7	0.73575	0.716433	0.539885	1.33913	1.31466	1.35415	cytoplasm	K14016	UFD1; ubiquitin fusion degradation protein 1	map04141 Protein processing in endoplasmic reticulum	GO:0000731 DNA synthesis involved in DNA repair; GO:0001501 skeletal system development; GO:0001817 regulation of cytokine production; GO:0001818 negative regulation of cytokine production; GO:0002682 regulation of immune system process; GO:0002683 negative regulation of immune system process; GO:0002697 regulation of immune effector process; GO:0002698 negative regulation of immune effector proc…	GO:0005622 intracellular; GO:0005623 cell; GO:0005634 nucleus; GO:0005654 nucleoplasm; GO:0005737 cytoplasm; GO:0005783 endoplasmic reticulum; GO:0005789 endoplasmic reticulum membrane; GO:0012505 endomembrane system; GO:0016020 membrane; GO:0031974 membrane-enclosed lumen; GO:0031981 nuclear lumen; GO:0031984 organelle subcompartment; GO:0032991 protein-containing complex; GO:0034098 VCP-NPL4-UF…	GO:0003824 catalytic activity; GO:0004843 thiol-dependent ubiquitin-specific protease activity; GO:0005102 signaling receptor binding; GO:0005488 binding; GO:0005515 protein binding; GO:0008233 peptidase activity; GO:0008234 cysteine-type peptidase activity; GO:0016787 hydrolase activity; GO:0019783 ubiquitin-like protein-specific protease activity; GO:0019899 enzyme binding; GO:0031593 polyubiqu…			O	KOG1816	Ubiquitin fusion-degradation protein
A0A0R3VSW8	Fructose-bisphosphate aldolase OS=Taenia asiatica OX=60517 GN=TASK_LOCUS293 PE=3 SV=1	TASK_LOCUS293	0.2933	0.000351953	Down	39.712	88.2	33	30	0.383583	0.516824	0.460215	1.69703	1.3576	1.58475	cytoplasm	K01623	ALDO; fructose-bisphosphate aldolase, class I [EC:4.1.2.13]	map00010 Glycolysis / Gluconeogenesis; map00030 Pentose phosphate pathway; map00051 Fructose and mannose metabolism; map01100 Metabolic pathways; map01200 Carbon metabolism; map01230 Biosynthesis of amino acids; map04066 HIF-1 signaling pathway	GO:0005975 carbohydrate metabolic process; GO:0006082 organic acid metabolic process; GO:0006090 pyruvate metabolic process; GO:0006091 generation of precursor metabolites and energy; GO:0006096 glycolytic process; GO:0006139 nucleobase-containing compound metabolic process; GO:0006163 purine nucleotide metabolic process; GO:0006164 purine nucleotide biosynthetic process; GO:0006165 nucleoside di…	GO:0000228 nuclear chromosome; GO:0000785 chromatin; GO:0000790 nuclear chromatin; GO:0000792 heterochromatin; GO:0005622 intracellular; GO:0005623 cell; GO:0005634 nucleus; GO:0005694 chromosome; GO:0005720 nuclear heterochromatin; GO:0005737 cytoplasm; GO:0031974 membrane-enclosed lumen; GO:0031981 nuclear lumen; GO:0043226 organelle; GO:0043227 membrane-bounded organelle; GO:0043228 non-membra…	GO:0003824 catalytic activity; GO:0004332 fructose-bisphosphate aldolase activity; GO:0005488 binding; GO:0005515 protein binding; GO:0016829 lyase activity; GO:0016830 carbon-carbon lyase activity; GO:0016832 aldehyde-lyase activity; GO:0042802 identical protein binding;	PF00274	Fructose-bisphosphate aldolase class-I	G	KOG1557	Fructose-biphosphate aldolase
A0A0R3VSZ4	Ndr(predicted) OS=Taenia asiatica OX=60517 GN=TASK_LOCUS323 PE=3 SV=1	TASK_LOCUS323	0.3246	9.86215e-05	Down	38.46	44.8	13	13	0.500123	0.544685	0.425569	1.50821	1.52054	1.50087	plasma membrane	K06111	EXOC4, SEC8; exocyst complex component 4					PF03096	Ndr family	S	KOG2931	Differentiation-related gene 1 protein (NDR1 protein), related proteins
A0A0R3VSZ7	Aspartyl aminopeptidase OS=Taenia asiatica OX=60517 GN=TASK_LOCUS328 PE=3 SV=1	TASK_LOCUS328	0.2347	1.10959e-05	Down	117.19	22.6	16	16	0.353095	0.371654	0.415874	1.54687	1.66998	1.64253	nucleus	K01267	DNPEP; aspartyl aminopeptidase [EC:3.4.11.21]		GO:0006508 proteolysis; GO:0006518 peptide metabolic process; GO:0006807 nitrogen compound metabolic process; GO:0008152 metabolic process; GO:0009987 cellular process; GO:0019538 protein metabolic process; GO:0034641 cellular nitrogen compound metabolic process; GO:0043170 macromolecule metabolic process; GO:0043603 cellular amide metabolic process; GO:0044237 cellular metabolic process; GO:0044…	GO:0005576 extracellular region; GO:0005622 intracellular; GO:0005623 cell; GO:0005737 cytoplasm; GO:0005829 cytosol;	GO:0003824 catalytic activity; GO:0004177 aminopeptidase activity; GO:0005488 binding; GO:0005515 protein binding; GO:0008233 peptidase activity; GO:0008235 metalloexopeptidase activity; GO:0008237 metallopeptidase activity; GO:0008238 exopeptidase activity; GO:0016787 hydrolase activity; GO:0042802 identical protein binding; GO:0070006 metalloaminopeptidase activity; GO:0070011 peptidase activit…	PF05225	helix-turn-helix, Psq domain	O	KOG2596	Aminopeptidase I zinc metalloprotease (M18)
A0A0R3VT26	Collagen IV NC1 domain-containing protein OS=Taenia asiatica OX=60517 GN=TASK_LOCUS363 PE=4 SV=2	TASK_LOCUS363	5.3832	3.5119e-05	Up	218.56	14.6	18	18	1.78896	1.49636	1.77472	0.277976	0.337819	0.324168	nucleus	K06237	COL4A; collagen, type IV, alpha	map04151 PI3K-Akt signaling pathway; map04510 Focal adhesion; map04512 ECM-receptor interaction; map04926 Relaxin signaling pathway; map04933 AGE-RAGE signaling pathway in diabetic complications; map04974 Protein digestion and absorption; map05146 Amoebiasis; map05165 Human papillomavirus infection; map05200 Pathways in cancer; map05222 Small cell lung cancer				PF01413	C-terminal tandem repeated domain in type 4 procollagen	W	KOG3544	Collagens (type IV and type XIII), and related proteins
A0A0R3VT30	Malate dehydrogenase, cytoplasmic OS=Taenia asiatica OX=60517 GN=TASK_LOCUS368 PE=3 SV=1	TASK_LOCUS368	2.1015	2.44352e-07	Up	36.574	64.5	20	20	1.33247	1.37035	1.36265	0.652435	0.643153	0.638943	cytoplasm	K00025	MDH1; malate dehydrogenase [EC:1.1.1.37]	map00020 Citrate cycle (TCA cycle); map00270 Cysteine and methionine metabolism; map00620 Pyruvate metabolism; map00630 Glyoxylate and dicarboxylate metabolism; map01100 Metabolic pathways; map01200 Carbon metabolism; map04964 Proximal tubule bicarbonate reclamation	GO:0005975 carbohydrate metabolic process; GO:0005996 monosaccharide metabolic process; GO:0006006 glucose metabolic process; GO:0006082 organic acid metabolic process; GO:0006091 generation of precursor metabolites and energy; GO:0006094 gluconeogenesis; GO:0006099 tricarboxylic acid cycle; GO:0006101 citrate metabolic process; GO:0006107 oxaloacetate metabolic process; GO:0006108 malate metabol…	GO:0005576 extracellular region; GO:0005615 extracellular space; GO:0005622 intracellular; GO:0005623 cell; GO:0005737 cytoplasm; GO:0005739 mitochondrion; GO:0005777 peroxisome; GO:0005829 cytosol; GO:0042579 microbody; GO:0043209 myelin sheath; GO:0043226 organelle; GO:0043227 membrane-bounded organelle; GO:0043229 intracellular organelle; GO:0043231 intracellular membrane-bounded organelle;	GO:0000166 nucleotide binding; GO:0003824 catalytic activity; GO:0004470 malic enzyme activity; GO:0005488 binding; GO:0016491 oxidoreductase activity; GO:0016614 oxidoreductase activity, acting on CH-OH group of donors; GO:0016615 malate dehydrogenase activity; GO:0016616 oxidoreductase activity, acting on the CH-OH group of donors, NAD or NADP as acceptor; GO:0030060 L-malate dehydrogenase acti…	PF02866	lactate/malate dehydrogenase, alpha/beta C-terminal domain	C	KOG1496	Malate dehydrogenase
A0A0R3VT33	Sj ts4 protein(predicted) OS=Taenia asiatica OX=60517 GN=TASK_LOCUS373 PE=4 SV=1	TASK_LOCUS373	0.2129	8.31626e-07	Down	29.924	59	13	13	0.337049	0.351902	0.364236	1.71407	1.62308	1.60966	nucleus
A0A0R3VT49	Proteasome subunit beta OS=Taenia asiatica OX=60517 GN=TASK_LOCUS392 PE=3 SV=1	TASK_LOCUS392	0.4962	1.02638e-05	Down	30.546	39.6	7	7	0.601628	0.561482	0.561383	1.13703	1.17835	1.16013	cytoplasm	K02739	PSMB7; 20S proteasome subunit beta 2 [EC:3.4.25.1]	map03050 Proteasome	GO:0000902 cell morphogenesis; GO:0001775 cell activation; GO:0002252 immune effector process; GO:0002263 cell activation involved in immune response; GO:0002274 myeloid leukocyte activation; GO:0002275 myeloid cell activation involved in immune response; GO:0002283 neutrophil activation involved in immune response; GO:0002366 leukocyte activation involved in immune response; GO:0002376 immune sy…	GO:0000502 proteasome complex; GO:0005576 extracellular region; GO:0005622 intracellular; GO:0005623 cell; GO:0005634 nucleus; GO:0005654 nucleoplasm; GO:0005737 cytoplasm; GO:0005829 cytosol; GO:0005839 proteasome core complex; GO:0012505 endomembrane system; GO:0019774 proteasome core complex, beta-subunit complex; GO:0030141 secretory granule; GO:0031410 cytoplasmic vesicle; GO:0031974 membran…	GO:0003824 catalytic activity; GO:0004175 endopeptidase activity; GO:0005488 binding; GO:0005515 protein binding; GO:0008233 peptidase activity; GO:0016787 hydrolase activity; GO:0070011 peptidase activity, acting on L-amino acid peptides; GO:0140096 catalytic activity, acting on a protein;	PF00227	Proteasome subunit	O	KOG0173	20S proteasome, regulatory subunit beta type PSMB7/PSMB10/PUP1
A0A0R3VT50	PDZ domain-containing protein(predicted) OS=Taenia asiatica OX=60517 GN=TASK_LOCUS393 PE=4 SV=1	TASK_LOCUS393	0.3662	0.00394926	Down	31.36	22.3	7	7	0.550055	0.541809	0.516342	1.94005	1.33447	1.11728	cytoplasm,nucleus
A0A0R3VT62	Uncharacterized protein OS=Taenia asiatica OX=60517 GN=TASK_LOCUS408 PE=4 SV=1	TASK_LOCUS408	0.1622	1.6161e-06	Down	23.712	62.3	8	8	0.25817	0.286918	0.292317	1.6778	1.76743	1.71736	cytoplasm	K02732	PSMB1; 20S proteasome subunit beta 6 [EC:3.4.25.1]	map03050 Proteasome	GO:0001775 cell activation; GO:0002252 immune effector process; GO:0002263 cell activation involved in immune response; GO:0002274 myeloid leukocyte activation; GO:0002275 myeloid cell activation involved in immune response; GO:0002283 neutrophil activation involved in immune response; GO:0002366 leukocyte activation involved in immune response; GO:0002376 immune system process; GO:0002443 leukoc…	GO:0000502 proteasome complex; GO:0005576 extracellular region; GO:0005622 intracellular; GO:0005623 cell; GO:0005634 nucleus; GO:0005654 nucleoplasm; GO:0005737 cytoplasm; GO:0005829 cytosol; GO:0005839 proteasome core complex; GO:0012505 endomembrane system; GO:0019774 proteasome core complex, beta-subunit complex; GO:0030141 secretory granule; GO:0031410 cytoplasmic vesicle; GO:0031974 membran…	GO:0005488 binding; GO:0005515 protein binding;	PF00227	Proteasome subunit	O	KOG0179	20S proteasome, regulatory subunit beta type PSMB1/PRE7
A0A0R3VT65	Kinesin light chain OS=Taenia asiatica OX=60517 GN=TASK_LOCUS411 PE=3 SV=1	TASK_LOCUS411	1.5677	0.000204372	Up	54.315	57.8	25	24	1.23098	1.21502	1.21727	0.814098	0.795638	0.727	cytoplasm	K10407	KLC; kinesin light chain	map05132 Salmonella infection	GO:0000003 reproduction; GO:0000226 microtubule cytoskeleton organization; GO:0000280 nuclear division; GO:0000902 cell morphogenesis; GO:0000904 cell morphogenesis involved in differentiation; GO:0000910 cytokinesis; GO:0002064 epithelial cell development; GO:0002065 columnar/cuboidal epithelial cell differentiation; GO:0002066 columnar/cuboidal epithelial cell development; GO:0002119 nematode l…	GO:0005622 intracellular; GO:0005623 cell; GO:0005634 nucleus; GO:0005635 nuclear envelope; GO:0005737 cytoplasm; GO:0005829 cytosol; GO:0005856 cytoskeleton; GO:0005871 kinesin complex; GO:0005875 microtubule associated complex; GO:0005929 cilium; GO:0012505 endomembrane system; GO:0015630 microtubule cytoskeleton; GO:0016020 membrane; GO:0016938 kinesin I complex; GO:0030424 axon; GO:0030426 gr…	GO:0003774 motor activity; GO:0003777 microtubule motor activity; GO:0003824 catalytic activity; GO:0005488 binding; GO:0005515 protein binding; GO:0008092 cytoskeletal protein binding; GO:0015631 tubulin binding; GO:0016462 pyrophosphatase activity; GO:0016787 hydrolase activity; GO:0016817 hydrolase activity, acting on acid anhydrides; GO:0016818 hydrolase activity, acting on acid anhydrides, i…			Z	KOG1840	Kinesin light chain
A0A0R3VT69	Multiple PDZ domain protein(predicted) OS=Taenia asiatica OX=60517 GN=TASK_LOCUS416 PE=4 SV=2	TASK_LOCUS416	54.3633	0.000669022	Up	291.84	15.9	23	21	2.5698	1.21548	2.10635	0.020611	0.064771	0.022993	cytoplasm	K06095	MPDZ, MUPP1, Patj; multiple PDZ domain protein	map04391 Hippo signaling pathway - fly; map04530 Tight junction				PF00595	PDZ domain (Also known as DHR or GLGF)	O	KOG3528	FOG: PDZ domain
A0A0R3VT70	PPM-type phosphatase domain-containing protein OS=Taenia asiatica OX=60517 GN=TASK_LOCUS417 PE=3 SV=2	TASK_LOCUS417	2.4619	0.00931988	Up	77.966	9	4	4	1.20975	1.32327	1.40153	0.63359	0.431859		nucleus	K17499	PPM1G, PP2CG; protein phosphatase 1G [EC:3.1.3.16]		GO:0006464 cellular protein modification process; GO:0006470 protein dephosphorylation; GO:0006793 phosphorus metabolic process; GO:0006796 phosphate-containing compound metabolic process; GO:0006807 nitrogen compound metabolic process; GO:0007049 cell cycle; GO:0007050 cell cycle arrest; GO:0008152 metabolic process; GO:0009987 cellular process; GO:0016311 dephosphorylation; GO:0019538 protein m…	GO:0005622 intracellular; GO:0005623 cell; GO:0005634 nucleus; GO:0005654 nucleoplasm; GO:0005737 cytoplasm; GO:0031974 membrane-enclosed lumen; GO:0031981 nuclear lumen; GO:0043226 organelle; GO:0043227 membrane-bounded organelle; GO:0043229 intracellular organelle; GO:0043231 intracellular membrane-bounded organelle; GO:0043233 organelle lumen; GO:0070013 intracellular organelle lumen;	GO:0003824 catalytic activity; GO:0004721 phosphoprotein phosphatase activity; GO:0004722 protein serine/threonine phosphatase activity; GO:0016787 hydrolase activity; GO:0016788 hydrolase activity, acting on ester bonds; GO:0016791 phosphatase activity; GO:0042578 phosphoric ester hydrolase activity; GO:0140096 catalytic activity, acting on a protein;			T	KOG0699	Serine/threonine protein phosphatase
A0A0R3VT71	SAC domain-containing protein OS=Taenia asiatica OX=60517 GN=TASK_LOCUS418 PE=4 SV=1	TASK_LOCUS418	2.0732	0.00795032	Up	77.533	25.4	10	10	1.01741	1.6557	1.37453	0.628937	0.637099	0.68632	cytoplasm	K21797	SAC1, SACM1L; phosphatidylinositol 4-phosphatase [EC:3.1.3.-]	map00562 Inositol phosphate metabolism; map01100 Metabolic pathways; map04070 Phosphatidylinositol signaling system	GO:0000226 microtubule cytoskeleton organization; GO:0000902 cell morphogenesis; GO:0000904 cell morphogenesis involved in differentiation; GO:0001700 embryonic development via the syncytial blastoderm; GO:0001932 regulation of protein phosphorylation; GO:0001933 negative regulation of protein phosphorylation; GO:0002009 morphogenesis of an epithelium; GO:0006629 lipid metabolic process; GO:00066…	GO:0000139 Golgi membrane; GO:0005622 intracellular; GO:0005623 cell; GO:0005737 cytoplasm; GO:0005783 endoplasmic reticulum; GO:0005789 endoplasmic reticulum membrane; GO:0005794 Golgi apparatus; GO:0005886 plasma membrane; GO:0005887 integral component of plasma membrane; GO:0008328 ionotropic glutamate receptor complex; GO:0012505 endomembrane system; GO:0016020 membrane; GO:0016021 integral c…	GO:0003824 catalytic activity; GO:0004438 phosphatidylinositol-3-phosphatase activity; GO:0016787 hydrolase activity; GO:0016788 hydrolase activity, acting on ester bonds; GO:0016791 phosphatase activity; GO:0034593 phosphatidylinositol bisphosphate phosphatase activity; GO:0034596 phosphatidylinositol phosphate 4-phosphatase activity; GO:0042578 phosphoric ester hydrolase activity; GO:0043812 ph…			T	KOG1889	Putative phosphoinositide phosphatase
A0A0R3VT96	Protein kinase domain-containing protein OS=Taenia asiatica OX=60517 GN=TASK_LOCUS447 PE=3 SV=1	TASK_LOCUS447	5.4479	4.45165e-06	Up	42.468	56.5	17	17	1.7695	1.64269	1.65728	0.317542	0.284165	0.328822	cytoplasm	K03097	CSNK2A; casein kinase II subunit alpha [EC:2.7.11.1]	map03008 Ribosome biogenesis in eukaryotes; map04064 NF-kappa B signaling pathway; map04137 Mitophagy - animal; map04310 Wnt signaling pathway; map04520 Adherens junction; map05162 Measles; map05235 PD-L1 expression and PD-1 checkpoint pathway in cancer	GO:0000003 reproduction; GO:0000902 cell morphogenesis; GO:0000904 cell morphogenesis involved in differentiation; GO:0001558 regulation of cell growth; GO:0001654 eye development; GO:0001889 liver development; GO:0003002 regionalization; GO:0003006 developmental process involved in reproduction; GO:0006355 regulation of transcription, DNA-templated; GO:0006403 RNA localization; GO:0006457 protei…	GO:0000118 histone deacetylase complex; GO:0000228 nuclear chromosome; GO:0000785 chromatin; GO:0000790 nuclear chromatin; GO:0001669 acrosomal vesicle; GO:0005622 intracellular; GO:0005623 cell; GO:0005634 nucleus; GO:0005654 nucleoplasm; GO:0005694 chromosome; GO:0005737 cytoplasm; GO:0005829 cytosol; GO:0005886 plasma membrane; GO:0005956 protein kinase CK2 complex; GO:0012505 endomembrane sys…	GO:0003824 catalytic activity; GO:0004672 protein kinase activity; GO:0004674 protein serine/threonine kinase activity; GO:0005488 binding; GO:0005515 protein binding; GO:0008013 beta-catenin binding; GO:0016301 kinase activity; GO:0016740 transferase activity; GO:0016772 transferase activity, transferring phosphorus-containing groups; GO:0016773 phosphotransferase activity, alcohol group as acce…	PF00069	Protein kinase domain	T	KOG0668	Casein kinase II, alpha subunit
A0A0R3VTC0	PH domain-containing protein OS=Taenia asiatica OX=60517 GN=TASK_LOCUS476 PE=4 SV=1	TASK_LOCUS476	3.4582	0.000355568	Up	94.109	27.7	15	15	1.35853	1.76367	1.53198	0.462136	0.382136	0.501551	nucleus	K17083	FERMT2, KIND2; kindlin 2		GO:0000003 reproduction; GO:0000902 cell morphogenesis; GO:0000904 cell morphogenesis involved in differentiation; GO:0001525 angiogenesis; GO:0001568 blood vessel development; GO:0001667 ameboidal-type cell migration; GO:0001817 regulation of cytokine production; GO:0001819 positive regulation of cytokine production; GO:0001944 vasculature development; GO:0001952 regulation of cell-matrix adhesi…	GO:0001726 ruffle; GO:0005622 intracellular; GO:0005623 cell; GO:0005634 nucleus; GO:0005654 nucleoplasm; GO:0005737 cytoplasm; GO:0005829 cytosol; GO:0005856 cytoskeleton; GO:0005886 plasma membrane; GO:0005911 cell-cell junction; GO:0005912 adherens junction; GO:0005925 focal adhesion; GO:0009898 cytoplasmic side of plasma membrane; GO:0009986 cell surface; GO:0014704 intercalated disc; GO:0016…	GO:0003779 actin binding; GO:0005102 signaling receptor binding; GO:0005178 integrin binding; GO:0005198 structural molecule activity; GO:0005488 binding; GO:0005515 protein binding; GO:0005543 phospholipid binding; GO:0005547 phosphatidylinositol-3,4,5-trisphosphate binding; GO:0008092 cytoskeletal protein binding; GO:0008289 lipid binding; GO:0035091 phosphatidylinositol binding; GO:0043167 ion…	PF00373	FERM central domain	T	KOG3727	Mitogen inducible gene product (contains ERM and PH domains)
A0A0R3VTD9	Transaldolase OS=Taenia asiatica OX=60517 GN=TASK_LOCUS497 PE=3 SV=1	TASK_LOCUS497	0.2249	6.18624e-06	Down	36.296	34.4	10	9	0.368271	0.363216	0.370293	1.54747	1.56064	1.79011	cytoplasm,nucleus	K00616	E2.2.1.2, talA, talB; transaldolase [EC:2.2.1.2]	map00030 Pentose phosphate pathway; map01100 Metabolic pathways; map01200 Carbon metabolism; map01230 Biosynthesis of amino acids	GO:0005975 carbohydrate metabolic process; GO:0005996 monosaccharide metabolic process; GO:0005997 xylulose metabolic process; GO:0005999 xylulose biosynthetic process; GO:0006002 fructose 6-phosphate metabolic process; GO:0006081 cellular aldehyde metabolic process; GO:0006098 pentose-phosphate shunt; GO:0006139 nucleobase-containing compound metabolic process; GO:0006725 cellular aromatic compo…	GO:0005622 intracellular; GO:0005623 cell; GO:0005634 nucleus; GO:0005654 nucleoplasm; GO:0005737 cytoplasm; GO:0005829 cytosol; GO:0031974 membrane-enclosed lumen; GO:0031981 nuclear lumen; GO:0043226 organelle; GO:0043227 membrane-bounded organelle; GO:0043229 intracellular organelle; GO:0043231 intracellular membrane-bounded organelle; GO:0043233 organelle lumen; GO:0070013 intracellular organ…	GO:0003824 catalytic activity; GO:0004801 sedoheptulose-7-phosphate:D-glyceraldehyde-3-phosphate glyceronetransferase activity; GO:0005488 binding; GO:0016740 transferase activity; GO:0016744 transferase activity, transferring aldehyde or ketonic groups; GO:0030246 carbohydrate binding; GO:0036094 small molecule binding; GO:0048029 monosaccharide binding;	PF00923	Transaldolase	G	KOG2772	Transaldolase
A0A0R3VTE7	Ubiquitin protein ligase BRE1(predicted) OS=Taenia asiatica OX=60517 GN=TASK_LOCUS505 PE=4 SV=2	TASK_LOCUS505	0.6239	2.12051e-06	Down	116.8	24.7	20	20	0.759889	0.77926	0.766056	1.21098	1.24754	1.23628	cytoplasm									D	KOG4575	TGc (transglutaminase/protease-like) domain-containing protein involved in cytokinesis
A0A0R3VTL0	PI31_Prot_C domain-containing protein OS=Taenia asiatica OX=60517 GN=TASK_LOCUS586 PE=3 SV=1	TASK_LOCUS586	0.1343	2.11452e-07	Down	32.779	18	3	3	0.230215	0.237145	0.243244	1.81229	1.68575	1.79135	cytoplasm,nucleus	K06700	PSMF1; proteasome inhibitor subunit 1 (PI31)	map03050 Proteasome	GO:0000003 reproduction; GO:0000280 nuclear division; GO:0003006 developmental process involved in reproduction; GO:0006464 cellular protein modification process; GO:0006508 proteolysis; GO:0006511 ubiquitin-dependent protein catabolic process; GO:0006807 nitrogen compound metabolic process; GO:0006996 organelle organization; GO:0007049 cell cycle; GO:0007140 male meiotic nuclear division; GO:000…	GO:0000502 proteasome complex; GO:0005622 intracellular; GO:0005623 cell; GO:0005634 nucleus; GO:0005654 nucleoplasm; GO:0005737 cytoplasm; GO:0005783 endoplasmic reticulum; GO:0005829 cytosol; GO:0005839 proteasome core complex; GO:0012505 endomembrane system; GO:0031974 membrane-enclosed lumen; GO:0031981 nuclear lumen; GO:0032991 protein-containing complex; GO:0043226 organelle; GO:0043227 mem…	GO:0004857 enzyme inhibitor activity; GO:0004866 endopeptidase inhibitor activity; GO:0005488 binding; GO:0005515 protein binding; GO:0030234 enzyme regulator activity; GO:0030414 peptidase inhibitor activity; GO:0042802 identical protein binding; GO:0042803 protein homodimerization activity; GO:0044877 protein-containing complex binding; GO:0046982 protein heterodimerization activity; GO:0046983…			O	KOG4761	Proteasome formation inhibitor PI31
A0A0R3VTP0	SCP domain-containing protein OS=Taenia asiatica OX=60517 GN=TASK_LOCUS621 PE=4 SV=1	TASK_LOCUS621	0.3469	2.96733e-05	Down	28.748	30.4	6	5	0.474519	0.55802	0.512685	1.52541	1.43422	1.49514	plasma membrane	K19919	CRISP; cysteine-rich secretory protein					PF00188	Cysteine-rich secretory protein family	ADK	KOG3017	Defense-related protein containing SCP domain
A0A0R3VTP6	Protein-serine/threonine phosphatase OS=Taenia asiatica OX=60517 GN=TASK_LOCUS627 PE=3 SV=1	TASK_LOCUS627	2.0681	0.034843	Up	54.899	24.1	7	7	1.65265	1.06362	1.06486	0.633965	0.584908		cytoplasm	K04460	PPP5C; serine/threonine-protein phosphatase 5 [EC:3.1.3.16]	map04010 MAPK signaling pathway	GO:0000165 MAPK cascade; GO:0000278 mitotic cell cycle; GO:0000302 response to reactive oxygen species; GO:0001101 response to acid chemical; GO:0001932 regulation of protein phosphorylation; GO:0001933 negative regulation of protein phosphorylation; GO:0006139 nucleobase-containing compound metabolic process; GO:0006325 chromatin organization; GO:0006351 transcription, DNA-templated; GO:0006464 …	GO:0005622 intracellular; GO:0005623 cell; GO:0005634 nucleus; GO:0005654 nucleoplasm; GO:0005737 cytoplasm; GO:0005819 spindle; GO:0005829 cytosol; GO:0005856 cytoskeleton; GO:0015630 microtubule cytoskeleton; GO:0030425 dendrite; GO:0031974 membrane-enclosed lumen; GO:0031981 nuclear lumen; GO:0032991 protein-containing complex; GO:0036477 somatodendritic compartment; GO:0042995 cell projection…	GO:0000166 nucleotide binding; GO:0001965 G-protein alpha-subunit binding; GO:0003676 nucleic acid binding; GO:0003723 RNA binding; GO:0003824 catalytic activity; GO:0004721 phosphoprotein phosphatase activity; GO:0004722 protein serine/threonine phosphatase activity; GO:0005488 binding; GO:0005515 protein binding; GO:0005524 ATP binding; GO:0008017 microtubule binding; GO:0008092 cytoskeletal pr…	PF00149	Calcineurin-like phosphoesterase	K	KOG0376	Serine-threonine phosphatase 2A, catalytic subunit
A0A0R3VTP7	Histone deacetylase OS=Taenia asiatica OX=60517 GN=TASK_LOCUS629 PE=3 SV=2	TASK_LOCUS629	2.2735	0.00404234	Up	56.478	32.1	9	9	1.55226	1.52931	1.08551	0.661952	0.527233	0.643731	cytoplasm	K06067	HDAC1_2; histone deacetylase 1/2 [EC:3.5.1.98]	map04110 Cell cycle; map04213 Longevity regulating pathway - multiple species; map04330 Notch signaling pathway; map04919 Thyroid hormone signaling pathway; map05016 Huntington disease; map05031 Amphetamine addiction; map05034 Alcoholism; map05165 Human papillomavirus infection; map05169 Epstein-Barr virus infection; map05200 Pathways in cancer; map05202 Transcriptional misregulation in cancer; m…	GO:0000003 reproduction; GO:0000122 negative regulation of transcription by RNA polymerase II; GO:0003006 developmental process involved in reproduction; GO:0006139 nucleobase-containing compound metabolic process; GO:0006259 DNA metabolic process; GO:0006325 chromatin organization; GO:0006355 regulation of transcription, DNA-templated; GO:0006357 regulation of transcription by RNA polymerase II;…	GO:0000118 histone deacetylase complex; GO:0000228 nuclear chromosome; GO:0000785 chromatin; GO:0000790 nuclear chromatin; GO:0005622 intracellular; GO:0005623 cell; GO:0005634 nucleus; GO:0005654 nucleoplasm; GO:0005694 chromosome; GO:0005737 cytoplasm; GO:0016581 NuRD complex; GO:0017053 transcription repressor complex; GO:0031974 membrane-enclosed lumen; GO:0031981 nuclear lumen; GO:0032991 pr…	GO:0001085 RNA polymerase II transcription factor binding; GO:0001103 RNA polymerase II repressing transcription factor binding; GO:0003712 transcription coregulator activity; GO:0003714 transcription corepressor activity; GO:0003824 catalytic activity; GO:0004407 histone deacetylase activity; GO:0005488 binding; GO:0005515 protein binding; GO:0008134 transcription factor binding; GO:0016787 hydr…	PF00850	Histone deacetylase domain	B	KOG1342	Histone deacetylase complex, catalytic component RPD3
A0A0R3VTQ4	Alpha 2 macroglobulin(predicted) OS=Taenia asiatica OX=60517 GN=TASK_LOCUS637 PE=4 SV=1	TASK_LOCUS637	0.1506	1.01343e-07	Down	132.49	21.4	20	18	0.256401	0.271114	0.25788	1.773	1.69924	1.74236	endoplasmic reticulum	K06051	DLL; delta	map01522 Endocrine resistance; map04330 Notch signaling pathway; map04658 Th1 and Th2 cell differentiation; map05200 Pathways in cancer; map05224 Breast cancer						O	KOG1366	Alpha-macroglobulin
A0A0R3VTQ7	Eukaryotic translation initiation factor 3 subunit E OS=Taenia asiatica OX=60517 GN=TASK_LOCUS640 PE=3 SV=1	TASK_LOCUS640	3.5319	0.00400457	Up	50.772	53.8	16	16	2.03922	1.03747	1.59937	0.434936	0.48992	0.399083	cytoplasm	K03250	EIF3E, INT6; translation initiation factor 3 subunit E	map03013 RNA transport; map05160 Hepatitis C	GO:0000184 nuclear-transcribed mRNA catabolic process, nonsense-mediated decay; GO:0000956 nuclear-transcribed mRNA catabolic process; GO:0006139 nucleobase-containing compound metabolic process; GO:0006401 RNA catabolic process; GO:0006402 mRNA catabolic process; GO:0006412 translation; GO:0006413 translational initiation; GO:0006417 regulation of translation; GO:0006446 regulation of translatio…	GO:0005622 intracellular; GO:0005623 cell; GO:0005634 nucleus; GO:0005654 nucleoplasm; GO:0005737 cytoplasm; GO:0005829 cytosol; GO:0005852 eukaryotic translation initiation factor 3 complex; GO:0016604 nuclear body; GO:0016605 PML body; GO:0031974 membrane-enclosed lumen; GO:0031981 nuclear lumen; GO:0032991 protein-containing complex; GO:0043226 organelle; GO:0043227 membrane-bounded organelle;…	GO:0003676 nucleic acid binding; GO:0003723 RNA binding; GO:0003743 translation initiation factor activity; GO:0005488 binding; GO:0005515 protein binding; GO:0008135 translation factor activity, RNA binding; GO:0047485 protein N-terminus binding; GO:0097159 organic cyclic compound binding; GO:1901363 heterocyclic compound binding;	PF09440; PF01399	eIF3 subunit 6 N terminal domain; PCI domain	J	KOG2758	Translation initiation factor 3, subunit e (eIF-3e)
A0A0R3VTR1	Dolichyl pyrophosphate Man9GlcNAc2 alpha-1,3-glucosyltransferase(predicted) OS=Taenia asiatica OX=60517 GN=TASK_LOCUS648 PE=4 SV=1	TASK_LOCUS648	2.4627	0.0010621	Up	28.355	10.6	2	2	1.33195	1.25541	1.67991	0.639922	0.567303	0.525514	cytoplasm,nucleus	K11687	ADPRHL2; poly(ADP-ribose) glycohydrolase ARH3 [EC:3.2.1.143]		GO:0000302 response to reactive oxygen species; GO:0000303 response to superoxide; GO:0000305 response to oxygen radical; GO:0006950 response to stress; GO:0006979 response to oxidative stress; GO:0009987 cellular process; GO:0010035 response to inorganic substance; GO:0033554 cellular response to stress; GO:0034599 cellular response to oxidative stress; GO:0034614 cellular response to reactive o…	GO:0005622 intracellular; GO:0005623 cell; GO:0005634 nucleus; GO:0005654 nucleoplasm; GO:0005737 cytoplasm; GO:0005739 mitochondrion; GO:0005759 mitochondrial matrix; GO:0016604 nuclear body; GO:0031974 membrane-enclosed lumen; GO:0031981 nuclear lumen; GO:0043226 organelle; GO:0043227 membrane-bounded organelle; GO:0043229 intracellular organelle; GO:0043231 intracellular membrane-bounded organ…	GO:0003824 catalytic activity; GO:0004553 hydrolase activity, hydrolyzing O-glycosyl compounds; GO:0004649 poly(ADP-ribose) glycohydrolase activity; GO:0016787 hydrolase activity; GO:0016798 hydrolase activity, acting on glycosyl bonds;
A0A0R3VTS9	OBG-type G domain-containing protein(predicted) OS=Taenia asiatica OX=60517 GN=TASK_LOCUS667 PE=4 SV=2	TASK_LOCUS667	1.9363	0.0103751	Up	39.418	40.8	10	10	1.36461	1.20214	1.38984	0.526688	0.86027	0.656453	mitochondria				GO:0006139 nucleobase-containing compound metabolic process; GO:0006351 transcription, DNA-templated; GO:0006725 cellular aromatic compound metabolic process; GO:0006807 nitrogen compound metabolic process; GO:0007275 multicellular organism development; GO:0008152 metabolic process; GO:0009058 biosynthetic process; GO:0009059 macromolecule biosynthetic process; GO:0009987 cellular process; GO:001…	GO:0005622 intracellular; GO:0005623 cell; GO:0005634 nucleus; GO:0005654 nucleoplasm; GO:0005737 cytoplasm; GO:0005829 cytosol; GO:0005844 polysome; GO:0016604 nuclear body; GO:0031974 membrane-enclosed lumen; GO:0031981 nuclear lumen; GO:0032991 protein-containing complex; GO:0043226 organelle; GO:0043227 membrane-bounded organelle; GO:0043229 intracellular organelle; GO:0043231 intracellular m…	GO:0005488 binding; GO:0005515 protein binding; GO:0008134 transcription factor binding; GO:0042802 identical protein binding;			S	KOG1487	GTP-binding protein DRG1 (ODN superfamily)
A0A0R3VTT7	SUI1 domain-containing protein OS=Taenia asiatica OX=60517 GN=TASK_LOCUS677 PE=4 SV=1	TASK_LOCUS677	0.3492	0.00430863	Down	20.064	53.6	5	5	0.475148	0.517936	0.559722	1.16518	1.27136	2.01065	cytoplasm				GO:0001731 formation of translation preinitiation complex; GO:0002181 cytoplasmic translation; GO:0002183 cytoplasmic translational initiation; GO:0002188 translation reinitiation; GO:0002190 cap-independent translational initiation; GO:0002192 IRES-dependent translational initiation of linear mRNA; GO:0006412 translation; GO:0006413 translational initiation; GO:0006417 regulation of translation;…	GO:0005622 intracellular; GO:0005623 cell; GO:0005737 cytoplasm; GO:0032991 protein-containing complex; GO:0070992 translation initiation complex; GO:1990904 ribonucleoprotein complex;	GO:0003676 nucleic acid binding; GO:0003723 RNA binding; GO:0003729 mRNA binding; GO:0003743 translation initiation factor activity; GO:0005488 binding; GO:0008135 translation factor activity, RNA binding; GO:0043021 ribonucleoprotein complex binding; GO:0043022 ribosome binding; GO:0044877 protein-containing complex binding; GO:0097159 organic cyclic compound binding; GO:1901363 heterocyclic com…	PF01253	Translation initiation factor SUI1	J	KOG3239	Density-regulated protein related to translation initiation factor 1 (eIF-1/SUI1)
A0A0R3VTV6	Glutaredoxin domain-containing protein OS=Taenia asiatica OX=60517 GN=TASK_LOCUS700 PE=3 SV=2	TASK_LOCUS700	0.5095	0.000109803	Down	68.963	55.4	25	24	0.661113	0.682324	0.681611	1.25633	1.44069	1.27792	cytoplasm	K22182	TXNRD; thioredoxin reductase (NADPH) [EC:1.8.1.9]	map00450 Selenocompound metabolism; map05200 Pathways in cancer; map05225 Hepatocellular carcinoma	GO:0000003 reproduction; GO:0000302 response to reactive oxygen species; GO:0000305 response to oxygen radical; GO:0001704 formation of primary germ layer; GO:0001707 mesoderm formation; GO:0001887 selenium compound metabolic process; GO:0001890 placenta development; GO:0003006 developmental process involved in reproduction; GO:0006082 organic acid metabolic process; GO:0006139 nucleobase-contain…	GO:0001650 fibrillar center; GO:0005622 intracellular; GO:0005623 cell; GO:0005634 nucleus; GO:0005654 nucleoplasm; GO:0005730 nucleolus; GO:0005737 cytoplasm; GO:0005739 mitochondrion; GO:0005783 endoplasmic reticulum; GO:0005829 cytosol; GO:0012505 endomembrane system; GO:0031974 membrane-enclosed lumen; GO:0031981 nuclear lumen; GO:0036477 somatodendritic compartment; GO:0043025 neuronal cell …	GO:0003824 catalytic activity; GO:0004791 thioredoxin-disulfide reductase activity; GO:0005488 binding; GO:0005515 protein binding; GO:0015036 disulfide oxidoreductase activity; GO:0016174 NAD(P)H oxidase (H(2)O(2)-forming activity; GO:0016209 antioxidant activity; GO:0016491 oxidoreductase activity; GO:0016651 oxidoreductase activity, acting on NAD(P)H; GO:0016667 oxidoreductase activity, acting…	PF00462; PF07992; PF02852	Glutaredoxin; Pyridine nucleotide-disulphide oxidoreductase; Pyridine nucleotide-disulphide oxidoreductase, dimerisation domain	C	KOG4716	Thioredoxin reductase
A0A0R3VTW1	Histidine--tRNA ligase OS=Taenia asiatica OX=60517 GN=TASK_LOCUS706 PE=3 SV=1	TASK_LOCUS706	2.2953	0.000145123	Up	59.553	45.8	19	18	1.36931	1.47137	1.33857	0.625401	0.54721	0.648144	cytoplasm	K01892	HARS, hisS; histidyl-tRNA synthetase [EC:6.1.1.21]	map00970 Aminoacyl-tRNA biosynthesis	GO:0000003 reproduction; GO:0000122 negative regulation of transcription by RNA polymerase II; GO:0002119 nematode larval development; GO:0002164 larval development; GO:0003006 developmental process involved in reproduction; GO:0006082 organic acid metabolic process; GO:0006139 nucleobase-containing compound metabolic process; GO:0006355 regulation of transcription, DNA-templated; GO:0006357 regu…	GO:0005622 intracellular; GO:0005623 cell; GO:0005737 cytoplasm; GO:0005739 mitochondrion; GO:0005829 cytosol; GO:0043226 organelle; GO:0043227 membrane-bounded organelle; GO:0043229 intracellular organelle; GO:0043231 intracellular membrane-bounded organelle;	GO:0003824 catalytic activity; GO:0004812 aminoacyl-tRNA ligase activity; GO:0004821 histidine-tRNA ligase activity; GO:0005488 binding; GO:0005515 protein binding; GO:0016874 ligase activity; GO:0016875 ligase activity, forming carbon-oxygen bonds; GO:0042802 identical protein binding; GO:0042803 protein homodimerization activity; GO:0046983 protein dimerization activity; GO:0140098 catalytic ac…	PF13393; PF03129	Histidyl-tRNA synthetase; Anticodon binding domain	J	KOG1936	Histidyl-tRNA synthetase
A0A0R3VTX4	Succinate--CoA ligase [ADP-forming] subunit beta, mitochondrial OS=Taenia asiatica OX=60517 GN=TASK_LOCUS724 PE=3 SV=1	TASK_LOCUS724	34.4751	0.000154492	Up	45.409	30.6	9	9	1.53349	1.85908	1.51258	0.039936	0.054918		mitochondria	K01900	LSC2; succinyl-CoA synthetase beta subunit [EC:6.2.1.4 6.2.1.5]	map00020 Citrate cycle (TCA cycle); map00640 Propanoate metabolism; map01100 Metabolic pathways; map01200 Carbon metabolism	GO:0000003 reproduction; GO:0003006 developmental process involved in reproduction; GO:0006082 organic acid metabolic process; GO:0006091 generation of precursor metabolites and energy; GO:0006099 tricarboxylic acid cycle; GO:0006101 citrate metabolic process; GO:0006104 succinyl-CoA metabolic process; GO:0006105 succinate metabolic process; GO:0006139 nucleobase-containing compound metabolic pro…	GO:0000151 ubiquitin ligase complex; GO:0005622 intracellular; GO:0005623 cell; GO:0005737 cytoplasm; GO:0005739 mitochondrion; GO:0005759 mitochondrial matrix; GO:0009361 succinate-CoA ligase complex (ADP-forming); GO:0031461 cullin-RING ubiquitin ligase complex; GO:0031463 Cul3-RING ubiquitin ligase complex; GO:0031974 membrane-enclosed lumen; GO:0032991 protein-containing complex; GO:0042709 s…	GO:0003824 catalytic activity; GO:0004774 succinate-CoA ligase activity; GO:0004775 succinate-CoA ligase (ADP-forming) activity; GO:0016874 ligase activity; GO:0016877 ligase activity, forming carbon-sulfur bonds; GO:0016878 acid-thiol ligase activity;	PF08442; PF00549	ATP-grasp domain; CoA-ligase	C	KOG2799	Succinyl-CoA synthetase, beta subunit
A0A0R3VTZ3	Eukaryotic translation initiation factor 3 subunit B OS=Taenia asiatica OX=60517 GN=TASK_LOCUS745 PE=3 SV=3	TASK_LOCUS745	0.6525	0.00449601	Down	76.316	34.9	18	18	0.720815	0.744168	0.904188	1.2629	1.1615	1.20643	cytoskeleton	K03253	EIF3B; translation initiation factor 3 subunit B	map03013 RNA transport	GO:0000003 reproduction; GO:0002064 epithelial cell development; GO:0002065 columnar/cuboidal epithelial cell differentiation; GO:0002066 columnar/cuboidal epithelial cell development; GO:0003006 developmental process involved in reproduction; GO:0006412 translation; GO:0006413 translational initiation; GO:0006417 regulation of translation; GO:0006446 regulation of translational initiation; GO:00…	GO:0005622 intracellular; GO:0005623 cell; GO:0005737 cytoplasm; GO:0005829 cytosol; GO:0005852 eukaryotic translation initiation factor 3 complex; GO:0032991 protein-containing complex; GO:0071541 eukaryotic translation initiation factor 3 complex, eIF3m;	GO:0003676 nucleic acid binding; GO:0003723 RNA binding; GO:0003729 mRNA binding; GO:0003743 translation initiation factor activity; GO:0005198 structural molecule activity; GO:0005488 binding; GO:0005515 protein binding; GO:0008135 translation factor activity, RNA binding; GO:0097159 organic cyclic compound binding; GO:1901363 heterocyclic compound binding;	PF00076	RNA recognition motif. (a.k.a. RRM, RBD, or RNP domain)	J	KOG2314	Translation initiation factor 3, subunit b (eIF-3b)
A0A0R3VTZ4	6-phosphogluconolactonase OS=Taenia asiatica OX=60517 GN=TASK_LOCUS747 PE=3 SV=1	TASK_LOCUS747	0.0761	1.00912e-06	Down	28.161	40	9	9	0.156318	0.132305	0.13574	1.85147	1.84231	1.88186	cytoplasm,nucleus	K01057	PGLS, pgl, devB; 6-phosphogluconolactonase [EC:3.1.1.31]	map00030 Pentose phosphate pathway; map01100 Metabolic pathways; map01200 Carbon metabolism	GO:0006081 cellular aldehyde metabolic process; GO:0006098 pentose-phosphate shunt; GO:0006139 nucleobase-containing compound metabolic process; GO:0006725 cellular aromatic compound metabolic process; GO:0006732 coenzyme metabolic process; GO:0006733 oxidoreduction coenzyme metabolic process; GO:0006739 NADP metabolic process; GO:0006753 nucleoside phosphate metabolic process; GO:0006793 phospho…	GO:0005622 intracellular; GO:0005623 cell; GO:0005737 cytoplasm;	GO:0003824 catalytic activity; GO:0016787 hydrolase activity; GO:0016788 hydrolase activity, acting on ester bonds; GO:0017057 6-phosphogluconolactonase activity; GO:0052689 carboxylic ester hydrolase activity;	PF01182	Glucosamine-6-phosphate isomerases/6-phosphogluconolactonase	G	KOG3147	6-phosphogluconolactonase - like protein
A0A0R3VTZ7	Endostatin domain-containing protein(predicted) OS=Taenia asiatica OX=60517 GN=TASK_LOCUS753 PE=4 SV=1	TASK_LOCUS753	0.0762	1.44253e-05	Down	101.95	6.6	5	5	0.128951	0.159912	0.135987	2.03855	1.58266	1.95394	endoplasmic reticulum				GO:0000902 cell morphogenesis; GO:0000904 cell morphogenesis involved in differentiation; GO:0001764 neuron migration; GO:0006928 movement of cell or subcellular component; GO:0006935 chemotaxis; GO:0007154 cell communication; GO:0007267 cell-cell signaling; GO:0007268 chemical synaptic transmission; GO:0007271 synaptic transmission, cholinergic; GO:0007275 multicellular organism development; GO:…	GO:0005576 extracellular region; GO:0005604 basement membrane; GO:0030054 cell junction; GO:0031012 extracellular matrix; GO:0062023 collagen-containing extracellular matrix;				L	KOG3546	Collagens (type XV)
A0A0R3VU03	Alpha-L-fucosidase OS=Taenia asiatica OX=60517 GN=TASK_LOCUS759 PE=3 SV=1	TASK_LOCUS759	0.5625	0.0161335	Down	56.715	22.5	8	8	0.905757	0.680567	0.573731	1.22019	1.17643	1.44333	extracellular	K01206	FUCA; alpha-L-fucosidase [EC:3.2.1.51]	map00511 Other glycan degradation	GO:0000003 reproduction; GO:0001775 cell activation; GO:0002252 immune effector process; GO:0002263 cell activation involved in immune response; GO:0002274 myeloid leukocyte activation; GO:0002275 myeloid cell activation involved in immune response; GO:0002283 neutrophil activation involved in immune response; GO:0002366 leukocyte activation involved in immune response; GO:0002376 immune system p…	GO:0000323 lytic vacuole; GO:0001669 acrosomal vesicle; GO:0002080 acrosomal membrane; GO:0002081 outer acrosomal membrane; GO:0005576 extracellular region; GO:0005615 extracellular space; GO:0005622 intracellular; GO:0005623 cell; GO:0005737 cytoplasm; GO:0005764 lysosome; GO:0005766 primary lysosome; GO:0005773 vacuole; GO:0005775 vacuolar lumen; GO:0005783 endoplasmic reticulum; GO:0005788 end…	GO:0003824 catalytic activity; GO:0004553 hydrolase activity, hydrolyzing O-glycosyl compounds; GO:0004560 alpha-L-fucosidase activity; GO:0005488 binding; GO:0015928 fucosidase activity; GO:0016787 hydrolase activity; GO:0016798 hydrolase activity, acting on glycosyl bonds; GO:0030246 carbohydrate binding; GO:0036094 small molecule binding; GO:0042806 fucose binding; GO:0048029 monosaccharide bi…	PF01120	Alpha-L-fucosidase	G	KOG3340	Alpha-L-fucosidase
A0A0R3VU06	Glycerol-3-phosphate dehydrogenase OS=Taenia asiatica OX=60517 GN=TASK_LOCUS764 PE=3 SV=1	TASK_LOCUS764	7.4146	0.00184195	Up	82.29	29.5	15	15	1.14183	1.82158	1.62412		0.221024	0.191452	mitochondria	K00111	glpA, glpD; glycerol-3-phosphate dehydrogenase [EC:1.1.5.3]	map00564 Glycerophospholipid metabolism	GO:0001654 eye development; GO:0005975 carbohydrate metabolic process; GO:0005996 monosaccharide metabolic process; GO:0006006 glucose metabolic process; GO:0006066 alcohol metabolic process; GO:0006071 glycerol metabolic process; GO:0006072 glycerol-3-phosphate metabolic process; GO:0006091 generation of precursor metabolites and energy; GO:0006094 gluconeogenesis; GO:0006116 NADH oxidation; GO:…	GO:0005622 intracellular; GO:0005623 cell; GO:0005737 cytoplasm; GO:0005739 mitochondrion; GO:0005740 mitochondrial envelope; GO:0005743 mitochondrial inner membrane; GO:0009331 glycerol-3-phosphate dehydrogenase complex; GO:0016020 membrane; GO:0019866 organelle inner membrane; GO:0031090 organelle membrane; GO:0031966 mitochondrial membrane; GO:0031967 organelle envelope; GO:0031975 envelope; G…	GO:0003824 catalytic activity; GO:0004367 glycerol-3-phosphate dehydrogenase [NAD+] activity; GO:0004368 glycerol-3-phosphate dehydrogenase (quinone) activity; GO:0005488 binding; GO:0005509 calcium ion binding; GO:0016491 oxidoreductase activity; GO:0016614 oxidoreductase activity, acting on CH-OH group of donors; GO:0016616 oxidoreductase activity, acting on the CH-OH group of donors, NAD or NA…	PF01266; PF13499	FAD dependent oxidoreductase; EF-hand domain pair	C	KOG0042	Glycerol-3-phosphate dehydrogenase
A0A0R3VU18	Superoxide dismutase OS=Taenia asiatica OX=60517 GN=TASK_LOCUS777 PE=3 SV=1	TASK_LOCUS777	6.2684	0.000528361	Up	24.492	44.3	9	9	2.00216	1.60951	1.56285	0.371385	0.234556	0.219546	mitochondria	K04564	SOD2; superoxide dismutase, Fe-Mn family [EC:1.15.1.1]	map04013 MAPK signaling pathway - fly; map04068 FoxO signaling pathway; map04146 Peroxisome; map04211 Longevity regulating pathway; map04212 Longevity regulating pathway - worm; map04213 Longevity regulating pathway - multiple species; map05016 Huntington disease	GO:0000302 response to reactive oxygen species; GO:0000303 response to superoxide; GO:0000305 response to oxygen radical; GO:0001101 response to acid chemical; GO:0001306 age-dependent response to oxidative stress; GO:0001315 age-dependent response to reactive oxygen species; GO:0001505 regulation of neurotransmitter levels; GO:0001666 response to hypoxia; GO:0001836 release of cytochrome c from …	GO:0005622 intracellular; GO:0005623 cell; GO:0005737 cytoplasm; GO:0005739 mitochondrion; GO:0005740 mitochondrial envelope; GO:0005743 mitochondrial inner membrane; GO:0005759 mitochondrial matrix; GO:0009295 nucleoid; GO:0016020 membrane; GO:0019866 organelle inner membrane; GO:0031090 organelle membrane; GO:0031966 mitochondrial membrane; GO:0031967 organelle envelope; GO:0031974 membrane-enc…	GO:0003676 nucleic acid binding; GO:0003677 DNA binding; GO:0003824 catalytic activity; GO:0004784 superoxide dismutase activity; GO:0005488 binding; GO:0005515 protein binding; GO:0008144 drug binding; GO:0016209 antioxidant activity; GO:0016491 oxidoreductase activity; GO:0016721 oxidoreductase activity, acting on superoxide radicals as acceptor; GO:0019825 oxygen binding; GO:0019899 enzyme bin…	PF00081; PF02777	Iron/manganese superoxide dismutases, alpha-hairpin domain; Iron/manganese superoxide dismutases, C-terminal domain	P	KOG0876	Manganese superoxide dismutase
A0A0R3VU25	COP9 signalosome complex subunit 6 OS=Taenia asiatica OX=60517 GN=TASK_LOCUS785 PE=3 SV=1	TASK_LOCUS785	1.6626	0.000340873	Up	39.119	13.1	3	3	1.2396	1.23954	1.26744	0.814974	0.701011	0.737438	cytoplasm	K12179	COPS6, CSN6; COP9 signalosome complex subunit 6		GO:0000003 reproduction; GO:0000338 protein deneddylation; GO:0000715 nucleotide-excision repair, DNA damage recognition; GO:0002009 morphogenesis of an epithelium; GO:0003006 developmental process involved in reproduction; GO:0006139 nucleobase-containing compound metabolic process; GO:0006259 DNA metabolic process; GO:0006281 DNA repair; GO:0006283 transcription-coupled nucleotide-excision repa…	GO:0005622 intracellular; GO:0005623 cell; GO:0005634 nucleus; GO:0005654 nucleoplasm; GO:0005737 cytoplasm; GO:0005829 cytosol; GO:0008180 COP9 signalosome; GO:0031974 membrane-enclosed lumen; GO:0031981 nuclear lumen; GO:0032991 protein-containing complex; GO:0043226 organelle; GO:0043227 membrane-bounded organelle; GO:0043229 intracellular organelle; GO:0043231 intracellular membrane-bounded o…	GO:0005488 binding; GO:0005515 protein binding; GO:0046983 protein dimerization activity;			OT	KOG3050	COP9 signalosome, subunit CSN6
A0A0R3VU33	Cystatin OS=Taenia asiatica OX=60517 GN=TASK_LOCUS794 PE=4 SV=1	TASK_LOCUS794	0.4302	2.06894e-06	Down	30.959	22.7	4	4	0.594883	0.588383	0.621582	1.3987	1.42662	1.36983	extracellular							PF00031	Cystatin domain
A0A0R3VU55	Rhoptry associated membrane antigen(predicted) OS=Taenia asiatica OX=60517 GN=TASK_LOCUS822 PE=4 SV=1	TASK_LOCUS822	0.2912	0.0053186	Down	77.377	11.6	6	6	0.378257	0.66594	0.309031	1.63517	1.41936	1.59225	nucleus
A0A0R3VU71	Prolyl endopeptidase OS=Taenia asiatica OX=60517 GN=TASK_LOCUS843 PE=3 SV=1	TASK_LOCUS843	0.4006	9.95494e-05	Down	81.935	36.6	22	22	0.567304	0.613202	0.535742	1.49229	1.30566	1.4858	nucleus	K01322	PREP; prolyl oligopeptidase [EC:3.4.21.26]	map04614 Renin-angiotensin system	GO:0006508 proteolysis; GO:0006807 nitrogen compound metabolic process; GO:0008152 metabolic process; GO:0019538 protein metabolic process; GO:0043170 macromolecule metabolic process; GO:0044238 primary metabolic process; GO:0071704 organic substance metabolic process; GO:1901564 organonitrogen compound metabolic process;	GO:0005622 intracellular; GO:0005623 cell; GO:0005634 nucleus; GO:0005737 cytoplasm; GO:0005829 cytosol; GO:0043226 organelle; GO:0043227 membrane-bounded organelle; GO:0043229 intracellular organelle; GO:0043231 intracellular membrane-bounded organelle;	GO:0003824 catalytic activity; GO:0004175 endopeptidase activity; GO:0004252 serine-type endopeptidase activity; GO:0005488 binding; GO:0008233 peptidase activity; GO:0008236 serine-type peptidase activity; GO:0016787 hydrolase activity; GO:0016788 hydrolase activity, acting on ester bonds; GO:0017171 serine hydrolase activity; GO:0033218 amide binding; GO:0042277 peptide binding; GO:0052689 carb…	PF02897; PF00326	Prolyl oligopeptidase, N-terminal beta-propeller domain; Prolyl oligopeptidase family	O	KOG2237	Predicted serine protease
A0A0R3VU72	Aldedh domain-containing protein OS=Taenia asiatica OX=60517 GN=TASK_LOCUS844 PE=3 SV=1	TASK_LOCUS844	0.5338	1.39903e-06	Down	50.456	51.5	17	17	0.698245	0.710405	0.679588	1.31002	1.29117	1.31058	cytoplasm	K00128	ALDH; aldehyde dehydrogenase (NAD+) [EC:1.2.1.3]	map00010 Glycolysis / Gluconeogenesis; map00053 Ascorbate and aldarate metabolism; map00071 Fatty acid degradation; map00280 Valine, leucine and isoleucine degradation; map00310 Lysine degradation; map00330 Arginine and proline metabolism; map00340 Histidine metabolism; map00380 Tryptophan metabolism; map00410 beta-Alanine metabolism; map00561 Glycerolipid metabolism; map00620 Pyruvate metabolism…						C	KOG2450	Aldehyde dehydrogenase
A0A0R3VU82	Transmembrane protein 256 homolog(predicted) OS=Taenia asiatica OX=60517 GN=TASK_LOCUS855 PE=3 SV=1	TASK_LOCUS855	15.0536	3.42978e-07	Up	15.868	11.5	1	1	1.58827	1.61819	1.5815	0.107642	0.104398		mitochondria									S	KOG3472	Predicted small membrane protein
A0A0R3VU94	Ig-like domain-containing protein OS=Taenia asiatica OX=60517 GN=TASK_LOCUS872 PE=4 SV=1	TASK_LOCUS872	0.2965	7.27191e-05	Down	23.877	17.9	3	3	0.414055	0.511241	0.446788	1.43007	1.58046	1.61738	extracellular				GO:0000768 syncytium formation by plasma membrane fusion; GO:0000902 cell morphogenesis; GO:0000904 cell morphogenesis involved in differentiation; GO:0001654 eye development; GO:0001655 urogenital system development; GO:0001700 embryonic development via the syncytial blastoderm; GO:0001745 compound eye morphogenesis; GO:0001763 morphogenesis of a branching structure; GO:0001764 neuron migration;…	GO:0005576 extracellular region; GO:0005615 extracellular space; GO:0005622 intracellular; GO:0005623 cell; GO:0005737 cytoplasm; GO:0005886 plasma membrane; GO:0005911 cell-cell junction; GO:0005912 adherens junction; GO:0005917 nephrocyte diaphragm; GO:0009986 cell surface; GO:0016020 membrane; GO:0016021 integral component of membrane; GO:0016324 apical plasma membrane; GO:0030054 cell junctio…	GO:0005488 binding; GO:0005515 protein binding; GO:0005520 insulin-like growth factor binding; GO:0008092 cytoskeletal protein binding; GO:0017022 myosin binding; GO:0017046 peptide hormone binding; GO:0019838 growth factor binding; GO:0019904 protein domain specific binding; GO:0030165 PDZ domain binding; GO:0033218 amide binding; GO:0042277 peptide binding; GO:0042562 hormone binding; GO:004280…			S	KOG3510	FOG: Immunoglobulin C-2 Type/fibronectin type III domains
A0A0R3VU95	Microtubule-associated protein(predicted) OS=Taenia asiatica OX=60517 GN=TASK_LOCUS873 PE=4 SV=1	TASK_LOCUS873	3.1799	3.30038e-07	Up	58.147	16.7	5	5	1.50404	1.54014	1.52039	0.473927	0.467703	0.4938	nucleus									G	KOG3592	Microtubule-associated proteins
A0A0R3VUE4	LRRCT domain-containing protein OS=Taenia asiatica OX=60517 GN=TASK_LOCUS937 PE=4 SV=1	TASK_LOCUS937	0.3563	5.69764e-05	Down	44.103	12	5	5	0.47296	0.536308	0.566995	1.4135	1.49457	1.51566	peroxisome				GO:0000902 cell morphogenesis; GO:0000904 cell morphogenesis involved in differentiation; GO:0007154 cell communication; GO:0007267 cell-cell signaling; GO:0007268 chemical synaptic transmission; GO:0007275 multicellular organism development; GO:0007399 nervous system development; GO:0007409 axonogenesis; GO:0007417 central nervous system development; GO:0007420 brain development; GO:0007610 beha…	GO:0005623 cell; GO:0005886 plasma membrane; GO:0016020 membrane; GO:0016021 integral component of membrane; GO:0031224 intrinsic component of membrane; GO:0032991 protein-containing complex; GO:0043235 receptor complex; GO:0071944 cell periphery;
A0A0R3VUI2	Coiled-coil domain-containing protein 58 OS=Taenia asiatica OX=60517 GN=TASK_LOCUS983 PE=3 SV=1	TASK_LOCUS983	0.2323	4.78272e-06	Down	17.326	32	3	3	0.362809	0.381526	0.386593	1.66103	1.50099	1.70705	cytoplasm					GO:0005622 intracellular; GO:0005623 cell; GO:0005737 cytoplasm; GO:0005739 mitochondrion; GO:0043226 organelle; GO:0043227 membrane-bounded organelle; GO:0043229 intracellular organelle; GO:0043231 intracellular membrane-bounded organelle;				D	KOG4613	Predicted component of DNA replication checkpoint response mechanism (S-M checkpoint)
A0A0R3VUJ3	U2 snRNP auxiliary factor large subunit OS=Taenia asiatica OX=60517 GN=TASK_LOCUS996 PE=3 SV=1	TASK_LOCUS996	1.6344	0.0256768	Up	56.458	33.3	10	10	1.55077	1.07035	1.10135	0.801314	0.821088	0.655127	nucleus	K12837	U2AF2; splicing factor U2AF 65 kDa subunit	map03040 Spliceosome	GO:0000003 reproduction; GO:0000245 spliceosomal complex assembly; GO:0000375 RNA splicing, via transesterification reactions; GO:0000377 RNA splicing, via transesterification reactions with bulged adenosine as nucleophile; GO:0000381 regulation of alternative mRNA splicing, via spliceosome; GO:0000389 mRNA 3'-splice site recognition; GO:0000398 mRNA splicing, via spliceosome; GO:0002119 nematode…	GO:0000243 commitment complex; GO:0005622 intracellular; GO:0005623 cell; GO:0005634 nucleus; GO:0005654 nucleoplasm; GO:0005681 spliceosomal complex; GO:0005684 U2-type spliceosomal complex; GO:0016604 nuclear body; GO:0016607 nuclear speck; GO:0031974 membrane-enclosed lumen; GO:0031981 nuclear lumen; GO:0032991 protein-containing complex; GO:0043226 organelle; GO:0043227 membrane-bounded organ…	GO:0003676 nucleic acid binding; GO:0003723 RNA binding; GO:0003727 single-stranded RNA binding; GO:0003729 mRNA binding; GO:0005488 binding; GO:0005515 protein binding; GO:0008187 poly-pyrimidine tract binding; GO:0019899 enzyme binding; GO:0019904 protein domain specific binding; GO:0030628 pre-mRNA 3'-splice site binding; GO:0036002 pre-mRNA binding; GO:0070742 C2H2 zinc finger domain binding;…	PF00076	RNA recognition motif. (a.k.a. RRM, RBD, or RNP domain)	A	KOG0120	Splicing factor U2AF, large subunit (RRM superfamily)
A0A0R3VUJ7	RAB4B protein OS=Taenia asiatica OX=60517 GN=TASK_LOCUS1000 PE=4 SV=2	TASK_LOCUS1000	4.1042	0.0356776	Up	22.201	48.8	7	7	2.30548	0.994801	1.00103	0.378596		0.320084	cytoplasm	K07880	RAB4B; Ras-related protein Rab-4B		GO:0000003 reproduction; GO:0001775 cell activation; GO:0001944 vasculature development; GO:0002064 epithelial cell development; GO:0002065 columnar/cuboidal epithelial cell differentiation; GO:0002066 columnar/cuboidal epithelial cell development; GO:0002252 immune effector process; GO:0002263 cell activation involved in immune response; GO:0002274 myeloid leukocyte activation; GO:0002275 myeloi…	GO:0005576 extracellular region; GO:0005615 extracellular space; GO:0005622 intracellular; GO:0005623 cell; GO:0005737 cytoplasm; GO:0005768 endosome; GO:0005769 early endosome; GO:0005829 cytosol; GO:0005886 plasma membrane; GO:0010008 endosome membrane; GO:0012505 endomembrane system; GO:0012506 vesicle membrane; GO:0016020 membrane; GO:0030141 secretory granule; GO:0030659 cytoplasmic vesicle …	GO:0000149 SNARE binding; GO:0000166 nucleotide binding; GO:0001671 ATPase activator activity; GO:0001882 nucleoside binding; GO:0001883 purine nucleoside binding; GO:0003824 catalytic activity; GO:0003924 GTPase activity; GO:0005102 signaling receptor binding; GO:0005215 transporter activity; GO:0005488 binding; GO:0005515 protein binding; GO:0005525 GTP binding; GO:0008047 enzyme activator acti…	PF00071	Ras family	U	KOG0086	GTPase Rab4, small G protein superfamily
A0A0R3VUJ9	Aminopeptidase OS=Taenia asiatica OX=60517 GN=TASK_LOCUS1003 PE=3 SV=2	TASK_LOCUS1003	4.4106	2.88389e-07	Up	114.1	27.1	20	20	1.66518	1.60912	1.61677	0.355991	0.373449	0.379488	endoplasmic reticulum	K11140	ANPEP, CD13; aminopeptidase N [EC:3.4.11.2]	map00480 Glutathione metabolism; map01100 Metabolic pathways; map04614 Renin-angiotensin system; map04640 Hematopoietic cell lineage	GO:0000003 reproduction; GO:0006508 proteolysis; GO:0006518 peptide metabolic process; GO:0006807 nitrogen compound metabolic process; GO:0008152 metabolic process; GO:0009056 catabolic process; GO:0009987 cellular process; GO:0019538 protein metabolic process; GO:0032501 multicellular organismal process; GO:0032504 multicellular organism reproduction; GO:0034641 cellular nitrogen compound metabo…	GO:0005576 extracellular region; GO:0005622 intracellular; GO:0005623 cell; GO:0005737 cytoplasm;	GO:0003824 catalytic activity; GO:0004177 aminopeptidase activity; GO:0005488 binding; GO:0008233 peptidase activity; GO:0008235 metalloexopeptidase activity; GO:0008237 metallopeptidase activity; GO:0008238 exopeptidase activity; GO:0008270 zinc ion binding; GO:0016787 hydrolase activity; GO:0033218 amide binding; GO:0042277 peptide binding; GO:0043167 ion binding; GO:0043169 cation binding; GO:…	PF01433; PF11838	Peptidase family M1; Domain of unknown function (DUF3358)	EO	KOG1046	Puromycin-sensitive aminopeptidase and related aminopeptidases
A0A0R3VUK1	Poly [ADP-ribose] polymerase OS=Taenia asiatica OX=60517 GN=TASK_LOCUS1005 PE=4 SV=1	TASK_LOCUS1005	2.1201	0.0410348	Up	29.843	12.8	2	2	1.01333	1.70052	1.09001	0.61748	0.578655		cytoplasm	K10798	PARP; poly [ADP-ribose] polymerase [EC:2.4.2.30]	map03410 Base excision repair; map04210 Apoptosis; map04212 Longevity regulating pathway - worm; map04214 Apoptosis - fly; map04217 Necroptosis	GO:0001558 regulation of cell growth; GO:0006139 nucleobase-containing compound metabolic process; GO:0006259 DNA metabolic process; GO:0006260 DNA replication; GO:0006261 DNA-dependent DNA replication; GO:0006266 DNA ligation; GO:0006271 DNA strand elongation involved in DNA replication; GO:0006273 lagging strand elongation; GO:0006281 DNA repair; GO:0006284 base-excision repair; GO:0006464 cell…	GO:0005622 intracellular; GO:0005623 cell; GO:0005634 nucleus; GO:0005654 nucleoplasm; GO:0005730 nucleolus; GO:0005737 cytoplasm; GO:0031974 membrane-enclosed lumen; GO:0031981 nuclear lumen; GO:0043226 organelle; GO:0043227 membrane-bounded organelle; GO:0043228 non-membrane-bounded organelle; GO:0043229 intracellular organelle; GO:0043231 intracellular membrane-bounded organelle; GO:0043232 in…	GO:0003824 catalytic activity; GO:0003909 DNA ligase activity; GO:0003910 DNA ligase (ATP) activity; GO:0003950 NAD+ ADP-ribosyltransferase activity; GO:0016740 transferase activity; GO:0016757 transferase activity, transferring glycosyl groups; GO:0016763 transferase activity, transferring pentosyl groups; GO:0016874 ligase activity; GO:0016886 ligase activity, forming phosphoric ester bonds; GO…	PF02877	Poly(ADP-ribose) polymerase, regulatory domain	KLO	KOG1037	NAD+ ADP-ribosyltransferase Parp, required for poly-ADP ribosylation of nuclear proteins
A0A0R3VUL9	Acetyl-CoA deacylase OS=Taenia asiatica OX=60517 GN=TASK_LOCUS1028 PE=3 SV=1	TASK_LOCUS1028	6.7194	0.00717073	Up	53.204	38.8	15	15	1.74057	1.86989	0.938246		0.219838	0.23146	mitochondria							PF02550; PF13336	Acetyl-CoA hydrolase/transferase N-terminal domain; Acetyl-CoA hydrolase/transferase C-terminal domain	C	KOG2828	Acetyl-CoA hydrolase
A0A0R3VUM2	Expressed conserved protein(predicted) OS=Taenia asiatica OX=60517 GN=TASK_LOCUS1032 PE=4 SV=1	TASK_LOCUS1032	0.0657	4.86654e-08	Down	28.755	14.5	2	2	0.127456	0.12514	0.11738	1.8613	1.86706	1.90166	cytoplasm
A0A0R3VUM7	Prolyl-tRNA synthetase OS=Taenia asiatica OX=60517 GN=TASK_LOCUS1038 PE=4 SV=1	TASK_LOCUS1038	2.0477	0.000564563	Up	41.879	36.8	11	11	1.1623	1.4528	1.41619	0.669931	0.647294	0.651474	mitochondria	K14163	EPRS; bifunctional glutamyl/prolyl-tRNA synthetase [EC:6.1.1.17 6.1.1.15]	map00860 Porphyrin and chlorophyll metabolism; map00970 Aminoacyl-tRNA biosynthesis; map01100 Metabolic pathways				PF03129; PF09180	Anticodon binding domain; Prolyl-tRNA synthetase, C-terminal	J	KOG4163	Prolyl-tRNA synthetase
A0A0R3VUP8	Syndecan binding protein syntenin(predicted) OS=Taenia asiatica OX=60517 GN=TASK_LOCUS1065 PE=4 SV=1	TASK_LOCUS1065	0.1638	2.29301e-05	Down	31.035	14.5	2	1	0.302191	0.273316	0.268896	1.90238	1.49358	1.75964	cytoplasm	K17254	SDCBP; syntenin-1		GO:0001558 regulation of cell growth; GO:0001775 cell activation; GO:0001932 regulation of protein phosphorylation; GO:0001934 positive regulation of protein phosphorylation; GO:0002090 regulation of receptor internalization; GO:0002091 negative regulation of receptor internalization; GO:0002252 immune effector process; GO:0002263 cell activation involved in immune response; GO:0002274 myeloid le…	GO:0000323 lytic vacuole; GO:0005576 extracellular region; GO:0005615 extracellular space; GO:0005622 intracellular; GO:0005623 cell; GO:0005634 nucleus; GO:0005635 nuclear envelope; GO:0005654 nucleoplasm; GO:0005737 cytoplasm; GO:0005764 lysosome; GO:0005766 primary lysosome; GO:0005773 vacuole; GO:0005775 vacuolar lumen; GO:0005829 cytosol; GO:0005856 cytoskeleton; GO:0005886 plasma membrane; …	GO:0001664 G protein-coupled receptor binding; GO:0005102 signaling receptor binding; GO:0005109 frizzled binding; GO:0005126 cytokine receptor binding; GO:0005137 interleukin-5 receptor binding; GO:0005488 binding; GO:0005515 protein binding; GO:0005543 phospholipid binding; GO:0005546 phosphatidylinositol-4,5-bisphosphate binding; GO:0008022 protein C-terminus binding; GO:0008092 cytoskeletal p…	PF00595	PDZ domain (Also known as DHR or GLGF)	K	KOG0849	Transcription factor PRD and related proteins, contain PAX and HOX domains
A0A0R3VUQ2	Calcineurin B OS=Taenia asiatica OX=60517 GN=TASK_LOCUS1069 PE=3 SV=1	TASK_LOCUS1069	0.4346	0.000208286	Down	18.99	45	6	6	0.5696	0.684741	0.563328	1.40919	1.35472	1.41841	cytoplasm	K06268	PPP3R, CNB; serine/threonine-protein phosphatase 2B regulatory subunit	map04010 MAPK signaling pathway; map04020 Calcium signaling pathway; map04022 cGMP-PKG signaling pathway; map04114 Oocyte meiosis; map04218 Cellular senescence; map04310 Wnt signaling pathway; map04360 Axon guidance; map04370 VEGF signaling pathway; map04380 Osteoclast differentiation; map04625 C-type lectin receptor signaling pathway; map04650 Natural killer cell mediated cytotoxicity; map04658 …	GO:0001525 angiogenesis; GO:0001568 blood vessel development; GO:0001569 branching involved in blood vessel morphogenesis; GO:0001763 morphogenesis of a branching structure; GO:0001837 epithelial to mesenchymal transition; GO:0001944 vasculature development; GO:0002009 morphogenesis of an epithelium; GO:0002682 regulation of immune system process; GO:0002764 immune response-regulating signaling p…	GO:0005622 intracellular; GO:0005623 cell; GO:0005634 nucleus; GO:0005654 nucleoplasm; GO:0005737 cytoplasm; GO:0005829 cytosol; GO:0005886 plasma membrane; GO:0005955 calcineurin complex; GO:0008287 protein serine/threonine phosphatase complex; GO:0016020 membrane; GO:0031974 membrane-enclosed lumen; GO:0031981 nuclear lumen; GO:0032991 protein-containing complex; GO:0042383 sarcolemma; GO:00432…	GO:0003824 catalytic activity; GO:0004721 phosphoprotein phosphatase activity; GO:0004722 protein serine/threonine phosphatase activity; GO:0004723 calcium-dependent protein serine/threonine phosphatase activity; GO:0005488 binding; GO:0005509 calcium ion binding; GO:0005515 protein binding; GO:0005516 calmodulin binding; GO:0008144 drug binding; GO:0016018 cyclosporin A binding; GO:0016787 hydro…	PF13499	EF-hand domain pair	T	KOG0034	Ca2+/calmodulin-dependent protein phosphatase (calcineurin subunit B), EF-Hand superfamily protein
A0A0R3VUR0	DUF4139 domain-containing protein(predicted) OS=Taenia asiatica OX=60517 GN=TASK_LOCUS1077 PE=4 SV=2	TASK_LOCUS1077	1.7014	3.20951e-06	Up	153.54	28.2	25	25	1.27221	1.24512	1.2616	0.757862	0.738483	0.724727	nucleus						GO:0005488 binding; GO:0005515 protein binding;
A0A0R3VUR1	AAA domain-containing protein OS=Taenia asiatica OX=60517 GN=TASK_LOCUS1078 PE=3 SV=1	TASK_LOCUS1078	14.886	9.51211e-05	Up	49.056	51.3	15	15	1.52221	1.76552	2.33457	0.13976	0.139556	0.098375	nucleus	K03062	PSMC1, RPT2; 26S proteasome regulatory subunit T2	map03050 Proteasome; map05165 Human papillomavirus infection; map05169 Epstein-Barr virus infection; map05203 Viral carcinogenesis	GO:0006355 regulation of transcription, DNA-templated; GO:0006357 regulation of transcription by RNA polymerase II; GO:0006457 protein folding; GO:0006464 cellular protein modification process; GO:0006508 proteolysis; GO:0006511 ubiquitin-dependent protein catabolic process; GO:0006807 nitrogen compound metabolic process; GO:0006950 response to stress; GO:0008152 metabolic process; GO:0009056 cat…	GO:0000502 proteasome complex; GO:0005622 intracellular; GO:0005623 cell; GO:0005634 nucleus; GO:0005654 nucleoplasm; GO:0005737 cytoplasm; GO:0005829 cytosol; GO:0005838 proteasome regulatory particle; GO:0008540 proteasome regulatory particle, base subcomplex; GO:0022624 proteasome accessory complex; GO:0031595 nuclear proteasome complex; GO:0031597 cytosolic proteasome complex; GO:0031974 memb…	GO:0003824 catalytic activity; GO:0005488 binding; GO:0005515 protein binding; GO:0008134 transcription factor binding; GO:0016462 pyrophosphatase activity; GO:0016787 hydrolase activity; GO:0016817 hydrolase activity, acting on acid anhydrides; GO:0016818 hydrolase activity, acting on acid anhydrides, in phosphorus-containing anhydrides; GO:0016887 ATPase activity; GO:0017025 TBP-class protein b…	PF00004	ATPase family associated with various cellular activities (AAA)	O	KOG0726	26S proteasome regulatory complex, ATPase RPT2
A0A0R3VUR9	Actin(predicted) OS=Taenia asiatica OX=60517 GN=TASK_LOCUS1089 PE=3 SV=2	TASK_LOCUS1089	2.7487	0.00014494	Up	41.744	90.4	34	21	1.51006	1.46807	1.42129	0.606231	0.515397	0.478942	cytoskeleton	K05692	ACTB_G1; actin beta/gamma 1	map04015 Rap1 signaling pathway; map04145 Phagosome; map04210 Apoptosis; map04390 Hippo signaling pathway; map04391 Hippo signaling pathway - fly; map04510 Focal adhesion; map04520 Adherens junction; map04530 Tight junction; map04611 Platelet activation; map04670 Leukocyte transendothelial migration; map04714 Thermogenesis; map04745 Phototransduction - fly; map04810 Regulation of actin cytoskelet…		GO:0005622 intracellular; GO:0005623 cell; GO:0005634 nucleus; GO:0005737 cytoplasm; GO:0005856 cytoskeleton; GO:0005886 plasma membrane; GO:0005912 adherens junction; GO:0005925 focal adhesion; GO:0015629 actin cytoskeleton; GO:0016020 membrane; GO:0030054 cell junction; GO:0030055 cell-substrate junction; GO:0043226 organelle; GO:0043227 membrane-bounded organelle; GO:0043228 non-membrane-bound…				Z	KOG0676	Actin and related proteins
A0A0R3VUT3	Complement component 1 Q subcomponent binding(predicted) OS=Taenia asiatica OX=60517 GN=TASK_LOCUS1107 PE=3 SV=1	TASK_LOCUS1107	10.2649	1.94773e-05	Up	27.845	19.8	3	3	1.75443	1.7712	1.94174	0.150206	0.207997	0.174426	mitochondria	K15414	C1QBP; complement component 1 Q subcomponent-binding protein, mitochondrial		GO:0000003 reproduction; GO:0000122 negative regulation of transcription by RNA polymerase II; GO:0001817 regulation of cytokine production; GO:0001818 negative regulation of cytokine production; GO:0002376 immune system process; GO:0002673 regulation of acute inflammatory response; GO:0002682 regulation of immune system process; GO:0002683 negative regulation of immune system process; GO:0002684…	GO:0005576 extracellular region; GO:0005615 extracellular space; GO:0005622 intracellular; GO:0005623 cell; GO:0005634 nucleus; GO:0005737 cytoplasm; GO:0005739 mitochondrion; GO:0005759 mitochondrial matrix; GO:0005829 cytosol; GO:0005886 plasma membrane; GO:0009986 cell surface; GO:0016020 membrane; GO:0031974 membrane-enclosed lumen; GO:0032991 protein-containing complex; GO:0043226 organelle;…	GO:0001664 G protein-coupled receptor binding; GO:0001846 opsonin binding; GO:0001848 complement binding; GO:0001849 complement component C1q complex binding; GO:0003676 nucleic acid binding; GO:0003712 transcription coregulator activity; GO:0003714 transcription corepressor activity; GO:0003723 RNA binding; GO:0003729 mRNA binding; GO:0005080 protein kinase C binding; GO:0005102 signaling recept…	PF02330	Mitochondrial glycoprotein	L	KOG4024	Complement component 1, Q subcomponent binding protein/mRNA splicing factor SF2, subunit P32
A0A0R3VUU4	Metallophos domain-containing protein OS=Taenia asiatica OX=60517 GN=TASK_LOCUS1120 PE=4 SV=1	TASK_LOCUS1120	0.1631	0.0110242	Down	76.579	9.7	3	3	0.173924	0.274352	0.392985	2.62266	0.87629	1.65979	cytoplasm,nucleus	K01128	SMPDL3; sphingomyelin phosphodiesterase acid-like 3 [EC:3.1.4.-]		GO:0002682 regulation of immune system process; GO:0002683 negative regulation of immune system process; GO:0006139 nucleobase-containing compound metabolic process; GO:0006629 lipid metabolic process; GO:0006643 membrane lipid metabolic process; GO:0006725 cellular aromatic compound metabolic process; GO:0006753 nucleoside phosphate metabolic process; GO:0006793 phosphorus metabolic process; GO:…	GO:0005576 extracellular region; GO:0005615 extracellular space; GO:0005623 cell; GO:0005886 plasma membrane; GO:0016020 membrane; GO:0071944 cell periphery;	GO:0003824 catalytic activity; GO:0005488 binding; GO:0008081 phosphoric diester hydrolase activity; GO:0008270 zinc ion binding; GO:0016787 hydrolase activity; GO:0016788 hydrolase activity, acting on ester bonds; GO:0042578 phosphoric ester hydrolase activity; GO:0043167 ion binding; GO:0043169 cation binding; GO:0046872 metal ion binding; GO:0046914 transition metal ion binding;	PF00149	Calcineurin-like phosphoesterase	I	KOG3770	Acid sphingomyelinase and PHM5 phosphate metabolism protein
A0A0R3VUV9	Rab(predicted) OS=Taenia asiatica OX=60517 GN=TASK_LOCUS1135 PE=4 SV=1	TASK_LOCUS1135	1.8133	0.000182351	Up	23.638	55.2	8	8	1.19078	1.31394	1.36258	0.694033	0.700838	0.737834	cytoplasm	K07904	RAB11A; Ras-related protein Rab-11A	map04144 Endocytosis; map04961 Endocrine and other factor-regulated calcium reabsorption; map04962 Vasopressin-regulated water reabsorption; map04972 Pancreatic secretion; map05164 Influenza A	GO:0000003 reproduction; GO:0000041 transition metal ion transport; GO:0000070 mitotic sister chromatid segregation; GO:0000226 microtubule cytoskeleton organization; GO:0000278 mitotic cell cycle; GO:0000280 nuclear division; GO:0000819 sister chromatid segregation; GO:0000902 cell morphogenesis; GO:0000910 cytokinesis; GO:0000916 actomyosin contractile ring contraction; GO:0001558 regulation of…	GO:0000922 spindle pole; GO:0005576 extracellular region; GO:0005615 extracellular space; GO:0005622 intracellular; GO:0005623 cell; GO:0005634 nucleus; GO:0005635 nuclear envelope; GO:0005737 cytoplasm; GO:0005768 endosome; GO:0005770 late endosome; GO:0005771 multivesicular body; GO:0005773 vacuole; GO:0005776 autophagosome; GO:0005794 Golgi apparatus; GO:0005798 Golgi-associated vesicle; GO:00…	GO:0000149 SNARE binding; GO:0000166 nucleotide binding; GO:0001882 nucleoside binding; GO:0001883 purine nucleoside binding; GO:0003824 catalytic activity; GO:0003924 GTPase activity; GO:0005488 binding; GO:0005515 protein binding; GO:0005525 GTP binding; GO:0008017 microtubule binding; GO:0008092 cytoskeletal protein binding; GO:0015631 tubulin binding; GO:0016462 pyrophosphatase activity; GO:0…	PF00071	Ras family	U	KOG0087	GTPase Rab11/YPT3, small G protein superfamily
A0A0R3VUW8	Steroid dehydrogenase(predicted) OS=Taenia asiatica OX=60517 GN=TASK_LOCUS1146 PE=4 SV=1	TASK_LOCUS1146	21.4629	0.00188644	Up	35.808	34.6	9	9	1.57315	1.41476	1.86146		0.102532	0.048096	extracellular	K10251	HSD17B12, KAR, IFA38; 17beta-estradiol 17-dehydrogenase / very-long-chain 3-oxoacyl-CoA reductase [EC:1.1.1.62 1.1.1.330]	map00062 Fatty acid elongation; map00140 Steroid hormone biosynthesis; map01040 Biosynthesis of unsaturated fatty acids; map01100 Metabolic pathways; map01212 Fatty acid metabolism				PF00106	short chain dehydrogenase	Q	KOG1014	17 beta-hydroxysteroid dehydrogenase type 3, HSD17B3
A0A0R3VUW9	Calcyphosin protein(predicted) OS=Taenia asiatica OX=60517 GN=TASK_LOCUS1147 PE=4 SV=1	TASK_LOCUS1147	0.1763	0.00343917	Down	23.59	21.2	4	4	0.200472	0.206573	0.49243	1.7018	1.72395	1.67478	cytoplasm							PF13499; PF13202	EF-hand domain pair; EF hand	T	KOG0032	Ca2+/calmodulin-dependent protein kinase, EF-Hand protein superfamily
A0A0R3VUY5	Heterolocus tagous nuclear ribonucleoprotein k(predicted) OS=Taenia asiatica OX=60517 GN=TASK_LOCUS1165 PE=4 SV=1	TASK_LOCUS1165	2.7894	0.00205804	Up	30.577	26.6	5	5	1.42702	1.35001	1.25848	0.423939	0.540556		cytoplasm	K12886	HNRNPK; heterogeneous nuclear ribonucleoprotein K	map03040 Spliceosome; map05203 Viral carcinogenesis; map05206 MicroRNAs in cancer	GO:0000003 reproduction; GO:0000122 negative regulation of transcription by RNA polymerase II; GO:0000375 RNA splicing, via transesterification reactions; GO:0000377 RNA splicing, via transesterification reactions with bulged adenosine as nucleophile; GO:0000398 mRNA splicing, via spliceosome; GO:0001101 response to acid chemical; GO:0001541 ovarian follicle development; GO:0001558 regulation of …	GO:0000228 nuclear chromosome; GO:0000785 chromatin; GO:0000790 nuclear chromatin; GO:0005622 intracellular; GO:0005623 cell; GO:0005634 nucleus; GO:0005654 nucleoplasm; GO:0005681 spliceosomal complex; GO:0005694 chromosome; GO:0005737 cytoplasm; GO:0005739 mitochondrion; GO:0005829 cytosol; GO:0005938 cell cortex; GO:0010494 cytoplasmic stress granule; GO:0014069 postsynaptic density; GO:001660…	GO:0000976 transcription regulatory region sequence-specific DNA binding; GO:0000977 RNA polymerase II transcription regulatory region sequence-specific DNA binding; GO:0000978 RNA polymerase II cis-regulatory region sequence-specific DNA binding; GO:0000981 DNA-binding transcription factor activity, RNA polymerase II-specific; GO:0000987 cis-regulatory region sequence-specific DNA binding; GO:00…	PF00013	KH domain	A	KOG2192	PolyC-binding hnRNP-K protein HRB57A/hnRNP, contains KH domain
A0A0R3VUZ2	Atp:adp antiporter(predicted) OS=Taenia asiatica OX=60517 GN=TASK_LOCUS1173 PE=3 SV=1	TASK_LOCUS1173	61.2846	6.28911e-05	Up	33.517	50.5	16	16	1.62117	2.70407	1.57843	0.031563	0.04096	0.023809	cytoplasm	K05863	SLC25A4S, ANT; solute carrier family 25 (mitochondrial adenine nucleotide translocator), member 4/5/6/31	map04020 Calcium signaling pathway; map04022 cGMP-PKG signaling pathway; map04217 Necroptosis; map04218 Cellular senescence; map05012 Parkinson disease; map05016 Huntington disease; map05164 Influenza A; map05166 Human T-cell leukemia virus 1 infection	GO:0006810 transport; GO:0006839 mitochondrial transport; GO:0051179 localization; GO:0051234 establishment of localization; GO:0055085 transmembrane transport;	GO:0005622 intracellular; GO:0005623 cell; GO:0005737 cytoplasm; GO:0005739 mitochondrion; GO:0005740 mitochondrial envelope; GO:0005743 mitochondrial inner membrane; GO:0005929 cilium; GO:0016020 membrane; GO:0016021 integral component of membrane; GO:0019866 organelle inner membrane; GO:0031090 organelle membrane; GO:0031224 intrinsic component of membrane; GO:0031514 motile cilium; GO:0031966 …	GO:0005215 transporter activity; GO:0022857 transmembrane transporter activity;			C	KOG0749	Mitochondrial ADP/ATP carrier proteins
A0A0R3VV05	SH2 domain-containing protein(predicted) OS=Taenia asiatica OX=60517 GN=TASK_LOCUS1188 PE=4 SV=1	TASK_LOCUS1188	2.7637	0.00168383	Up	37.205	32.1	9	9	1.46558	1.59651	1.34376	0.558841	0.626706	0.408609	nucleus
A0A0R3VV11	Amino acid transporter OS=Taenia asiatica OX=60517 GN=TASK_LOCUS1197 PE=3 SV=2	TASK_LOCUS1197	8.5686	4.08349e-06	Up	60.892	20.6	7	7	2.00754	1.64285	1.72255	0.209668	0.204386	0.213	plasma membrane	K05613	SLC1A2, EAAT2; solute carrier family 1 (glial high affinity glutamate transporter), member 2	map04721 Synaptic vesicle cycle; map04724 Glutamatergic synapse; map05014 Amyotrophic lateral sclerosis (ALS)	GO:0001101 response to acid chemical; GO:0001504 neurotransmitter uptake; GO:0001505 regulation of neurotransmitter levels; GO:0003333 amino acid transmembrane transport; GO:0006810 transport; GO:0006811 ion transport; GO:0006812 cation transport; GO:0006814 sodium ion transport; GO:0006820 anion transport; GO:0006835 dicarboxylic acid transport; GO:0006836 neurotransmitter transport; GO:0006855 …	GO:0005623 cell; GO:0005886 plasma membrane; GO:0005887 integral component of plasma membrane; GO:0009986 cell surface; GO:0016020 membrane; GO:0016021 integral component of membrane; GO:0030424 axon; GO:0030425 dendrite; GO:0030673 axolemma; GO:0031224 intrinsic component of membrane; GO:0031226 intrinsic component of plasma membrane; GO:0031252 cell leading edge; GO:0031253 cell projection memb…	GO:0005215 transporter activity; GO:0005283 amino acid:sodium symporter activity; GO:0005310 dicarboxylic acid transmembrane transporter activity; GO:0005313 L-glutamate transmembrane transporter activity; GO:0005314 high-affinity glutamate transmembrane transporter activity; GO:0005326 neurotransmitter transmembrane transporter activity; GO:0005328 neurotransmitter:sodium symporter activity; GO:…			E	KOG3787	Glutamate/aspartate and neutral amino acid transporters
A0A0R3VV26	Mitochondrial import receptor subunit tom70(predicted) OS=Taenia asiatica OX=60517 GN=TASK_LOCUS1215 PE=4 SV=1	TASK_LOCUS1215	28.9672	1.20029e-06	Up	86.412	30.1	17	17	1.97123	1.88688	1.94168	0.058043	0.073501	0.068675	cytoplasm	K17768	TOM70; mitochondrial import receptor subunit TOM70		GO:0001101 response to acid chemical; GO:0001558 regulation of cell growth; GO:0006605 protein targeting; GO:0006626 protein targeting to mitochondrion; GO:0006810 transport; GO:0006839 mitochondrial transport; GO:0006886 intracellular protein transport; GO:0006996 organelle organization; GO:0007005 mitochondrion organization; GO:0008104 protein localization; GO:0009719 response to endogenous sti…	GO:0005622 intracellular; GO:0005623 cell; GO:0005737 cytoplasm; GO:0005739 mitochondrion; GO:0005740 mitochondrial envelope; GO:0005741 mitochondrial outer membrane; GO:0005742 mitochondrial outer membrane translocase complex; GO:0016020 membrane; GO:0016021 integral component of membrane; GO:0019867 outer membrane; GO:0031090 organelle membrane; GO:0031224 intrinsic component of membrane; GO:00…	GO:0005215 transporter activity; GO:0008320 protein transmembrane transporter activity; GO:0015399 primary active transmembrane transporter activity; GO:0015450 P-P-bond-hydrolysis-driven protein transmembrane transporter activity; GO:0022804 active transmembrane transporter activity; GO:0022857 transmembrane transporter activity; GO:0022884 macromolecule transmembrane transporter activity; GO:00…			U	KOG0547	Translocase of outer mitochondrial membrane complex, subunit TOM70/TOM72
A0A0R3VV27	Inositol-tetrakisphosphate 1-kinase(predicted) OS=Taenia asiatica OX=60517 GN=TASK_LOCUS1216 PE=4 SV=1	TASK_LOCUS1216	0.4673	7.55626e-06	Down	74.437	42.6	24	24	0.630525	0.65147	0.628942	1.42603	1.33237	1.33066	cytoskeleton
A0A0R3VV32	Tubulin beta chain OS=Taenia asiatica OX=60517 GN=TASK_LOCUS1222 PE=3 SV=1	TASK_LOCUS1222	6.3439	4.64804e-07	Up	49.858	71.7	24	7	1.7275	1.76173	1.69377	0.283749	0.257578	0.275674	cytoplasm	K07375	TUBB; tubulin beta	map04145 Phagosome; map04540 Gap junction; map05130 Pathogenic Escherichia coli infection				PF00091; PF03953	Tubulin/FtsZ family, GTPase domain; Tubulin C-terminal domain	Z	KOG1375	Beta tubulin
A0A0R3VV34	Oncosphere protein tso22(predicted) OS=Taenia asiatica OX=60517 GN=TASK_LOCUS1224 PE=3 SV=1	TASK_LOCUS1224	1.6402	5.58756e-05	Up	34.147	61.6	20	19	1.18561	1.24896	1.29288	0.742215	0.759746	0.770591	nucleus	K12046	TNNT3; troponin T, fast skeletal muscle		GO:0002119 nematode larval development; GO:0002164 larval development; GO:0003007 heart morphogenesis; GO:0003008 system process; GO:0003009 skeletal muscle contraction; GO:0003012 muscle system process; GO:0003013 circulatory system process; GO:0003015 heart process; GO:0003205 cardiac chamber development; GO:0003206 cardiac chamber morphogenesis; GO:0003208 cardiac ventricle morphogenesis; GO:0…	GO:0005622 intracellular; GO:0005623 cell; GO:0005737 cytoplasm; GO:0005829 cytosol; GO:0005856 cytoskeleton; GO:0005861 troponin complex; GO:0005865 striated muscle thin filament; GO:0015629 actin cytoskeleton; GO:0030016 myofibril; GO:0030017 sarcomere; GO:0032991 protein-containing complex; GO:0036379 myofilament; GO:0043226 organelle; GO:0043228 non-membrane-bounded organelle; GO:0043229 intr…	GO:0003779 actin binding; GO:0005198 structural molecule activity; GO:0005200 structural constituent of cytoskeleton; GO:0005488 binding; GO:0005509 calcium ion binding; GO:0005515 protein binding; GO:0005523 tropomyosin binding; GO:0008092 cytoskeletal protein binding; GO:0030172 troponin C binding; GO:0030674 protein-macromolecule adaptor activity; GO:0031013 troponin I binding; GO:0031014 trop…			Z	KOG3634	Troponin
A0A0R3VV42	N-acetyltransferase domain-containing protein OS=Taenia asiatica OX=60517 GN=TASK_LOCUS1235 PE=4 SV=1	TASK_LOCUS1235	2.0305	0.0260503	Up	21.429	22	4	4	1.39869	1.4142	0.951264		0.617688	0.618161	cytoplasm,nucleus	K20793	NAA50, NAT5; N-alpha-acetyltransferase 50 [EC:2.3.1.258]							Z	KOG3138	Predicted N-acetyltransferase
A0A0R3VV59	Protein phosphatase inhibitor 2(predicted) OS=Taenia asiatica OX=60517 GN=TASK_LOCUS1255 PE=3 SV=1	TASK_LOCUS1255	0.16	0.000275976	Down	20.024	43.4	5	5	0.212485	0.321981	0.293028	2.03787	1.56063	1.57401	nucleus	K16833	PPP1R2, IPP2; protein phosphatase inhibitor 2		GO:0000226 microtubule cytoskeleton organization; GO:0006091 generation of precursor metabolites and energy; GO:0006996 organelle organization; GO:0007010 cytoskeleton organization; GO:0007017 microtubule-based process; GO:0007049 cell cycle; GO:0007059 chromosome segregation; GO:0007098 centrosome cycle; GO:0008152 metabolic process; GO:0009892 negative regulation of metabolic process; GO:000998…	GO:0000164 protein phosphatase type 1 complex; GO:0005622 intracellular; GO:0005623 cell; GO:0005737 cytoplasm; GO:0008287 protein serine/threonine phosphatase complex; GO:0030016 myofibril; GO:0030424 axon; GO:0030425 dendrite; GO:0030426 growth cone; GO:0030427 site of polarized growth; GO:0032991 protein-containing complex; GO:0036477 somatodendritic compartment; GO:0042995 cell projection; GO…	GO:0004857 enzyme inhibitor activity; GO:0004864 protein phosphatase inhibitor activity; GO:0004865 protein serine/threonine phosphatase inhibitor activity; GO:0005488 binding; GO:0005515 protein binding; GO:0008157 protein phosphatase 1 binding; GO:0019208 phosphatase regulator activity; GO:0019212 phosphatase inhibitor activity; GO:0019888 protein phosphatase regulator activity; GO:0019899 enzy…			OT	KOG4041	Protein phosphatase 1, regulatory (inhibitor) subunit PPP1R2
A0A0R3VV89	Vesicle-fusing ATPase OS=Taenia asiatica OX=60517 GN=TASK_LOCUS1290 PE=3 SV=1	TASK_LOCUS1290	2.6653	0.00121345	Up	50.983	31.7	11	11	1.35432	1.49503	1.51369	0.481722	0.47655	0.678689	cytoplasm	K12196	VPS4; vacuolar protein-sorting-associated protein 4	map04144 Endocytosis; map04217 Necroptosis	GO:0001654 eye development; GO:0001745 compound eye morphogenesis; GO:0001751 compound eye photoreceptor cell differentiation; GO:0001754 eye photoreceptor cell differentiation; GO:0003002 regionalization; GO:0006508 proteolysis; GO:0006511 ubiquitin-dependent protein catabolic process; GO:0006807 nitrogen compound metabolic process; GO:0006914 autophagy; GO:0006996 organelle organization; GO:000…	GO:0005622 intracellular; GO:0005623 cell; GO:0005634 nucleus; GO:0005737 cytoplasm; GO:0005768 endosome; GO:0010008 endosome membrane; GO:0012505 endomembrane system; GO:0016020 membrane; GO:0031090 organelle membrane; GO:0031410 cytoplasmic vesicle; GO:0031982 vesicle; GO:0032991 protein-containing complex; GO:0036452 ESCRT complex; GO:0043226 organelle; GO:0043227 membrane-bounded organelle; G…	GO:0003824 catalytic activity; GO:0016462 pyrophosphatase activity; GO:0016787 hydrolase activity; GO:0016817 hydrolase activity, acting on acid anhydrides; GO:0016818 hydrolase activity, acting on acid anhydrides, in phosphorus-containing anhydrides; GO:0016887 ATPase activity; GO:0017111 nucleoside-triphosphatase activity;	PF04212; PF00004; PF09336	MIT (microtubule interacting and transport) domain; ATPase family associated with various cellular activities (AAA); Vps4 C terminal oligomerisation domain	O	KOG0739	AAA+-type ATPase
A0A0R3VVE4	Glutamate dehydrogenase OS=Taenia asiatica OX=60517 GN=TASK_LOCUS1354 PE=3 SV=1	TASK_LOCUS1354	81.7278	1.21789e-05	Up	57.791	50	25	24	1.96022	1.98151	1.98575	0.020302	0.032796	0.019429	mitochondria	K00261	GLUD1_2, gdhA; glutamate dehydrogenase (NAD(P)+) [EC:1.4.1.3]	map00220 Arginine biosynthesis; map00250 Alanine, aspartate and glutamate metabolism; map00471 D-Glutamine and D-glutamate metabolism; map00910 Nitrogen metabolism; map01100 Metabolic pathways; map01200 Carbon metabolism; map04217 Necroptosis; map04964 Proximal tubule bicarbonate reclamation	GO:0006082 organic acid metabolic process; GO:0006103 2-oxoglutarate metabolic process; GO:0006106 fumarate metabolic process; GO:0006116 NADH oxidation; GO:0006139 nucleobase-containing compound metabolic process; GO:0006520 cellular amino acid metabolic process; GO:0006536 glutamate metabolic process; GO:0006538 glutamate catabolic process; GO:0006725 cellular aromatic compound metabolic proces…	GO:0005622 intracellular; GO:0005623 cell; GO:0005737 cytoplasm; GO:0005739 mitochondrion; GO:0005759 mitochondrial matrix; GO:0031974 membrane-enclosed lumen; GO:0043226 organelle; GO:0043227 membrane-bounded organelle; GO:0043229 intracellular organelle; GO:0043231 intracellular membrane-bounded organelle; GO:0043233 organelle lumen; GO:0070013 intracellular organelle lumen;	GO:0003824 catalytic activity; GO:0004352 glutamate dehydrogenase (NAD+) activity; GO:0004353 glutamate dehydrogenase [NAD(P)+] activity; GO:0005488 binding; GO:0005515 protein binding; GO:0016491 oxidoreductase activity; GO:0016638 oxidoreductase activity, acting on the CH-NH2 group of donors; GO:0016639 oxidoreductase activity, acting on the CH-NH2 group of donors, NAD or NADP as acceptor; GO:0…	PF02812; PF00208	Glu/Leu/Phe/Val dehydrogenase, dimerisation domain; Glutamate/Leucine/Phenylalanine/Valine dehydrogenase	E	KOG2250	Glutamate/leucine/phenylalanine/valine dehydrogenases
A0A0R3VVF3	Chloride intracellular channel protein 5(predicted) OS=Taenia asiatica OX=60517 GN=TASK_LOCUS1364 PE=4 SV=1	TASK_LOCUS1364	0.4891	2.80829e-06	Down	30.049	67.1	14	14	0.639668	0.666999	0.663944	1.36255	1.30786	1.35898	extracellular	K05022	CLIC2; chloride intracellular channel protein 2		GO:0002064 epithelial cell development; GO:0006810 transport; GO:0006811 ion transport; GO:0006820 anion transport; GO:0006821 chloride transport; GO:0009605 response to external stimulus; GO:0009628 response to abiotic stimulus; GO:0009629 response to gravity; GO:0009888 tissue development; GO:0009987 cellular process; GO:0010033 response to organic substance; GO:0015698 inorganic anion transpor…	GO:0000323 lytic vacuole; GO:0005622 intracellular; GO:0005623 cell; GO:0005737 cytoplasm; GO:0005739 mitochondrion; GO:0005764 lysosome; GO:0005773 vacuole; GO:0005886 plasma membrane; GO:0005887 integral component of plasma membrane; GO:0005911 cell-cell junction; GO:0016020 membrane; GO:0016021 integral component of membrane; GO:0016324 apical plasma membrane; GO:0030054 cell junction; GO:0031…	GO:0005215 transporter activity; GO:0005216 ion channel activity; GO:0005253 anion channel activity; GO:0005254 chloride channel activity; GO:0005488 binding; GO:0005509 calcium ion binding; GO:0008289 lipid binding; GO:0008509 anion transmembrane transporter activity; GO:0015075 ion transmembrane transporter activity; GO:0015103 inorganic anion transmembrane transporter activity; GO:0015108 chlo…	PF13410	Glutathione S-transferase, C-terminal domain	P	KOG1422	Intracellular Cl- channel CLIC, contains GST domain
A0A0R3VVF5	RRM domain-containing protein(predicted) OS=Taenia asiatica OX=60517 GN=TASK_LOCUS1366 PE=4 SV=1	TASK_LOCUS1366	1.9748	0.00848831	Up	56.821	14.9	4	4	1.21719	1.29442	1.22649		0.722346	0.539557	cytoplasm,mitochondria	K12898	HNRNPF_H; heterogeneous nuclear ribonucleoprotein F/H		GO:0000003 reproduction; GO:0000375 RNA splicing, via transesterification reactions; GO:0000377 RNA splicing, via transesterification reactions with bulged adenosine as nucleophile; GO:0000398 mRNA splicing, via spliceosome; GO:0000578 embryonic axis specification; GO:0003002 regionalization; GO:0003006 developmental process involved in reproduction; GO:0006139 nucleobase-containing compound meta…	GO:0005622 intracellular; GO:0005623 cell; GO:0005634 nucleus; GO:0005654 nucleoplasm; GO:0005681 spliceosomal complex; GO:0005737 cytoplasm; GO:0005829 cytosol; GO:0005886 plasma membrane; GO:0016020 membrane; GO:0031974 membrane-enclosed lumen; GO:0031981 nuclear lumen; GO:0032991 protein-containing complex; GO:0043226 organelle; GO:0043227 membrane-bounded organelle; GO:0043229 intracellular o…	GO:0003676 nucleic acid binding; GO:0003723 RNA binding; GO:0003727 single-stranded RNA binding; GO:0003729 mRNA binding; GO:0005488 binding; GO:0005515 protein binding; GO:0008134 transcription factor binding; GO:0008187 poly-pyrimidine tract binding; GO:0008266 poly(U) RNA binding; GO:0017025 TBP-class protein binding; GO:0019899 enzyme binding; GO:0097159 organic cyclic compound binding; GO:19…	PF00076	RNA recognition motif. (a.k.a. RRM, RBD, or RNP domain)	A	KOG4211	Splicing factor hnRNP-F and related RNA-binding proteins
A0A0R3VVG2	MFS domain-containing protein OS=Taenia asiatica OX=60517 GN=TASK_LOCUS1374 PE=4 SV=1	TASK_LOCUS1374	0.4147	0.00111359	Down	50.503	10.6	4	4	0.569031	0.644002	0.545928	1.65775	1.20798	1.37531	plasma membrane	K07299	SLC2A1, GLUT1; MFS transporter, SP family, solute carrier family 2 (facilitated glucose transporter), member 1	map04066 HIF-1 signaling pathway; map04911 Insulin secretion; map04919 Thyroid hormone signaling pathway; map04920 Adipocytokine signaling pathway; map04922 Glucagon signaling pathway; map04931 Insulin resistance; map04976 Bile secretion; map05166 Human T-cell leukemia virus 1 infection; map05200 Pathways in cancer; map05211 Renal cell carcinoma; map05230 Central carbon metabolism in cancer						G	KOG0569	Permease of the major facilitator superfamily
A0A0R3VVG8	CS domain-containing protein OS=Taenia asiatica OX=60517 GN=TASK_LOCUS1382 PE=3 SV=1	TASK_LOCUS1382	0.5822	1.67291e-06	Down	49.699	20.5	8	8	0.728807	0.735225	0.743743	1.29195	1.25033	1.24994	nucleus				GO:0000003 reproduction; GO:0002119 nematode larval development; GO:0002164 larval development; GO:0006457 protein folding; GO:0006810 transport; GO:0007097 nuclear migration; GO:0007154 cell communication; GO:0007267 cell-cell signaling; GO:0007268 chemical synaptic transmission; GO:0007275 multicellular organism development; GO:0007338 single fertilization; GO:0007399 nervous system development…	GO:0005622 intracellular; GO:0005623 cell; GO:0005634 nucleus; GO:0005654 nucleoplasm; GO:0005737 cytoplasm; GO:0005794 Golgi apparatus; GO:0005829 cytosol; GO:0005856 cytoskeleton; GO:0012505 endomembrane system; GO:0031974 membrane-enclosed lumen; GO:0031981 nuclear lumen; GO:0043226 organelle; GO:0043227 membrane-bounded organelle; GO:0043228 non-membrane-bounded organelle; GO:0043229 intracel…	GO:0005488 binding; GO:0005515 protein binding; GO:0042802 identical protein binding; GO:0051082 unfolded protein binding;	PF04969	CS domain	T	KOG2265	Nuclear distribution protein NUDC
A0A0R3VVJ3	Lactamase_B domain-containing protein OS=Taenia asiatica OX=60517 GN=TASK_LOCUS1408 PE=3 SV=1	TASK_LOCUS1408	1.6898	0.00284885	Up	27.963	57	10	10	1.38494	1.12462	1.25977	0.824155	0.697139	0.709371	extracellular	K01069	gloB, gloC, HAGH; hydroxyacylglutathione hydrolase [EC:3.1.2.6]	map00620 Pyruvate metabolism; map01100 Metabolic pathways				PF00753	Metallo-beta-lactamase superfamily	S	KOG0813	Glyoxylase
A0A0R3VVK3	Protein kinase domain-containing protein OS=Taenia asiatica OX=60517 GN=TASK_LOCUS1420 PE=4 SV=1	TASK_LOCUS1420	2.2107	0.0168931	Up	29.105	31	4	4	1.41957	1.43753	0.984421		0.566348	0.592133	mitochondria	K04371	ERK, MAPK1_3; mitogen-activated protein kinase 1/3 [EC:2.7.11.24]	map01521 EGFR tyrosine kinase inhibitor resistance; map01522 Endocrine resistance; map01524 Platinum drug resistance; map04010 MAPK signaling pathway; map04012 ErbB signaling pathway; map04013 MAPK signaling pathway - fly; map04014 Ras signaling pathway; map04015 Rap1 signaling pathway; map04022 cGMP-PKG signaling pathway; map04024 cAMP signaling pathway; map04062 Chemokine signaling pathway; map…	GO:0000003 reproduction; GO:0000165 MAPK cascade; GO:0000278 mitotic cell cycle; GO:0000302 response to reactive oxygen species; GO:0001556 oocyte maturation; GO:0001654 eye development; GO:0001745 compound eye morphogenesis; GO:0001751 compound eye photoreceptor cell differentiation; GO:0001752 compound eye photoreceptor fate commitment; GO:0001754 eye photoreceptor cell differentiation; GO:0002…	GO:0005622 intracellular; GO:0005623 cell; GO:0005634 nucleus; GO:0005737 cytoplasm; GO:0005829 cytosol; GO:0030054 cell junction; GO:0031594 neuromuscular junction; GO:0043226 organelle; GO:0043227 membrane-bounded organelle; GO:0043229 intracellular organelle; GO:0043231 intracellular membrane-bounded organelle; GO:0045202 synapse;	GO:0003824 catalytic activity; GO:0004672 protein kinase activity; GO:0004674 protein serine/threonine kinase activity; GO:0004707 MAP kinase activity; GO:0005488 binding; GO:0005515 protein binding; GO:0008134 transcription factor binding; GO:0016301 kinase activity; GO:0016740 transferase activity; GO:0016772 transferase activity, transferring phosphorus-containing groups; GO:0016773 phosphotra…	PF00069	Protein kinase domain	T	KOG0660	Mitogen-activated protein kinase
A0A0R3VVM6	LLGL domain-containing protein OS=Taenia asiatica OX=60517 GN=TASK_LOCUS1448 PE=4 SV=1	TASK_LOCUS1448	14.7251	0.000672263	Up	132.3	14.1	13	13	1.9415	1.96701	1.70994	0.193505	0.071731	0.11632	nucleus	K06094	LLGL; lethal(2) giant larvae protein	map04390 Hippo signaling pathway; map04391 Hippo signaling pathway - fly; map04530 Tight junction; map05165 Human papillomavirus infection	GO:0000003 reproduction; GO:0000132 establishment of mitotic spindle orientation; GO:0000226 microtubule cytoskeleton organization; GO:0000278 mitotic cell cycle; GO:0000578 embryonic axis specification; GO:0000902 cell morphogenesis; GO:0000904 cell morphogenesis involved in differentiation; GO:0001505 regulation of neurotransmitter levels; GO:0001568 blood vessel development; GO:0001700 embryon…	GO:0000137 Golgi cis cisterna; GO:0000139 Golgi membrane; GO:0005576 extracellular region; GO:0005622 intracellular; GO:0005623 cell; GO:0005737 cytoplasm; GO:0005768 endosome; GO:0005769 early endosome; GO:0005794 Golgi apparatus; GO:0005795 Golgi stack; GO:0005802 trans-Golgi network; GO:0005829 cytosol; GO:0005856 cytoskeleton; GO:0005886 plasma membrane; GO:0005911 cell-cell junction; GO:0005…	GO:0000149 SNARE binding; GO:0004857 enzyme inhibitor activity; GO:0004860 protein kinase inhibitor activity; GO:0005096 GTPase activator activity; GO:0005198 structural molecule activity; GO:0005488 binding; GO:0005515 protein binding; GO:0008047 enzyme activator activity; GO:0008092 cytoskeletal protein binding; GO:0017016 Ras GTPase binding; GO:0017022 myosin binding; GO:0017137 Rab GTPase bin…			U	KOG1983	Tomosyn and related SNARE-interacting proteins
A0A0R3VVP1	Prohibitin OS=Taenia asiatica OX=60517 GN=TASK_LOCUS1466 PE=3 SV=1	TASK_LOCUS1466	14.9896	8.20787e-06	Up	30.406	42.6	9	9	2.0078	1.89614	1.72081	0.142011	0.107263	0.12597	extracellular	K17080	PHB1; prohibitin 1		GO:0000003 reproduction; GO:0001666 response to hypoxia; GO:0002082 regulation of oxidative phosphorylation; GO:0003006 developmental process involved in reproduction; GO:0003008 system process; GO:0006140 regulation of nucleotide metabolic process; GO:0006950 response to stress; GO:0006979 response to oxidative stress; GO:0006996 organelle organization; GO:0007005 mitochondrion organization; GO:…	GO:0005622 intracellular; GO:0005623 cell; GO:0005737 cytoplasm; GO:0005739 mitochondrion; GO:0005740 mitochondrial envelope; GO:0005743 mitochondrial inner membrane; GO:0016020 membrane; GO:0019866 organelle inner membrane; GO:0031090 organelle membrane; GO:0031966 mitochondrial membrane; GO:0031967 organelle envelope; GO:0031975 envelope; GO:0032991 protein-containing complex; GO:0035632 mitoch…				O	KOG3083	Prohibitin
A0A0R3VVP6	10 kDa heat shock protein, mitochondrial OS=Taenia asiatica OX=60517 GN=TASK_LOCUS1471 PE=3 SV=1	TASK_LOCUS1471	2.0362	0.000123318	Up	10.47	40.8	3	3	1.43989	1.35278	1.23115	0.644023	0.653523	0.678637	mitochondria	K04078	groES, HSPE1; chaperonin GroES		GO:0006457 protein folding; GO:0006458 'de novo' protein folding; GO:0006919 activation of cysteine-type endopeptidase activity involved in apoptotic process; GO:0006950 response to stress; GO:0006986 response to unfolded protein; GO:0009893 positive regulation of metabolic process; GO:0009987 cellular process; GO:0010033 response to organic substance; GO:0010604 positive regulation of macromolec…	GO:0005622 intracellular; GO:0005623 cell; GO:0005737 cytoplasm; GO:0005739 mitochondrion; GO:0005759 mitochondrial matrix; GO:0031974 membrane-enclosed lumen; GO:0043226 organelle; GO:0043227 membrane-bounded organelle; GO:0043229 intracellular organelle; GO:0043231 intracellular membrane-bounded organelle; GO:0043233 organelle lumen; GO:0070013 intracellular organelle lumen;	GO:0005488 binding; GO:0005515 protein binding; GO:0043167 ion binding; GO:0043169 cation binding; GO:0046872 metal ion binding; GO:0051082 unfolded protein binding; GO:0051087 chaperone binding;	PF00166	Chaperonin 10 Kd subunit	O	KOG1641	Mitochondrial chaperonin
A0A0R3VVW6	Obg-like ATPase 1 OS=Taenia asiatica OX=60517 GN=TASK_LOCUS1553 PE=3 SV=1	TASK_LOCUS1553	2.0929	3.5766e-07	Up	45.651	51.6	15	15	1.36781	1.32974	1.36251	0.640079	0.643818	0.656046	cytoplasm	K19788	OLA1; obg-like ATPase 1			GO:0005622 intracellular; GO:0005623 cell; GO:0005737 cytoplasm;	GO:0003824 catalytic activity; GO:0016462 pyrophosphatase activity; GO:0016787 hydrolase activity; GO:0016817 hydrolase activity, acting on acid anhydrides; GO:0016818 hydrolase activity, acting on acid anhydrides, in phosphorus-containing anhydrides; GO:0016887 ATPase activity; GO:0017111 nucleoside-triphosphatase activity;	PF06071	Protein of unknown function (DUF933)	F	KOG1491	Predicted GTP-binding protein (ODN superfamily)
A0A0R3VW38	Tropomyosin(predicted) OS=Taenia asiatica OX=60517 GN=TASK_LOCUS1633 PE=3 SV=1	TASK_LOCUS1633	0.6177	1.12957e-05	Down	37	55.9	23	23	0.759757	0.777336	0.753858	1.27452	1.21841	1.21612	cytoplasm	K10373	TPM1; tropomyosin 1	map04260 Cardiac muscle contraction; map04261 Adrenergic signaling in cardiomyocytes; map05206 MicroRNAs in cancer; map05410 Hypertrophic cardiomyopathy (HCM); map05414 Dilated cardiomyopathy (DCM)	GO:0000003 reproduction; GO:0000578 embryonic axis specification; GO:0000902 cell morphogenesis; GO:0000904 cell morphogenesis involved in differentiation; GO:0003002 regionalization; GO:0003006 developmental process involved in reproduction; GO:0003008 system process; GO:0003012 muscle system process; GO:0006403 RNA localization; GO:0006936 muscle contraction; GO:0006950 response to stress; GO:0…	GO:0005622 intracellular; GO:0005623 cell; GO:0005737 cytoplasm; GO:0005856 cytoskeleton; GO:0005862 muscle thin filament tropomyosin; GO:0005865 striated muscle thin filament; GO:0005884 actin filament; GO:0015629 actin cytoskeleton; GO:0030016 myofibril; GO:0030017 sarcomere; GO:0032991 protein-containing complex; GO:0035770 ribonucleoprotein granule; GO:0036379 myofilament; GO:0036464 cytoplas…	GO:0003779 actin binding; GO:0005198 structural molecule activity; GO:0005488 binding; GO:0005515 protein binding; GO:0008092 cytoskeletal protein binding; GO:0008307 structural constituent of muscle; GO:0019894 kinesin binding; GO:0019899 enzyme binding; GO:0019900 kinase binding; GO:0019901 protein kinase binding; GO:0044877 protein-containing complex binding; GO:0051015 actin filament binding;			Z	KOG1003	Actin filament-coating protein tropomyosin
A0A0R3VW45	Ubiquitin carboxyl-terminal hydrolase OS=Taenia asiatica OX=60517 GN=TASK_LOCUS1640 PE=3 SV=1	TASK_LOCUS1640	0.6416	0.0267383	Down	59.215	28.1	11	11	0.744903	0.854314	0.745713	1.33388	1.37113	0.950065	mitochondria	K11843	USP14, UBP6; ubiquitin carboxyl-terminal hydrolase 14 [EC:3.4.19.12]		GO:0000966 RNA 5'-end processing; GO:0006139 nucleobase-containing compound metabolic process; GO:0006396 RNA processing; GO:0006399 tRNA metabolic process; GO:0006464 cellular protein modification process; GO:0006508 proteolysis; GO:0006725 cellular aromatic compound metabolic process; GO:0006807 nitrogen compound metabolic process; GO:0007154 cell communication; GO:0007267 cell-cell signaling; …	GO:0005622 intracellular; GO:0005623 cell; GO:0005634 nucleus; GO:0005737 cytoplasm; GO:0005829 cytosol; GO:0009986 cell surface; GO:0031410 cytoplasmic vesicle; GO:0031982 vesicle; GO:0043226 organelle; GO:0043227 membrane-bounded organelle; GO:0043229 intracellular organelle; GO:0043231 intracellular membrane-bounded organelle; GO:0045202 synapse; GO:0097708 intracellular vesicle;	GO:0003824 catalytic activity; GO:0004175 endopeptidase activity; GO:0004197 cysteine-type endopeptidase activity; GO:0004843 thiol-dependent ubiquitin-specific protease activity; GO:0004857 enzyme inhibitor activity; GO:0004866 endopeptidase inhibitor activity; GO:0005488 binding; GO:0008192 RNA guanylyltransferase activity; GO:0008193 tRNA guanylyltransferase activity; GO:0008233 peptidase acti…			O	KOG1872	Ubiquitin-specific protease
A0A0R3VW67	L-lactate dehydrogenase OS=Taenia asiatica OX=60517 GN=TASK_LOCUS1662 PE=3 SV=1	TASK_LOCUS1662	0.1528	4.57411e-07	Down	35.299	28.4	8	8	0.276147	0.251481	0.267656	1.78371	1.72501	1.69599	cytoplasm	K00016	LDH, ldh; L-lactate dehydrogenase [EC:1.1.1.27]	map00010 Glycolysis / Gluconeogenesis; map00270 Cysteine and methionine metabolism; map00620 Pyruvate metabolism; map00640 Propanoate metabolism; map01100 Metabolic pathways; map04066 HIF-1 signaling pathway; map04922 Glucagon signaling pathway; map05230 Central carbon metabolism in cancer	GO:0000302 response to reactive oxygen species; GO:0000768 syncytium formation by plasma membrane fusion; GO:0001666 response to hypoxia; GO:0005975 carbohydrate metabolic process; GO:0005996 monosaccharide metabolic process; GO:0006006 glucose metabolic process; GO:0006007 glucose catabolic process; GO:0006082 organic acid metabolic process; GO:0006089 lactate metabolic process; GO:0006090 pyruv…	GO:0005622 intracellular; GO:0005623 cell; GO:0005737 cytoplasm; GO:0005739 mitochondrion; GO:0005759 mitochondrial matrix; GO:0005829 cytosol; GO:0005929 cilium; GO:0016020 membrane; GO:0031514 motile cilium; GO:0031974 membrane-enclosed lumen; GO:0035686 sperm fibrous sheath; GO:0036126 sperm flagellum; GO:0042995 cell projection; GO:0043209 myelin sheath; GO:0043226 organelle; GO:0043227 membr…	GO:0000166 nucleotide binding; GO:0003824 catalytic activity; GO:0004457 lactate dehydrogenase activity; GO:0004459 L-lactate dehydrogenase activity; GO:0005488 binding; GO:0005515 protein binding; GO:0016491 oxidoreductase activity; GO:0016614 oxidoreductase activity, acting on CH-OH group of donors; GO:0016616 oxidoreductase activity, acting on the CH-OH group of donors, NAD or NADP as acceptor…	PF02866	lactate/malate dehydrogenase, alpha/beta C-terminal domain	C	KOG1495	Lactate dehydrogenase
A0A0R3VW68	IST1 homolog OS=Taenia asiatica OX=60517 GN=TASK_LOCUS1663 PE=3 SV=1	TASK_LOCUS1663	2.4424	0.00646278	Up	34.772	13.9	3	3	1.25243	1.48989	1.51472	0.599696	0.415095	0.728175	cytoplasm	K19476	IST1; vacuolar protein sorting-associated protein IST1	map04144 Endocytosis	GO:0000910 cytokinesis; GO:0001558 regulation of cell growth; GO:0001775 cell activation; GO:0002252 immune effector process; GO:0002263 cell activation involved in immune response; GO:0002274 myeloid leukocyte activation; GO:0002275 myeloid cell activation involved in immune response; GO:0002283 neutrophil activation involved in immune response; GO:0002366 leukocyte activation involved in immune…	GO:0000323 lytic vacuole; GO:0005576 extracellular region; GO:0005615 extracellular space; GO:0005622 intracellular; GO:0005623 cell; GO:0005737 cytoplasm; GO:0005764 lysosome; GO:0005766 primary lysosome; GO:0005768 endosome; GO:0005773 vacuole; GO:0005775 vacuolar lumen; GO:0005793 endoplasmic reticulum-Golgi intermediate compartment; GO:0005813 centrosome; GO:0005815 microtubule organizing cen…	GO:0005488 binding; GO:0005515 protein binding; GO:0019904 protein domain specific binding; GO:0042802 identical protein binding; GO:0044877 protein-containing complex binding; GO:0090541 MIT domain binding;			Z	KOG2027	Spindle pole body protein
A0A0R3VW69	Vacuolar protein sorting-associated protein 35 OS=Taenia asiatica OX=60517 GN=TASK_LOCUS1664 PE=3 SV=1	TASK_LOCUS1664	2.9642	0.000603025	Up	93.95	14.4	8	8	1.62342	1.63172	1.23132	0.533921	0.532793	0.446823	nucleus	K18468	VPS35; vacuolar protein sorting-associated protein 35	map04144 Endocytosis	GO:0002791 regulation of peptide secretion; GO:0002793 positive regulation of peptide secretion; GO:0006508 proteolysis; GO:0006624 vacuolar protein processing; GO:0006807 nitrogen compound metabolic process; GO:0006810 transport; GO:0006839 mitochondrial transport; GO:0006886 intracellular protein transport; GO:0006897 endocytosis; GO:0006915 apoptotic process; GO:0006996 organelle organization;…	GO:0000323 lytic vacuole; GO:0005622 intracellular; GO:0005623 cell; GO:0005737 cytoplasm; GO:0005764 lysosome; GO:0005768 endosome; GO:0005769 early endosome; GO:0005770 late endosome; GO:0005773 vacuole; GO:0005829 cytosol; GO:0010008 endosome membrane; GO:0012505 endomembrane system; GO:0014069 postsynaptic density; GO:0016020 membrane; GO:0016021 integral component of membrane; GO:0030424 axo…	GO:0001664 G protein-coupled receptor binding; GO:0005102 signaling receptor binding; GO:0005215 transporter activity; GO:0005488 binding; GO:0005515 protein binding; GO:0017016 Ras GTPase binding; GO:0017137 Rab GTPase binding; GO:0019899 enzyme binding; GO:0031267 small GTPase binding; GO:0031748 D1 dopamine receptor binding; GO:0050780 dopamine receptor binding; GO:0051020 GTPase binding;			U	KOG1107	Membrane coat complex Retromer, subunit VPS35
A0A0R3VW70	Sm domain-containing protein OS=Taenia asiatica OX=60517 GN=TASK_LOCUS1665 PE=4 SV=1	TASK_LOCUS1665	1.5185	0.0118998	Up	84.674	5.3	3	3	1.16962	1.26256	1.18543	0.880619	0.849108	0.652666	plasma membrane	K11086	SNRPB, SMB; small nuclear ribonucleoprotein B and B'	map03040 Spliceosome; map05322 Systemic lupus erythematosus	GO:0000003 reproduction; GO:0000375 RNA splicing, via transesterification reactions; GO:0000377 RNA splicing, via transesterification reactions with bulged adenosine as nucleophile; GO:0000387 spliceosomal snRNP assembly; GO:0000398 mRNA splicing, via spliceosome; GO:0003006 developmental process involved in reproduction; GO:0006139 nucleobase-containing compound metabolic process; GO:0006351 tra…	GO:0005622 intracellular; GO:0005623 cell; GO:0005634 nucleus; GO:0005654 nucleoplasm; GO:0005681 spliceosomal complex; GO:0005682 U5 snRNP; GO:0005683 U7 snRNP; GO:0005684 U2-type spliceosomal complex; GO:0005685 U1 snRNP; GO:0005686 U2 snRNP; GO:0005687 U4 snRNP; GO:0005689 U12-type spliceosomal complex; GO:0005697 telomerase holoenzyme complex; GO:0005737 cytoplasm; GO:0005829 cytosol; GO:0015…	GO:0003676 nucleic acid binding; GO:0003723 RNA binding; GO:0005488 binding; GO:0005515 protein binding; GO:0017069 snRNA binding; GO:0019899 enzyme binding; GO:0030620 U2 snRNA binding; GO:0043021 ribonucleoprotein complex binding; GO:0044877 protein-containing complex binding; GO:0051117 ATPase binding; GO:0070034 telomerase RNA binding; GO:0070990 snRNP binding; GO:0071208 histone pre-mRNA DCP…	PF01423	LSM domain	A	KOG3168	U1 snRNP component
A0A0R3VW88	Actin-binding LIM protein 2(predicted) OS=Taenia asiatica OX=60517 GN=TASK_LOCUS1683 PE=4 SV=1	TASK_LOCUS1683	0.1406	0.000359768	Down	87.903	7.1	5	5	0.204936	0.256854	0.277841	1.93326	2.04709	1.28002	plasma membrane				GO:0000902 cell morphogenesis; GO:0000904 cell morphogenesis involved in differentiation; GO:0006928 movement of cell or subcellular component; GO:0006935 chemotaxis; GO:0007275 multicellular organism development; GO:0007399 nervous system development; GO:0007409 axonogenesis; GO:0007411 axon guidance; GO:0009605 response to external stimulus; GO:0009653 anatomical structure morphogenesis; GO:000…	GO:0005622 intracellular; GO:0005623 cell; GO:0005737 cytoplasm; GO:0005886 plasma membrane; GO:0009925 basal plasma membrane; GO:0016020 membrane; GO:0016323 basolateral plasma membrane; GO:0045178 basal part of cell; GO:0071944 cell periphery; GO:0098590 plasma membrane region;	GO:0003779 actin binding; GO:0005488 binding; GO:0005515 protein binding; GO:0008092 cytoskeletal protein binding; GO:0044877 protein-containing complex binding; GO:0051015 actin filament binding;			S	KOG1044	Actin-binding LIM Zn-finger protein Limatin involved in axon guidance
A0A0R3VWC1	PDZ domain-containing protein OS=Taenia asiatica OX=60517 GN=TASK_LOCUS1716 PE=4 SV=1	TASK_LOCUS1716	0.1062	1.61662e-05	Down	20.903	67.4	10	10	0.225095	0.184463	0.166332	1.88182	1.74619	1.79611	nucleus							PF00595	PDZ domain (Also known as DHR or GLGF)	TZ	KOG1703	Adaptor protein Enigma and related PDZ-LIM proteins
A0A0R3VWC8	Robl_LC7 domain-containing protein OS=Taenia asiatica OX=60517 GN=TASK_LOCUS1723 PE=3 SV=1	TASK_LOCUS1723	1.867	0.0417793	Up	9.2057	40.2	2	2	1.56203	1.07252	1.04982	0.601468	0.714172		cytoplasm	K10419	DYNLRB, DNCL2; dynein light chain roadblock-type		GO:0000902 cell morphogenesis; GO:0000904 cell morphogenesis involved in differentiation; GO:0006928 movement of cell or subcellular component; GO:0007017 microtubule-based process; GO:0007018 microtubule-based movement; GO:0007275 multicellular organism development; GO:0007399 nervous system development; GO:0007417 central nervous system development; GO:0007420 brain development; GO:0009653 anat…	GO:0005622 intracellular; GO:0005623 cell; GO:0005694 chromosome; GO:0005737 cytoplasm; GO:0005813 centrosome; GO:0005815 microtubule organizing center; GO:0005819 spindle; GO:0005856 cytoskeleton; GO:0005858 axonemal dynein complex; GO:0005868 cytoplasmic dynein complex; GO:0005874 microtubule; GO:0005875 microtubule associated complex; GO:0005876 spindle microtubule; GO:0005929 cilium; GO:00059…	GO:0003824 catalytic activity; GO:0005488 binding; GO:0005515 protein binding; GO:0016462 pyrophosphatase activity; GO:0016787 hydrolase activity; GO:0016817 hydrolase activity, acting on acid anhydrides; GO:0016818 hydrolase activity, acting on acid anhydrides, in phosphorus-containing anhydrides; GO:0016887 ATPase activity; GO:0017111 nucleoside-triphosphatase activity; GO:0045505 dynein interm…	PF03259	Roadblock/LC7 domain	DN	KOG4115	Dynein-associated protein Roadblock
A0A0R3VWD6	Tegumental protein(predicted) OS=Taenia asiatica OX=60517 GN=TASK_LOCUS1731 PE=4 SV=1	TASK_LOCUS1731	3.0202	0.000286456	Up	20.722	77.8	15	15	1.54878	1.26321	1.69554	0.515583	0.467277	0.509606	cytoplasm				GO:0000027 ribosomal large subunit assembly; GO:0000184 nuclear-transcribed mRNA catabolic process, nonsense-mediated decay; GO:0000956 nuclear-transcribed mRNA catabolic process; GO:0002181 cytoplasmic translation; GO:0006139 nucleobase-containing compound metabolic process; GO:0006355 regulation of transcription, DNA-templated; GO:0006401 RNA catabolic process; GO:0006402 mRNA catabolic process…	GO:0005622 intracellular; GO:0005623 cell; GO:0005634 nucleus; GO:0005730 nucleolus; GO:0005737 cytoplasm; GO:0005783 endoplasmic reticulum; GO:0005789 endoplasmic reticulum membrane; GO:0005791 rough endoplasmic reticulum; GO:0005829 cytosol; GO:0005840 ribosome; GO:0005844 polysome; GO:0012505 endomembrane system; GO:0015934 large ribosomal subunit; GO:0016020 membrane; GO:0022625 cytosolic lar…	GO:0000049 tRNA binding; GO:0003676 nucleic acid binding; GO:0003677 DNA binding; GO:0003723 RNA binding; GO:0003729 mRNA binding; GO:0003735 structural constituent of ribosome; GO:0005198 structural molecule activity; GO:0005488 binding; GO:0005515 protein binding; GO:0019843 rRNA binding; GO:0097159 organic cyclic compound binding; GO:1901363 heterocyclic compound binding; GO:1990932 5.8S rRNA …			J	KOG1694	60s ribosomal protein L6
A0A0R3VWE7	TCTP domain-containing protein OS=Taenia asiatica OX=60517 GN=TASK_LOCUS1742 PE=3 SV=1	TASK_LOCUS1742	0.3441	2.76531e-07	Down	20.078	47.1	9	9	0.504762	0.520407	0.510775	1.45403	1.52021	1.48981	cytoplasm				GO:0000003 reproduction; GO:0000075 cell cycle checkpoint; GO:0000077 DNA damage checkpoint; GO:0000278 mitotic cell cycle; GO:0001932 regulation of protein phosphorylation; GO:0001934 positive regulation of protein phosphorylation; GO:0006139 nucleobase-containing compound metabolic process; GO:0006259 DNA metabolic process; GO:0006281 DNA repair; GO:0006302 double-strand break repair; GO:000672…	GO:0005576 extracellular region; GO:0005615 extracellular space; GO:0005622 intracellular; GO:0005623 cell; GO:0005634 nucleus; GO:0005654 nucleoplasm; GO:0005694 chromosome; GO:0005700 polytene chromosome; GO:0005737 cytoplasm; GO:0005768 endosome; GO:0005770 late endosome; GO:0005771 multivesicular body; GO:0005829 cytosol; GO:0012505 endomembrane system; GO:0031410 cytoplasmic vesicle; GO:0031…	GO:0005085 guanyl-nucleotide exchange factor activity; GO:0005488 binding; GO:0005509 calcium ion binding; GO:0005515 protein binding; GO:0008017 microtubule binding; GO:0008092 cytoskeletal protein binding; GO:0008134 transcription factor binding; GO:0015631 tubulin binding; GO:0019899 enzyme binding; GO:0043167 ion binding; GO:0043169 cation binding; GO:0046872 metal ion binding; GO:0051020 GTP…	PF00838	Translationally controlled tumour protein	DZ	KOG1727	Microtubule-binding protein (translationally controlled tumor protein)
A0A0R3VWG1	Methionine--tRNA ligase, cytoplasmic OS=Taenia asiatica OX=60517 GN=TASK_LOCUS1756 PE=3 SV=1	TASK_LOCUS1756	6.9939	0.000244566	Up	141.07	11.8	12	12	2.13223	1.46964	1.64755	0.275718	0.19757	0.277287	plasma membrane	K01874	MARS, metG; methionyl-tRNA synthetase [EC:6.1.1.10]	map00450 Selenocompound metabolism; map00970 Aminoacyl-tRNA biosynthesis; map01100 Metabolic pathways	GO:0006082 organic acid metabolic process; GO:0006139 nucleobase-containing compound metabolic process; GO:0006351 transcription, DNA-templated; GO:0006355 regulation of transcription, DNA-templated; GO:0006356 regulation of transcription by RNA polymerase I; GO:0006399 tRNA metabolic process; GO:0006412 translation; GO:0006418 tRNA aminoacylation for protein translation; GO:0006431 methionyl-tRN…	GO:0005622 intracellular; GO:0005623 cell; GO:0005634 nucleus; GO:0005730 nucleolus; GO:0005737 cytoplasm; GO:0005829 cytosol; GO:0017101 aminoacyl-tRNA synthetase multienzyme complex; GO:0031974 membrane-enclosed lumen; GO:0031981 nuclear lumen; GO:0032991 protein-containing complex; GO:0043226 organelle; GO:0043227 membrane-bounded organelle; GO:0043228 non-membrane-bounded organelle; GO:004322…	GO:0003824 catalytic activity; GO:0004812 aminoacyl-tRNA ligase activity; GO:0004825 methionine-tRNA ligase activity; GO:0016874 ligase activity; GO:0016875 ligase activity, forming carbon-oxygen bonds; GO:0140098 catalytic activity, acting on RNA; GO:0140101 catalytic activity, acting on a tRNA;	PF08264	Anticodon-binding domain of tRNA	J	KOG1247	Methionyl-tRNA synthetase
A0A0R3VWI0	RNA helicase OS=Taenia asiatica OX=60517 GN=TASK_LOCUS1775 PE=3 SV=1	TASK_LOCUS1775	2.1884	0.013375	Up	71.857	23.2	11	9	1.10413	1.52076	1.49328	0.756919	0.674137	0.450773	nucleus	K11594	DDX3X, bel; ATP-dependent RNA helicase DDX3X [EC:3.6.4.13]	map04622 RIG-I-like receptor signaling pathway; map05161 Hepatitis B; map05203 Viral carcinogenesis	GO:0000003 reproduction; GO:0000070 mitotic sister chromatid segregation; GO:0000278 mitotic cell cycle; GO:0000280 nuclear division; GO:0000819 sister chromatid segregation; GO:0001558 regulation of cell growth; GO:0001775 cell activation; GO:0001817 regulation of cytokine production; GO:0001819 positive regulation of cytokine production; GO:0001932 regulation of protein phosphorylation; GO:0001…	GO:0005576 extracellular region; GO:0005622 intracellular; GO:0005623 cell; GO:0005634 nucleus; GO:0005654 nucleoplasm; GO:0005730 nucleolus; GO:0005737 cytoplasm; GO:0005739 mitochondrion; GO:0005740 mitochondrial envelope; GO:0005741 mitochondrial outer membrane; GO:0005829 cytosol; GO:0010494 cytoplasmic stress granule; GO:0012505 endomembrane system; GO:0016020 membrane; GO:0016442 RISC compl…	GO:0003676 nucleic acid binding; GO:0003677 DNA binding; GO:0003678 DNA helicase activity; GO:0003723 RNA binding; GO:0003724 RNA helicase activity; GO:0003725 double-stranded RNA binding; GO:0003727 single-stranded RNA binding; GO:0003729 mRNA binding; GO:0003824 catalytic activity; GO:0003924 GTPase activity; GO:0004386 helicase activity; GO:0005488 binding; GO:0005515 protein binding; GO:00080…	PF00270	DEAD/DEAH box helicase	A	KOG0335	ATP-dependent RNA helicase
A0A0R3VWJ0	Phosphoglycerate kinase OS=Taenia asiatica OX=60517 GN=TASK_LOCUS1785 PE=3 SV=1	TASK_LOCUS1785	0.5303	2.55653e-05	Down	44.13	77.1	30	30	0.661332	0.698959	0.718932	1.27704	1.34527	1.29847	cytoplasm	K00927	PGK, pgk; phosphoglycerate kinase [EC:2.7.2.3]	map00010 Glycolysis / Gluconeogenesis; map01100 Metabolic pathways; map01200 Carbon metabolism; map01230 Biosynthesis of amino acids; map04066 HIF-1 signaling pathway	GO:0000768 syncytium formation by plasma membrane fusion; GO:0005975 carbohydrate metabolic process; GO:0006082 organic acid metabolic process; GO:0006090 pyruvate metabolic process; GO:0006091 generation of precursor metabolites and energy; GO:0006096 glycolytic process; GO:0006139 nucleobase-containing compound metabolic process; GO:0006163 purine nucleotide metabolic process; GO:0006164 purine…	GO:0005622 intracellular; GO:0005623 cell; GO:0005737 cytoplasm; GO:0030016 myofibril; GO:0030017 sarcomere; GO:0030018 Z disc; GO:0031430 M band; GO:0031672 A band; GO:0031674 I band; GO:0043226 organelle; GO:0043228 non-membrane-bounded organelle; GO:0043229 intracellular organelle; GO:0043232 intracellular non-membrane-bounded organelle; GO:0043292 contractile fiber; GO:0099080 supramolecular …	GO:0000166 nucleotide binding; GO:0003824 catalytic activity; GO:0004618 phosphoglycerate kinase activity; GO:0005488 binding; GO:0005524 ATP binding; GO:0008144 drug binding; GO:0016301 kinase activity; GO:0016740 transferase activity; GO:0016772 transferase activity, transferring phosphorus-containing groups; GO:0016774 phosphotransferase activity, carboxyl group as acceptor; GO:0017076 purine …	PF00162	Phosphoglycerate kinase	G	KOG1367	3-phosphoglycerate kinase
A0A0R3VWJ5	Expressed conserved protein(predicted) OS=Taenia asiatica OX=60517 GN=TASK_LOCUS1790 PE=4 SV=1	TASK_LOCUS1790	3.025	0.00955345	Up	15.22	33.8	5	5	1.49983	1.0117	1.58553		0.441624	0.461318	extracellular
A0A0R3VWJ7	60S ribosomal protein L26(predicted) OS=Taenia asiatica OX=60517 GN=TASK_LOCUS1792 PE=3 SV=1	TASK_LOCUS1792	5.2928	0.000690119	Up	16.535	32.4	5	5	1.63332	1.64443	1.76878	0.403856	0.328677	0.22094	nucleus	K02898	RP-L26e, RPL26; large subunit ribosomal protein L26e	map03010 Ribosome	GO:0002181 cytoplasmic translation; GO:0006412 translation; GO:0006518 peptide metabolic process; GO:0006807 nitrogen compound metabolic process; GO:0008152 metabolic process; GO:0009058 biosynthetic process; GO:0009059 macromolecule biosynthetic process; GO:0009987 cellular process; GO:0010467 gene expression; GO:0019538 protein metabolic process; GO:0022613 ribonucleoprotein complex biogenesis;…	GO:0005622 intracellular; GO:0005623 cell; GO:0005737 cytoplasm; GO:0005829 cytosol; GO:0005840 ribosome; GO:0015934 large ribosomal subunit; GO:0022625 cytosolic large ribosomal subunit; GO:0022626 cytosolic ribosome; GO:0032991 protein-containing complex; GO:0043226 organelle; GO:0043228 non-membrane-bounded organelle; GO:0043229 intracellular organelle; GO:0043232 intracellular non-membrane-bo…	GO:0003676 nucleic acid binding; GO:0003723 RNA binding; GO:0003735 structural constituent of ribosome; GO:0005198 structural molecule activity; GO:0005488 binding; GO:0097159 organic cyclic compound binding; GO:1901363 heterocyclic compound binding;			J	KOG3401	60S ribosomal protein L26
A0A0R3VWJ8	Leuk-A4-hydro_C domain-containing protein OS=Taenia asiatica OX=60517 GN=TASK_LOCUS1793 PE=3 SV=1	TASK_LOCUS1793	0.5772	0.00232434	Down	73.711	40.3	17	17	0.741159	0.726479	0.728128	1.43161	1.28075	1.09188	nucleus	K01254	LTA4H; leukotriene-A4 hydrolase [EC:3.3.2.6]	map00590 Arachidonic acid metabolism; map01100 Metabolic pathways	GO:0001676 long-chain fatty acid metabolic process; GO:0001775 cell activation; GO:0002252 immune effector process; GO:0002263 cell activation involved in immune response; GO:0002274 myeloid leukocyte activation; GO:0002275 myeloid cell activation involved in immune response; GO:0002283 neutrophil activation involved in immune response; GO:0002366 leukocyte activation involved in immune response;…	GO:0005576 extracellular region; GO:0005622 intracellular; GO:0005623 cell; GO:0005634 nucleus; GO:0005654 nucleoplasm; GO:0005737 cytoplasm; GO:0005829 cytosol; GO:0012505 endomembrane system; GO:0030141 secretory granule; GO:0031410 cytoplasmic vesicle; GO:0031974 membrane-enclosed lumen; GO:0031981 nuclear lumen; GO:0031982 vesicle; GO:0043226 organelle; GO:0043227 membrane-bounded organelle; …	GO:0003824 catalytic activity; GO:0004177 aminopeptidase activity; GO:0004301 epoxide hydrolase activity; GO:0004463 leukotriene-A4 hydrolase activity; GO:0005488 binding; GO:0008233 peptidase activity; GO:0008235 metalloexopeptidase activity; GO:0008237 metallopeptidase activity; GO:0008238 exopeptidase activity; GO:0008270 zinc ion binding; GO:0016787 hydrolase activity; GO:0016801 hydrolase ac…	PF01433	Peptidase family M1	EIOV	KOG1047	Bifunctional leukotriene A4 hydrolase/aminopeptidase LTA4H
A0A0R3VWL9	PIPK domain-containing protein OS=Taenia asiatica OX=60517 GN=TASK_LOCUS1814 PE=4 SV=1	TASK_LOCUS1814	0.5251	0.031062	Down	49.702	21.4	6	6	0.60517	0.691613	0.906137	1.26082	1.53626		cytoplasm	K00920	PIP4K2; 1-phosphatidylinositol-5-phosphate 4-kinase [EC:2.7.1.149]	map00562 Inositol phosphate metabolism; map01100 Metabolic pathways; map04070 Phosphatidylinositol signaling system; map04810 Regulation of actin cytoskeleton	GO:0001558 regulation of cell growth; GO:0006629 lipid metabolic process; GO:0006644 phospholipid metabolic process; GO:0006650 glycerophospholipid metabolic process; GO:0006793 phosphorus metabolic process; GO:0006796 phosphate-containing compound metabolic process; GO:0008152 metabolic process; GO:0009966 regulation of signal transduction; GO:0009987 cellular process; GO:0010646 regulation of c…	GO:0005622 intracellular; GO:0005623 cell; GO:0005737 cytoplasm; GO:0005768 endosome; GO:0005769 early endosome; GO:0005886 plasma membrane; GO:0012505 endomembrane system; GO:0016020 membrane; GO:0031410 cytoplasmic vesicle; GO:0031982 vesicle; GO:0043226 organelle; GO:0043227 membrane-bounded organelle; GO:0043229 intracellular organelle; GO:0071944 cell periphery; GO:0097708 intracellular vesi…	GO:0003824 catalytic activity; GO:0016301 kinase activity; GO:0016307 phosphatidylinositol phosphate kinase activity; GO:0016308 1-phosphatidylinositol-4-phosphate 5-kinase activity; GO:0016309 1-phosphatidylinositol-5-phosphate 4-kinase activity; GO:0016740 transferase activity; GO:0016772 transferase activity, transferring phosphorus-containing groups; GO:0016773 phosphotransferase activity, al…			T	KOG0229	Phosphatidylinositol-4-phosphate 5-kinase
A0A0R3VWM4	Actin protein 3B(predicted) OS=Taenia asiatica OX=60517 GN=TASK_LOCUS1819 PE=3 SV=1	TASK_LOCUS1819	3.4679	7.13395e-07	Up	45.409	45.8	11	10	1.56184	1.5572	1.53805	0.459547	0.455639	0.427725	cytoskeleton	K18584	ACTR3, ARP3; actin-related protein 3	map04530 Tight junction; map05135 Yersinia infection	GO:0000003 reproduction; GO:0000768 syncytium formation by plasma membrane fusion; GO:0000902 cell morphogenesis; GO:0000904 cell morphogenesis involved in differentiation; GO:0001667 ameboidal-type cell migration; GO:0001700 embryonic development via the syncytial blastoderm; GO:0002009 morphogenesis of an epithelium; GO:0002064 epithelial cell development; GO:0002065 columnar/cuboidal epithelia…	GO:0005622 intracellular; GO:0005623 cell; GO:0005737 cytoplasm; GO:0005856 cytoskeleton; GO:0005884 actin filament; GO:0005885 Arp2/3 protein complex; GO:0015629 actin cytoskeleton; GO:0030027 lamellipodium; GO:0031252 cell leading edge; GO:0032991 protein-containing complex; GO:0042995 cell projection; GO:0043226 organelle; GO:0043228 non-membrane-bounded organelle; GO:0043229 intracellular org…	GO:0005198 structural molecule activity; GO:0005200 structural constituent of cytoskeleton;			Z	KOG0678	Actin-related protein Arp2/3 complex, subunit Arp3
A0A0R3VWM5	Phosphoenolpyruvate carboxykinase (GTP) OS=Taenia asiatica OX=60517 GN=TASK_LOCUS1820 PE=3 SV=1	TASK_LOCUS1820	0.3287	7.1495e-08	Down	70.477	78.7	67	67	0.495185	0.503324	0.485756	1.50114	1.49349	1.5211	mitochondria	K01596	E4.1.1.32, pckA, PCK; phosphoenolpyruvate carboxykinase (GTP) [EC:4.1.1.32]	map00010 Glycolysis / Gluconeogenesis; map00020 Citrate cycle (TCA cycle); map00620 Pyruvate metabolism; map01100 Metabolic pathways; map03320 PPAR signaling pathway; map04068 FoxO signaling pathway; map04151 PI3K-Akt signaling pathway; map04152 AMPK signaling pathway; map04910 Insulin signaling pathway; map04920 Adipocytokine signaling pathway; map04922 Glucagon signaling pathway; map04931 Insul…	GO:0000003 reproduction; GO:0001101 response to acid chemical; GO:0001505 regulation of neurotransmitter levels; GO:0001655 urogenital system development; GO:0001666 response to hypoxia; GO:0001678 cellular glucose homeostasis; GO:0001822 kidney development; GO:0001889 liver development; GO:0002237 response to molecule of bacterial origin; GO:0002791 regulation of peptide secretion; GO:0002793 po…	GO:0005622 intracellular; GO:0005623 cell; GO:0005737 cytoplasm; GO:0005739 mitochondrion; GO:0005759 mitochondrial matrix; GO:0005829 cytosol; GO:0031974 membrane-enclosed lumen; GO:0043226 organelle; GO:0043227 membrane-bounded organelle; GO:0043229 intracellular organelle; GO:0043231 intracellular membrane-bounded organelle; GO:0043233 organelle lumen; GO:0070013 intracellular organelle lumen;	GO:0000166 nucleotide binding; GO:0000287 magnesium ion binding; GO:0001882 nucleoside binding; GO:0001883 purine nucleoside binding; GO:0003676 nucleic acid binding; GO:0003677 DNA binding; GO:0003723 RNA binding; GO:0003729 mRNA binding; GO:0003824 catalytic activity; GO:0004457 lactate dehydrogenase activity; GO:0004550 nucleoside diphosphate kinase activity; GO:0004611 phosphoenolpyruvate car…	PF00821	Phosphoenolpyruvate carboxykinase	C	KOG3749	Phosphoenolpyruvate carboxykinase
A0A0R3VWM8	T-complex protein 1 subunit eta OS=Taenia asiatica OX=60517 GN=TASK_LOCUS1823 PE=3 SV=1	TASK_LOCUS1823	1.8029	3.46036e-05	Up	60.665	45.4	20	20	1.28863	1.2711	1.29965	0.7533	0.68567	0.701653	cytoplasm	K09499	CCT7; T-complex protein 1 subunit eta		GO:0006457 protein folding; GO:0006458 'de novo' protein folding; GO:0009987 cellular process; GO:0061077 chaperone-mediated protein folding;	GO:0005622 intracellular; GO:0005623 cell; GO:0005737 cytoplasm; GO:0005829 cytosol; GO:0005832 chaperonin-containing T-complex; GO:0032991 protein-containing complex; GO:0101031 chaperone complex;	GO:0005488 binding; GO:0005515 protein binding; GO:0044183 protein folding chaperone; GO:0051082 unfolded protein binding;			O	KOG0361	Chaperonin complex component, TCP-1 eta subunit (CCT7)
A0A0R3VWN4	Pribosyltran_N domain-containing protein OS=Taenia asiatica OX=60517 GN=TASK_LOCUS1829 PE=3 SV=1	TASK_LOCUS1829	2.4894	0.00106826	Up	42.179	25.9	6	6	1.40656	1.52784	1.34612	0.627669	0.46246	0.629352	cytoplasm				GO:0001501 skeletal system development; GO:0006139 nucleobase-containing compound metabolic process; GO:0006725 cellular aromatic compound metabolic process; GO:0006753 nucleoside phosphate metabolic process; GO:0006793 phosphorus metabolic process; GO:0006796 phosphate-containing compound metabolic process; GO:0006807 nitrogen compound metabolic process; GO:0007275 multicellular organism develop…	GO:0002189 ribose phosphate diphosphokinase complex; GO:0032991 protein-containing complex; GO:0061695 transferase complex, transferring phosphorus-containing groups; GO:1902494 catalytic complex; GO:1990234 transferase complex;	GO:0004857 enzyme inhibitor activity; GO:0005488 binding; GO:0005515 protein binding; GO:0019899 enzyme binding; GO:0019900 kinase binding; GO:0030234 enzyme regulator activity; GO:0042802 identical protein binding; GO:0098772 molecular function regulator;	PF13793	N-terminal domain of ribose phosphate pyrophosphokinase	EF	KOG1503	Phosphoribosylpyrophosphate synthetase-associated protein
A0A0R3VWQ6	SH2 domain-containing protein OS=Taenia asiatica OX=60517 GN=TASK_LOCUS1851 PE=4 SV=1	TASK_LOCUS1851	2.2604	2.98958e-05	Up	68.464	37.5	19	19	1.34091	1.39095	1.42786	0.636329	0.572339	0.631619	nucleus	K18080	TNS; tensin					PF00017	SH2 domain	T	KOG1930	Focal adhesion protein Tensin, contains PTB domain
A0A0R3VWR0	Nudix hydrolase domain-containing protein OS=Taenia asiatica OX=60517 GN=TASK_LOCUS1855 PE=4 SV=1	TASK_LOCUS1855	0.372	7.08318e-07	Down	69.918	11.5	4	4	0.544678	0.55207	0.530154	1.426	1.45134	1.49576	plasma membrane	K11810	SLC16A12; MFS transporter, MCT family, solute carrier family 16 (monocarboxylic acid transporters), member 12		GO:0006464 cellular protein modification process; GO:0006486 protein glycosylation; GO:0006487 protein N-linked glycosylation; GO:0006807 nitrogen compound metabolic process; GO:0008152 metabolic process; GO:0009058 biosynthetic process; GO:0009059 macromolecule biosynthetic process; GO:0009100 glycoprotein metabolic process; GO:0009101 glycoprotein biosynthetic process; GO:0009987 cellular proce…	GO:0005622 intracellular; GO:0005623 cell; GO:0005737 cytoplasm; GO:0005829 cytosol;	GO:0003824 catalytic activity; GO:0005488 binding; GO:0005515 protein binding; GO:0008768 UDP-sugar diphosphatase activity; GO:0016462 pyrophosphatase activity; GO:0016787 hydrolase activity; GO:0016817 hydrolase activity, acting on acid anhydrides; GO:0016818 hydrolase activity, acting on acid anhydrides, in phosphorus-containing anhydrides; GO:0042802 identical protein binding; GO:0047631 ADP-r…			L	KOG4432	Uncharacterized NUDIX family hydrolase
A0A0R3VWS4	Far upstream element-binding protein 2(predicted) OS=Taenia asiatica OX=60517 GN=TASK_LOCUS1869 PE=4 SV=1	TASK_LOCUS1869	1.5889	0.0032522	Up	58.351	28.2	11	11	1.3101	1.22937	1.14298	0.755181	0.697837	0.864528	nucleus	K13210	FUBP; far upstream element-binding protein		GO:0000003 reproduction; GO:0000375 RNA splicing, via transesterification reactions; GO:0000381 regulation of alternative mRNA splicing, via spliceosome; GO:0001505 regulation of neurotransmitter levels; GO:0002376 immune system process; GO:0002520 immune system development; GO:0006139 nucleobase-containing compound metabolic process; GO:0006351 transcription, DNA-templated; GO:0006355 regulation…	GO:0005622 intracellular; GO:0005623 cell; GO:0005634 nucleus; GO:0005654 nucleoplasm; GO:0005737 cytoplasm; GO:0005829 cytosol; GO:0010494 cytoplasmic stress granule; GO:0030425 dendrite; GO:0031974 membrane-enclosed lumen; GO:0031981 nuclear lumen; GO:0032991 protein-containing complex; GO:0035770 ribonucleoprotein granule; GO:0036464 cytoplasmic ribonucleoprotein granule; GO:0036477 somatodend…	GO:0000976 transcription regulatory region sequence-specific DNA binding; GO:0000977 RNA polymerase II transcription regulatory region sequence-specific DNA binding; GO:0000978 RNA polymerase II cis-regulatory region sequence-specific DNA binding; GO:0000981 DNA-binding transcription factor activity, RNA polymerase II-specific; GO:0000987 cis-regulatory region sequence-specific DNA binding; GO:00…	PF00013; PF09005	KH domain; Domain of unknown function (DUF1897)	A	KOG1676	K-homology type RNA binding proteins
A0A0R3VWV8	FSH1 domain-containing protein OS=Taenia asiatica OX=60517 GN=TASK_LOCUS1903 PE=3 SV=1	TASK_LOCUS1903	0.1447	0.00115417	Down	25.747	34.1	5	5	0.189875	0.375401	0.193283	2.03915	1.56767	1.63462	cytoplasm				GO:0001101 response to acid chemical; GO:0010033 response to organic substance; GO:0032526 response to retinoic acid; GO:0033993 response to lipid; GO:0042221 response to chemical; GO:0050896 response to stimulus; GO:1901700 response to oxygen-containing compound;	GO:0005622 intracellular; GO:0005623 cell; GO:0005634 nucleus; GO:0005737 cytoplasm; GO:0043226 organelle; GO:0043227 membrane-bounded organelle; GO:0043229 intracellular organelle; GO:0043231 intracellular membrane-bounded organelle;	GO:0003824 catalytic activity; GO:0016787 hydrolase activity;	PF03959	Serine hydrolase (FSH1)	E	KOG2551	Phospholipase/carboxyhydrolase
A0A0R3VWZ4	Protein kinase domain-containing protein OS=Taenia asiatica OX=60517 GN=TASK_LOCUS1939 PE=4 SV=1	TASK_LOCUS1939	4.5438	0.00248002	Up	61.658	22.2	8	8	1.82627	1.10862	1.98281	0.442293	0.285482	0.354523	nucleus	K04368	MAP2K1, MEK1; mitogen-activated protein kinase kinase 1 [EC:2.7.12.2]	map01521 EGFR tyrosine kinase inhibitor resistance; map01522 Endocrine resistance; map04010 MAPK signaling pathway; map04012 ErbB signaling pathway; map04013 MAPK signaling pathway - fly; map04014 Ras signaling pathway; map04015 Rap1 signaling pathway; map04022 cGMP-PKG signaling pathway; map04024 cAMP signaling pathway; map04062 Chemokine signaling pathway; map04066 HIF-1 signaling pathway; map0…	GO:0000003 reproduction; GO:0000075 cell cycle checkpoint; GO:0000076 DNA replication checkpoint; GO:0000077 DNA damage checkpoint; GO:0000165 MAPK cascade; GO:0000187 activation of MAPK activity; GO:0000278 mitotic cell cycle; GO:0000578 embryonic axis specification; GO:0000902 cell morphogenesis; GO:0001568 blood vessel development; GO:0001667 ameboidal-type cell migration; GO:0001701 in utero …	GO:0000793 condensed chromosome; GO:0005576 extracellular region; GO:0005622 intracellular; GO:0005623 cell; GO:0005634 nucleus; GO:0005694 chromosome; GO:0005737 cytoplasm; GO:0005739 mitochondrion; GO:0005768 endosome; GO:0005769 early endosome; GO:0005770 late endosome; GO:0005783 endoplasmic reticulum; GO:0005794 Golgi apparatus; GO:0005829 cytosol; GO:0005856 cytoskeleton; GO:0005874 microtu…	GO:0000166 nucleotide binding; GO:0003824 catalytic activity; GO:0004672 protein kinase activity; GO:0004674 protein serine/threonine kinase activity; GO:0004708 MAP kinase kinase activity; GO:0004712 protein serine/threonine/tyrosine kinase activity; GO:0005198 structural molecule activity; GO:0005488 binding; GO:0005515 protein binding; GO:0005524 ATP binding; GO:0008022 protein C-terminus bind…	PF00069	Protein kinase domain	T	KOG0581	Mitogen-activated protein kinase kinase (MAP2K)
A0A0R3VWZ6	F-actin-capping protein subunit alpha OS=Taenia asiatica OX=60517 GN=TASK_LOCUS1941 PE=3 SV=1	TASK_LOCUS1941	1.6142	1.28566e-05	Up	31.537	54.2	10	10	1.19643	1.24676	1.26169	0.753385	0.764929	0.776806	cytoplasm	K10364	CAPZA; capping protein (actin filament) muscle Z-line, alpha	map04144 Endocytosis	GO:0000003 reproduction; GO:0000902 cell morphogenesis; GO:0001709 cell fate determination; GO:0001932 regulation of protein phosphorylation; GO:0001933 negative regulation of protein phosphorylation; GO:0002376 immune system process; GO:0002478 antigen processing and presentation of exogenous peptide antigen; GO:0002495 antigen processing and presentation of peptide antigen via MHC class II; GO:…	GO:0005576 extracellular region; GO:0005622 intracellular; GO:0005623 cell; GO:0005737 cytoplasm; GO:0005829 cytosol; GO:0005856 cytoskeleton; GO:0005869 dynactin complex; GO:0005875 microtubule associated complex; GO:0005886 plasma membrane; GO:0005903 brush border; GO:0005911 cell-cell junction; GO:0005938 cell cortex; GO:0008290 F-actin capping protein complex; GO:0015629 actin cytoskeleton; G…	GO:0003779 actin binding; GO:0005488 binding; GO:0005515 protein binding; GO:0008092 cytoskeletal protein binding; GO:0046982 protein heterodimerization activity; GO:0046983 protein dimerization activity;			Z	KOG0836	F-actin capping protein, alpha subunit
A0A0R3VX15	Mitochondrial processing peptidase beta subunit(predicted) OS=Taenia asiatica OX=60517 GN=TASK_LOCUS1960 PE=3 SV=1	TASK_LOCUS1960	28.1915	3.19426e-06	Up	53.204	54.1	16	15	1.92227	2.04644	1.82576	0.07042	0.057976	0.077143	mitochondria	K17732	PMPCB, MAS1; mitochondrial-processing peptidase subunit beta [EC:3.4.24.64]		GO:0006091 generation of precursor metabolites and energy; GO:0006119 oxidative phosphorylation; GO:0006122 mitochondrial electron transport, ubiquinol to cytochrome c; GO:0006139 nucleobase-containing compound metabolic process; GO:0006163 purine nucleotide metabolic process; GO:0006508 proteolysis; GO:0006605 protein targeting; GO:0006626 protein targeting to mitochondrion; GO:0006627 protein p…	GO:0005622 intracellular; GO:0005623 cell; GO:0005737 cytoplasm; GO:0005739 mitochondrion; GO:0005740 mitochondrial envelope; GO:0005743 mitochondrial inner membrane; GO:0005746 mitochondrial respirasome; GO:0005750 mitochondrial respiratory chain complex III; GO:0005759 mitochondrial matrix; GO:0005829 cytosol; GO:0016020 membrane; GO:0017087 mitochondrial processing peptidase complex; GO:001986…	GO:0003824 catalytic activity; GO:0004175 endopeptidase activity; GO:0004222 metalloendopeptidase activity; GO:0005488 binding; GO:0005515 protein binding; GO:0008121 ubiquinol-cytochrome-c reductase activity; GO:0008233 peptidase activity; GO:0008237 metallopeptidase activity; GO:0008270 zinc ion binding; GO:0009055 electron transfer activity; GO:0016491 oxidoreductase activity; GO:0016679 oxido…	PF05193	Peptidase M16 inactive domain	O	KOG0960	Mitochondrial processing peptidase, beta subunit, and related enzymes (insulinase superfamily)
A0A0R3VX31	Expressed conserved protein(predicted) OS=Taenia asiatica OX=60517 GN=TASK_LOCUS1976 PE=4 SV=1	TASK_LOCUS1976	2.6838	1.43909e-05	Up	17.14	17.3	2	2	1.33012	1.36955	1.30543	0.494775	0.500121		cytoplasm
A0A0R3VX63	Tegumental protein(predicted) OS=Taenia asiatica OX=60517 GN=TASK_LOCUS2008 PE=4 SV=1	TASK_LOCUS2008	3.5476	0.0015256	Up	11.53	99	15	15	1.39007	1.43098	1.85958	0.329068	0.479872	0.510431	cytoplasm,nucleus							PF01221	Dynein light chain type 1
A0A0R3VXB0	2-phospho-D-glycerate hydro-lyase OS=Taenia asiatica OX=60517 GN=TASK_LOCUS2055 PE=3 SV=1	TASK_LOCUS2055	0.252	1.28164e-06	Down	46.528	81.1	37	35	0.41016	0.402318	0.395065	1.63544	1.64625	1.51076	cytoplasm	K01689	ENO, eno; enolase [EC:4.2.1.11]	map00010 Glycolysis / Gluconeogenesis; map01100 Metabolic pathways; map01200 Carbon metabolism; map01230 Biosynthesis of amino acids; map03018 RNA degradation; map04066 HIF-1 signaling pathway		GO:0005622 intracellular; GO:0005623 cell; GO:0005737 cytoplasm;		PF03952; PF00113	Enolase, N-terminal domain; Enolase, C-terminal TIM barrel domain	G	KOG2670	Enolase
A0A0R3VXB9	PX domain-containing protein OS=Taenia asiatica OX=60517 GN=TASK_LOCUS2064 PE=4 SV=1	TASK_LOCUS2064	3.3737	0.00838252	Up	18.482	42.1	4	4	1.50955	0.955258	2.16337	0.484432	0.466508	0.420884	cytoplasm	K17918	SNX3_12; sorting nexin-3/12	map04144 Endocytosis	GO:0002791 regulation of peptide secretion; GO:0002793 positive regulation of peptide secretion; GO:0006810 transport; GO:0006996 organelle organization; GO:0007275 multicellular organism development; GO:0007444 imaginal disc development; GO:0009888 tissue development; GO:0009987 cellular process; GO:0010646 regulation of cell communication; GO:0010647 positive regulation of cell communication; G…	GO:0005622 intracellular; GO:0005623 cell; GO:0005737 cytoplasm; GO:0005768 endosome; GO:0005769 early endosome; GO:0012505 endomembrane system; GO:0016020 membrane; GO:0019898 extrinsic component of membrane; GO:0030904 retromer complex; GO:0031410 cytoplasmic vesicle; GO:0031982 vesicle; GO:0032991 protein-containing complex; GO:0043226 organelle; GO:0043227 membrane-bounded organelle; GO:00432…	GO:0005488 binding; GO:0005543 phospholipid binding; GO:0008289 lipid binding; GO:0032266 phosphatidylinositol-3-phosphate binding; GO:0035091 phosphatidylinositol binding; GO:0043167 ion binding; GO:0043168 anion binding; GO:1901981 phosphatidylinositol phosphate binding;	PF00787	PX domain	U	KOG2527	Sorting nexin SNX11
A0A0R3VXG9	Fructose-bisphosphatase OS=Taenia asiatica OX=60517 GN=TASK_LOCUS2114 PE=3 SV=1	TASK_LOCUS2114	0.2606	8.39997e-06	Down	30.801	31.2	11	11	0.388653	0.425011	0.426815	1.49675	1.5748	1.68797	cytoplasm,nucleus	K03841	FBP, fbp; fructose-1,6-bisphosphatase I [EC:3.1.3.11]	map00010 Glycolysis / Gluconeogenesis; map00030 Pentose phosphate pathway; map00051 Fructose and mannose metabolism; map01100 Metabolic pathways; map01200 Carbon metabolism; map04152 AMPK signaling pathway; map04910 Insulin signaling pathway; map04922 Glucagon signaling pathway	GO:0000122 negative regulation of transcription by RNA polymerase II; GO:0001558 regulation of cell growth; GO:0005975 carbohydrate metabolic process; GO:0005984 disaccharide metabolic process; GO:0005985 sucrose metabolic process; GO:0005986 sucrose biosynthetic process; GO:0005996 monosaccharide metabolic process; GO:0006000 fructose metabolic process; GO:0006002 fructose 6-phosphate metabolic …	GO:0005622 intracellular; GO:0005623 cell; GO:0005634 nucleus; GO:0005654 nucleoplasm; GO:0005737 cytoplasm; GO:0005829 cytosol; GO:0005886 plasma membrane; GO:0016020 membrane; GO:0030016 myofibril; GO:0030017 sarcomere; GO:0030018 Z disc; GO:0030054 cell junction; GO:0031674 I band; GO:0031974 membrane-enclosed lumen; GO:0031981 nuclear lumen; GO:0043226 organelle; GO:0043227 membrane-bounded o…	GO:0000166 nucleotide binding; GO:0003824 catalytic activity; GO:0005488 binding; GO:0005515 protein binding; GO:0008144 drug binding; GO:0016208 AMP binding; GO:0016787 hydrolase activity; GO:0016788 hydrolase activity, acting on ester bonds; GO:0016791 phosphatase activity; GO:0017076 purine nucleotide binding; GO:0019203 carbohydrate phosphatase activity; GO:0030246 carbohydrate binding; GO:00…	PF00316	Fructose-1-6-bisphosphatase	G	KOG1458	Fructose-1,6-bisphosphatase
A0A0R3VXH7	Surface protein PspC(predicted) OS=Taenia asiatica OX=60517 GN=TASK_LOCUS2122 PE=4 SV=1	TASK_LOCUS2122	2.6969	1.48386e-05	Up	34.126	27.9	6	6	1.44883	1.41527	1.5129	0.517271	0.578184	0.527541	nucleus
A0A0R3VXI4	Transgelin OS=Taenia asiatica OX=60517 GN=TASK_LOCUS2129 PE=3 SV=1	TASK_LOCUS2129	1.7937	0.0250154	Up	21.229	85.8	19	19	1.11411	1.57383	1.16437	0.80898	0.793595	0.545108	cytoplasm	K20526	TAGLN; transgelin					PF00307	Calponin homology (CH) domain	Z	KOG2046	Calponin
A0A0R3VXL4	Ig-like domain-containing protein OS=Taenia asiatica OX=60517 GN=TASK_LOCUS2159 PE=4 SV=1	TASK_LOCUS2159	0.1286	3.51849e-06	Down	49.837	35.4	9	9	0.211381	0.225272	0.246797	1.78408	1.87195	1.66051	cytoplasm	K08624	ADAMTS9; a disintegrin and metalloproteinase with thrombospondin motifs 9 [EC:3.4.24.-]		GO:0000902 cell morphogenesis; GO:0000904 cell morphogenesis involved in differentiation; GO:0006928 movement of cell or subcellular component; GO:0006935 chemotaxis; GO:0007275 multicellular organism development; GO:0007399 nervous system development; GO:0007409 axonogenesis; GO:0007411 axon guidance; GO:0007417 central nervous system development; GO:0007419 ventral cord development; GO:0009605 …	GO:0005576 extracellular region; GO:0005615 extracellular space; GO:0005622 intracellular; GO:0005623 cell; GO:0005737 cytoplasm; GO:0005783 endoplasmic reticulum; GO:0005788 endoplasmic reticulum lumen; GO:0012505 endomembrane system; GO:0031974 membrane-enclosed lumen; GO:0043226 organelle; GO:0043227 membrane-bounded organelle; GO:0043229 intracellular organelle; GO:0043231 intracellular membr…	GO:0005102 signaling receptor binding; GO:0005488 binding; GO:0005515 protein binding;	PF00090	Thrombospondin type 1 domain	T	KOG3538	Disintegrin metalloproteinases with thrombospondin repeats
A0A0R3VXM8	Peptidase_M16 domain-containing protein OS=Taenia asiatica OX=60517 GN=TASK_LOCUS2173 PE=4 SV=1	TASK_LOCUS2173	0.2581	0.00072486	Down	21.107	55.2	9	9	0.418231	0.419016	0.39367	1.37334	1.33238	2.06336	nucleus	K01411	NRD1; nardilysin [EC:3.4.24.61]		GO:0006457 protein folding; GO:0006508 proteolysis; GO:0006807 nitrogen compound metabolic process; GO:0006928 movement of cell or subcellular component; GO:0007528 neuromuscular junction development; GO:0008152 metabolic process; GO:0008283 cell population proliferation; GO:0009893 positive regulation of metabolic process; GO:0009894 regulation of catabolic process; GO:0009896 positive regulatio…	GO:0005622 intracellular; GO:0005623 cell; GO:0005737 cytoplasm; GO:0005739 mitochondrion; GO:0005829 cytosol; GO:0009986 cell surface; GO:0032991 protein-containing complex; GO:0043226 organelle; GO:0043227 membrane-bounded organelle; GO:0043229 intracellular organelle; GO:0043231 intracellular membrane-bounded organelle; GO:0101031 chaperone complex;	GO:0003824 catalytic activity; GO:0004175 endopeptidase activity; GO:0004222 metalloendopeptidase activity; GO:0005488 binding; GO:0005515 protein binding; GO:0008233 peptidase activity; GO:0008237 metallopeptidase activity; GO:0016787 hydrolase activity; GO:0019838 growth factor binding; GO:0042562 hormone binding; GO:0044183 protein folding chaperone; GO:0048408 epidermal growth factor binding;…			O	KOG0959	N-arginine dibasic convertase NRD1 and related Zn2+-dependent endopeptidases, insulinase superfamily
A0A0R3VXN8	Guanine nucleotide-binding protein G(Q) subunit alpha(predicted) OS=Taenia asiatica OX=60517 GN=TASK_LOCUS2183 PE=4 SV=1	TASK_LOCUS2183	13.9942	2.72099e-05	Up	24.245	41.3	6	6	1.81788	1.92497	1.85699	0.167401	0.118622	0.114133	cytoplasm	K04634	GNAQ; guanine nucleotide-binding protein G(q) subunit alpha	map04015 Rap1 signaling pathway; map04020 Calcium signaling pathway; map04022 cGMP-PKG signaling pathway; map04071 Sphingolipid signaling pathway; map04261 Adrenergic signaling in cardiomyocytes; map04270 Vascular smooth muscle contraction; map04361 Axon regeneration; map04371 Apelin signaling pathway; map04540 Gap junction; map04611 Platelet activation; map04713 Circadian entrainment; map04720 L…	GO:0000003 reproduction; GO:0000902 cell morphogenesis; GO:0000904 cell morphogenesis involved in differentiation; GO:0001501 skeletal system development; GO:0001505 regulation of neurotransmitter levels; GO:0001508 action potential; GO:0001775 cell activation; GO:0001932 regulation of protein phosphorylation; GO:0001933 negative regulation of protein phosphorylation; GO:0001956 positive regulati…	GO:0001750 photoreceptor outer segment; GO:0005622 intracellular; GO:0005623 cell; GO:0005737 cytoplasm; GO:0005829 cytosol; GO:0005834 heterotrimeric G-protein complex; GO:0005886 plasma membrane; GO:0005901 caveola; GO:0005929 cilium; GO:0009898 cytoplasmic side of plasma membrane; GO:0016020 membrane; GO:0016027 inaD signaling complex; GO:0016028 rhabdomere; GO:0019897 extrinsic component of p…	GO:0000166 nucleotide binding; GO:0001664 G protein-coupled receptor binding; GO:0001882 nucleoside binding; GO:0001883 purine nucleoside binding; GO:0003824 catalytic activity; GO:0003924 GTPase activity; GO:0005096 GTPase activator activity; GO:0005102 signaling receptor binding; GO:0005488 binding; GO:0005515 protein binding; GO:0005525 GTP binding; GO:0008047 enzyme activator activity; GO:000…	PF00503	G-protein alpha subunit	T	KOG0085	G protein subunit Galphaq/Galphay, small G protein superfamily
A0A0R3VXR3	Alpha-1,4 glucan phosphorylase OS=Taenia asiatica OX=60517 GN=TASK_LOCUS2209 PE=3 SV=1	TASK_LOCUS2209	2.5365	3.33847e-06	Up	20.278	54.5	8	6	1.40814	1.47871	1.41658	0.578205	0.575486	0.542883	cytoplasm	K00688	PYG, glgP; glycogen phosphorylase [EC:2.4.1.1]	map00500 Starch and sucrose metabolism; map01100 Metabolic pathways; map04217 Necroptosis; map04910 Insulin signaling pathway; map04922 Glucagon signaling pathway; map04931 Insulin resistance	GO:0000272 polysaccharide catabolic process; GO:0001666 response to hypoxia; GO:0001775 cell activation; GO:0002252 immune effector process; GO:0002263 cell activation involved in immune response; GO:0002274 myeloid leukocyte activation; GO:0002275 myeloid cell activation involved in immune response; GO:0002283 neutrophil activation involved in immune response; GO:0002366 leukocyte activation inv…	GO:0000323 lytic vacuole; GO:0005576 extracellular region; GO:0005622 intracellular; GO:0005623 cell; GO:0005737 cytoplasm; GO:0005764 lysosome; GO:0005766 primary lysosome; GO:0005773 vacuole; GO:0005775 vacuolar lumen; GO:0005783 endoplasmic reticulum; GO:0005829 cytosol; GO:0012505 endomembrane system; GO:0016528 sarcoplasm; GO:0016529 sarcoplasmic reticulum; GO:0030016 myofibril; GO:0030017 s…	GO:0000166 nucleotide binding; GO:0002054 nucleobase binding; GO:0002060 purine nucleobase binding; GO:0003824 catalytic activity; GO:0004645 1,4-alpha-oligoglucan phosphorylase activity; GO:0005488 binding; GO:0005515 protein binding; GO:0005524 ATP binding; GO:0005536 glucose binding; GO:0008144 drug binding; GO:0008184 glycogen phosphorylase activity; GO:0016208 AMP binding; GO:0016740 transfe…			G	KOG2099	Glycogen phosphorylase
A0A0R3VXU7	PK_C domain-containing protein OS=Taenia asiatica OX=60517 GN=TASK_LOCUS2242 PE=4 SV=1	TASK_LOCUS2242	1.8596	2.66869e-05	Up	7.059	53.1	2	2	1.29218	1.28303	1.32662	0.737073	0.677152	0.683954	mitochondria	K00873	PK, pyk; pyruvate kinase [EC:2.7.1.40]	map00010 Glycolysis / Gluconeogenesis; map00230 Purine metabolism; map00620 Pyruvate metabolism; map01100 Metabolic pathways; map01200 Carbon metabolism; map01230 Biosynthesis of amino acids; map04922 Glucagon signaling pathway; map04930 Type II diabetes mellitus; map05165 Human papillomavirus infection; map05203 Viral carcinogenesis; map05230 Central carbon metabolism in cancer				PF02887	Pyruvate kinase, alpha/beta domain	G	KOG2323	Pyruvate kinase
A0A0R3VXW0	Peptidase_M1 domain-containing protein OS=Taenia asiatica OX=60517 GN=TASK_LOCUS2255 PE=3 SV=1	TASK_LOCUS2255	0.5405	0.000170858	Down	51.996	22.6	7	7	0.762723	0.684328	0.658023	1.29492	1.32443	1.27557	mitochondria	K08776	NPEPPS; puromycin-sensitive aminopeptidase [EC:3.4.11.-]		GO:0000003 reproduction; GO:0000209 protein polyubiquitination; GO:0000578 embryonic axis specification; GO:0001666 response to hypoxia; GO:0003002 regionalization; GO:0006464 cellular protein modification process; GO:0006508 proteolysis; GO:0006518 peptide metabolic process; GO:0006807 nitrogen compound metabolic process; GO:0006950 response to stress; GO:0007049 cell cycle; GO:0007275 multicell…	GO:0000793 condensed chromosome; GO:0000922 spindle pole; GO:0005622 intracellular; GO:0005623 cell; GO:0005694 chromosome; GO:0005737 cytoplasm; GO:0005819 spindle; GO:0005829 cytosol; GO:0005856 cytoskeleton; GO:0015630 microtubule cytoskeleton; GO:0043226 organelle; GO:0043228 non-membrane-bounded organelle; GO:0043229 intracellular organelle; GO:0043232 intracellular non-membrane-bounded orga…	GO:0003824 catalytic activity; GO:0004177 aminopeptidase activity; GO:0005488 binding; GO:0008233 peptidase activity; GO:0008235 metalloexopeptidase activity; GO:0008237 metallopeptidase activity; GO:0008238 exopeptidase activity; GO:0008270 zinc ion binding; GO:0016787 hydrolase activity; GO:0033218 amide binding; GO:0042277 peptide binding; GO:0043167 ion binding; GO:0043169 cation binding; GO:…	PF01433	Peptidase family M1	O	KOG1046	Puromycin-sensitive aminopeptidase and related aminopeptidases
A0A0R3VY14	DUF3456 domain-containing protein OS=Taenia asiatica OX=60517 GN=TASK_LOCUS2309 PE=4 SV=1	TASK_LOCUS2309	0.3031	0.00101762	Down	23.596	18.5	3	3	0.460592	0.404297	0.530753	1.89981	1.32576	1.37878	extracellular	K22816	CNPY3_4; protein canopy 3/4		GO:0002218 activation of innate immune response; GO:0002221 pattern recognition receptor signaling pathway; GO:0002224 toll-like receptor signaling pathway; GO:0002253 activation of immune response; GO:0002376 immune system process; GO:0002682 regulation of immune system process; GO:0002684 positive regulation of immune system process; GO:0002757 immune response-activating signal transduction; GO…	GO:0005622 intracellular; GO:0005623 cell; GO:0005737 cytoplasm; GO:0005783 endoplasmic reticulum; GO:0005788 endoplasmic reticulum lumen; GO:0012505 endomembrane system; GO:0031974 membrane-enclosed lumen; GO:0043226 organelle; GO:0043227 membrane-bounded organelle; GO:0043229 intracellular organelle; GO:0043231 intracellular membrane-bounded organelle; GO:0043233 organelle lumen; GO:0070013 int…	GO:0005102 signaling receptor binding; GO:0005488 binding; GO:0005515 protein binding; GO:0051087 chaperone binding;			S	KOG4052	Uncharacterized conserved protein
A0A0R3VY20	HATPase_c domain-containing protein OS=Taenia asiatica OX=60517 GN=TASK_LOCUS2315 PE=3 SV=1	TASK_LOCUS2315	3.1151	1.70739e-06	Up	84.805	71.8	52	51	1.50057	1.50154	1.53984	0.500484	0.495231	0.462324	cytoplasm	K04079	HSP90A, htpG; molecular chaperone HtpG	map04141 Protein processing in endoplasmic reticulum; map04151 PI3K-Akt signaling pathway; map04217 Necroptosis; map04612 Antigen processing and presentation; map04621 NOD-like receptor signaling pathway; map04657 IL-17 signaling pathway; map04659 Th17 cell differentiation; map04914 Progesterone-mediated oocyte maturation; map04915 Estrogen signaling pathway; map05200 Pathways in cancer; map05215…				PF02518	Histidine kinase-, DNA gyrase B-, and HSP90-like ATPase	O	KOG0019	Molecular chaperone (HSP90 family)
A0A0R3VY23	ERAP1_C domain-containing protein OS=Taenia asiatica OX=60517 GN=TASK_LOCUS2318 PE=3 SV=1	TASK_LOCUS2318	0.191	8.37058e-06	Down	28.695	29.2	6	3	0.298853	0.330182	0.333134	1.83299	1.6165	1.58834	cytoplasm,nucleus	K08776	NPEPPS; puromycin-sensitive aminopeptidase [EC:3.4.11.-]		GO:0000003 reproduction; GO:0000209 protein polyubiquitination; GO:0000578 embryonic axis specification; GO:0001666 response to hypoxia; GO:0003002 regionalization; GO:0006464 cellular protein modification process; GO:0006508 proteolysis; GO:0006518 peptide metabolic process; GO:0006807 nitrogen compound metabolic process; GO:0006950 response to stress; GO:0007049 cell cycle; GO:0007275 multicell…	GO:0000793 condensed chromosome; GO:0000922 spindle pole; GO:0005622 intracellular; GO:0005623 cell; GO:0005694 chromosome; GO:0005737 cytoplasm; GO:0005819 spindle; GO:0005829 cytosol; GO:0005856 cytoskeleton; GO:0015630 microtubule cytoskeleton; GO:0043226 organelle; GO:0043228 non-membrane-bounded organelle; GO:0043229 intracellular organelle; GO:0043232 intracellular non-membrane-bounded orga…	GO:0003824 catalytic activity; GO:0004177 aminopeptidase activity; GO:0005488 binding; GO:0008233 peptidase activity; GO:0008235 metalloexopeptidase activity; GO:0008237 metallopeptidase activity; GO:0008238 exopeptidase activity; GO:0008270 zinc ion binding; GO:0016787 hydrolase activity; GO:0033218 amide binding; GO:0042277 peptide binding; GO:0043167 ion binding; GO:0043169 cation binding; GO:…	PF11838	Domain of unknown function (DUF3358)	O	KOG1046	Puromycin-sensitive aminopeptidase and related aminopeptidases
A0A0R3VY43	Peptidase S1 domain-containing protein OS=Taenia asiatica OX=60517 GN=TASK_LOCUS2338 PE=4 SV=1	TASK_LOCUS2338	2.1374	0.0471338	Up	32.662	26.9	5	5	1.03571	1.72486	1.05069	0.545498	0.643239		cytoplasm	K01324	KLKB1; plasma kallikrein [EC:3.4.21.34]	map04610 Complement and coagulation cascades				PF00089	Trypsin	O	KOG3627	Trypsin
A0A0R3VYA0	Peptidase_M16_M domain-containing protein OS=Taenia asiatica OX=60517 GN=TASK_LOCUS2395 PE=4 SV=1	TASK_LOCUS2395	0.1372	3.0015e-05	Down	19.057	21.6	3	1	0.266346	0.233529	0.223935	1.62447	2.04378	1.60794	cytoplasm	K01411	NRD1; nardilysin [EC:3.4.24.61]		GO:0006457 protein folding; GO:0006508 proteolysis; GO:0006807 nitrogen compound metabolic process; GO:0006928 movement of cell or subcellular component; GO:0007528 neuromuscular junction development; GO:0008152 metabolic process; GO:0008283 cell population proliferation; GO:0009893 positive regulation of metabolic process; GO:0009894 regulation of catabolic process; GO:0009896 positive regulatio…	GO:0005622 intracellular; GO:0005623 cell; GO:0005737 cytoplasm; GO:0005739 mitochondrion; GO:0005829 cytosol; GO:0009986 cell surface; GO:0032991 protein-containing complex; GO:0043226 organelle; GO:0043227 membrane-bounded organelle; GO:0043229 intracellular organelle; GO:0043231 intracellular membrane-bounded organelle; GO:0101031 chaperone complex;	GO:0003824 catalytic activity; GO:0004175 endopeptidase activity; GO:0004222 metalloendopeptidase activity; GO:0005488 binding; GO:0005515 protein binding; GO:0008233 peptidase activity; GO:0008237 metallopeptidase activity; GO:0016787 hydrolase activity; GO:0019838 growth factor binding; GO:0042562 hormone binding; GO:0044183 protein folding chaperone; GO:0048408 epidermal growth factor binding;…			O	KOG0959	N-arginine dibasic convertase NRD1 and related Zn2+-dependent endopeptidases, insulinase superfamily
A0A0R3VYB3	Actin-related protein 2 OS=Taenia asiatica OX=60517 GN=TASK_LOCUS2408 PE=3 SV=1	TASK_LOCUS2408	2.3235	0.000324547	Up	44.111	39	12	11	1.36731	1.35837	1.46902	0.526244	0.666579	0.612479	cytoplasm	K17260	ACTR2, ARP2; actin-related protein 2	map04530 Tight junction; map05135 Yersinia infection	GO:0000003 reproduction; GO:0000280 nuclear division; GO:0000902 cell morphogenesis; GO:0000910 cytokinesis; GO:0001667 ameboidal-type cell migration; GO:0001775 cell activation; GO:0002009 morphogenesis of an epithelium; GO:0002252 immune effector process; GO:0002253 activation of immune response; GO:0002262 myeloid cell homeostasis; GO:0002263 cell activation involved in immune response; GO:000…	GO:0000323 lytic vacuole; GO:0002102 podosome; GO:0005576 extracellular region; GO:0005622 intracellular; GO:0005623 cell; GO:0005737 cytoplasm; GO:0005764 lysosome; GO:0005766 primary lysosome; GO:0005773 vacuole; GO:0005775 vacuolar lumen; GO:0005829 cytosol; GO:0005856 cytoskeleton; GO:0005884 actin filament; GO:0005885 Arp2/3 protein complex; GO:0005938 cell cortex; GO:0012505 endomembrane sy…	GO:0005198 structural molecule activity; GO:0005200 structural constituent of cytoskeleton; GO:0005488 binding; GO:0005515 protein binding; GO:0008092 cytoskeletal protein binding;			Z	KOG0677	Actin-related protein Arp2/3 complex, subunit Arp2
A0A0R3VYB8	ATP synthase subunit beta OS=Taenia asiatica OX=60517 GN=TASK_LOCUS2413 PE=3 SV=1	TASK_LOCUS2413	32.6251	1.13914e-10	Up	55.673	69.7	23	23	1.91707	1.9504	1.95409	0.059221	0.059954	0.059263	mitochondria	K02133	ATPeF1B, ATP5B, ATP2; F-type H+-transporting ATPase subunit beta [EC:7.1.2.2]	map00190 Oxidative phosphorylation; map01100 Metabolic pathways; map04714 Thermogenesis; map05010 Alzheimer disease; map05012 Parkinson disease; map05016 Huntington disease	GO:0000003 reproduction; GO:0001525 angiogenesis; GO:0001568 blood vessel development; GO:0001944 vasculature development; GO:0002119 nematode larval development; GO:0002164 larval development; GO:0003006 developmental process involved in reproduction; GO:0003008 system process; GO:0006091 generation of precursor metabolites and energy; GO:0006119 oxidative phosphorylation; GO:0006139 nucleobase-…	GO:0000275 mitochondrial proton-transporting ATP synthase complex, catalytic sector F(1); GO:0005622 intracellular; GO:0005623 cell; GO:0005737 cytoplasm; GO:0005739 mitochondrion; GO:0005740 mitochondrial envelope; GO:0005743 mitochondrial inner membrane; GO:0005753 mitochondrial proton-transporting ATP synthase complex; GO:0005754 mitochondrial proton-transporting ATP synthase, catalytic core; …	GO:0000166 nucleotide binding; GO:0003824 catalytic activity; GO:0005102 signaling receptor binding; GO:0005215 transporter activity; GO:0005488 binding; GO:0005509 calcium ion binding; GO:0005515 protein binding; GO:0005524 ATP binding; GO:0008144 drug binding; GO:0008324 cation transmembrane transporter activity; GO:0015075 ion transmembrane transporter activity; GO:0015077 monovalent inorganic…	PF02874; PF00006	ATP synthase alpha/beta family, beta-barrel domain; ATP synthase alpha/beta family, nucleotide-binding domain	C	KOG1350	F0F1-type ATP synthase, beta subunit
A0A0R3VYL5	GTP-binding nuclear protein OS=Taenia asiatica OX=60517 GN=TASK_LOCUS2510 PE=3 SV=1	TASK_LOCUS2510	2.8175	1.04319e-06	Up	24.352	50.2	10	10	1.44638	1.50452	1.47738	0.525356	0.539287	0.507073	cytoplasm	K07936	RAN; GTP-binding nuclear protein Ran	map03008 Ribosome biogenesis in eukaryotes; map03013 RNA transport; map05166 Human T-cell leukemia virus 1 infection	GO:0000003 reproduction; GO:0000054 ribosomal subunit export from nucleus; GO:0000055 ribosomal large subunit export from nucleus; GO:0000056 ribosomal small subunit export from nucleus; GO:0000070 mitotic sister chromatid segregation; GO:0000132 establishment of mitotic spindle orientation; GO:0000212 meiotic spindle organization; GO:0000226 microtubule cytoskeleton organization; GO:0000278 mito…	GO:0001673 male germ cell nucleus; GO:0002177 manchette; GO:0005622 intracellular; GO:0005623 cell; GO:0005634 nucleus; GO:0005635 nuclear envelope; GO:0005643 nuclear pore; GO:0005654 nucleoplasm; GO:0005730 nucleolus; GO:0005737 cytoplasm; GO:0005768 endosome; GO:0005814 centriole; GO:0005815 microtubule organizing center; GO:0005819 spindle; GO:0005829 cytosol; GO:0005856 cytoskeleton; GO:0005…	GO:0000166 nucleotide binding; GO:0000287 magnesium ion binding; GO:0001882 nucleoside binding; GO:0001883 purine nucleoside binding; GO:0003676 nucleic acid binding; GO:0003682 chromatin binding; GO:0003712 transcription coregulator activity; GO:0003713 transcription coactivator activity; GO:0003723 RNA binding; GO:0003824 catalytic activity; GO:0003924 GTPase activity; GO:0005049 nuclear export…	PF00071	Ras family	U	KOG0096	GTPase Ran/TC4/GSP1 (nuclear protein transport pathway), small G protein superfamily
A0A0R3VYQ5	Leucine-rich repeat-containing protein 57(predicted) OS=Taenia asiatica OX=60517 GN=TASK_LOCUS2550 PE=4 SV=1	TASK_LOCUS2550	3.4774	0.00389458	Up	25.411	20.4	3	3	1.52218	1.61418	1.52357	0.322106	0.368288	0.649666	cytoplasm									S	KOG0619	FOG: Leucine rich repeat
A0A0R3VYW5	Aminopeptidase(predicted) OS=Taenia asiatica OX=60517 GN=TASK_LOCUS2610 PE=4 SV=1	TASK_LOCUS2610	0.1851	1.60558e-06	Down	20.055	33	6	2	0.304897	0.319307	0.313142	1.6012	1.80634	1.65512	cytoplasm	K08776	NPEPPS; puromycin-sensitive aminopeptidase [EC:3.4.11.-]		GO:0000003 reproduction; GO:0000209 protein polyubiquitination; GO:0000578 embryonic axis specification; GO:0001666 response to hypoxia; GO:0003002 regionalization; GO:0006464 cellular protein modification process; GO:0006508 proteolysis; GO:0006518 peptide metabolic process; GO:0006807 nitrogen compound metabolic process; GO:0006950 response to stress; GO:0007049 cell cycle; GO:0007275 multicell…	GO:0000793 condensed chromosome; GO:0000922 spindle pole; GO:0005622 intracellular; GO:0005623 cell; GO:0005694 chromosome; GO:0005737 cytoplasm; GO:0005819 spindle; GO:0005829 cytosol; GO:0005856 cytoskeleton; GO:0015630 microtubule cytoskeleton; GO:0043226 organelle; GO:0043228 non-membrane-bounded organelle; GO:0043229 intracellular organelle; GO:0043232 intracellular non-membrane-bounded orga…	GO:0003824 catalytic activity; GO:0004177 aminopeptidase activity; GO:0005488 binding; GO:0008233 peptidase activity; GO:0008235 metalloexopeptidase activity; GO:0008237 metallopeptidase activity; GO:0008238 exopeptidase activity; GO:0008270 zinc ion binding; GO:0016787 hydrolase activity; GO:0033218 amide binding; GO:0042277 peptide binding; GO:0043167 ion binding; GO:0043169 cation binding; GO:…			O	KOG1046	Puromycin-sensitive aminopeptidase and related aminopeptidases
A0A0R3VZA3	Peptidase_M16_M domain-containing protein OS=Taenia asiatica OX=60517 GN=TASK_LOCUS2748 PE=4 SV=1	TASK_LOCUS2748	0.6473	0.0414277	Down	12.569	38.4	3	3	1.04444	0.659474	0.653718	1.21346	1.18961	1.23931	extracellular	K01411	NRD1; nardilysin [EC:3.4.24.61]		GO:0006457 protein folding; GO:0006508 proteolysis; GO:0006807 nitrogen compound metabolic process; GO:0006928 movement of cell or subcellular component; GO:0007528 neuromuscular junction development; GO:0008152 metabolic process; GO:0008283 cell population proliferation; GO:0009893 positive regulation of metabolic process; GO:0009894 regulation of catabolic process; GO:0009896 positive regulatio…	GO:0005622 intracellular; GO:0005623 cell; GO:0005737 cytoplasm; GO:0005739 mitochondrion; GO:0005829 cytosol; GO:0009986 cell surface; GO:0032991 protein-containing complex; GO:0043226 organelle; GO:0043227 membrane-bounded organelle; GO:0043229 intracellular organelle; GO:0043231 intracellular membrane-bounded organelle; GO:0101031 chaperone complex;	GO:0003824 catalytic activity; GO:0004175 endopeptidase activity; GO:0004222 metalloendopeptidase activity; GO:0005488 binding; GO:0005515 protein binding; GO:0008233 peptidase activity; GO:0008237 metallopeptidase activity; GO:0016787 hydrolase activity; GO:0019838 growth factor binding; GO:0042562 hormone binding; GO:0044183 protein folding chaperone; GO:0048408 epidermal growth factor binding;…			O	KOG0959	N-arginine dibasic convertase NRD1 and related Zn2+-dependent endopeptidases, insulinase superfamily
A0A0R3VZ23	Malate dehydrogenase OS=Taenia asiatica OX=60517 GN=TASK_LOCUS2668 PE=3 SV=1	TASK_LOCUS2668	3.185	0.000187051	Up	25.959	60.2	12	12	1.67386	1.60037	1.29207	0.456794	0.465983	0.510923	extracellular	K00026	MDH2; malate dehydrogenase [EC:1.1.1.37]	map00020 Citrate cycle (TCA cycle); map00270 Cysteine and methionine metabolism; map00620 Pyruvate metabolism; map00630 Glyoxylate and dicarboxylate metabolism; map01100 Metabolic pathways; map01200 Carbon metabolism	GO:0005975 carbohydrate metabolic process; GO:0005996 monosaccharide metabolic process; GO:0006006 glucose metabolic process; GO:0006082 organic acid metabolic process; GO:0006091 generation of precursor metabolites and energy; GO:0006094 gluconeogenesis; GO:0006099 tricarboxylic acid cycle; GO:0006101 citrate metabolic process; GO:0006107 oxaloacetate metabolic process; GO:0006108 malate metabol…	GO:0005622 intracellular; GO:0005623 cell; GO:0005737 cytoplasm; GO:0005739 mitochondrion; GO:0005759 mitochondrial matrix; GO:0016020 membrane; GO:0031974 membrane-enclosed lumen; GO:0043209 myelin sheath; GO:0043226 organelle; GO:0043227 membrane-bounded organelle; GO:0043229 intracellular organelle; GO:0043231 intracellular membrane-bounded organelle; GO:0043233 organelle lumen; GO:0070013 int…	GO:0003824 catalytic activity; GO:0005488 binding; GO:0005515 protein binding; GO:0016491 oxidoreductase activity; GO:0016614 oxidoreductase activity, acting on CH-OH group of donors; GO:0016615 malate dehydrogenase activity; GO:0016616 oxidoreductase activity, acting on the CH-OH group of donors, NAD or NADP as acceptor; GO:0030060 L-malate dehydrogenase activity; GO:0042802 identical protein bi…	PF02866	lactate/malate dehydrogenase, alpha/beta C-terminal domain	C	KOG1494	NAD-dependent malate dehydrogenase
A0A0R3VZ98	NADH-ubiquinone oxidoreductase 75 kDa subunit, mitochondrial OS=Taenia asiatica OX=60517 GN=TASK_LOCUS2743 PE=3 SV=1	TASK_LOCUS2743	2.34	0.021387	Up	51.216	17.7	6	6	0.954239	1.46746	1.46965	0.533109	0.575538		cytoplasm,nucleus	K03934	NDUFS1; NADH dehydrogenase (ubiquinone) Fe-S protein 1 [EC:7.1.1.2 1.6.99.3]	map00190 Oxidative phosphorylation; map01100 Metabolic pathways; map04714 Thermogenesis; map04723 Retrograde endocannabinoid signaling; map04932 Non-alcoholic fatty liver disease (NAFLD); map05010 Alzheimer disease; map05012 Parkinson disease; map05016 Huntington disease	GO:0006091 generation of precursor metabolites and energy; GO:0006119 oxidative phosphorylation; GO:0006120 mitochondrial electron transport, NADH to ubiquinone; GO:0006139 nucleobase-containing compound metabolic process; GO:0006163 purine nucleotide metabolic process; GO:0006725 cellular aromatic compound metabolic process; GO:0006753 nucleoside phosphate metabolic process; GO:0006793 phosphoru…	GO:0005622 intracellular; GO:0005623 cell; GO:0005737 cytoplasm; GO:0005739 mitochondrion; GO:0005740 mitochondrial envelope; GO:0005743 mitochondrial inner membrane; GO:0005746 mitochondrial respirasome; GO:0005747 mitochondrial respiratory chain complex I; GO:0005758 mitochondrial intermembrane space; GO:0005759 mitochondrial matrix; GO:0016020 membrane; GO:0019866 organelle inner membrane; GO:…	GO:0003824 catalytic activity; GO:0003954 NADH dehydrogenase activity; GO:0005488 binding; GO:0008137 NADH dehydrogenase (ubiquinone) activity; GO:0009055 electron transfer activity; GO:0016491 oxidoreductase activity; GO:0016651 oxidoreductase activity, acting on NAD(P)H; GO:0016655 oxidoreductase activity, acting on NAD(P)H, quinone or similar compound as acceptor; GO:0048037 cofactor binding; …	PF13510; PF10588	2Fe-2S iron-sulfur cluster binding domain; NADH-ubiquinone oxidoreductase-G iron-sulfur binding region	C	KOG2282	NADH-ubiquinone oxidoreductase, NDUFS1/75 kDa subunit
A0A0R3VZA1	Expressed conserved protein(predicted) OS=Taenia asiatica OX=60517 GN=TASK_LOCUS2746 PE=4 SV=1	TASK_LOCUS2746	0.4722	0.000170946	Down	78.556	28	17	17	0.63038	0.652031	0.642038	1.21645	1.41223	1.44687	cytoplasm									O	KOG1216	von Willebrand factor and related coagulation proteins
A0A0R3VZD6	Seryl-tRNA synthetase OS=Taenia asiatica OX=60517 GN=TASK_LOCUS2781 PE=3 SV=1	TASK_LOCUS2781	43.4342	0.00205992	Up	56.998	36.6	14	14	1.80513	2.043	2.01684	0.099536	0.019407	0.016088	cytoplasm	K01875	SARS, serS; seryl-tRNA synthetase [EC:6.1.1.11]	map00970 Aminoacyl-tRNA biosynthesis	GO:0000122 negative regulation of transcription by RNA polymerase II; GO:0001525 angiogenesis; GO:0001568 blood vessel development; GO:0001569 branching involved in blood vessel morphogenesis; GO:0001763 morphogenesis of a branching structure; GO:0001817 regulation of cytokine production; GO:0001818 negative regulation of cytokine production; GO:0001944 vasculature development; GO:0002009 morphog…	GO:0005622 intracellular; GO:0005623 cell; GO:0005634 nucleus; GO:0005737 cytoplasm; GO:0005829 cytosol; GO:0043226 organelle; GO:0043227 membrane-bounded organelle; GO:0043229 intracellular organelle; GO:0043231 intracellular membrane-bounded organelle;	GO:0000166 nucleotide binding; GO:0000976 transcription regulatory region sequence-specific DNA binding; GO:0000977 RNA polymerase II transcription regulatory region sequence-specific DNA binding; GO:0000978 RNA polymerase II cis-regulatory region sequence-specific DNA binding; GO:0000987 cis-regulatory region sequence-specific DNA binding; GO:0001046 core promoter sequence-specific DNA binding; …	PF02403; PF00587	Seryl-tRNA synthetase N-terminal domain; tRNA synthetase class II core domain (G, H, P, S and T)	J	KOG2509	Seryl-tRNA synthetase
A0A0R3VZE5	Aspartate transaminase OS=Taenia asiatica OX=60517 GN=TASK_LOCUS2790 PE=3 SV=1	TASK_LOCUS2790	0.5384	0.00210605	Down	20.438	28.1	3	3	0.757262	0.693769	0.648699	1.19573	1.20396	1.50058	extracellular	K14454	GOT1; aspartate aminotransferase, cytoplasmic [EC:2.6.1.1]	map00220 Arginine biosynthesis; map00250 Alanine, aspartate and glutamate metabolism; map00270 Cysteine and methionine metabolism; map00330 Arginine and proline metabolism; map00350 Tyrosine metabolism; map00360 Phenylalanine metabolism; map00400 Phenylalanine, tyrosine and tryptophan biosynthesis; map01100 Metabolic pathways; map01200 Carbon metabolism; map01210 2-Oxocarboxylic acid metabolism; …	GO:0003254 regulation of membrane depolarization; GO:0005975 carbohydrate metabolic process; GO:0005996 monosaccharide metabolic process; GO:0006006 glucose metabolic process; GO:0006066 alcohol metabolic process; GO:0006071 glycerol metabolic process; GO:0006082 organic acid metabolic process; GO:0006094 gluconeogenesis; GO:0006103 2-oxoglutarate metabolic process; GO:0006106 fumarate metabolic …	GO:0000323 lytic vacuole; GO:0005622 intracellular; GO:0005623 cell; GO:0005634 nucleus; GO:0005654 nucleoplasm; GO:0005737 cytoplasm; GO:0005739 mitochondrion; GO:0005759 mitochondrial matrix; GO:0005764 lysosome; GO:0005773 vacuole; GO:0005777 peroxisome; GO:0005829 cytosol; GO:0030424 axon; GO:0031974 membrane-enclosed lumen; GO:0031981 nuclear lumen; GO:0042579 microbody; GO:0042995 cell proj…	GO:0003824 catalytic activity; GO:0004069 L-aspartate:2-oxoglutarate aminotransferase activity; GO:0004609 phosphatidylserine decarboxylase activity; GO:0005488 binding; GO:0008483 transaminase activity; GO:0016740 transferase activity; GO:0016769 transferase activity, transferring nitrogenous groups; GO:0016829 lyase activity; GO:0016830 carbon-carbon lyase activity; GO:0016831 carboxy-lyase act…	PF00155	Aminotransferase class I and II	E	KOG1412	Aspartate aminotransferase/Glutamic oxaloacetic transaminase AAT2/GOT1
A0A0R3VZK3	60S ribosomal protein L12 OS=Taenia asiatica OX=60517 GN=TASK_LOCUS2848 PE=3 SV=1	TASK_LOCUS2848	2.5924	3.72961e-05	Up	17.572	38.4	4	4	1.40425	1.42673	1.49885	0.544879	0.604006	0.52129	cytoplasm	K02870	RP-L12e, RPL12; large subunit ribosomal protein L12e	map03010 Ribosome	GO:0000027 ribosomal large subunit assembly; GO:0000184 nuclear-transcribed mRNA catabolic process, nonsense-mediated decay; GO:0000381 regulation of alternative mRNA splicing, via spliceosome; GO:0000956 nuclear-transcribed mRNA catabolic process; GO:0002181 cytoplasmic translation; GO:0006139 nucleobase-containing compound metabolic process; GO:0006401 RNA catabolic process; GO:0006402 mRNA cat…	GO:0005622 intracellular; GO:0005623 cell; GO:0005634 nucleus; GO:0005730 nucleolus; GO:0005737 cytoplasm; GO:0005829 cytosol; GO:0005840 ribosome; GO:0015934 large ribosomal subunit; GO:0022625 cytosolic large ribosomal subunit; GO:0022626 cytosolic ribosome; GO:0031974 membrane-enclosed lumen; GO:0031981 nuclear lumen; GO:0032991 protein-containing complex; GO:0043226 organelle; GO:0043227 memb…	GO:0003676 nucleic acid binding; GO:0003723 RNA binding; GO:0003735 structural constituent of ribosome; GO:0005198 structural molecule activity; GO:0005488 binding; GO:0019843 rRNA binding; GO:0070180 large ribosomal subunit rRNA binding; GO:0097159 organic cyclic compound binding; GO:1901363 heterocyclic compound binding;	PF03946; PF00298	Ribosomal protein L11, N-terminal domain; Ribosomal protein L11, RNA binding domain	J	KOG0886	40S ribosomal protein S2
A0A0R3VZM2	ANK_REP_REGION domain-containing protein OS=Taenia asiatica OX=60517 GN=TASK_LOCUS2867 PE=4 SV=1	TASK_LOCUS2867	2.3773	3.20624e-05	Up	9.685	67.9	5	5	1.36675	1.46238	1.39429	0.636139	0.566042	0.574396	cytoplasm	K21437	ANKRD13; ankyrin repeat domain-containing protein 13			GO:0005622 intracellular; GO:0005623 cell; GO:0005737 cytoplasm; GO:0005768 endosome; GO:0005769 early endosome; GO:0005770 late endosome; GO:0005886 plasma membrane; GO:0012505 endomembrane system; GO:0016020 membrane; GO:0031410 cytoplasmic vesicle; GO:0031982 vesicle; GO:0043226 organelle; GO:0043227 membrane-bounded organelle; GO:0043229 intracellular organelle; GO:0043231 intracellular membr…				S	KOG0522	Ankyrin repeat protein
A0A0R3W034	Aldo_ket_red domain-containing protein OS=Taenia asiatica OX=60517 GN=TASK_LOCUS3029 PE=4 SV=1	TASK_LOCUS3029	0.307	0.00403199	Down	18.904	32.1	7	3	0.43467	0.552946	0.421789	1.79047	1.75318	1.04695	cytoplasm	K00011	AKR1B; aldehyde reductase [EC:1.1.1.21]	map00040 Pentose and glucuronate interconversions; map00051 Fructose and mannose metabolism; map00052 Galactose metabolism; map00561 Glycerolipid metabolism; map00790 Folate biosynthesis; map01100 Metabolic pathways				PF00248	Aldo/keto reductase family	L	KOG1577	Aldo/keto reductase family proteins
A0A0R3W052	VWFA domain-containing protein OS=Taenia asiatica OX=60517 GN=TASK_LOCUS3047 PE=4 SV=1	TASK_LOCUS3047	0.3954	8.36965e-05	Down	30.907	40.2	7	7	0.563257	0.573757	0.563004	1.32714	1.37629	1.59655	nucleus							PF13768	von Willebrand factor type A domain
A0A0R3W0E3	CRAL-TRIO domain-containing protein(predicted) OS=Taenia asiatica OX=60517 GN=TASK_LOCUS3138 PE=4 SV=1	TASK_LOCUS3138	2.3459	0.00472754	Up	13.606	45.7	4	1	1.52781	1.15948	1.20625		0.554388	0.552077	nucleus									I	KOG1471	Phosphatidylinositol transfer protein SEC14 and related proteins
A0A0R3W0J1	Ig-like domain-containing protein OS=Taenia asiatica OX=60517 GN=TASK_LOCUS3186 PE=4 SV=1	TASK_LOCUS3186	0.3735	8.33286e-06	Down	36.083	41.2	8	8	0.520391	0.579084	0.532026	1.47933	1.43175	1.45742	cytoplasm							PF13927	Immunoglobulin domain
A0A0R3W0J3	CYTOSOL_AP domain-containing protein(predicted) OS=Taenia asiatica OX=60517 GN=TASK_LOCUS3188 PE=4 SV=1	TASK_LOCUS3188	0.3249	0.0032564	Down	15.064	23.5	2	2		0.388434	0.501655	1.19251	1.50012	1.41728	mitochondria	K01255	CARP, pepA; leucyl aminopeptidase [EC:3.4.11.1]	map00480 Glutathione metabolism; map01100 Metabolic pathways						O	KOG2597	Predicted aminopeptidase of the M17 family
A0A0R3W0L3	ERAP1_C domain-containing protein OS=Taenia asiatica OX=60517 GN=TASK_LOCUS3208 PE=3 SV=1	TASK_LOCUS3208	0.3294	3.38121e-08	Down	19.288	50.9	7	7	0.494139	0.503224	0.48922	1.50696	1.49056	1.51589	cytoskeleton	K08776	NPEPPS; puromycin-sensitive aminopeptidase [EC:3.4.11.-]		GO:0000003 reproduction; GO:0000209 protein polyubiquitination; GO:0000578 embryonic axis specification; GO:0001666 response to hypoxia; GO:0003002 regionalization; GO:0006464 cellular protein modification process; GO:0006508 proteolysis; GO:0006518 peptide metabolic process; GO:0006807 nitrogen compound metabolic process; GO:0006950 response to stress; GO:0007049 cell cycle; GO:0007275 multicell…	GO:0000793 condensed chromosome; GO:0000922 spindle pole; GO:0005622 intracellular; GO:0005623 cell; GO:0005694 chromosome; GO:0005737 cytoplasm; GO:0005819 spindle; GO:0005829 cytosol; GO:0005856 cytoskeleton; GO:0015630 microtubule cytoskeleton; GO:0043226 organelle; GO:0043228 non-membrane-bounded organelle; GO:0043229 intracellular organelle; GO:0043232 intracellular non-membrane-bounded orga…	GO:0003824 catalytic activity; GO:0004177 aminopeptidase activity; GO:0005488 binding; GO:0008233 peptidase activity; GO:0008235 metalloexopeptidase activity; GO:0008237 metallopeptidase activity; GO:0008238 exopeptidase activity; GO:0008270 zinc ion binding; GO:0016787 hydrolase activity; GO:0033218 amide binding; GO:0042277 peptide binding; GO:0043167 ion binding; GO:0043169 cation binding; GO:…	PF11838	Domain of unknown function (DUF3358)	O	KOG1046	Puromycin-sensitive aminopeptidase and related aminopeptidases
A0A0R3W0M1	Prohibitin OS=Taenia asiatica OX=60517 GN=TASK_LOCUS3216 PE=3 SV=1	TASK_LOCUS3216	52.9636	2.19985e-08	Up	32.041	38.4	8	8	1.85307	2.02722	2.00852	0.037767	0.036258	0.037161	cytoplasm	K17081	PHB2; prohibitin 2		GO:0000003 reproduction; GO:0000819 sister chromatid segregation; GO:0001101 response to acid chemical; GO:0001666 response to hypoxia; GO:0001763 morphogenesis of a branching structure; GO:0001932 regulation of protein phosphorylation; GO:0001934 positive regulation of protein phosphorylation; GO:0002009 morphogenesis of an epithelium; GO:0003006 developmental process involved in reproduction; G…	GO:0005622 intracellular; GO:0005623 cell; GO:0005634 nucleus; GO:0005737 cytoplasm; GO:0005739 mitochondrion; GO:0005740 mitochondrial envelope; GO:0005741 mitochondrial outer membrane; GO:0005743 mitochondrial inner membrane; GO:0009986 cell surface; GO:0016020 membrane; GO:0016363 nuclear matrix; GO:0019866 organelle inner membrane; GO:0019867 outer membrane; GO:0031090 organelle membrane; GO:…	GO:0005102 signaling receptor binding; GO:0005488 binding; GO:0005515 protein binding; GO:0008022 protein C-terminus binding; GO:0008134 transcription factor binding; GO:0030331 estrogen receptor binding; GO:0033218 amide binding; GO:0035257 nuclear hormone receptor binding; GO:0035258 steroid hormone receptor binding; GO:0047485 protein N-terminus binding; GO:0051427 hormone receptor binding;			O	KOG3090	Prohibitin-like protein
A0A0R3W0M9	ATP-dependent (S)-NAD(P)H-hydrate dehydratase OS=Taenia asiatica OX=60517 GN=TASK_LOCUS3226 PE=3 SV=1	TASK_LOCUS3226	9.1076	0.000124299	Up	33.546	29.2	6	6	1.75711	1.82727	1.82201	0.153884	0.257328	0.182403	cytoplasm	K17757	CARKD; ATP-dependent NAD(P)H-hydrate dehydratase [EC:4.2.1.93]		GO:0006139 nucleobase-containing compound metabolic process; GO:0006725 cellular aromatic compound metabolic process; GO:0006732 coenzyme metabolic process; GO:0006733 oxidoreduction coenzyme metabolic process; GO:0006753 nucleoside phosphate metabolic process; GO:0006793 phosphorus metabolic process; GO:0006796 phosphate-containing compound metabolic process; GO:0006807 nitrogen compound metabol…	GO:0005622 intracellular; GO:0005623 cell; GO:0005737 cytoplasm; GO:0005739 mitochondrion; GO:0005759 mitochondrial matrix; GO:0005783 endoplasmic reticulum; GO:0005829 cytosol; GO:0012505 endomembrane system; GO:0031974 membrane-enclosed lumen; GO:0043226 organelle; GO:0043227 membrane-bounded organelle; GO:0043229 intracellular organelle; GO:0043231 intracellular membrane-bounded organelle; GO:…	GO:0003824 catalytic activity; GO:0016829 lyase activity; GO:0016835 carbon-oxygen lyase activity; GO:0016836 hydro-lyase activity; GO:0047453 ATP-dependent NAD(P)H-hydrate dehydratase activity;			G	KOG3974	Predicted sugar kinase
A0A0R3W0Q2	Ras protein Rab 2A(predicted) OS=Taenia asiatica OX=60517 GN=TASK_LOCUS3254 PE=4 SV=1	TASK_LOCUS3254	4.034	0.00036111	Up	23.47	65.1	12	12	1.48982	1.44853	1.86974	0.475277	0.350999	0.365627	cytoplasm	K07877	RAB2A; Ras-related protein Rab-2A	map04152 AMPK signaling pathway	GO:0001845 phagolysosome assembly; GO:0002119 nematode larval development; GO:0002164 larval development; GO:0006810 transport; GO:0006873 cellular ion homeostasis; GO:0006885 regulation of pH; GO:0006897 endocytosis; GO:0006909 phagocytosis; GO:0006996 organelle organization; GO:0007033 vacuole organization; GO:0007040 lysosome organization; GO:0007275 multicellular organism development; GO:0009…	GO:0000138 Golgi trans cisterna; GO:0000139 Golgi membrane; GO:0000323 lytic vacuole; GO:0005622 intracellular; GO:0005623 cell; GO:0005737 cytoplasm; GO:0005764 lysosome; GO:0005768 endosome; GO:0005769 early endosome; GO:0005773 vacuole; GO:0005794 Golgi apparatus; GO:0005795 Golgi stack; GO:0005802 trans-Golgi network; GO:0012505 endomembrane system; GO:0016020 membrane; GO:0030139 endocytic v…	GO:0000166 nucleotide binding; GO:0001882 nucleoside binding; GO:0001883 purine nucleoside binding; GO:0003824 catalytic activity; GO:0003924 GTPase activity; GO:0005488 binding; GO:0005515 protein binding; GO:0005525 GTP binding; GO:0016462 pyrophosphatase activity; GO:0016787 hydrolase activity; GO:0016817 hydrolase activity, acting on acid anhydrides; GO:0016818 hydrolase activity, acting on a…	PF00071	Ras family	U	KOG0098	GTPase Rab2, small G protein superfamily
A0A0R3W0T5	PH domain-containing protein OS=Taenia asiatica OX=60517 GN=TASK_LOCUS3295 PE=4 SV=1	TASK_LOCUS3295	0.424	0.000556633	Down	44.225	17.1	5	5	0.660912	0.571923	0.553624	1.42532	1.23735	1.55087	cytoplasm	K23781			GO:0007154 cell communication; GO:0007165 signal transduction; GO:0007166 cell surface receptor signaling pathway; GO:0007275 multicellular organism development; GO:0007507 heart development; GO:0009987 cellular process; GO:0023052 signaling; GO:0032501 multicellular organismal process; GO:0032502 developmental process; GO:0035556 intracellular signal transduction; GO:0043085 positive regulation …	GO:0005622 intracellular; GO:0005623 cell; GO:0005634 nucleus; GO:0005737 cytoplasm; GO:0005739 mitochondrion; GO:0005740 mitochondrial envelope; GO:0005829 cytosol; GO:0005886 plasma membrane; GO:0016020 membrane; GO:0031967 organelle envelope; GO:0031975 envelope; GO:0043226 organelle; GO:0043227 membrane-bounded organelle; GO:0043229 intracellular organelle; GO:0043231 intracellular membrane-b…	GO:0005096 GTPase activator activity; GO:0005488 binding; GO:0005515 protein binding; GO:0005543 phospholipid binding; GO:0005545 1-phosphatidylinositol binding; GO:0005546 phosphatidylinositol-4,5-bisphosphate binding; GO:0005547 phosphatidylinositol-3,4,5-trisphosphate binding; GO:0008047 enzyme activator activity; GO:0008289 lipid binding; GO:0030234 enzyme regulator activity; GO:0030674 prote…	PF01412; PF00169	Putative GTPase activating protein for Arf; PH domain	T	KOG0703	Predicted GTPase-activating protein
A0A0R3W0U4	T-complex protein 1 subunit delta OS=Taenia asiatica OX=60517 GN=TASK_LOCUS3310 PE=3 SV=1	TASK_LOCUS3310	3.1409	4.44114e-05	Up	57.09	51.4	18	17	1.60963	1.50714	1.43428	0.519476	0.491053	0.438419	cytoplasm	K09496	CCT4; T-complex protein 1 subunit delta		GO:0000003 reproduction; GO:0006403 RNA localization; GO:0006457 protein folding; GO:0006458 'de novo' protein folding; GO:0006810 transport; GO:0007275 multicellular organism development; GO:0007338 single fertilization; GO:0007339 binding of sperm to zona pellucida; GO:0008037 cell recognition; GO:0009566 fertilization; GO:0009653 anatomical structure morphogenesis; GO:0009791 post-embryonic de…	GO:0002199 zona pellucida receptor complex; GO:0005622 intracellular; GO:0005623 cell; GO:0005634 nucleus; GO:0005654 nucleoplasm; GO:0005737 cytoplasm; GO:0005813 centrosome; GO:0005815 microtubule organizing center; GO:0005829 cytosol; GO:0005832 chaperonin-containing T-complex; GO:0005856 cytoskeleton; GO:0005874 microtubule; GO:0015630 microtubule cytoskeleton; GO:0031974 membrane-enclosed lu…	GO:0005488 binding; GO:0005515 protein binding; GO:0044183 protein folding chaperone; GO:0051082 unfolded protein binding;			O	KOG0358	Chaperonin complex component, TCP-1 delta subunit (CCT4)
A0A0R3W0U7	N acetylated alpha linked acidic dipeptidase 2(predicted) OS=Taenia asiatica OX=60517 GN=TASK_LOCUS3315 PE=3 SV=1	TASK_LOCUS3315	0.0836	2.14276e-05	Down	86.365	18.6	12	12	0.181049	0.126277	0.155703	1.90655	1.89298	1.73744	plasma membrane	K01301	NAALAD; N-acetylated-alpha-linked acidic dipeptidase [EC:3.4.17.21]					PF04253	Transferrin receptor-like dimerisation domain	OP	KOG2195	Transferrin receptor and related proteins containing the protease-associated (PA) domain
A0A0R3W0V9	L-lactate dehydrogenase OS=Taenia asiatica OX=60517 GN=TASK_LOCUS3330 PE=3 SV=1	TASK_LOCUS3330	2.3548	0.00840318	Up	35.27	36.3	11	11	1.64462	1.20324	1.36368	0.462123	0.782882	0.543463	cytoplasm	K00016	LDH, ldh; L-lactate dehydrogenase [EC:1.1.1.27]	map00010 Glycolysis / Gluconeogenesis; map00270 Cysteine and methionine metabolism; map00620 Pyruvate metabolism; map00640 Propanoate metabolism; map01100 Metabolic pathways; map04066 HIF-1 signaling pathway; map04922 Glucagon signaling pathway; map05230 Central carbon metabolism in cancer	GO:0000302 response to reactive oxygen species; GO:0000768 syncytium formation by plasma membrane fusion; GO:0001666 response to hypoxia; GO:0005975 carbohydrate metabolic process; GO:0005996 monosaccharide metabolic process; GO:0006006 glucose metabolic process; GO:0006007 glucose catabolic process; GO:0006082 organic acid metabolic process; GO:0006089 lactate metabolic process; GO:0006090 pyruv…	GO:0005622 intracellular; GO:0005623 cell; GO:0005737 cytoplasm; GO:0005739 mitochondrion; GO:0005759 mitochondrial matrix; GO:0005829 cytosol; GO:0005929 cilium; GO:0016020 membrane; GO:0031514 motile cilium; GO:0031974 membrane-enclosed lumen; GO:0035686 sperm fibrous sheath; GO:0036126 sperm flagellum; GO:0042995 cell projection; GO:0043209 myelin sheath; GO:0043226 organelle; GO:0043227 membr…	GO:0000166 nucleotide binding; GO:0003824 catalytic activity; GO:0004457 lactate dehydrogenase activity; GO:0004459 L-lactate dehydrogenase activity; GO:0005488 binding; GO:0005515 protein binding; GO:0016491 oxidoreductase activity; GO:0016614 oxidoreductase activity, acting on CH-OH group of donors; GO:0016616 oxidoreductase activity, acting on the CH-OH group of donors, NAD or NADP as acceptor…	PF02866	lactate/malate dehydrogenase, alpha/beta C-terminal domain	C	KOG1495	Lactate dehydrogenase
A0A0R3W0W2	PDZ and LIM domain protein Zasp(predicted) OS=Taenia asiatica OX=60517 GN=TASK_LOCUS3335 PE=4 SV=1	TASK_LOCUS3335	0.3102	9.27006e-06	Down	33.855	44.9	9	9	0.45227	0.468968	0.499465	1.50551	1.61338	1.4604	cytoplasm,nucleus	K19867	LDB3; LIM domain-binding protein 3		GO:0001666 response to hypoxia; GO:0006355 regulation of transcription, DNA-templated; GO:0006950 response to stress; GO:0006979 response to oxidative stress; GO:0009628 response to abiotic stimulus; GO:0009889 regulation of biosynthetic process; GO:0009891 positive regulation of biosynthetic process; GO:0009893 positive regulation of metabolic process; GO:0010468 regulation of gene expression; G…	GO:0005622 intracellular; GO:0005623 cell; GO:0005667 transcription regulator complex; GO:0032991 protein-containing complex;	GO:0003712 transcription coregulator activity; GO:0003713 transcription coactivator activity; GO:0140110 transcription regulator activity;	PF00595; PF00412	PDZ domain (Also known as DHR or GLGF); LIM domain	TZ	KOG1703	Adaptor protein Enigma and related PDZ-LIM proteins
A0A0R3W0X1	Eukaryotic translation initiation factor 2 subunit 1 OS=Taenia asiatica OX=60517 GN=TASK_LOCUS3347 PE=3 SV=1	TASK_LOCUS3347	12.8949	0.000300969	Up	42.256	23	7	7	2.02245	1.42133	2.12441	0.112008	0.19856	0.121244	cytoplasm	K03237	EIF2S1; translation initiation factor 2 subunit 1	map03013 RNA transport; map04140 Autophagy - animal; map04141 Protein processing in endoplasmic reticulum; map04210 Apoptosis; map04932 Non-alcoholic fatty liver disease (NAFLD); map05160 Hepatitis C; map05162 Measles; map05164 Influenza A; map05168 Herpes simplex virus 1 infection	GO:0006412 translation; GO:0006413 translational initiation; GO:0006417 regulation of translation; GO:0006446 regulation of translational initiation; GO:0006464 cellular protein modification process; GO:0006468 protein phosphorylation; GO:0006518 peptide metabolic process; GO:0006793 phosphorus metabolic process; GO:0006796 phosphate-containing compound metabolic process; GO:0006807 nitrogen comp…	GO:0005622 intracellular; GO:0005623 cell; GO:0005634 nucleus; GO:0005737 cytoplasm; GO:0005829 cytosol; GO:0005840 ribosome; GO:0005844 polysome; GO:0005850 eukaryotic translation initiation factor 2 complex; GO:0005851 eukaryotic translation initiation factor 2B complex; GO:0010494 cytoplasmic stress granule; GO:0032991 protein-containing complex; GO:0033290 eukaryotic 48S preinitiation complex…	GO:0000166 nucleotide binding; GO:0001882 nucleoside binding; GO:0001883 purine nucleoside binding; GO:0003676 nucleic acid binding; GO:0003723 RNA binding; GO:0003743 translation initiation factor activity; GO:0005488 binding; GO:0005525 GTP binding; GO:0008135 translation factor activity, RNA binding; GO:0017076 purine nucleotide binding; GO:0019001 guanyl nucleotide binding; GO:0032549 ribonuc…	PF00575	S1 RNA binding domain	J	KOG2916	Translation initiation factor 2, alpha subunit (eIF-2alpha)
A0A0R3W0Y2	26S proteasome non-ATPase regulatory subunit 6 OS=Taenia asiatica OX=60517 GN=TASK_LOCUS3360 PE=3 SV=1	TASK_LOCUS3360	2.6731	0.000259913	Up	44.08	33.7	10	10	1.44041	1.53145	1.39465	0.473336	0.616439	0.543709	cytoskeleton	K03037	PSMD6, RPN7; 26S proteasome regulatory subunit N7	map03050 Proteasome; map05169 Epstein-Barr virus infection	GO:0001775 cell activation; GO:0002252 immune effector process; GO:0002263 cell activation involved in immune response; GO:0002274 myeloid leukocyte activation; GO:0002275 myeloid cell activation involved in immune response; GO:0002283 neutrophil activation involved in immune response; GO:0002366 leukocyte activation involved in immune response; GO:0002376 immune system process; GO:0002443 leukoc…	GO:0000502 proteasome complex; GO:0005576 extracellular region; GO:0005622 intracellular; GO:0005623 cell; GO:0005634 nucleus; GO:0005654 nucleoplasm; GO:0005737 cytoplasm; GO:0005829 cytosol; GO:0005838 proteasome regulatory particle; GO:0008541 proteasome regulatory particle, lid subcomplex; GO:0012505 endomembrane system; GO:0022624 proteasome accessory complex; GO:0030141 secretory granule; G…	GO:0003824 catalytic activity; GO:0005488 binding; GO:0005515 protein binding; GO:0016462 pyrophosphatase activity; GO:0016787 hydrolase activity; GO:0016817 hydrolase activity, acting on acid anhydrides; GO:0016818 hydrolase activity, acting on acid anhydrides, in phosphorus-containing anhydrides; GO:0016887 ATPase activity; GO:0017111 nucleoside-triphosphatase activity;	PF01399	PCI domain	O	KOG0687	26S proteasome regulatory complex, subunit RPN7/PSMD6
A0A0R3W0Z5	Uncharacterized protein OS=Taenia asiatica OX=60517 GN=TASK_LOCUS3375 PE=4 SV=1	TASK_LOCUS3375	2.0159	0.000212713	Up	26.076	30.1	7	7	1.279	1.42147	1.31005	0.645934	0.622172	0.721374	mitochondria	K07881	RAB14; Ras-related protein Rab-14	map04152 AMPK signaling pathway	GO:0001775 cell activation; GO:0001845 phagolysosome assembly; GO:0002252 immune effector process; GO:0002263 cell activation involved in immune response; GO:0002274 myeloid leukocyte activation; GO:0002275 myeloid cell activation involved in immune response; GO:0002283 neutrophil activation involved in immune response; GO:0002366 leukocyte activation involved in immune response; GO:0002376 immun…	GO:0000323 lytic vacuole; GO:0005622 intracellular; GO:0005623 cell; GO:0005737 cytoplasm; GO:0005764 lysosome; GO:0005768 endosome; GO:0005769 early endosome; GO:0005770 late endosome; GO:0005773 vacuole; GO:0005783 endoplasmic reticulum; GO:0005791 rough endoplasmic reticulum; GO:0005794 Golgi apparatus; GO:0005795 Golgi stack; GO:0005798 Golgi-associated vesicle; GO:0005802 trans-Golgi network…	GO:0000166 nucleotide binding; GO:0001882 nucleoside binding; GO:0001883 purine nucleoside binding; GO:0003824 catalytic activity; GO:0003924 GTPase activity; GO:0005488 binding; GO:0005515 protein binding; GO:0005525 GTP binding; GO:0008092 cytoskeletal protein binding; GO:0016462 pyrophosphatase activity; GO:0016787 hydrolase activity; GO:0016817 hydrolase activity, acting on acid anhydrides; G…	PF00071	Ras family	U	KOG0097	GTPase Rab14, small G protein superfamily
A0A0R3W0Z7	Prefoldin subunit 4 OS=Taenia asiatica OX=60517 GN=TASK_LOCUS3379 PE=3 SV=1	TASK_LOCUS3379	0.3555	6.9076e-09	Down	13.704	61.7	5	5	0.520234	0.526073	0.527306	1.48809	1.4713	1.467	cytoplasm	K09550	PFDN4; prefoldin subunit 4		GO:0006457 protein folding; GO:0009987 cellular process;	GO:0005622 intracellular; GO:0005623 cell; GO:0005634 nucleus; GO:0005737 cytoplasm; GO:0005739 mitochondrion; GO:0005829 cytosol; GO:0016272 prefoldin complex; GO:0032991 protein-containing complex; GO:0043226 organelle; GO:0043227 membrane-bounded organelle; GO:0043229 intracellular organelle; GO:0043231 intracellular membrane-bounded organelle;	GO:0005488 binding; GO:0005515 protein binding; GO:0051087 chaperone binding;			O	KOG1760	Molecular chaperone Prefoldin, subunit 4
A0A0R3W119	Major vault protein OS=Taenia asiatica OX=60517 GN=TASK_LOCUS3403 PE=4 SV=1	TASK_LOCUS3403	4.6748	1.94969e-06	Up	100.05	52.4	47	47	1.6005	1.74674	1.59545	0.360779	0.337244	0.359282	cytoplasm	K17266	MVP; major vault protein		GO:0001654 eye development; GO:0001775 cell activation; GO:0001932 regulation of protein phosphorylation; GO:0001933 negative regulation of protein phosphorylation; GO:0002252 immune effector process; GO:0002263 cell activation involved in immune response; GO:0002274 myeloid leukocyte activation; GO:0002275 myeloid cell activation involved in immune response; GO:0002283 neutrophil activation invo…	GO:0005576 extracellular region; GO:0005622 intracellular; GO:0005623 cell; GO:0005634 nucleus; GO:0005737 cytoplasm; GO:0005829 cytosol; GO:0005856 cytoskeleton; GO:0012505 endomembrane system; GO:0030141 secretory granule; GO:0031410 cytoplasmic vesicle; GO:0031974 membrane-enclosed lumen; GO:0031982 vesicle; GO:0031983 vesicle lumen; GO:0034774 secretory granule lumen; GO:0043226 organelle; GO…	GO:0005488 binding; GO:0005515 protein binding; GO:0019899 enzyme binding; GO:0019900 kinase binding; GO:0019901 protein kinase binding; GO:0019902 phosphatase binding; GO:0019903 protein phosphatase binding; GO:0042802 identical protein binding;	PF01505; PF11978	Major Vault Protein repeat; Shoulder domain
A0A0R3W127	P-type domain-containing protein OS=Taenia asiatica OX=60517 GN=TASK_LOCUS3413 PE=3 SV=1	TASK_LOCUS3413	0.2802	0.000119863	Down	101.51	32.7	22	22	0.500561	0.431122	0.381666	1.66926	1.53608	1.48131	extracellular	K12316	GAA; lysosomal alpha-glucosidase [EC:3.2.1.20]	map00052 Galactose metabolism; map00500 Starch and sucrose metabolism; map01100 Metabolic pathways; map04142 Lysosome	GO:0000023 maltose metabolic process; GO:0000272 polysaccharide catabolic process; GO:0001775 cell activation; GO:0002026 regulation of the force of heart contraction; GO:0002086 diaphragm contraction; GO:0002252 immune effector process; GO:0002263 cell activation involved in immune response; GO:0002274 myeloid leukocyte activation; GO:0002275 myeloid cell activation involved in immune response; …	GO:0000323 lytic vacuole; GO:0005622 intracellular; GO:0005623 cell; GO:0005737 cytoplasm; GO:0005764 lysosome; GO:0005765 lysosomal membrane; GO:0005766 primary lysosome; GO:0005773 vacuole; GO:0005774 vacuolar membrane; GO:0005775 vacuolar lumen; GO:0005886 plasma membrane; GO:0012505 endomembrane system; GO:0012506 vesicle membrane; GO:0016020 membrane; GO:0030141 secretory granule; GO:0030659…	GO:0003824 catalytic activity; GO:0004553 hydrolase activity, hydrolyzing O-glycosyl compounds; GO:0004558 alpha-1,4-glucosidase activity; GO:0005488 binding; GO:0015926 glucosidase activity; GO:0016787 hydrolase activity; GO:0016798 hydrolase activity, acting on glycosyl bonds; GO:0030246 carbohydrate binding; GO:0090599 alpha-glucosidase activity;	PF00088; PF13802	Trefoil (P-type) domain; Galactose mutarotase-like	G	KOG1065	Maltase glucoamylase and related hydrolases, glycosyl hydrolase family 31
A0A0R3W128	T-complex protein 1 subunit zeta(predicted) OS=Taenia asiatica OX=60517 GN=TASK_LOCUS3414 PE=3 SV=1	TASK_LOCUS3414	6.4047	1.16839e-06	Up	59.92	48.4	23	23	1.75202	1.65731	1.78038	0.286328	0.25604	0.267923	cytoplasm	K09498	CCT6; T-complex protein 1 subunit zeta		GO:0000003 reproduction; GO:0000226 microtubule cytoskeleton organization; GO:0006457 protein folding; GO:0006458 'de novo' protein folding; GO:0006810 transport; GO:0006996 organelle organization; GO:0007010 cytoskeleton organization; GO:0007017 microtubule-based process; GO:0007049 cell cycle; GO:0007098 centrosome cycle; GO:0007099 centriole replication; GO:0007276 gamete generation; GO:000728…	GO:0001669 acrosomal vesicle; GO:0002199 zona pellucida receptor complex; GO:0005622 intracellular; GO:0005623 cell; GO:0005737 cytoplasm; GO:0005829 cytosol; GO:0005832 chaperonin-containing T-complex; GO:0005856 cytoskeleton; GO:0005874 microtubule; GO:0012505 endomembrane system; GO:0015630 microtubule cytoskeleton; GO:0030141 secretory granule; GO:0031410 cytoplasmic vesicle; GO:0031982 vesic…	GO:0005215 transporter activity; GO:0005488 binding; GO:0005515 protein binding; GO:0019904 protein domain specific binding; GO:0044183 protein folding chaperone; GO:0051082 unfolded protein binding; GO:0071987 WD40-repeat domain binding;			O	KOG0359	Chaperonin complex component, TCP-1 zeta subunit (CCT6)
A0A0R3W130	SUI1 domain-containing protein OS=Taenia asiatica OX=60517 GN=TASK_LOCUS3418 PE=3 SV=1	TASK_LOCUS3418	0.3862	1.52203e-06	Down	12.177	63.6	6	4	0.541849	0.572822	0.556831	1.40249	1.46553	1.46048	cytoplasm	K03113	EIF1, SUI1; translation initiation factor 1	map03013 RNA transport	GO:0001666 response to hypoxia; GO:0001731 formation of translation preinitiation complex; GO:0002181 cytoplasmic translation; GO:0002183 cytoplasmic translational initiation; GO:0006412 translation; GO:0006413 translational initiation; GO:0006417 regulation of translation; GO:0006446 regulation of translational initiation; GO:0006518 peptide metabolic process; GO:0006807 nitrogen compound metabo…	GO:0005622 intracellular; GO:0005623 cell; GO:0005634 nucleus; GO:0005737 cytoplasm; GO:0016282 eukaryotic 43S preinitiation complex; GO:0032991 protein-containing complex; GO:0043226 organelle; GO:0043227 membrane-bounded organelle; GO:0043229 intracellular organelle; GO:0043231 intracellular membrane-bounded organelle; GO:0043614 multi-eIF complex; GO:0070993 translation preinitiation complex; …	GO:0003676 nucleic acid binding; GO:0003723 RNA binding; GO:0003743 translation initiation factor activity; GO:0005488 binding; GO:0008135 translation factor activity, RNA binding; GO:0097159 organic cyclic compound binding; GO:1901363 heterocyclic compound binding;	PF01253	Translation initiation factor SUI1	J	KOG1770	Translation initiation factor 1 (eIF-1/SUI1)
A0A0R3W133	Collagen IV NC1 domain-containing protein OS=Taenia asiatica OX=60517 GN=TASK_LOCUS3422 PE=4 SV=1	TASK_LOCUS3422	4.1715	2.43645e-07	Up	169.71	14.5	18	17	1.63099	1.598	1.61079	0.401876	0.379566	0.378774	nucleus	K06237	COL4A; collagen, type IV, alpha	map04151 PI3K-Akt signaling pathway; map04510 Focal adhesion; map04512 ECM-receptor interaction; map04926 Relaxin signaling pathway; map04933 AGE-RAGE signaling pathway in diabetic complications; map04974 Protein digestion and absorption; map05146 Amoebiasis; map05165 Human papillomavirus infection; map05200 Pathways in cancer; map05222 Small cell lung cancer				PF01413	C-terminal tandem repeated domain in type 4 procollagen	W	KOG3544	Collagens (type IV and type XIII), and related proteins
A0A0R3W134	Protein GPR107(predicted) OS=Taenia asiatica OX=60517 GN=TASK_LOCUS3423 PE=4 SV=1	TASK_LOCUS3423	3.119	0.0123528	Up	83.14	8.5	4	4	2.12419	1.44893	0.970204	0.396494	0.468774	0.591403	plasma membrane	K22985	GPR107; G protein-coupled receptor 107		GO:0006810 transport; GO:0006897 endocytosis; GO:0006898 receptor-mediated endocytosis; GO:0016192 vesicle-mediated transport; GO:0051179 localization; GO:0051234 establishment of localization; GO:0072583 clathrin-dependent endocytosis; GO:0098657 import into cell;	GO:0005622 intracellular; GO:0005623 cell; GO:0005634 nucleus; GO:0005654 nucleoplasm; GO:0005737 cytoplasm; GO:0005768 endosome; GO:0005769 early endosome; GO:0005794 Golgi apparatus; GO:0012505 endomembrane system; GO:0016020 membrane; GO:0030135 coated vesicle; GO:0030136 clathrin-coated vesicle; GO:0031410 cytoplasmic vesicle; GO:0031974 membrane-enclosed lumen; GO:0031981 nuclear lumen; GO:0…	GO:0005488 binding; GO:0005515 protein binding; GO:0030276 clathrin binding; GO:0032050 clathrin heavy chain binding;			T	KOG2569	G protein-coupled seven transmembrane receptor
A0A0R3W185	Sodium/potassium-transporting ATPase beta nervous system antigen 1 OS=Taenia asiatica OX=60517 GN=TASK_LOCUS3479 PE=3 SV=1	TASK_LOCUS3479	111.135	1.06212e-07	Up	31.127	40.4	10	10	2.10508	1.96486	1.87655	0.019338	0.01742	0.016749	plasma membrane	K01540	ATP1B, CD298; sodium/potassium-transporting ATPase subunit beta	map04022 cGMP-PKG signaling pathway; map04024 cAMP signaling pathway; map04260 Cardiac muscle contraction; map04261 Adrenergic signaling in cardiomyocytes; map04911 Insulin secretion; map04918 Thyroid hormone synthesis; map04919 Thyroid hormone signaling pathway; map04925 Aldosterone synthesis and secretion; map04960 Aldosterone-regulated sodium reabsorption; map04961 Endocrine and other factor-r…	GO:0001696 gastric acid secretion; GO:0002237 response to molecule of bacterial origin; GO:0003008 system process; GO:0006464 cellular protein modification process; GO:0006486 protein glycosylation; GO:0006807 nitrogen compound metabolic process; GO:0006810 transport; GO:0006811 ion transport; GO:0006812 cation transport; GO:0006813 potassium ion transport; GO:0006885 regulation of pH; GO:0007586…	GO:0005622 intracellular; GO:0005623 cell; GO:0005737 cytoplasm; GO:0005783 endoplasmic reticulum; GO:0005886 plasma membrane; GO:0012505 endomembrane system; GO:0016020 membrane; GO:0043226 organelle; GO:0043227 membrane-bounded organelle; GO:0043229 intracellular organelle; GO:0043231 intracellular membrane-bounded organelle; GO:0071944 cell periphery;	GO:0003824 catalytic activity; GO:0005215 transporter activity; GO:0005488 binding; GO:0005515 protein binding; GO:0008324 cation transmembrane transporter activity; GO:0008556 potassium transmembrane transporter activity, phosphorylative mechanism; GO:0008900 potassium:proton exchanging ATPase activity; GO:0015075 ion transmembrane transporter activity; GO:0015077 monovalent inorganic cation tra…			P	KOG3927	Na+/K+ ATPase, beta subunit
A0A0R3W186	Importin N-terminal domain-containing protein OS=Taenia asiatica OX=60517 GN=TASK_LOCUS3481 PE=3 SV=1	TASK_LOCUS3481	2.3902	0.000372553	Up	123.43	33.2	23	23	1.35179	1.27881	1.59961	0.610076	0.615522	0.544189	cytoskeleton	K14290	XPO1, CRM1; exportin-1	map03008 Ribosome biogenesis in eukaryotes; map03013 RNA transport; map04013 MAPK signaling pathway - fly; map05164 Influenza A; map05166 Human T-cell leukemia virus 1 infection	GO:0000054 ribosomal subunit export from nucleus; GO:0000055 ribosomal large subunit export from nucleus; GO:0000056 ribosomal small subunit export from nucleus; GO:0000122 negative regulation of transcription by RNA polymerase II; GO:0000226 microtubule cytoskeleton organization; GO:0006355 regulation of transcription, DNA-templated; GO:0006357 regulation of transcription by RNA polymerase II; G…	GO:0000775 chromosome, centromeric region; GO:0000776 kinetochore; GO:0005622 intracellular; GO:0005623 cell; GO:0005634 nucleus; GO:0005635 nuclear envelope; GO:0005642 annulate lamellae; GO:0005643 nuclear pore; GO:0005654 nucleoplasm; GO:0005694 chromosome; GO:0005730 nucleolus; GO:0005737 cytoplasm; GO:0005829 cytosol; GO:0012505 endomembrane system; GO:0015030 Cajal body; GO:0016020 membrane…	GO:0005049 nuclear export signal receptor activity; GO:0005215 transporter activity; GO:0005488 binding; GO:0005515 protein binding; GO:0019904 protein domain specific binding; GO:0140104 molecular carrier activity; GO:0140142 nucleocytoplasmic carrier activity;			UY	KOG2020	Nuclear transport receptor CRM1/MSN5 (importin beta superfamily)
A0A0R3W190	Glycogen [starch] synthase OS=Taenia asiatica OX=60517 GN=TASK_LOCUS3485 PE=3 SV=2	TASK_LOCUS3485	4.9181	3.92239e-05	Up	85.997	34.4	18	18	1.64975	1.75738	1.57902	0.365209	0.289411	0.359221	mitochondria	K00693	GYS; glycogen synthase [EC:2.4.1.11]	map00500 Starch and sucrose metabolism; map01100 Metabolic pathways; map04151 PI3K-Akt signaling pathway; map04152 AMPK signaling pathway; map04910 Insulin signaling pathway; map04922 Glucagon signaling pathway; map04931 Insulin resistance	GO:0000271 polysaccharide biosynthetic process; GO:0005975 carbohydrate metabolic process; GO:0005976 polysaccharide metabolic process; GO:0005977 glycogen metabolic process; GO:0005978 glycogen biosynthetic process; GO:0006073 cellular glucan metabolic process; GO:0006091 generation of precursor metabolites and energy; GO:0006112 energy reserve metabolic process; GO:0007275 multicellular organis…	GO:0005622 intracellular; GO:0005623 cell; GO:0005737 cytoplasm; GO:0005829 cytosol; GO:0005856 cytoskeleton; GO:0005938 cell cortex; GO:0015629 actin cytoskeleton; GO:0016234 inclusion body; GO:0030016 myofibril; GO:0030863 cortical cytoskeleton; GO:0030864 cortical actin cytoskeleton; GO:0043226 organelle; GO:0043228 non-membrane-bounded organelle; GO:0043229 intracellular organelle; GO:0043232…	GO:0003824 catalytic activity; GO:0004373 glycogen (starch) synthase activity; GO:0005488 binding; GO:0005515 protein binding; GO:0005536 glucose binding; GO:0008194 UDP-glycosyltransferase activity; GO:0016740 transferase activity; GO:0016757 transferase activity, transferring glycosyl groups; GO:0016758 transferase activity, transferring hexosyl groups; GO:0016772 transferase activity, transfer…			G	KOG3742	Glycogen synthase
A0A0R3W1A1	Citrate synthase OS=Taenia asiatica OX=60517 GN=TASK_LOCUS3498 PE=3 SV=1	TASK_LOCUS3498	4.813	1.23017e-07	Up	52.302	47.5	16	16	1.61364	1.69151	1.66268	0.349721	0.347021	0.335433	mitochondria	K01647	CS, gltA; citrate synthase [EC:2.3.3.1]	map00020 Citrate cycle (TCA cycle); map00630 Glyoxylate and dicarboxylate metabolism; map01100 Metabolic pathways; map01200 Carbon metabolism; map01210 2-Oxocarboxylic acid metabolism; map01230 Biosynthesis of amino acids	GO:0005975 carbohydrate metabolic process; GO:0006082 organic acid metabolic process; GO:0006084 acetyl-CoA metabolic process; GO:0006091 generation of precursor metabolites and energy; GO:0006099 tricarboxylic acid cycle; GO:0006101 citrate metabolic process; GO:0006107 oxaloacetate metabolic process; GO:0006139 nucleobase-containing compound metabolic process; GO:0006163 purine nucleotide metab…	GO:0005622 intracellular; GO:0005623 cell; GO:0005737 cytoplasm; GO:0005739 mitochondrion; GO:0005759 mitochondrial matrix; GO:0031974 membrane-enclosed lumen; GO:0043226 organelle; GO:0043227 membrane-bounded organelle; GO:0043229 intracellular organelle; GO:0043231 intracellular membrane-bounded organelle; GO:0043233 organelle lumen; GO:0070013 intracellular organelle lumen;	GO:0003824 catalytic activity; GO:0004108 citrate (Si)-synthase activity; GO:0016740 transferase activity; GO:0016746 transferase activity, transferring acyl groups; GO:0036440 citrate synthase activity; GO:0046912 transferase activity, transferring acyl groups, acyl groups converted into alkyl on transfer;	PF00285	Citrate synthase	C	KOG2617	Citrate synthase
A0A0R3W1A5	Dipeptidyl peptidase 3 OS=Taenia asiatica OX=60517 GN=TASK_LOCUS3502 PE=3 SV=1	TASK_LOCUS3502	0.2407	7.91927e-05	Down	82.653	34.8	21	21	0.380001	0.356838	0.42714	1.63996	1.41226	1.78381	nucleus	K01277	DPP3; dipeptidyl-peptidase III [EC:3.4.14.4]		GO:0006508 proteolysis; GO:0006807 nitrogen compound metabolic process; GO:0008152 metabolic process; GO:0019538 protein metabolic process; GO:0043170 macromolecule metabolic process; GO:0044238 primary metabolic process; GO:0071704 organic substance metabolic process; GO:1901564 organonitrogen compound metabolic process;	GO:0005622 intracellular; GO:0005623 cell; GO:0005634 nucleus; GO:0005654 nucleoplasm; GO:0005737 cytoplasm; GO:0005829 cytosol; GO:0005886 plasma membrane; GO:0016020 membrane; GO:0016604 nuclear body; GO:0016607 nuclear speck; GO:0031974 membrane-enclosed lumen; GO:0031981 nuclear lumen; GO:0043226 organelle; GO:0043227 membrane-bounded organelle; GO:0043229 intracellular organelle; GO:0043231 …	GO:0003824 catalytic activity; GO:0004177 aminopeptidase activity; GO:0005488 binding; GO:0008233 peptidase activity; GO:0008238 exopeptidase activity; GO:0008239 dipeptidyl-peptidase activity; GO:0008270 zinc ion binding; GO:0016787 hydrolase activity; GO:0043167 ion binding; GO:0043169 cation binding; GO:0046872 metal ion binding; GO:0046914 transition metal ion binding; GO:0070011 peptidase ac…			O	KOG3675	Dipeptidyl peptidase III
A0A0R3W1B9	Glycylpeptide N-tetradecanoyltransferase OS=Taenia asiatica OX=60517 GN=TASK_LOCUS3519 PE=3 SV=1	TASK_LOCUS3519	2.3113	0.000909511	Up	52.62	32.8	8	8	1.1964	1.44333	1.54832	0.612736	0.655862	0.543352	nucleus	K00671	NMT; glycylpeptide N-tetradecanoyltransferase [EC:2.3.1.97]		GO:0001700 embryonic development via the syncytial blastoderm; GO:0001701 in utero embryonic development; GO:0002009 morphogenesis of an epithelium; GO:0006464 cellular protein modification process; GO:0006497 protein lipidation; GO:0006498 N-terminal protein lipidation; GO:0006499 N-terminal protein myristoylation; GO:0006807 nitrogen compound metabolic process; GO:0006810 transport; GO:0006839 …	GO:0005622 intracellular; GO:0005623 cell; GO:0005737 cytoplasm; GO:0005794 Golgi apparatus; GO:0005829 cytosol; GO:0005886 plasma membrane; GO:0012505 endomembrane system; GO:0016020 membrane; GO:0019898 extrinsic component of membrane; GO:0043226 organelle; GO:0043227 membrane-bounded organelle; GO:0043229 intracellular organelle; GO:0043231 intracellular membrane-bounded organelle; GO:0071944 …	GO:0003824 catalytic activity; GO:0004379 glycylpeptide N-tetradecanoyltransferase activity; GO:0016410 N-acyltransferase activity; GO:0016740 transferase activity; GO:0016746 transferase activity, transferring acyl groups; GO:0016747 transferase activity, transferring acyl groups other than amino-acyl groups; GO:0019107 myristoyltransferase activity;	PF01233; PF02799	Myristoyl-CoA:protein N-myristoyltransferase, N-terminal domain; Myristoyl-CoA:protein N-myristoyltransferase, C-terminal domain	I	KOG2779	N-myristoyl transferase
A0A0R3W1C1	ATP synthase subunit alpha OS=Taenia asiatica OX=60517 GN=TASK_LOCUS3522 PE=3 SV=1	TASK_LOCUS3522	24.3489	1.68041e-05	Up	59.507	51.1	21	21	2.02578	1.83963	1.89789	0.100107	0.066454	0.070136	mitochondria	K02132	ATPeF1A, ATP5A1, ATP1; F-type H+-transporting ATPase subunit alpha	map00190 Oxidative phosphorylation; map01100 Metabolic pathways; map04714 Thermogenesis; map05010 Alzheimer disease; map05012 Parkinson disease; map05016 Huntington disease	GO:0006091 generation of precursor metabolites and energy; GO:0006139 nucleobase-containing compound metabolic process; GO:0006163 purine nucleotide metabolic process; GO:0006164 purine nucleotide biosynthetic process; GO:0006725 cellular aromatic compound metabolic process; GO:0006753 nucleoside phosphate metabolic process; GO:0006754 ATP biosynthetic process; GO:0006793 phosphorus metabolic pro…	GO:0000275 mitochondrial proton-transporting ATP synthase complex, catalytic sector F(1); GO:0005622 intracellular; GO:0005623 cell; GO:0005737 cytoplasm; GO:0005739 mitochondrion; GO:0005740 mitochondrial envelope; GO:0005743 mitochondrial inner membrane; GO:0005753 mitochondrial proton-transporting ATP synthase complex; GO:0016020 membrane; GO:0016469 proton-transporting two-sector ATPase compl…	GO:0003824 catalytic activity; GO:0005215 transporter activity; GO:0008324 cation transmembrane transporter activity; GO:0015075 ion transmembrane transporter activity; GO:0015077 monovalent inorganic cation transmembrane transporter activity; GO:0015078 proton transmembrane transporter activity; GO:0015318 inorganic molecular entity transmembrane transporter activity; GO:0015399 primary active t…	PF02874; PF00006; PF00306	ATP synthase alpha/beta family, beta-barrel domain; ATP synthase alpha/beta family, nucleotide-binding domain; ATP synthase alpha/beta chain, C terminal domain	C	KOG1353	F0F1-type ATP synthase, alpha subunit
A0A0R3W1C8	Calpain catalytic domain-containing protein OS=Taenia asiatica OX=60517 GN=TASK_LOCUS3530 PE=3 SV=1	TASK_LOCUS3530	1.8093	1.5063e-05	Up	53.013	28.3	18	18	1.26922	1.28986	1.30519	0.740677	0.68587	0.709185	cytoplasm	K08585	CAPNN; calpain, invertebrate [EC:3.4.22.-]					PF01067	Calpain large subunit, domain III	OT	KOG0045	Cytosolic Ca2+-dependent cysteine protease (calpain), large subunit (EF-Hand protein superfamily)
A0A0R3W1D7	Tubulin-specific chaperone A OS=Taenia asiatica OX=60517 GN=TASK_LOCUS3543 PE=3 SV=1	TASK_LOCUS3543	0.4576	3.64335e-05	Down	12.756	56.6	6	6	0.583835	0.637507	0.662214	1.34498	1.37189	1.39958	extracellular	K17292	TBCA; tubulin-specific chaperone A					PF02970	Tubulin binding cofactor A	Z	KOG3470	Beta-tubulin folding cofactor A
A0A0R3W1D9	Chaperonin containing TCP1 subunit 5 epsilon(predicted) OS=Taenia asiatica OX=60517 GN=TASK_LOCUS3545 PE=3 SV=1	TASK_LOCUS3545	6.2551	0.000810976	Up	59.819	42.5	21	20	1.6533	1.53789	1.98181	0.262043	0.192537	0.372423	cytoplasm	K09497	CCT5; T-complex protein 1 subunit epsilon		GO:0006457 protein folding; GO:0006458 'de novo' protein folding; GO:0009987 cellular process; GO:0061077 chaperone-mediated protein folding;	GO:0005622 intracellular; GO:0005623 cell; GO:0005737 cytoplasm; GO:0005829 cytosol; GO:0005832 chaperonin-containing T-complex; GO:0032991 protein-containing complex; GO:0101031 chaperone complex;	GO:0005488 binding; GO:0005515 protein binding; GO:0044183 protein folding chaperone; GO:0051082 unfolded protein binding;			O	KOG0357	Chaperonin complex component, TCP-1 epsilon subunit (CCT5)
A0A0R3W1H9	Uncharacterized protein OS=Taenia asiatica OX=60517 GN=TASK_LOCUS3592 PE=4 SV=2	TASK_LOCUS3592	0.2709	0.0439974	Down	141.56	5.4	5	5		0.316204	0.448592	1.04909	2.23301	0.953101	plasma membrane	K05658	ABCB1, CD243; ATP-binding cassette, subfamily B (MDR/TAP), member 1 [EC:7.6.2.2]	map02010 ABC transporters; map04976 Bile secretion; map05206 MicroRNAs in cancer; map05226 Gastric cancer	GO:0000003 reproduction; GO:0001666 response to hypoxia; GO:0003008 system process; GO:0003014 renal system process; GO:0006810 transport; GO:0006855 drug transmembrane transport; GO:0006928 movement of cell or subcellular component; GO:0006950 response to stress; GO:0006996 organelle organization; GO:0007275 multicellular organism development; GO:0007276 gamete generation; GO:0007399 nervous sys…	GO:0005622 intracellular; GO:0005623 cell; GO:0005737 cytoplasm; GO:0005886 plasma membrane; GO:0005887 integral component of plasma membrane; GO:0005911 cell-cell junction; GO:0005918 septate junction; GO:0005919 pleated septate junction; GO:0016020 membrane; GO:0016021 integral component of membrane; GO:0030054 cell junction; GO:0031090 organelle membrane; GO:0031224 intrinsic component of memb…	GO:0003824 catalytic activity; GO:0005215 transporter activity; GO:0008559 ATPase-coupled xenobiotic transmembrane transporter activity; GO:0015399 primary active transmembrane transporter activity; GO:0015562 efflux transmembrane transporter activity; GO:0016462 pyrophosphatase activity; GO:0016787 hydrolase activity; GO:0016817 hydrolase activity, acting on acid anhydrides; GO:0016818 hydrolase…	PF00005	ABC transporter	Q	KOG0055	Multidrug/pheromone exporter, ABC superfamily
A0A0R3W1I4	Histone H4 OS=Taenia asiatica OX=60517 GN=TASK_LOCUS3598 PE=3 SV=1	TASK_LOCUS3598	3.7105	1.20106e-06	Up	11.367	53.4	10	10	1.61605	1.57476	1.53544	0.443767	0.409807	0.420186	nucleus									B	KOG3467	Histone H4
A0A0R3W1J5	Coatomer subunit gamma OS=Taenia asiatica OX=60517 GN=TASK_LOCUS3611 PE=3 SV=2	TASK_LOCUS3611	2.362	0.000245438	Up	101.65	29.7	19	19	1.38234	1.4379	1.39512	0.572487	0.675851	0.536308	cytoplasm	K17267	COPG; coatomer subunit gamma					PF08752	Coatomer gamma subunit appendage domain	U	KOG1078	Vesicle coat complex COPI, gamma subunit
A0A0R3W1K9	Fe2OG dioxygenase domain-containing protein OS=Taenia asiatica OX=60517 GN=TASK_LOCUS3627 PE=4 SV=1	TASK_LOCUS3627	0.4897	4.2483e-05	Down	80.131	24.1	13	12	0.622396	0.700158	0.64976	1.34507	1.37319	1.30942	cytoplasm,nucleus	K00473	PLOD1; procollagen-lysine,2-oxoglutarate 5-dioxygenase 1 [EC:1.14.11.4]	map00310 Lysine degradation; map01100 Metabolic pathways	GO:0000003 reproduction; GO:0000902 cell morphogenesis; GO:0000904 cell morphogenesis involved in differentiation; GO:0001666 response to hypoxia; GO:0001701 in utero embryonic development; GO:0001885 endothelial cell development; GO:0001886 endothelial cell morphogenesis; GO:0002009 morphogenesis of an epithelium; GO:0002064 epithelial cell development; GO:0003006 developmental process involved …	GO:0005576 extracellular region; GO:0005615 extracellular space; GO:0005622 intracellular; GO:0005623 cell; GO:0005737 cytoplasm; GO:0005783 endoplasmic reticulum; GO:0005789 endoplasmic reticulum membrane; GO:0005791 rough endoplasmic reticulum; GO:0005794 Golgi apparatus; GO:0005802 trans-Golgi network; GO:0012505 endomembrane system; GO:0016020 membrane; GO:0030867 rough endoplasmic reticulum …	GO:0003824 catalytic activity; GO:0003980 UDP-glucose:glycoprotein glucosyltransferase activity; GO:0005488 binding; GO:0005506 iron ion binding; GO:0005515 protein binding; GO:0008194 UDP-glycosyltransferase activity; GO:0008198 ferrous iron binding; GO:0008378 galactosyltransferase activity; GO:0008475 procollagen-lysine 5-dioxygenase activity; GO:0016491 oxidoreductase activity; GO:0016705 oxi…			O	KOG1971	Lysyl hydroxylase
A0A0R3W1M0	Vacuolar-sorting protein SNF8 OS=Taenia asiatica OX=60517 GN=TASK_LOCUS3643 PE=3 SV=1	TASK_LOCUS3643	3.3821	0.000944096	Up	28.181	34.4	6	6	1.52332	1.55732	1.55015	0.431958	0.356792	0.580462	cytoplasm	K12188	SNF8, EAP30; ESCRT-II complex subunit VPS22	map04144 Endocytosis	GO:0000003 reproduction; GO:0000578 embryonic axis specification; GO:0003002 regionalization; GO:0003006 developmental process involved in reproduction; GO:0006355 regulation of transcription, DNA-templated; GO:0006357 regulation of transcription by RNA polymerase II; GO:0006403 RNA localization; GO:0006508 proteolysis; GO:0006511 ubiquitin-dependent protein catabolic process; GO:0006807 nitrogen…	GO:0000814 ESCRT II complex; GO:0005622 intracellular; GO:0005623 cell; GO:0005634 nucleus; GO:0005654 nucleoplasm; GO:0005667 transcription regulator complex; GO:0005737 cytoplasm; GO:0005768 endosome; GO:0005770 late endosome; GO:0005829 cytosol; GO:0005886 plasma membrane; GO:0010008 endosome membrane; GO:0012505 endomembrane system; GO:0016020 membrane; GO:0031090 organelle membrane; GO:00314…	GO:0005488 binding; GO:0005515 protein binding; GO:0008022 protein C-terminus binding; GO:0008134 transcription factor binding; GO:0016247 channel regulator activity; GO:0042802 identical protein binding; GO:0042803 protein homodimerization activity; GO:0046983 protein dimerization activity; GO:0047485 protein N-terminus binding; GO:0098772 molecular function regulator;			U	KOG3341	RNA polymerase II transcription factor complex subunit
A0A0R3W1M4	MHD domain-containing protein OS=Taenia asiatica OX=60517 GN=TASK_LOCUS3647 PE=3 SV=1	TASK_LOCUS3647	20.1747	8.60855e-05	Up	49.946	44.6	11	11	1.42846	2.61708	1.67109	0.092024	0.090984	0.100349	cytoplasm	K11826	AP2M1; AP-2 complex subunit mu-1	map04144 Endocytosis; map04721 Synaptic vesicle cycle; map04961 Endocrine and other factor-regulated calcium reabsorption; map05016 Huntington disease	GO:0002090 regulation of receptor internalization; GO:0002092 positive regulation of receptor internalization; GO:0002376 immune system process; GO:0002478 antigen processing and presentation of exogenous peptide antigen; GO:0002495 antigen processing and presentation of peptide antigen via MHC class II; GO:0002504 antigen processing and presentation of peptide or polysaccharide antigen via MHC c…	GO:0000323 lytic vacuole; GO:0005622 intracellular; GO:0005623 cell; GO:0005737 cytoplasm; GO:0005764 lysosome; GO:0005765 lysosomal membrane; GO:0005768 endosome; GO:0005773 vacuole; GO:0005774 vacuolar membrane; GO:0005829 cytosol; GO:0005886 plasma membrane; GO:0005905 clathrin-coated pit; GO:0008021 synaptic vesicle; GO:0010008 endosome membrane; GO:0012505 endomembrane system; GO:0012506 ves…	GO:0005048 signal sequence binding; GO:0005102 signaling receptor binding; GO:0005215 transporter activity; GO:0005488 binding; GO:0005515 protein binding; GO:0019904 protein domain specific binding; GO:0033218 amide binding; GO:0042277 peptide binding; GO:0044325 ion channel binding; GO:0050750 low-density lipoprotein particle receptor binding; GO:0070325 lipoprotein particle receptor binding; G…	PF01217	Clathrin adaptor complex small chain	U	KOG0938	Adaptor complexes medium subunit family
A0A0R3W1M5	AAA domain-containing protein OS=Taenia asiatica OX=60517 GN=TASK_LOCUS3648 PE=3 SV=1	TASK_LOCUS3648	4.4942	0.000122715	Up	44.317	41.2	11	11	1.54395	1.84288	1.52111	0.380455	0.403121	0.30848	cytoplasm	K03064	PSMC6, RPT4; 26S proteasome regulatory subunit T4	map03050 Proteasome; map05169 Epstein-Barr virus infection	GO:0006355 regulation of transcription, DNA-templated; GO:0006357 regulation of transcription by RNA polymerase II; GO:0006464 cellular protein modification process; GO:0006508 proteolysis; GO:0006511 ubiquitin-dependent protein catabolic process; GO:0006807 nitrogen compound metabolic process; GO:0006950 response to stress; GO:0008152 metabolic process; GO:0009056 catabolic process; GO:0009057 m…	GO:0000502 proteasome complex; GO:0005622 intracellular; GO:0005623 cell; GO:0005634 nucleus; GO:0005654 nucleoplasm; GO:0005737 cytoplasm; GO:0005829 cytosol; GO:0005838 proteasome regulatory particle; GO:0008540 proteasome regulatory particle, base subcomplex; GO:0016234 inclusion body; GO:0022624 proteasome accessory complex; GO:0031595 nuclear proteasome complex; GO:0031597 cytosolic proteaso…	GO:0003824 catalytic activity; GO:0005488 binding; GO:0005515 protein binding; GO:0008134 transcription factor binding; GO:0016462 pyrophosphatase activity; GO:0016787 hydrolase activity; GO:0016817 hydrolase activity, acting on acid anhydrides; GO:0016818 hydrolase activity, acting on acid anhydrides, in phosphorus-containing anhydrides; GO:0016887 ATPase activity; GO:0017025 TBP-class protein b…	PF00004	ATPase family associated with various cellular activities (AAA)	O	KOG0651	26S proteasome regulatory complex, ATPase RPT4
A0A0R3W1M9	AAA domain-containing protein OS=Taenia asiatica OX=60517 GN=TASK_LOCUS3653 PE=3 SV=1	TASK_LOCUS3653	50.8233	1.41578e-05	Up	48.401	44	13	13	1.67982	1.81062	2.39378	0.039728	0.030955	0.045095	cytoplasm	K03066	PSMC5, RPT6; 26S proteasome regulatory subunit T6	map03050 Proteasome; map05169 Epstein-Barr virus infection	GO:0006355 regulation of transcription, DNA-templated; GO:0006357 regulation of transcription by RNA polymerase II; GO:0006508 proteolysis; GO:0006511 ubiquitin-dependent protein catabolic process; GO:0006807 nitrogen compound metabolic process; GO:0006950 response to stress; GO:0008152 metabolic process; GO:0009056 catabolic process; GO:0009057 macromolecule catabolic process; GO:0009889 regulat…	GO:0000502 proteasome complex; GO:0005622 intracellular; GO:0005623 cell; GO:0005634 nucleus; GO:0005737 cytoplasm; GO:0005829 cytosol; GO:0005838 proteasome regulatory particle; GO:0008540 proteasome regulatory particle, base subcomplex; GO:0022624 proteasome accessory complex; GO:0031595 nuclear proteasome complex; GO:0031597 cytosolic proteasome complex; GO:0031974 membrane-enclosed lumen; GO:…	GO:0003824 catalytic activity; GO:0005488 binding; GO:0005515 protein binding; GO:0008134 transcription factor binding; GO:0016462 pyrophosphatase activity; GO:0016787 hydrolase activity; GO:0016817 hydrolase activity, acting on acid anhydrides; GO:0016818 hydrolase activity, acting on acid anhydrides, in phosphorus-containing anhydrides; GO:0016887 ATPase activity; GO:0017025 TBP-class protein b…	PF00004	ATPase family associated with various cellular activities (AAA)	O	KOG0728	26S proteasome regulatory complex, ATPase RPT6
A0A0R3W1P2	AAA domain-containing protein OS=Taenia asiatica OX=60517 GN=TASK_LOCUS3668 PE=3 SV=1	TASK_LOCUS3668	19.9619	0.00153365	Up	47.959	40.8	11	11	1.514	1.27179	2.92797	0.048809	0.12112	0.116305	cytoplasm	K03065	PSMC3, RPT5; 26S proteasome regulatory subunit T5	map03050 Proteasome; map05169 Epstein-Barr virus infection	GO:0001701 in utero embryonic development; GO:0001775 cell activation; GO:0001824 blastocyst development; GO:0002252 immune effector process; GO:0002263 cell activation involved in immune response; GO:0002274 myeloid leukocyte activation; GO:0002275 myeloid cell activation involved in immune response; GO:0002283 neutrophil activation involved in immune response; GO:0002366 leukocyte activation in…	GO:0000502 proteasome complex; GO:0000932 P-body; GO:0005576 extracellular region; GO:0005622 intracellular; GO:0005623 cell; GO:0005634 nucleus; GO:0005654 nucleoplasm; GO:0005737 cytoplasm; GO:0005829 cytosol; GO:0005838 proteasome regulatory particle; GO:0008540 proteasome regulatory particle, base subcomplex; GO:0012505 endomembrane system; GO:0022624 proteasome accessory complex; GO:0030141 …	GO:0003824 catalytic activity; GO:0005488 binding; GO:0005515 protein binding; GO:0008134 transcription factor binding; GO:0016462 pyrophosphatase activity; GO:0016787 hydrolase activity; GO:0016817 hydrolase activity, acting on acid anhydrides; GO:0016818 hydrolase activity, acting on acid anhydrides, in phosphorus-containing anhydrides; GO:0016887 ATPase activity; GO:0017025 TBP-class protein b…	PF00004	ATPase family associated with various cellular activities (AAA)	O	KOG0652	26S proteasome regulatory complex, ATPase RPT5
A0A0R3W1P3	Fibrillar collagen NC1 domain-containing protein OS=Taenia asiatica OX=60517 GN=TASK_LOCUS3669 PE=4 SV=1	TASK_LOCUS3669	1.9905	0.000110818	Up	123.24	43.4	33	32	1.27618	1.35598	1.36146	0.668988	0.62195	0.715448	endoplasmic reticulum	K19719	COL2A; collagen, type II, alpha	map04151 PI3K-Akt signaling pathway; map04510 Focal adhesion; map04512 ECM-receptor interaction; map04974 Protein digestion and absorption; map05165 Human papillomavirus infection						W	KOG3544	Collagens (type IV and type XIII), and related proteins
A0A0R3W1P6	Heat shock protein 60(predicted) OS=Taenia asiatica OX=60517 GN=TASK_LOCUS3672 PE=3 SV=1	TASK_LOCUS3672	3.7784	0.00230671	Up	60.596	67.8	35	34	1.8044	1.71094	1.22901	0.428131	0.308392	0.519124	mitochondria	K04077	groEL, HSPD1; chaperonin GroEL	map03018 RNA degradation; map04212 Longevity regulating pathway - worm; map04940 Type I diabetes mellitus; map05134 Legionellosis; map05152 Tuberculosis	GO:0000302 response to reactive oxygen species; GO:0001666 response to hypoxia; GO:0001775 cell activation; GO:0001816 cytokine production; GO:0001817 regulation of cytokine production; GO:0001819 positive regulation of cytokine production; GO:0002119 nematode larval development; GO:0002164 larval development; GO:0002200 somatic diversification of immune receptors; GO:0002204 somatic recombinatio…	GO:0005576 extracellular region; GO:0005615 extracellular space; GO:0005622 intracellular; GO:0005623 cell; GO:0005737 cytoplasm; GO:0005739 mitochondrion; GO:0005740 mitochondrial envelope; GO:0005743 mitochondrial inner membrane; GO:0005759 mitochondrial matrix; GO:0005768 endosome; GO:0005769 early endosome; GO:0005777 peroxisome; GO:0005782 peroxisomal matrix; GO:0005783 endoplasmic reticulum…	GO:0001530 lipopolysaccharide binding; GO:0002020 protease binding; GO:0002039 p53 binding; GO:0003676 nucleic acid binding; GO:0003677 DNA binding; GO:0003688 DNA replication origin binding; GO:0003690 double-stranded DNA binding; GO:0003697 single-stranded DNA binding; GO:0003723 RNA binding; GO:0003725 double-stranded RNA binding; GO:0003824 catalytic activity; GO:0005488 binding; GO:0005515 p…			O	KOG0356	Mitochondrial chaperonin, Cpn60/Hsp60p
A0A0R3W1R1	Calcium binding protein(predicted) OS=Taenia asiatica OX=60517 GN=TASK_LOCUS3691 PE=4 SV=1	TASK_LOCUS3691	0.2279	4.14974e-08	Down	7.7967	42	2	2	0.364095	0.370492	0.378935	1.65135	1.61512	1.62001	mitochondria							PF13499	EF-hand domain pair
A0A0R3W1S9	Zinc finger protein ZPR1(predicted) OS=Taenia asiatica OX=60517 GN=TASK_LOCUS3715 PE=3 SV=1	TASK_LOCUS3715	0.3769	0.00482838	Down	50.773	20.1	6	6	0.589537		0.414609	1.34043	1.33746	1.31796	cytoplasm	K06874	K06874; zinc finger protein		GO:0000082 G1/S transition of mitotic cell cycle; GO:0000083 regulation of transcription involved in G1/S transition of mitotic cell cycle; GO:0000226 microtubule cytoskeleton organization; GO:0000278 mitotic cell cycle; GO:0001701 in utero embryonic development; GO:0001763 morphogenesis of a branching structure; GO:0001824 blastocyst development; GO:0001832 blastocyst growth; GO:0001833 inner ce…	GO:0005622 intracellular; GO:0005623 cell; GO:0005634 nucleus; GO:0005654 nucleoplasm; GO:0005730 nucleolus; GO:0005737 cytoplasm; GO:0015030 Cajal body; GO:0016604 nuclear body; GO:0030424 axon; GO:0030426 growth cone; GO:0030427 site of polarized growth; GO:0031974 membrane-enclosed lumen; GO:0031981 nuclear lumen; GO:0032797 SMN complex; GO:0032991 protein-containing complex; GO:0036477 somato…	GO:0005102 signaling receptor binding; GO:0005488 binding; GO:0005515 protein binding; GO:0008270 zinc ion binding; GO:0019899 enzyme binding; GO:0019900 kinase binding; GO:0019901 protein kinase binding; GO:0030971 receptor tyrosine kinase binding; GO:0031369 translation initiation factor binding; GO:0043167 ion binding; GO:0043169 cation binding; GO:0046872 metal ion binding; GO:0046914 transit…			S	KOG2703	C4-type Zn-finger protein
A0A0R3W1T8	NTP_transferase domain-containing protein OS=Taenia asiatica OX=60517 GN=TASK_LOCUS3724 PE=4 SV=1	TASK_LOCUS3724	1.6495	0.000775716	Up	39.71	35.5	10	9	1.23772	1.34363	1.15405	0.728757	0.732135	0.80371	mitochondria	K00966	GMPP; mannose-1-phosphate guanylyltransferase [EC:2.7.7.13]	map00051 Fructose and mannose metabolism; map00520 Amino sugar and nucleotide sugar metabolism; map01100 Metabolic pathways	GO:0002164 larval development; GO:0002376 immune system process; GO:0002520 immune system development; GO:0007275 multicellular organism development; GO:0009791 post-embryonic development; GO:0030097 hemopoiesis; GO:0032501 multicellular organismal process; GO:0032502 developmental process; GO:0035166 post-embryonic hemopoiesis; GO:0035167 larval lymph gland hemopoiesis; GO:0048513 animal organ d…					M	KOG1322	GDP-mannose pyrophosphorylase/mannose-1-phosphate guanylyltransferase
A0A0R3W1V2	Calcium binding protein p22(predicted) OS=Taenia asiatica OX=60517 GN=TASK_LOCUS3741 PE=4 SV=1	TASK_LOCUS3741	5.7896	1.81243e-05	Up	21.296	35.3	6	6	1.65582	1.68701	1.77346	0.286284	0.262811	0.334612	mitochondria	K17610	CHP, CHP1; calcineurin B homologous protein 1		GO:0000226 microtubule cytoskeleton organization; GO:0001578 microtubule bundle formation; GO:0001932 regulation of protein phosphorylation; GO:0001933 negative regulation of protein phosphorylation; GO:0002028 regulation of sodium ion transport; GO:0006022 aminoglycan metabolic process; GO:0006026 aminoglycan catabolic process; GO:0006027 glycosaminoglycan catabolic process; GO:0006082 organic a…	GO:0000139 Golgi membrane; GO:0005622 intracellular; GO:0005623 cell; GO:0005634 nucleus; GO:0005737 cytoplasm; GO:0005783 endoplasmic reticulum; GO:0005794 Golgi apparatus; GO:0005829 cytosol; GO:0005856 cytoskeleton; GO:0005886 plasma membrane; GO:0012505 endomembrane system; GO:0015630 microtubule cytoskeleton; GO:0016020 membrane; GO:0030133 transport vesicle; GO:0031090 organelle membrane; G…	GO:0005215 transporter activity; GO:0005488 binding; GO:0005509 calcium ion binding; GO:0005515 protein binding; GO:0008017 microtubule binding; GO:0008092 cytoskeletal protein binding; GO:0015459 potassium channel regulator activity; GO:0015631 tubulin binding; GO:0016247 channel regulator activity; GO:0019899 enzyme binding; GO:0019900 kinase binding; GO:0043167 ion binding; GO:0043169 cation b…	PF13499	EF-hand domain pair	T	KOG0034	Ca2+/calmodulin-dependent protein phosphatase (calcineurin subunit B), EF-Hand superfamily protein
A0A0R3W1W0	Innexin OS=Taenia asiatica OX=60517 GN=inx PE=3 SV=1	inx	89.8221	0.001241	Up	103.17	29.8	20	18	1.62091	1.67023	1.67202	0.027164	0.009673		plasma membrane	K22037	inx, zpg, ogre, shakB; innexin
A0A0R3W1X8	Spondin-1(predicted) OS=Taenia asiatica OX=60517 GN=TASK_LOCUS3773 PE=4 SV=1	TASK_LOCUS3773	0.6287	0.0215664	Down	108.37	5.3	3	3	0.803536	0.765106	0.747468	1.16621	1.51589	1.00178	extracellular				GO:0000902 cell morphogenesis; GO:0000904 cell morphogenesis involved in differentiation; GO:0006928 movement of cell or subcellular component; GO:0006935 chemotaxis; GO:0007155 cell adhesion; GO:0007275 multicellular organism development; GO:0007399 nervous system development; GO:0007409 axonogenesis; GO:0007411 axon guidance; GO:0007413 axonal fasciculation; GO:0007517 muscle organ development;…	GO:0005576 extracellular region; GO:0005604 basement membrane; GO:0005622 intracellular; GO:0005623 cell; GO:0005737 cytoplasm; GO:0005783 endoplasmic reticulum; GO:0005788 endoplasmic reticulum lumen; GO:0012505 endomembrane system; GO:0030016 myofibril; GO:0030017 sarcomere; GO:0031012 extracellular matrix; GO:0031430 M band; GO:0031672 A band; GO:0031974 membrane-enclosed lumen; GO:0043226 org…		PF00090; PF00014	Thrombospondin type 1 domain; Kunitz/Bovine pancreatic trypsin inhibitor domain	W	KOG3539	Spondins, extracellular matrix proteins
A0A0R3W1Y0	PHD-type domain-containing protein OS=Taenia asiatica OX=60517 GN=TASK_LOCUS3775 PE=3 SV=1	TASK_LOCUS3775	0.4009	1.80966e-06	Down	48.343	17.4	5	5	0.567926	0.554477	0.594702	1.4288	1.41191	1.44218	nucleus	K20302	TRAPPC3, BET3; trafficking protein particle complex subunit 3		GO:0002790 peptide secretion; GO:0006403 RNA localization; GO:0006810 transport; GO:0006888 endoplasmic reticulum to Golgi vesicle-mediated transport; GO:0006891 intra-Golgi vesicle-mediated transport; GO:0007275 multicellular organism development; GO:0008104 protein localization; GO:0009306 protein secretion; GO:0009987 cellular process; GO:0015031 protein transport; GO:0015833 peptide transport…	GO:0000139 Golgi membrane; GO:0005622 intracellular; GO:0005623 cell; GO:0005737 cytoplasm; GO:0005794 Golgi apparatus; GO:0005829 cytosol; GO:0012505 endomembrane system; GO:0016020 membrane; GO:0030008 TRAPP complex; GO:0031090 organelle membrane; GO:0031984 organelle subcompartment; GO:0032991 protein-containing complex; GO:0043226 organelle; GO:0043227 membrane-bounded organelle; GO:0043229 i…	GO:0005488 binding; GO:0005515 protein binding;	PF00628	PHD-finger	U	KOG3330	Transport protein particle (TRAPP) complex subunit
A0A0R3W1Y3	Coproporphyrinogen oxidase OS=Taenia asiatica OX=60517 GN=TASK_LOCUS3778 PE=3 SV=1	TASK_LOCUS3778	10.9721	0.000571136	Up	33.375	17	4	4	1.79707	1.82625	1.87551	0.127406	0.117789	0.255972	cytoplasm	K00228	CPOX, hemF; coproporphyrinogen III oxidase [EC:1.3.3.3]	map00860 Porphyrin and chlorophyll metabolism; map01100 Metabolic pathways	GO:0006725 cellular aromatic compound metabolic process; GO:0006778 porphyrin-containing compound metabolic process; GO:0006779 porphyrin-containing compound biosynthetic process; GO:0006782 protoporphyrinogen IX biosynthetic process; GO:0006783 heme biosynthetic process; GO:0006807 nitrogen compound metabolic process; GO:0006810 transport; GO:0006811 ion transport; GO:0006812 cation transport; G…	GO:0005622 intracellular; GO:0005623 cell; GO:0005737 cytoplasm; GO:0005739 mitochondrion; GO:0005740 mitochondrial envelope; GO:0005743 mitochondrial inner membrane; GO:0005758 mitochondrial intermembrane space; GO:0005829 cytosol; GO:0016020 membrane; GO:0019866 organelle inner membrane; GO:0031090 organelle membrane; GO:0031966 mitochondrial membrane; GO:0031967 organelle envelope; GO:0031970 …	GO:0003824 catalytic activity; GO:0004109 coproporphyrinogen oxidase activity; GO:0005198 structural molecule activity; GO:0005212 structural constituent of eye lens; GO:0005215 transporter activity; GO:0005391 sodium:potassium-exchanging ATPase activity; GO:0005488 binding; GO:0005515 protein binding; GO:0008324 cation transmembrane transporter activity; GO:0008556 potassium transmembrane transp…			H	KOG1518	Coproporphyrinogen III oxidase CPO/HEM13
A0A0R3W1Y9	SGNH_hydro domain-containing protein OS=Taenia asiatica OX=60517 GN=TASK_LOCUS3785 PE=4 SV=2	TASK_LOCUS3785	0.465	1.34096e-06	Down	25.363	50	8	8	0.629529	0.623258	0.651781	1.35757	1.39095	1.3469	nucleus	K16795	PAFAH1B2_3; platelet-activating factor acetylhydrolase IB subunit beta/gamma [EC:3.1.1.47]	map00565 Ether lipid metabolism; map01100 Metabolic pathways	GO:0000003 reproduction; GO:0001775 cell activation; GO:0002252 immune effector process; GO:0002263 cell activation involved in immune response; GO:0002274 myeloid leukocyte activation; GO:0002275 myeloid cell activation involved in immune response; GO:0002283 neutrophil activation involved in immune response; GO:0002366 leukocyte activation involved in immune response; GO:0002376 immune system p…	GO:0001650 fibrillar center; GO:0005576 extracellular region; GO:0005622 intracellular; GO:0005623 cell; GO:0005634 nucleus; GO:0005730 nucleolus; GO:0005737 cytoplasm; GO:0005829 cytosol; GO:0005886 plasma membrane; GO:0012505 endomembrane system; GO:0016020 membrane; GO:0030141 secretory granule; GO:0031410 cytoplasmic vesicle; GO:0031974 membrane-enclosed lumen; GO:0031981 nuclear lumen; GO:00…	GO:0003824 catalytic activity; GO:0004620 phospholipase activity; GO:0004623 phospholipase A2 activity; GO:0005488 binding; GO:0005515 protein binding; GO:0016298 lipase activity; GO:0016407 acetyltransferase activity; GO:0016740 transferase activity; GO:0016746 transferase activity, transferring acyl groups; GO:0016747 transferase activity, transferring acyl groups other than amino-acyl groups; …	PF13472	GDSL-like Lipase/Acylhydrolase family	TV	KOG1388	Attractin and platelet-activating factor acetylhydrolase
A0A0R3W1Z7	Fumarate hydratase OS=Taenia asiatica OX=60517 GN=TASK_LOCUS3796 PE=3 SV=1	TASK_LOCUS3796	6.688	7.06299e-08	Up	61.391	49.2	22	22	1.72249	1.72212	1.77496	0.269076	0.255152	0.256204	mitochondria	K01676	E4.2.1.2A, fumA, fumB; fumarate hydratase, class I [EC:4.2.1.2]	map00020 Citrate cycle (TCA cycle); map00620 Pyruvate metabolism; map01100 Metabolic pathways; map01200 Carbon metabolism
A0A0R3W1Z9	WD_REPEATS_REGION domain-containing protein OS=Taenia asiatica OX=60517 GN=TASK_LOCUS3799 PE=4 SV=1	TASK_LOCUS3799	2.3086	0.035023	Up	38.754	39.6	8	8	1.75033	1.05761	1.07171	0.519037	0.601313		nucleus	K02180	BUB3; cell cycle arrest protein BUB3	map04110 Cell cycle; map05166 Human T-cell leukemia virus 1 infection	GO:0000070 mitotic sister chromatid segregation; GO:0000075 cell cycle checkpoint; GO:0000278 mitotic cell cycle; GO:0000280 nuclear division; GO:0000819 sister chromatid segregation; GO:0006508 proteolysis; GO:0006511 ubiquitin-dependent protein catabolic process; GO:0006807 nitrogen compound metabolic process; GO:0006996 organelle organization; GO:0007049 cell cycle; GO:0007059 chromosome segre…	GO:0000775 chromosome, centromeric region; GO:0000776 kinetochore; GO:0005622 intracellular; GO:0005623 cell; GO:0005634 nucleus; GO:0005654 nucleoplasm; GO:0005694 chromosome; GO:0005737 cytoplasm; GO:0005829 cytosol; GO:0031974 membrane-enclosed lumen; GO:0031981 nuclear lumen; GO:0032991 protein-containing complex; GO:0033597 mitotic checkpoint complex; GO:0043226 organelle; GO:0043227 membran…	GO:0005488 binding; GO:0005515 protein binding; GO:0032182 ubiquitin-like protein binding; GO:0043130 ubiquitin binding;			D	KOG1036	Mitotic spindle checkpoint protein BUB3, WD repeat superfamily
A0A0R3W203	Egf domain protein(predicted) OS=Taenia asiatica OX=60517 GN=TASK_LOCUS3804 PE=4 SV=2	TASK_LOCUS3804	0.2171	5.94931e-08	Down	283.18	15.6	28	27	0.363371	0.352978	0.353908	1.67491	1.60669	1.64814	plasma membrane	K23087	TFPI2; tissue factor pathway inhibitor 2		GO:0002009 morphogenesis of an epithelium; GO:0002165 instar larval or pupal development; GO:0007275 multicellular organism development; GO:0007424 open tracheal system development; GO:0007444 imaginal disc development; GO:0007472 wing disc morphogenesis; GO:0007475 apposition of dorsal and ventral imaginal disc-derived wing surfaces; GO:0007476 imaginal disc-derived wing morphogenesis; GO:000755…	GO:0005576 extracellular region; GO:0031012 extracellular matrix;	GO:0005198 structural molecule activity; GO:0005201 extracellular matrix structural constituent;	PF00014	Kunitz/Bovine pancreatic trypsin inhibitor domain	T	KOG4295	Serine proteinase inhibitor (KU family)
A0A0R3W206	Ras-related protein RABD2A(predicted) OS=Taenia asiatica OX=60517 GN=TASK_LOCUS3807 PE=4 SV=1	TASK_LOCUS3807	2.5333	1.65996e-05	Up	21.912	64.3	10	10	1.43036	1.4753	1.3962	0.604575	0.538874	0.554693	cytoplasm	K07874	RAB1A; Ras-related protein Rab-1A	map04140 Autophagy - animal; map05130 Pathogenic Escherichia coli infection; map05134 Legionellosis				PF00071	Ras family	U	KOG0084	GTPase Rab1/YPT1, small G protein superfamily, and related GTP-binding proteins
A0A0R3W209	ADP-ribosylation factor family(predicted) OS=Taenia asiatica OX=60517 GN=TASK_LOCUS3810 PE=3 SV=1	TASK_LOCUS3810	4.2605	0.000203143	Up	20.738	67.6	9	9	1.52738	1.54691	1.78514	0.407233	0.30844	0.424896	cytoplasm	K07937	ARF1; ADP-ribosylation factor 1	map04072 Phospholipase D signaling pathway; map04144 Endocytosis; map05110 Vibrio cholerae infection; map05130 Pathogenic Escherichia coli infection; map05131 Shigellosis; map05134 Legionellosis				PF00025	ADP-ribosylation factor family	U	KOG0070	GTP-binding ADP-ribosylation factor Arf1
A0A0R3W211	Glyceraldehyde-3-phosphate dehydrogenase OS=Taenia asiatica OX=60517 GN=TASK_LOCUS3812 PE=3 SV=1	TASK_LOCUS3812	1.9251	0.0107447	Up	36.261	59.8	19	19	1.37875	1.30969	1.26037	0.898323	0.576723	0.57615	cytoplasm	K00134	GAPDH, gapA; glyceraldehyde 3-phosphate dehydrogenase [EC:1.2.1.12]	map00010 Glycolysis / Gluconeogenesis; map01100 Metabolic pathways; map01200 Carbon metabolism; map01230 Biosynthesis of amino acids; map04066 HIF-1 signaling pathway; map05010 Alzheimer disease; map05130 Pathogenic Escherichia coli infection	GO:0000226 microtubule cytoskeleton organization; GO:0000740 nuclear membrane fusion; GO:0000768 syncytium formation by plasma membrane fusion; GO:0001817 regulation of cytokine production; GO:0001819 positive regulation of cytokine production; GO:0001906 cell killing; GO:0001907 killing by symbiont of host cells; GO:0002376 immune system process; GO:0002791 regulation of peptide secretion; GO:00…	GO:0005622 intracellular; GO:0005623 cell; GO:0005634 nucleus; GO:0005635 nuclear envelope; GO:0005737 cytoplasm; GO:0005811 lipid droplet; GO:0005829 cytosol; GO:0005856 cytoskeleton; GO:0005886 plasma membrane; GO:0012505 endomembrane system; GO:0015630 microtubule cytoskeleton; GO:0016020 membrane; GO:0030016 myofibril; GO:0030017 sarcomere; GO:0030018 Z disc; GO:0031090 organelle membrane; GO…	GO:0003824 catalytic activity; GO:0004365 glyceraldehyde-3-phosphate dehydrogenase (NAD+) (phosphorylating) activity; GO:0004857 enzyme inhibitor activity; GO:0004866 endopeptidase inhibitor activity; GO:0005488 binding; GO:0005515 protein binding; GO:0008017 microtubule binding; GO:0008092 cytoskeletal protein binding; GO:0015631 tubulin binding; GO:0016491 oxidoreductase activity; GO:0016620 ox…	PF00044; PF02800	Glyceraldehyde 3-phosphate dehydrogenase, NAD binding domain; Glyceraldehyde 3-phosphate dehydrogenase, C-terminal domain	G	KOG0657	Glyceraldehyde 3-phosphate dehydrogenase
A0A0R3W216	Serine/threonine protein phosphatase 2A regulatory subunit OS=Taenia asiatica OX=60517 GN=TASK_LOCUS3817 PE=3 SV=1	TASK_LOCUS3817	1.5574	0.000579798	Up	58.835	28.7	11	10	1.20327	1.17756	1.27304	0.759324	0.744549	0.842253	cytoplasm,nucleus	K11584	PPP2R5; serine/threonine-protein phosphatase 2A regulatory subunit B'	map03015 mRNA surveillance pathway; map04071 Sphingolipid signaling pathway; map04114 Oocyte meiosis; map04151 PI3K-Akt signaling pathway; map04152 AMPK signaling pathway; map04261 Adrenergic signaling in cardiomyocytes; map04728 Dopaminergic synapse; map05165 Human papillomavirus infection	GO:0000003 reproduction; GO:0000226 microtubule cytoskeleton organization; GO:0000578 embryonic axis specification; GO:0001932 regulation of protein phosphorylation; GO:0001933 negative regulation of protein phosphorylation; GO:0002119 nematode larval development; GO:0002164 larval development; GO:0003002 regionalization; GO:0003006 developmental process involved in reproduction; GO:0006355 regul…	GO:0000159 protein phosphatase type 2A complex; GO:0005622 intracellular; GO:0005623 cell; GO:0005737 cytoplasm; GO:0005813 centrosome; GO:0005815 microtubule organizing center; GO:0005829 cytosol; GO:0005856 cytoskeleton; GO:0008287 protein serine/threonine phosphatase complex; GO:0015630 microtubule cytoskeleton; GO:0030016 myofibril; GO:0030017 sarcomere; GO:0030018 Z disc; GO:0031430 M band; …	GO:0003824 catalytic activity; GO:0004721 phosphoprotein phosphatase activity; GO:0005488 binding; GO:0005515 protein binding; GO:0008047 enzyme activator activity; GO:0016787 hydrolase activity; GO:0016788 hydrolase activity, acting on ester bonds; GO:0016791 phosphatase activity; GO:0019208 phosphatase regulator activity; GO:0019211 phosphatase activator activity; GO:0019888 protein phosphatase…			T	KOG2085	Serine/threonine protein phosphatase 2A, regulatory subunit
A0A0R3W220	Alpha-parvin(predicted) OS=Taenia asiatica OX=60517 GN=TASK_LOCUS3823 PE=3 SV=2	TASK_LOCUS3823	6.7431	0.0080548	Up	44.113	28.8	8	8	1.75783	1.69612	1.77117	0.346521	0.096433	0.331927	cytoplasm	K06275	PARV; parvin	map04510 Focal adhesion	GO:0000902 cell morphogenesis; GO:0000904 cell morphogenesis involved in differentiation; GO:0001525 angiogenesis; GO:0001568 blood vessel development; GO:0001944 vasculature development; GO:0002009 morphogenesis of an epithelium; GO:0002040 sprouting angiogenesis; GO:0002165 instar larval or pupal development; GO:0003007 heart morphogenesis; GO:0003148 outflow tract septum morphogenesis; GO:0003…	GO:0005622 intracellular; GO:0005623 cell; GO:0005634 nucleus; GO:0005737 cytoplasm; GO:0005829 cytosol; GO:0005856 cytoskeleton; GO:0005886 plasma membrane; GO:0005912 adherens junction; GO:0005925 focal adhesion; GO:0009925 basal plasma membrane; GO:0015629 actin cytoskeleton; GO:0016020 membrane; GO:0016323 basolateral plasma membrane; GO:0030016 myofibril; GO:0030017 sarcomere; GO:0030018 Z d…	GO:0003779 actin binding; GO:0005488 binding; GO:0005515 protein binding; GO:0008092 cytoskeletal protein binding; GO:0019904 protein domain specific binding;	PF00307	Calponin homology (CH) domain	Z	KOG3631	Alpha-parvin and related focal adhesion proteins
A0A0R3W228	Heterolocus tagous nuclear ribonucleoprotein A1(predicted) OS=Taenia asiatica OX=60517 GN=TASK_LOCUS3832 PE=4 SV=1	TASK_LOCUS3832	0.4876	3.15473e-06	Down	48.195	32.8	11	11	0.667465	0.656378	0.642852	1.38784	1.32384	1.32163	nucleus	K13158	HNRNPA2B1; heterogeneous nuclear ribonucleoprotein A2/B1		GO:0000003 reproduction; GO:0000122 negative regulation of transcription by RNA polymerase II; GO:0000375 RNA splicing, via transesterification reactions; GO:0000377 RNA splicing, via transesterification reactions with bulged adenosine as nucleophile; GO:0000380 alternative mRNA splicing, via spliceosome; GO:0000381 regulation of alternative mRNA splicing, via spliceosome; GO:0000398 mRNA splicin…	GO:0000781 chromosome, telomeric region; GO:0000785 chromatin; GO:0005576 extracellular region; GO:0005615 extracellular space; GO:0005622 intracellular; GO:0005623 cell; GO:0005634 nucleus; GO:0005654 nucleoplasm; GO:0005681 spliceosomal complex; GO:0005694 chromosome; GO:0005737 cytoplasm; GO:0005829 cytosol; GO:0015030 Cajal body; GO:0016363 nuclear matrix; GO:0016604 nuclear body; GO:0031974 …	GO:0001067 regulatory region nucleic acid binding; GO:0001069 regulatory region RNA binding; GO:0003676 nucleic acid binding; GO:0003677 DNA binding; GO:0003697 single-stranded DNA binding; GO:0003723 RNA binding; GO:0003725 double-stranded RNA binding; GO:0003727 single-stranded RNA binding; GO:0003729 mRNA binding; GO:0003730 mRNA 3'-UTR binding; GO:0003824 catalytic activity; GO:0005215 transp…	PF00076	RNA recognition motif. (a.k.a. RRM, RBD, or RNP domain)	A	KOG0118	FOG: RRM domain
A0A0R3W233	Importin N-terminal domain-containing protein OS=Taenia asiatica OX=60517 GN=TASK_LOCUS3838 PE=3 SV=1	TASK_LOCUS3838	2.1374	1.09048e-05	Up	101.33	19.8	10	10	1.34291	1.41594	1.32874	0.663002	0.623387	0.626018	nucleus	K14293	KPNB1, IPO1; importin subunit beta-1	map03013 RNA transport	GO:0000003 reproduction; GO:0000070 mitotic sister chromatid segregation; GO:0000226 microtubule cytoskeleton organization; GO:0000278 mitotic cell cycle; GO:0000280 nuclear division; GO:0000737 DNA catabolic process, endonucleolytic; GO:0000819 sister chromatid segregation; GO:0001775 cell activation; GO:0002252 immune effector process; GO:0002263 cell activation involved in immune response; GO:…	GO:0005576 extracellular region; GO:0005622 intracellular; GO:0005623 cell; GO:0005634 nucleus; GO:0005635 nuclear envelope; GO:0005643 nuclear pore; GO:0005654 nucleoplasm; GO:0005737 cytoplasm; GO:0005783 endoplasmic reticulum; GO:0005829 cytosol; GO:0010494 cytoplasmic stress granule; GO:0012505 endomembrane system; GO:0016020 membrane; GO:0030141 secretory granule; GO:0031090 organelle membra…	GO:0005048 signal sequence binding; GO:0005215 transporter activity; GO:0005488 binding; GO:0005515 protein binding; GO:0008092 cytoskeletal protein binding; GO:0008139 nuclear localization sequence binding; GO:0008270 zinc ion binding; GO:0019894 kinesin binding; GO:0019899 enzyme binding; GO:0019904 protein domain specific binding; GO:0031072 heat shock protein binding; GO:0033218 amide binding…			U	KOG1241	Karyopherin (importin) beta 1
A0A0R3W235	Ral protein(predicted) OS=Taenia asiatica OX=60517 GN=TASK_LOCUS3840 PE=4 SV=1	TASK_LOCUS3840	1.8651	0.000172294	Up	23.025	43.5	8	8	1.30758	1.28999	1.30823	0.652328	0.680789	0.761085	cytoplasm	K07835	RALB; Ras-related protein Ral-B	map04014 Ras signaling pathway; map04015 Rap1 signaling pathway; map04072 Phospholipase D signaling pathway; map05200 Pathways in cancer; map05210 Colorectal cancer; map05212 Pancreatic cancer	GO:0000003 reproduction; GO:0001654 eye development; GO:0001667 ameboidal-type cell migration; GO:0001700 embryonic development via the syncytial blastoderm; GO:0001736 establishment of planar polarity; GO:0001738 morphogenesis of a polarized epithelium; GO:0001745 compound eye morphogenesis; GO:0001751 compound eye photoreceptor cell differentiation; GO:0001752 compound eye photoreceptor fate co…	GO:0005622 intracellular; GO:0005623 cell; GO:0005737 cytoplasm; GO:0005829 cytosol; GO:0005886 plasma membrane; GO:0009986 cell surface; GO:0012506 vesicle membrane; GO:0016020 membrane; GO:0030496 midbody; GO:0030659 cytoplasmic vesicle membrane; GO:0031090 organelle membrane; GO:0031410 cytoplasmic vesicle; GO:0031982 vesicle; GO:0032153 cell division site; GO:0032154 cleavage furrow; GO:00432…	GO:0000166 nucleotide binding; GO:0001664 G protein-coupled receptor binding; GO:0001882 nucleoside binding; GO:0001883 purine nucleoside binding; GO:0003824 catalytic activity; GO:0003924 GTPase activity; GO:0004672 protein kinase activity; GO:0004713 protein tyrosine kinase activity; GO:0005102 signaling receptor binding; GO:0005488 binding; GO:0005515 protein binding; GO:0005525 GTP binding; G…	PF00071	Ras family	U	KOG0395	Ras-related GTPase
A0A0R3W248	Glycine cleavage system H protein OS=Taenia asiatica OX=60517 GN=TASK_LOCUS3855 PE=3 SV=1	TASK_LOCUS3855	0.6303	0.000170249	Down	14.631	31.1	3	3	0.751698	0.76053	0.807404	1.2078	1.18349	1.28908	extracellular	K02437	gcvH, GCSH; glycine cleavage system H protein	map00260 Glycine, serine and threonine metabolism; map00630 Glyoxylate and dicarboxylate metabolism; map01100 Metabolic pathways; map01200 Carbon metabolism	GO:0001505 regulation of neurotransmitter levels; GO:0006082 organic acid metabolic process; GO:0006464 cellular protein modification process; GO:0006520 cellular amino acid metabolic process; GO:0006544 glycine metabolic process; GO:0006546 glycine catabolic process; GO:0006807 nitrogen compound metabolic process; GO:0008152 metabolic process; GO:0009056 catabolic process; GO:0009063 cellular am…	GO:0005622 intracellular; GO:0005623 cell; GO:0005737 cytoplasm; GO:0005739 mitochondrion; GO:0005759 mitochondrial matrix; GO:0005960 glycine cleavage complex; GO:0031974 membrane-enclosed lumen; GO:0032991 protein-containing complex; GO:0043226 organelle; GO:0043227 membrane-bounded organelle; GO:0043229 intracellular organelle; GO:0043231 intracellular membrane-bounded organelle; GO:0043233 or…	GO:0003824 catalytic activity; GO:0004047 aminomethyltransferase activity; GO:0005488 binding; GO:0005515 protein binding; GO:0008168 methyltransferase activity; GO:0016740 transferase activity; GO:0016741 transferase activity, transferring one-carbon groups; GO:0019899 enzyme binding;	PF01597	Glycine cleavage H-protein	E	KOG3373	Glycine cleavage system H protein (lipoate-binding)
A0A0R3W252	116 kDa U5 small nuclear ribonucleoprotein component OS=Taenia asiatica OX=60517 GN=TASK_LOCUS3860 PE=3 SV=1	TASK_LOCUS3860	9.6424	0.00867977	Up	110.42	36.6	22	22	0.683876	1.78229	2.97006	0.219455	0.160794	0.183531	nucleus	K12852	EFTUD2; 116 kDa U5 small nuclear ribonucleoprotein component	map03040 Spliceosome	GO:0000375 RNA splicing, via transesterification reactions; GO:0000377 RNA splicing, via transesterification reactions with bulged adenosine as nucleophile; GO:0000398 mRNA splicing, via spliceosome; GO:0006139 nucleobase-containing compound metabolic process; GO:0006396 RNA processing; GO:0006397 mRNA processing; GO:0006412 translation; GO:0006414 translational elongation; GO:0006518 peptide met…	GO:0005622 intracellular; GO:0005623 cell; GO:0005634 nucleus; GO:0005654 nucleoplasm; GO:0005681 spliceosomal complex; GO:0005682 U5 snRNP; GO:0005684 U2-type spliceosomal complex; GO:0005737 cytoplasm; GO:0005829 cytosol; GO:0015030 Cajal body; GO:0016604 nuclear body; GO:0016607 nuclear speck; GO:0030532 small nuclear ribonucleoprotein complex; GO:0031974 membrane-enclosed lumen; GO:0031981 nu…	GO:0003676 nucleic acid binding; GO:0003723 RNA binding; GO:0003746 translation elongation factor activity; GO:0003824 catalytic activity; GO:0003924 GTPase activity; GO:0005488 binding; GO:0008135 translation factor activity, RNA binding; GO:0016462 pyrophosphatase activity; GO:0016787 hydrolase activity; GO:0016817 hydrolase activity, acting on acid anhydrides; GO:0016818 hydrolase activity, ac…	PF00009; PF03144; PF03764; PF00679	Elongation factor Tu GTP binding domain; Elongation factor Tu domain 2; Elongation factor G, domain IV; Elongation factor G C-terminus	J	KOG0468	U5 snRNP-specific protein
A0A0R3W267	Phosphotransferase OS=Taenia asiatica OX=60517 GN=TASK_LOCUS3883 PE=3 SV=1	TASK_LOCUS3883	15.2088	1.84564e-05	Up	51.575	29.8	9	9	1.66408	2.20856	1.75718	0.107283	0.124203	0.138684	cytoplasm	K00844	HK; hexokinase [EC:2.7.1.1]	map00010 Glycolysis / Gluconeogenesis; map00051 Fructose and mannose metabolism; map00052 Galactose metabolism; map00500 Starch and sucrose metabolism; map00520 Amino sugar and nucleotide sugar metabolism; map00524 Neomycin, kanamycin and gentamicin biosynthesis; map01100 Metabolic pathways; map01200 Carbon metabolism; map04066 HIF-1 signaling pathway; map04910 Insulin signaling pathway; map04930…				PF00349; PF03727	Hexokinase; Hexokinase	G	KOG1369	Hexokinase
A0A0R3W292	Ras protein Rap 1b(predicted) OS=Taenia asiatica OX=60517 GN=TASK_LOCUS3914 PE=3 SV=1	TASK_LOCUS3914	13.6479	2.48539e-05	Up	26.935	32.9	6	5	1.52753	1.6183	1.62132	0.108171	0.124692		cytoplasm,mitochondria	K04353	RAP1A; Ras-related protein Rap-1A	map04010 MAPK signaling pathway; map04014 Ras signaling pathway; map04015 Rap1 signaling pathway; map04024 cAMP signaling pathway; map04062 Chemokine signaling pathway; map04510 Focal adhesion; map04530 Tight junction; map04611 Platelet activation; map04670 Leukocyte transendothelial migration; map04720 Long-term potentiation; map04722 Neurotrophin signaling pathway; map04934 Cushing syndrome; ma…	GO:0000003 reproduction; GO:0000165 MAPK cascade; GO:0000187 activation of MAPK activity; GO:0000578 embryonic axis specification; GO:0000902 cell morphogenesis; GO:0000904 cell morphogenesis involved in differentiation; GO:0001501 skeletal system development; GO:0001505 regulation of neurotransmitter levels; GO:0001654 eye development; GO:0001678 cellular glucose homeostasis; GO:0001700 embryoni…	GO:0000323 lytic vacuole; GO:0005622 intracellular; GO:0005623 cell; GO:0005737 cytoplasm; GO:0005764 lysosome; GO:0005765 lysosomal membrane; GO:0005766 primary lysosome; GO:0005768 endosome; GO:0005769 early endosome; GO:0005770 late endosome; GO:0005773 vacuole; GO:0005774 vacuolar membrane; GO:0005811 lipid droplet; GO:0005829 cytosol; GO:0005886 plasma membrane; GO:0005911 cell-cell junction…	GO:0000166 nucleotide binding; GO:0001882 nucleoside binding; GO:0001883 purine nucleoside binding; GO:0003824 catalytic activity; GO:0003924 GTPase activity; GO:0004672 protein kinase activity; GO:0004708 MAP kinase kinase activity; GO:0004712 protein serine/threonine/tyrosine kinase activity; GO:0005085 guanyl-nucleotide exchange factor activity; GO:0005088 Ras guanyl-nucleotide exchange factor…	PF00071	Ras family	I	KOG0395	Ras-related GTPase
A0A0R3W296	Protein diaphanous(predicted) OS=Taenia asiatica OX=60517 GN=TASK_LOCUS3918 PE=4 SV=1	TASK_LOCUS3918	3.3106	0.000149355	Up	120.48	19.9	14	14	1.60266	1.44993	1.5555	0.405654	0.451613	0.534653	cytoplasm	K05741	DIAPH2; diaphanous 2	map04810 Regulation of actin cytoskeleton	GO:0000003 reproduction; GO:0000226 microtubule cytoskeleton organization; GO:0000278 mitotic cell cycle; GO:0000281 mitotic cytokinesis; GO:0000902 cell morphogenesis; GO:0000904 cell morphogenesis involved in differentiation; GO:0000910 cytokinesis; GO:0000912 assembly of actomyosin apparatus involved in cytokinesis; GO:0000915 actomyosin contractile ring assembly; GO:0001700 embryonic developm…	GO:0001726 ruffle; GO:0005622 intracellular; GO:0005623 cell; GO:0005634 nucleus; GO:0005730 nucleolus; GO:0005737 cytoplasm; GO:0005768 endosome; GO:0005769 early endosome; GO:0005783 endoplasmic reticulum; GO:0005819 spindle; GO:0005829 cytosol; GO:0005856 cytoskeleton; GO:0005886 plasma membrane; GO:0005903 brush border; GO:0005912 adherens junction; GO:0005938 cell cortex; GO:0009898 cytoplas…	GO:0003779 actin binding; GO:0005102 signaling receptor binding; GO:0005488 binding; GO:0005515 protein binding; GO:0005522 profilin binding; GO:0005543 phospholipid binding; GO:0005546 phosphatidylinositol-4,5-bisphosphate binding; GO:0008092 cytoskeletal protein binding; GO:0008289 lipid binding; GO:0017016 Ras GTPase binding; GO:0017048 Rho GTPase binding; GO:0019899 enzyme binding; GO:0031267…			TZ	KOG1924	RhoA GTPase effector DIA/Diaphanous
A0A0R3W2C5	Hypothetical transcript(predicted) OS=Taenia asiatica OX=60517 GN=TASK_LOCUS3954 PE=4 SV=1	TASK_LOCUS3954	0.1668	0.00489434	Down	13.382	28.2	5	5	0.328366	0.393432	0.136125	1.66947	1.54536	1.92725	mitochondria
A0A0R3W2C6	Glutathione transferase OS=Taenia asiatica OX=60517 GN=TASK_LOCUS3957 PE=3 SV=1	TASK_LOCUS3957	2.2618	1.82019e-05	Up	27.537	15.1	5	5	1.37587	1.32694	1.45772	0.608594	0.636863	0.594011	cytoplasm							PF00043	Glutathione S-transferase, C-terminal domain	O	KOG1695	Glutathione S-transferase
A0A0R3W2C8	COX6C domain-containing protein OS=Taenia asiatica OX=60517 GN=TASK_LOCUS3960 PE=3 SV=1	TASK_LOCUS3960	2.2458	0.0110671	Up	9.8512	16.5	2	2	1.35172	1.44836	1.05542	0.518029	0.626467		mitochondria
A0A0R3W2D3	Dynein light chain(predicted) OS=Taenia asiatica OX=60517 GN=TASK_LOCUS3967 PE=4 SV=1	TASK_LOCUS3967	2.8566	0.00175861	Up	21.541	22.4	4	4	1.39878	1.58757	1.45785	0.536126	0.628072	0.391596	extracellular							PF01221	Dynein light chain type 1	S	KOG3430	Dynein light chain type 1
A0A0R3W2E0	Actin-related protein 2/3 complex subunit 4 OS=Taenia asiatica OX=60517 GN=TASK_LOCUS3974 PE=3 SV=1	TASK_LOCUS3974	1.9123	0.000426773	Up	21.533	33.2	5	5	1.36452	1.40125	1.17398	0.703892	0.653976	0.702382	mitochondria	K05755	ARPC4; actin related protein 2/3 complex, subunit 4	map04144 Endocytosis; map04666 Fc gamma R-mediated phagocytosis; map04810 Regulation of actin cytoskeleton; map05100 Bacterial invasion of epithelial cells; map05130 Pathogenic Escherichia coli infection; map05131 Shigellosis; map05132 Salmonella infection	GO:0000902 cell morphogenesis; GO:0001667 ameboidal-type cell migration; GO:0002009 morphogenesis of an epithelium; GO:0002252 immune effector process; GO:0002253 activation of immune response; GO:0002376 immune system process; GO:0002429 immune response-activating cell surface receptor signaling pathway; GO:0002431 Fc receptor mediated stimulatory signaling pathway; GO:0002433 immune response-re…	GO:0005622 intracellular; GO:0005623 cell; GO:0005737 cytoplasm; GO:0005829 cytosol; GO:0005856 cytoskeleton; GO:0005885 Arp2/3 protein complex; GO:0015629 actin cytoskeleton; GO:0032991 protein-containing complex; GO:0043226 organelle; GO:0043228 non-membrane-bounded organelle; GO:0043229 intracellular organelle; GO:0043232 intracellular non-membrane-bounded organelle;	GO:0003779 actin binding; GO:0005198 structural molecule activity; GO:0005200 structural constituent of cytoskeleton; GO:0005488 binding; GO:0005515 protein binding; GO:0008092 cytoskeletal protein binding; GO:0019899 enzyme binding;			Z	KOG1876	Actin-related protein Arp2/3 complex, subunit ARPC4
A0A0R3W2E6	Expressed conserved protein(predicted) OS=Taenia asiatica OX=60517 GN=TASK_LOCUS3982 PE=4 SV=1	TASK_LOCUS3982	4.1141	0.00204063	Up	47.55	16.7	6	6	1.38506	1.33294	2.10878	0.39342	0.477172	0.302629	cytoplasm
A0A0R3W2E7	Calcium binding protein 39(predicted) OS=Taenia asiatica OX=60517 GN=TASK_LOCUS3984 PE=3 SV=1	TASK_LOCUS3984	0.1847	2.30294e-08	Down	45.575	56.3	23	23	0.31159	0.315046	0.308977	1.68162	1.65654	1.72623	cytoplasm	K08272	CAB39, MO25; calcium binding protein 39	map04150 mTOR signaling pathway; map04152 AMPK signaling pathway	GO:0001700 embryonic development via the syncytial blastoderm; GO:0001775 cell activation; GO:0001932 regulation of protein phosphorylation; GO:0001934 positive regulation of protein phosphorylation; GO:0002252 immune effector process; GO:0002263 cell activation involved in immune response; GO:0002274 myeloid leukocyte activation; GO:0002275 myeloid cell activation involved in immune response; GO…	GO:0005576 extracellular region; GO:0005622 intracellular; GO:0005623 cell; GO:0005634 nucleus; GO:0005737 cytoplasm; GO:0005829 cytosol; GO:0012505 endomembrane system; GO:0030141 secretory granule; GO:0031410 cytoplasmic vesicle; GO:0031974 membrane-enclosed lumen; GO:0031982 vesicle; GO:0031983 vesicle lumen; GO:0032991 protein-containing complex; GO:0034774 secretory granule lumen; GO:0043226…	GO:0005488 binding; GO:0005509 calcium ion binding; GO:0005515 protein binding; GO:0008047 enzyme activator activity; GO:0019207 kinase regulator activity; GO:0019209 kinase activator activity; GO:0019887 protein kinase regulator activity; GO:0019899 enzyme binding; GO:0019900 kinase binding; GO:0030234 enzyme regulator activity; GO:0030295 protein kinase activator activity; GO:0043167 ion bindin…			S	KOG1566	Conserved protein Mo25
A0A0R3W2H5	NEDD8-activating enzyme E1 catalytic subunit OS=Taenia asiatica OX=60517 GN=TASK_LOCUS4022 PE=3 SV=2	TASK_LOCUS4022	0.5001	0.0011331	Down	136.05	7	5	5	0.560797	0.716006	0.723589	1.34574	1.30497	1.34889	plasma membrane	K10686	UBE1C, UBA3; ubiquitin-activating enzyme E1 C [EC:6.2.1.45]	map04120 Ubiquitin mediated proteolysis				PF00899; PF08825; PF00581; PF00181; PF03947	ThiF family; E2 binding domain; Rhodanese-like domain; Ribosomal Proteins L2, RNA binding domain; Ribosomal Proteins L2, C-terminal domain
A0A0R3W2H9	Peptidase A1 domain-containing protein OS=Taenia asiatica OX=60517 GN=TASK_LOCUS4027 PE=3 SV=1	TASK_LOCUS4027	3.3305	3.31912e-05	Up	47.059	47.3	13	13	1.61567	1.61057	1.38824	0.476065	0.475153	0.434307	plasma membrane	K01379	CTSD; cathepsin D [EC:3.4.23.5]	map04071 Sphingolipid signaling pathway; map04140 Autophagy - animal; map04142 Lysosome; map04210 Apoptosis; map04915 Estrogen signaling pathway; map05152 Tuberculosis						O	KOG1339	Aspartyl protease
A0A0R3W2I6	Non-specific serine/threonine protein kinase OS=Taenia asiatica OX=60517 GN=TASK_LOCUS4037 PE=4 SV=1	TASK_LOCUS4037	5.836	4.1715e-05	Up	61.184	26	9	9	1.713	1.75846	1.65084	0.316821	0.318155	0.242725	nucleus	K08835	OXSR1, STK39; serine/threonine-protein kinase OSR1/STK39 [EC:2.7.11.1]		GO:0000187 activation of MAPK activity; GO:0001885 endothelial cell development; GO:0001894 tissue homeostasis; GO:0001932 regulation of protein phosphorylation; GO:0001933 negative regulation of protein phosphorylation; GO:0001934 positive regulation of protein phosphorylation; GO:0002009 morphogenesis of an epithelium; GO:0002028 regulation of sodium ion transport; GO:0002064 epithelial cell de…	GO:0005622 intracellular; GO:0005623 cell; GO:0005634 nucleus; GO:0005654 nucleoplasm; GO:0005737 cytoplasm; GO:0005829 cytosol; GO:0005856 cytoskeleton; GO:0005886 plasma membrane; GO:0016020 membrane; GO:0016323 basolateral plasma membrane; GO:0016324 apical plasma membrane; GO:0019898 extrinsic component of membrane; GO:0031974 membrane-enclosed lumen; GO:0031981 nuclear lumen; GO:0043226 orga…	GO:0000166 nucleotide binding; GO:0000287 magnesium ion binding; GO:0003824 catalytic activity; GO:0004672 protein kinase activity; GO:0004674 protein serine/threonine kinase activity; GO:0005488 binding; GO:0005515 protein binding; GO:0005524 ATP binding; GO:0008144 drug binding; GO:0016301 kinase activity; GO:0016740 transferase activity; GO:0016772 transferase activity, transferring phosphorus…	PF00069; PF12202	Protein kinase domain; Oxidative-stress-responsive kinase 1 C terminal	T	KOG0582	Ste20-like serine/threonine protein kinase
A0A0R3W2J1	ADK_lid domain-containing protein OS=Taenia asiatica OX=60517 GN=TASK_LOCUS4042 PE=3 SV=1	TASK_LOCUS4042	3.0586	0.00149749	Up	28.065	40.7	11	11	1.38753	1.54134	1.5928	0.595403	0.513021	0.369912	cytoplasm	K00939	adk, AK; adenylate kinase [EC:2.7.4.3]	map00230 Purine metabolism; map00730 Thiamine metabolism; map01100 Metabolic pathways	GO:0001889 liver development; GO:0002244 hematopoietic progenitor cell differentiation; GO:0002376 immune system process; GO:0002520 immune system development; GO:0002521 leukocyte differentiation; GO:0006091 generation of precursor metabolites and energy; GO:0006119 oxidative phosphorylation; GO:0006139 nucleobase-containing compound metabolic process; GO:0006144 purine nucleobase metabolic proc…	GO:0005622 intracellular; GO:0005623 cell; GO:0005634 nucleus; GO:0005737 cytoplasm; GO:0005739 mitochondrion; GO:0005740 mitochondrial envelope; GO:0005743 mitochondrial inner membrane; GO:0005758 mitochondrial intermembrane space; GO:0005829 cytosol; GO:0005929 cilium; GO:0016020 membrane; GO:0019866 organelle inner membrane; GO:0031090 organelle membrane; GO:0031514 motile cilium; GO:0031966 m…	GO:0003824 catalytic activity; GO:0004017 adenylate kinase activity; GO:0016301 kinase activity; GO:0016740 transferase activity; GO:0016772 transferase activity, transferring phosphorus-containing groups; GO:0016776 phosphotransferase activity, phosphate group as acceptor; GO:0019205 nucleobase-containing compound kinase activity; GO:0050145 nucleoside monophosphate kinase activity;	PF00406; PF05191	Adenylate kinase; Adenylate kinase, active site lid	F	KOG3078	Adenylate kinase
A0A0R3W2J6	Succinate dehydrogenase [ubiquinone] flavoprotein subunit, mitochondrial OS=Taenia asiatica OX=60517 GN=TASK_LOCUS4049 PE=3 SV=2	TASK_LOCUS4049	22.0286	2.10835e-07	Up	70.647	57.5	31	31	1.86308	1.93307	1.9433	0.090903	0.089604	0.080039	mitochondria	K00234	SDHA, SDH1; succinate dehydrogenase (ubiquinone) flavoprotein subunit [EC:1.3.5.1]	map00020 Citrate cycle (TCA cycle); map00190 Oxidative phosphorylation; map01100 Metabolic pathways; map01200 Carbon metabolism; map04714 Thermogenesis; map04932 Non-alcoholic fatty liver disease (NAFLD); map05010 Alzheimer disease; map05012 Parkinson disease; map05016 Huntington disease	GO:0006082 organic acid metabolic process; GO:0006091 generation of precursor metabolites and energy; GO:0006099 tricarboxylic acid cycle; GO:0006101 citrate metabolic process; GO:0006105 succinate metabolic process; GO:0006119 oxidative phosphorylation; GO:0006121 mitochondrial electron transport, succinate to ubiquinone; GO:0006139 nucleobase-containing compound metabolic process; GO:0006163 pu…	GO:0005622 intracellular; GO:0005623 cell; GO:0005634 nucleus; GO:0005730 nucleolus; GO:0005737 cytoplasm; GO:0005739 mitochondrion; GO:0005740 mitochondrial envelope; GO:0005743 mitochondrial inner membrane; GO:0005746 mitochondrial respirasome; GO:0005749 mitochondrial respiratory chain complex II, succinate dehydrogenase complex (ubiquinone); GO:0016020 membrane; GO:0019866 organelle inner mem…	GO:0000104 succinate dehydrogenase activity; GO:0003824 catalytic activity; GO:0008177 succinate dehydrogenase (ubiquinone) activity; GO:0009055 electron transfer activity; GO:0016491 oxidoreductase activity; GO:0016627 oxidoreductase activity, acting on the CH-CH group of donors; GO:0016635 oxidoreductase activity, acting on the CH-CH group of donors, quinone or related compound as acceptor;	PF02910	Fumarate reductase flavoprotein C-term	C	KOG2403	Succinate dehydrogenase, flavoprotein subunit
A0A0R3W2J8	Dimethylargininase OS=Taenia asiatica OX=60517 GN=TASK_LOCUS4054 PE=3 SV=1	TASK_LOCUS4054	2.522	1.93265e-05	Up	30.377	37.7	7	7	1.35392	1.48574	1.45674	0.53782	0.58816	0.577616	cytoplasm,nucleus	K01482	DDAH, ddaH; dimethylargininase [EC:3.5.3.18]		GO:0000052 citrulline metabolic process; GO:0001505 regulation of neurotransmitter levels; GO:0003008 system process; GO:0003013 circulatory system process; GO:0003018 vascular process in circulatory system; GO:0003073 regulation of systemic arterial blood pressure; GO:0006082 organic acid metabolic process; GO:0006464 cellular protein modification process; GO:0006520 cellular amino acid metaboli…	GO:0005622 intracellular; GO:0005623 cell; GO:0005737 cytoplasm; GO:0005829 cytosol;	GO:0003824 catalytic activity; GO:0005488 binding; GO:0008270 zinc ion binding; GO:0016403 dimethylargininase activity; GO:0016597 amino acid binding; GO:0016787 hydrolase activity; GO:0016810 hydrolase activity, acting on carbon-nitrogen (but not peptide) bonds; GO:0016813 hydrolase activity, acting on carbon-nitrogen (but not peptide) bonds, in linear amidines; GO:0031406 carboxylic acid bindin…
A0A0R3W2K5	Protein-synthesizing GTPase OS=Taenia asiatica OX=60517 GN=TASK_LOCUS4065 PE=4 SV=1	TASK_LOCUS4065	7.4644	0.000129285	Up	49.975	41.8	11	11	1.392	2.21891	1.68024	0.229269	0.234793	0.244791	cytoplasm	K03242	EIF2S3; translation initiation factor 2 subunit 3	map03013 RNA transport	GO:0001731 formation of translation preinitiation complex; GO:0002181 cytoplasmic translation; GO:0002183 cytoplasmic translational initiation; GO:0006412 translation; GO:0006413 translational initiation; GO:0006518 peptide metabolic process; GO:0006807 nitrogen compound metabolic process; GO:0008152 metabolic process; GO:0009058 biosynthetic process; GO:0009059 macromolecule biosynthetic process…	GO:0005622 intracellular; GO:0005623 cell; GO:0005737 cytoplasm; GO:0016282 eukaryotic 43S preinitiation complex; GO:0032991 protein-containing complex; GO:0043614 multi-eIF complex; GO:0070993 translation preinitiation complex; GO:1990904 ribonucleoprotein complex;	GO:0003676 nucleic acid binding; GO:0003723 RNA binding; GO:0003743 translation initiation factor activity; GO:0005488 binding; GO:0008135 translation factor activity, RNA binding; GO:0097159 organic cyclic compound binding; GO:1901363 heterocyclic compound binding;	PF00009; PF03144; PF09173	Elongation factor Tu GTP binding domain; Elongation factor Tu domain 2; Initiation factor eIF2 gamma, C terminal	J	KOG0466	Translation initiation factor 2, gamma subunit (eIF-2gamma; GTPase)
A0A0R3W2K8	Calmodulin OS=Taenia asiatica OX=60517 GN=TASK_LOCUS4069 PE=3 SV=1	TASK_LOCUS4069	0.2291	4.92581e-06	Down	16.819	61.7	9	9	0.357885	0.376117	0.384496	1.57319	1.55254	1.75578	cytoplasm,nucleus	K02183	CALM; calmodulin	map04014 Ras signaling pathway; map04015 Rap1 signaling pathway; map04020 Calcium signaling pathway; map04022 cGMP-PKG signaling pathway; map04024 cAMP signaling pathway; map04070 Phosphatidylinositol signaling system; map04114 Oocyte meiosis; map04218 Cellular senescence; map04261 Adrenergic signaling in cardiomyocytes; map04270 Vascular smooth muscle contraction; map04371 Apelin signaling pathw…	GO:0000003 reproduction; GO:0000226 microtubule cytoskeleton organization; GO:0006810 transport; GO:0006897 endocytosis; GO:0006909 phagocytosis; GO:0006928 movement of cell or subcellular component; GO:0006996 organelle organization; GO:0007010 cytoskeleton organization; GO:0007017 microtubule-based process; GO:0007049 cell cycle; GO:0007163 establishment or maintenance of cell polarity; GO:0007…	GO:0005622 intracellular; GO:0005623 cell; GO:0005634 nucleus; GO:0005635 nuclear envelope; GO:0005813 centrosome; GO:0005815 microtubule organizing center; GO:0005819 spindle; GO:0005856 cytoskeleton; GO:0012505 endomembrane system; GO:0015630 microtubule cytoskeleton; GO:0016020 membrane; GO:0031090 organelle membrane; GO:0031965 nuclear membrane; GO:0031967 organelle envelope; GO:0031975 envel…	GO:0005488 binding; GO:0005515 protein binding;	PF13499	EF-hand domain pair	T	KOG0027	Calmodulin and related proteins (EF-Hand superfamily)
A0A0R3W2L2	Calcium binding protein(predicted) OS=Taenia asiatica OX=60517 GN=TASK_LOCUS4075 PE=4 SV=1	TASK_LOCUS4075	0.0658	9.22742e-05	Down	16.565	20.4	2	2		0.125766	0.121191	1.91112	1.84192		cytoplasm	K02183	CALM; calmodulin	map04014 Ras signaling pathway; map04015 Rap1 signaling pathway; map04020 Calcium signaling pathway; map04022 cGMP-PKG signaling pathway; map04024 cAMP signaling pathway; map04070 Phosphatidylinositol signaling system; map04114 Oocyte meiosis; map04218 Cellular senescence; map04261 Adrenergic signaling in cardiomyocytes; map04270 Vascular smooth muscle contraction; map04371 Apelin signaling pathw…				PF13499	EF-hand domain pair	T	KOG0032	Ca2+/calmodulin-dependent protein kinase, EF-Hand protein superfamily
A0A0R3W2P8	Fn3_like domain-containing protein OS=Taenia asiatica OX=60517 GN=TASK_LOCUS4124 PE=3 SV=1	TASK_LOCUS4124	0.5414	7.52575e-07	Down	93.782	29.3	17	17	0.693808	0.702253	0.711381	1.31154	1.27439	1.30663	extracellular	K05349	bglX; beta-glucosidase [EC:3.2.1.21]	map00500 Starch and sucrose metabolism; map01100 Metabolic pathways				PF00933; PF01915	Glycosyl hydrolase family 3 N terminal domain; Glycosyl hydrolase family 3 C-terminal domain
A0A0R3W2P9	Prefoldin subunit 3 OS=Taenia asiatica OX=60517 GN=TASK_LOCUS4125 PE=3 SV=1	TASK_LOCUS4125	0.3094	5.50503e-06	Down	22.158	27.5	5	5	0.453758	0.474363	0.489495	1.61657	1.4912	1.47462	cytoplasm				GO:0000003 reproduction; GO:0000212 meiotic spindle organization; GO:0000226 microtubule cytoskeleton organization; GO:0000278 mitotic cell cycle; GO:0000280 nuclear division; GO:0006996 organelle organization; GO:0007010 cytoskeleton organization; GO:0007017 microtubule-based process; GO:0007021 tubulin complex assembly; GO:0007049 cell cycle; GO:0007051 spindle organization; GO:0007052 mitotic …	GO:0005622 intracellular; GO:0005623 cell; GO:0005634 nucleus; GO:0005737 cytoplasm; GO:0005829 cytosol; GO:0005844 polysome; GO:0016272 prefoldin complex; GO:0032991 protein-containing complex; GO:0043226 organelle; GO:0043227 membrane-bounded organelle; GO:0043229 intracellular organelle; GO:0043231 intracellular membrane-bounded organelle; GO:1990904 ribonucleoprotein complex;	GO:0005488 binding; GO:0005515 protein binding; GO:0008092 cytoskeletal protein binding; GO:0015631 tubulin binding; GO:0048487 beta-tubulin binding;			O	KOG3313	Molecular chaperone Prefoldin, subunit 3
A0A0R3W2T2	Ras protein m ras(predicted) OS=Taenia asiatica OX=60517 GN=TASK_LOCUS4168 PE=4 SV=1	TASK_LOCUS4168	28.2221	0.000444724	Up	20.379	21.9	2	2	1.60248	1.63569	1.64645	0.072701		0.042684	cytoplasm	K07831	MRAS; Ras-related protein M-Ras	map04010 MAPK signaling pathway; map04014 Ras signaling pathway; map04015 Rap1 signaling pathway; map04072 Phospholipase D signaling pathway; map04137 Mitophagy - animal; map04140 Autophagy - animal; map04218 Cellular senescence; map04371 Apelin signaling pathway; map04625 C-type lectin receptor signaling pathway; map04810 Regulation of actin cytoskeleton; map05205 Proteoglycans in cancer	GO:0006996 organelle organization; GO:0007010 cytoskeleton organization; GO:0007154 cell communication; GO:0007165 signal transduction; GO:0007264 small GTPase mediated signal transduction; GO:0007265 Ras protein signal transduction; GO:0007275 multicellular organism development; GO:0007517 muscle organ development; GO:0009987 cellular process; GO:0010033 response to organic substance; GO:0016043…	GO:0005623 cell; GO:0005886 plasma membrane; GO:0016020 membrane; GO:0071944 cell periphery;	GO:0003824 catalytic activity; GO:0003924 GTPase activity; GO:0005488 binding; GO:0005515 protein binding; GO:0016462 pyrophosphatase activity; GO:0016787 hydrolase activity; GO:0016817 hydrolase activity, acting on acid anhydrides; GO:0016818 hydrolase activity, acting on acid anhydrides, in phosphorus-containing anhydrides; GO:0017111 nucleoside-triphosphatase activity; GO:0030742 GTP-dependent…	PF00071	Ras family	S	KOG0395	Ras-related GTPase
A0A0R3W2W2	Purine nucleoside phosphorylase OS=Taenia asiatica OX=60517 GN=TASK_LOCUS4202 PE=3 SV=1	TASK_LOCUS4202	0.1982	1.52297e-07	Down	32.358	26.7	6	6	0.337074	0.320013	0.335229	1.70936	1.65446	1.64387	cytoplasm	K00772	mtaP, MTAP; 5'-methylthioadenosine phosphorylase [EC:2.4.2.28]	map00270 Cysteine and methionine metabolism; map01100 Metabolic pathways	GO:0000096 sulfur amino acid metabolic process; GO:0000097 sulfur amino acid biosynthetic process; GO:0006082 organic acid metabolic process; GO:0006139 nucleobase-containing compound metabolic process; GO:0006520 cellular amino acid metabolic process; GO:0006555 methionine metabolic process; GO:0006725 cellular aromatic compound metabolic process; GO:0006790 sulfur compound metabolic process; GO…	GO:0005622 intracellular; GO:0005623 cell; GO:0005737 cytoplasm; GO:0005829 cytosol;	GO:0003824 catalytic activity; GO:0004645 1,4-alpha-oligoglucan phosphorylase activity; GO:0004731 purine-nucleoside phosphorylase activity; GO:0016740 transferase activity; GO:0016757 transferase activity, transferring glycosyl groups; GO:0016758 transferase activity, transferring hexosyl groups; GO:0016763 transferase activity, transferring pentosyl groups; GO:0017061 S-methyl-5-thioadenosine p…	PF01048	Phosphorylase superfamily	F	KOG3985	Methylthioadenosine phosphorylase MTAP
A0A0R3W2W3	60S acidic ribosomal protein P0 OS=Taenia asiatica OX=60517 GN=TASK_LOCUS4203 PE=3 SV=1	TASK_LOCUS4203	7.9667	0.000693776	Up	35.687	34.7	9	9	1.74749	1.32974	1.53667	0.167537		0.218562	mitochondria	K02941	RP-LP0, RPLP0; large subunit ribosomal protein LP0	map03010 Ribosome	GO:0000184 nuclear-transcribed mRNA catabolic process, nonsense-mediated decay; GO:0000956 nuclear-transcribed mRNA catabolic process; GO:0002181 cytoplasmic translation; GO:0006139 nucleobase-containing compound metabolic process; GO:0006259 DNA metabolic process; GO:0006401 RNA catabolic process; GO:0006402 mRNA catabolic process; GO:0006412 translation; GO:0006413 translational initiation; GO:…	GO:0005622 intracellular; GO:0005623 cell; GO:0005634 nucleus; GO:0005737 cytoplasm; GO:0005783 endoplasmic reticulum; GO:0005829 cytosol; GO:0005840 ribosome; GO:0012505 endomembrane system; GO:0015934 large ribosomal subunit; GO:0016020 membrane; GO:0022625 cytosolic large ribosomal subunit; GO:0022626 cytosolic ribosome; GO:0030425 dendrite; GO:0032991 protein-containing complex; GO:0035770 ri…	GO:0003735 structural constituent of ribosome; GO:0003824 catalytic activity; GO:0003906 DNA-(apurinic or apyrimidinic site) endonuclease activity; GO:0004518 nuclease activity; GO:0004519 endonuclease activity; GO:0004520 endodeoxyribonuclease activity; GO:0004536 deoxyribonuclease activity; GO:0005198 structural molecule activity; GO:0005488 binding; GO:0016787 hydrolase activity; GO:0016788 hy…			J	KOG0815	60S acidic ribosomal protein P0
A0A0R3W2X1	Anamorsin homolog OS=Taenia asiatica OX=60517 GN=TASK_LOCUS4211 PE=3 SV=1	TASK_LOCUS4211	0.2257	2.57751e-07	Down	32.297	31.5	5	5	0.369334	0.381266	0.35435	1.62963	1.6237	1.64171	cytoplasm,nucleus	K22746	CIAPIN1, DRE2; anamorsin		GO:0000003 reproduction; GO:0002064 epithelial cell development; GO:0002065 columnar/cuboidal epithelial cell differentiation; GO:0002066 columnar/cuboidal epithelial cell development; GO:0002376 immune system process; GO:0002520 immune system development; GO:0003006 developmental process involved in reproduction; GO:0006790 sulfur compound metabolic process; GO:0007275 multicellular organism dev…	GO:0005622 intracellular; GO:0005623 cell; GO:0005634 nucleus; GO:0005654 nucleoplasm; GO:0005730 nucleolus; GO:0005737 cytoplasm; GO:0005739 mitochondrion; GO:0031974 membrane-enclosed lumen; GO:0031981 nuclear lumen; GO:0043226 organelle; GO:0043227 membrane-bounded organelle; GO:0043228 non-membrane-bounded organelle; GO:0043229 intracellular organelle; GO:0043231 intracellular membrane-bounde…	GO:0005488 binding; GO:0048037 cofactor binding; GO:0051536 iron-sulfur cluster binding; GO:0051537 2 iron, 2 sulfur cluster binding; GO:0051540 metal cluster binding;			S	KOG4020	Protein DRE2, required for cell viability
A0A0R3W2X3	AMP_N domain-containing protein OS=Taenia asiatica OX=60517 GN=TASK_LOCUS4213 PE=4 SV=2	TASK_LOCUS4213	0.1029	2.51808e-08	Down	55.349	20.6	7	7	0.186763	0.189788	0.183265	1.79981	1.86689	1.77348	cytoplasm	K14213	PEPD; Xaa-Pro dipeptidase [EC:3.4.13.9]		GO:0006082 organic acid metabolic process; GO:0006508 proteolysis; GO:0006520 cellular amino acid metabolic process; GO:0006807 nitrogen compound metabolic process; GO:0008152 metabolic process; GO:0009987 cellular process; GO:0019538 protein metabolic process; GO:0019752 carboxylic acid metabolic process; GO:0043170 macromolecule metabolic process; GO:0043436 oxoacid metabolic process; GO:004423…	GO:0005622 intracellular; GO:0005623 cell; GO:0005634 nucleus; GO:0005654 nucleoplasm; GO:0031974 membrane-enclosed lumen; GO:0031981 nuclear lumen; GO:0043226 organelle; GO:0043227 membrane-bounded organelle; GO:0043229 intracellular organelle; GO:0043231 intracellular membrane-bounded organelle; GO:0043233 organelle lumen; GO:0070013 intracellular organelle lumen;	GO:0003824 catalytic activity; GO:0004177 aminopeptidase activity; GO:0004180 carboxypeptidase activity; GO:0004181 metallocarboxypeptidase activity; GO:0008233 peptidase activity; GO:0008235 metalloexopeptidase activity; GO:0008237 metallopeptidase activity; GO:0008238 exopeptidase activity; GO:0008239 dipeptidyl-peptidase activity; GO:0016787 hydrolase activity; GO:0070011 peptidase activity, a…	PF05195; PF00557	Aminopeptidase P, N-terminal domain; Metallopeptidase family M24	E	KOG2737	Putative metallopeptidase
A0A0R3W2Y4	Fibrillar collagen NC1 domain-containing protein OS=Taenia asiatica OX=60517 GN=TASK_LOCUS4230 PE=4 SV=1	TASK_LOCUS4230	2.3256	0.000394474	Up	123.64	40.3	27	27	1.40519	1.52489	1.26572	0.588921	0.664648	0.550634	nucleus	K19720	COL3A; collagen, type III, alpha	map04611 Platelet activation; map04926 Relaxin signaling pathway; map04933 AGE-RAGE signaling pathway in diabetic complications; map04974 Protein digestion and absorption; map05146 Amoebiasis						W	KOG3544	Collagens (type IV and type XIII), and related proteins
A0A0R3W2Y8	Fasciclin-3(predicted) OS=Taenia asiatica OX=60517 GN=TASK_LOCUS4235 PE=4 SV=1	TASK_LOCUS4235	1.629	2.64029e-06	Up	60.318	52.9	24	24	1.26086	1.22586	1.23108	0.764501	0.747447	0.770246	cytoplasm	K19519	TGFBI, BIGH3; transforming growth factor-beta-induced protein		GO:0000902 cell morphogenesis; GO:0000904 cell morphogenesis involved in differentiation; GO:0002682 regulation of immune system process; GO:0002683 negative regulation of immune system process; GO:0007155 cell adhesion; GO:0007275 multicellular organism development; GO:0007399 nervous system development; GO:0007409 axonogenesis; GO:0008285 negative regulation of cell population proliferation; GO…		GO:0005488 binding; GO:0005515 protein binding; GO:0050839 cell adhesion molecule binding;	PF02469	Fasciclin domain	M	KOG1437	Fasciclin and related adhesion glycoproteins
A0A0R3W2Z5	Myoferlin(predicted) OS=Taenia asiatica OX=60517 GN=TASK_LOCUS4243 PE=3 SV=2	TASK_LOCUS4243	2.9103	3.62579e-07	Up	214.18	43.5	70	70	1.51914	1.49712	1.44933	0.520819	0.50869	0.504906	cytoplasm	K18261	DYSF; dysferlin					PF00168; PF08165; PF08150	C2 domain; FerA (NUC095) domain; FerB (NUC096) domain	M	KOG1326	Membrane-associated protein FER-1 and related ferlins, contain multiple C2 domains
A0A0R3W319	Glucose-regulated protein(predicted) OS=Taenia asiatica OX=60517 GN=TASK_LOCUS4273 PE=3 SV=1	TASK_LOCUS4273	4.5802	5.82046e-06	Up	71.988	46	27	24	1.57356	1.70097	1.65024	0.329158	0.368936	0.377138	extracellular	K09490	HSPA5, BIP; heat shock 70kDa protein 5	map03060 Protein export; map04141 Protein processing in endoplasmic reticulum; map04918 Thyroid hormone synthesis; map05020 Prion diseases	GO:0006950 response to stress; GO:0006986 response to unfolded protein; GO:0007154 cell communication; GO:0007165 signal transduction; GO:0009987 cellular process; GO:0010033 response to organic substance; GO:0023052 signaling; GO:0030968 endoplasmic reticulum unfolded protein response; GO:0033554 cellular response to stress; GO:0034620 cellular response to unfolded protein; GO:0034976 response t…	GO:0005622 intracellular; GO:0005623 cell; GO:0005737 cytoplasm; GO:0005783 endoplasmic reticulum; GO:0005788 endoplasmic reticulum lumen; GO:0012505 endomembrane system; GO:0031974 membrane-enclosed lumen; GO:0032991 protein-containing complex; GO:0034663 endoplasmic reticulum chaperone complex; GO:0043226 organelle; GO:0043227 membrane-bounded organelle; GO:0043229 intracellular organelle; GO:0…	GO:0003824 catalytic activity; GO:0016462 pyrophosphatase activity; GO:0016787 hydrolase activity; GO:0016817 hydrolase activity, acting on acid anhydrides; GO:0016818 hydrolase activity, acting on acid anhydrides, in phosphorus-containing anhydrides; GO:0016887 ATPase activity; GO:0017111 nucleoside-triphosphatase activity;			O	KOG0100	Molecular chaperones GRP78/BiP/KAR2, HSP70 superfamily
A0A0R3W340	Annexin OS=Taenia asiatica OX=60517 GN=TASK_LOCUS4301 PE=3 SV=1	TASK_LOCUS4301	2.4805	0.00125666	Up	35.547	44	15	15	1.56611	1.52749	1.18249	0.520755	0.552997	0.650158	cytoplasm	K17095	ANXA7_11; annexin A7/11		GO:0001501 skeletal system development; GO:0001667 ameboidal-type cell migration; GO:0001755 neural crest cell migration; GO:0002062 chondrocyte differentiation; GO:0003413 chondrocyte differentiation involved in endochondral bone morphogenesis; GO:0003416 endochondral bone growth; GO:0003417 growth plate cartilage development; GO:0003418 growth plate cartilage chondrocyte differentiation; GO:000…	GO:0000323 lytic vacuole; GO:0001725 stress fiber; GO:0005622 intracellular; GO:0005623 cell; GO:0005634 nucleus; GO:0005737 cytoplasm; GO:0005739 mitochondrion; GO:0005740 mitochondrial envelope; GO:0005743 mitochondrial inner membrane; GO:0005764 lysosome; GO:0005765 lysosomal membrane; GO:0005768 endosome; GO:0005770 late endosome; GO:0005773 vacuole; GO:0005774 vacuolar membrane; GO:0005829 c…	GO:0000166 nucleotide binding; GO:0001786 phosphatidylserine binding; GO:0001882 nucleoside binding; GO:0001883 purine nucleoside binding; GO:0003779 actin binding; GO:0005215 transporter activity; GO:0005216 ion channel activity; GO:0005261 cation channel activity; GO:0005262 calcium channel activity; GO:0005488 binding; GO:0005496 steroid binding; GO:0005515 protein binding; GO:0005525 GTP bind…			U	KOG0819	Annexin
A0A0R3W349	RRM domain-containing protein OS=Taenia asiatica OX=60517 GN=TASK_LOCUS4316 PE=4 SV=1	TASK_LOCUS4316	10.301	5.38065e-05	Up	98.326	14.9	8	8	1.48258	1.95935	2.02714	0.200297	0.179149	0.151481	mitochondria	K13159	HNRNPL; heterogeneous nuclear ribonucleoprotein L		GO:0000375 RNA splicing, via transesterification reactions; GO:0000377 RNA splicing, via transesterification reactions with bulged adenosine as nucleophile; GO:0000381 regulation of alternative mRNA splicing, via spliceosome; GO:0000398 mRNA splicing, via spliceosome; GO:0000902 cell morphogenesis; GO:0000904 cell morphogenesis involved in differentiation; GO:0006139 nucleobase-containing compoun…	GO:0005622 intracellular; GO:0005623 cell; GO:0005634 nucleus; GO:0005654 nucleoplasm; GO:0005737 cytoplasm; GO:0005829 cytosol; GO:0031974 membrane-enclosed lumen; GO:0031981 nuclear lumen; GO:0032991 protein-containing complex; GO:0035770 ribonucleoprotein granule; GO:0043226 organelle; GO:0043227 membrane-bounded organelle; GO:0043228 non-membrane-bounded organelle; GO:0043229 intracellular or…	GO:0001067 regulatory region nucleic acid binding; GO:0003676 nucleic acid binding; GO:0003677 DNA binding; GO:0003723 RNA binding; GO:0003729 mRNA binding; GO:0003730 mRNA 3'-UTR binding; GO:0005488 binding; GO:0036002 pre-mRNA binding; GO:0097157 pre-mRNA intronic binding; GO:0097159 organic cyclic compound binding; GO:1901363 heterocyclic compound binding; GO:1990715 mRNA CDS binding;	PF11835; PF13893	Domain of unknown function (DUF3355); RNA recognition motif. (a.k.a. RRM, RBD, or RNP domain)	A	KOG1456	Heterogeneous nuclear ribonucleoprotein L (contains RRM repeats)
A0A0R3W350	Nucleoside diphosphate kinase OS=Taenia asiatica OX=60517 GN=TASK_LOCUS4317 PE=3 SV=1	TASK_LOCUS4317	0.1872	0.00011617	Down	17.557	54.1	8	8	0.287171	0.294206	0.364748	1.87521	1.75195	1.42671	cytoplasm	K00940	ndk, NME; nucleoside-diphosphate kinase [EC:2.7.4.6]	map00230 Purine metabolism; map00240 Pyrimidine metabolism; map00983 Drug metabolism - other enzymes; map01100 Metabolic pathways	GO:0000278 mitotic cell cycle; GO:0001667 ameboidal-type cell migration; GO:0002009 morphogenesis of an epithelium; GO:0006139 nucleobase-containing compound metabolic process; GO:0006163 purine nucleotide metabolic process; GO:0006164 purine nucleotide biosynthetic process; GO:0006165 nucleoside diphosphate phosphorylation; GO:0006183 GTP biosynthetic process; GO:0006213 pyrimidine nucleoside me…	GO:0005622 intracellular; GO:0005623 cell; GO:0005634 nucleus; GO:0005856 cytoskeleton; GO:0005874 microtubule; GO:0005880 nuclear microtubule; GO:0015630 microtubule cytoskeleton; GO:0043226 organelle; GO:0043227 membrane-bounded organelle; GO:0043228 non-membrane-bounded organelle; GO:0043229 intracellular organelle; GO:0043231 intracellular membrane-bounded organelle; GO:0043232 intracellular …	GO:0000166 nucleotide binding; GO:0000287 magnesium ion binding; GO:0001882 nucleoside binding; GO:0001883 purine nucleoside binding; GO:0003824 catalytic activity; GO:0004550 nucleoside diphosphate kinase activity; GO:0005488 binding; GO:0005515 protein binding; GO:0005524 ATP binding; GO:0005525 GTP binding; GO:0008017 microtubule binding; GO:0008092 cytoskeletal protein binding; GO:0008144 dru…	PF00334	Nucleoside diphosphate kinase	F	KOG0888	Nucleoside diphosphate kinase
A0A0R3W367	Vacuolar proton pump subunit E(predicted) OS=Taenia asiatica OX=60517 GN=TASK_LOCUS4336 PE=3 SV=1	TASK_LOCUS4336	1.7185	0.0172257	Up	26.189	25.7	7	6	1.37125	1.27864	1.14298	0.72675	0.574559	0.905813	cytoplasm	K02150	ATPeV1E, ATP6E; V-type H+-transporting ATPase subunit E	map00190 Oxidative phosphorylation; map01100 Metabolic pathways; map04145 Phagosome; map04150 mTOR signaling pathway; map04721 Synaptic vesicle cycle; map04966 Collecting duct acid secretion; map05110 Vibrio cholerae infection; map05120 Epithelial cell signaling in Helicobacter pylori infection; map05165 Human papillomavirus infection; map05323 Rheumatoid arthritis	GO:0000041 transition metal ion transport; GO:0006810 transport; GO:0006811 ion transport; GO:0006812 cation transport; GO:0006826 iron ion transport; GO:0007154 cell communication; GO:0007165 signal transduction; GO:0007166 cell surface receptor signaling pathway; GO:0007167 enzyme linked receptor protein signaling pathway; GO:0007169 transmembrane receptor protein tyrosine kinase signaling path…	GO:0005622 intracellular; GO:0005623 cell; GO:0005737 cytoplasm; GO:0005768 endosome; GO:0005829 cytosol; GO:0005886 plasma membrane; GO:0005902 microvillus; GO:0012505 endomembrane system; GO:0016020 membrane; GO:0016324 apical plasma membrane; GO:0016469 proton-transporting two-sector ATPase complex; GO:0031410 cytoplasmic vesicle; GO:0031982 vesicle; GO:0032991 protein-containing complex; GO:0…	GO:0003824 catalytic activity; GO:0005215 transporter activity; GO:0005488 binding; GO:0005515 protein binding; GO:0008324 cation transmembrane transporter activity; GO:0008553 proton-exporting ATPase activity, phosphorylative mechanism; GO:0015075 ion transmembrane transporter activity; GO:0015077 monovalent inorganic cation transmembrane transporter activity; GO:0015078 proton transmembrane tra…			C	KOG1664	Vacuolar H+-ATPase V1 sector, subunit E
A0A0R3W369	Vesicle associated membrane protein vamp(predicted) OS=Taenia asiatica OX=60517 GN=TASK_LOCUS4339 PE=4 SV=1	TASK_LOCUS4339	3.3333	0.0185125	Up	38.145	49	9	8	1.24455	2.09264	1.27819	0.552344	0.2483	0.583978	cytoplasm	K06096	VAPA; vesicle-associated membrane protein-associated protein A	map04979 Cholesterol metabolism	GO:0000226 microtubule cytoskeleton organization; GO:0001505 regulation of neurotransmitter levels; GO:0001775 cell activation; GO:0002252 immune effector process; GO:0002263 cell activation involved in immune response; GO:0002274 myeloid leukocyte activation; GO:0002275 myeloid cell activation involved in immune response; GO:0002283 neutrophil activation involved in immune response; GO:0002366 l…	GO:0000323 lytic vacuole; GO:0005576 extracellular region; GO:0005615 extracellular space; GO:0005622 intracellular; GO:0005623 cell; GO:0005634 nucleus; GO:0005635 nuclear envelope; GO:0005737 cytoplasm; GO:0005764 lysosome; GO:0005765 lysosomal membrane; GO:0005766 primary lysosome; GO:0005773 vacuole; GO:0005774 vacuolar membrane; GO:0005783 endoplasmic reticulum; GO:0005789 endoplasmic reticu…	GO:0005488 binding; GO:0005515 protein binding; GO:0008017 microtubule binding; GO:0008092 cytoskeletal protein binding; GO:0015631 tubulin binding; GO:0019899 enzyme binding; GO:0019904 protein domain specific binding; GO:0033149 FFAT motif binding; GO:0042802 identical protein binding; GO:0042803 protein homodimerization activity; GO:0046982 protein heterodimerization activity; GO:0046983 prote…	PF00635	MSP (Major sperm protein) domain	U	KOG0439	VAMP-associated protein involved in inositol metabolism
A0A0R3W382	Eukaryotic translation initiation factor 3 subunit L OS=Taenia asiatica OX=60517 GN=TASK_LOCUS4356 PE=3 SV=1	TASK_LOCUS4356	4.1588	0.00929884	Up	60.711	15.6	6	6	0.983281	1.94619	1.90746	0.509006	0.255539	0.398526	cytoplasm	K15029	EIF3L; translation initiation factor 3 subunit L		GO:0006412 translation; GO:0006413 translational initiation; GO:0006518 peptide metabolic process; GO:0006807 nitrogen compound metabolic process; GO:0008152 metabolic process; GO:0009058 biosynthetic process; GO:0009059 macromolecule biosynthetic process; GO:0009987 cellular process; GO:0010467 gene expression; GO:0016032 viral process; GO:0019080 viral gene expression; GO:0019081 viral translat…	GO:0001650 fibrillar center; GO:0005622 intracellular; GO:0005623 cell; GO:0005634 nucleus; GO:0005654 nucleoplasm; GO:0005730 nucleolus; GO:0005737 cytoplasm; GO:0005829 cytosol; GO:0005852 eukaryotic translation initiation factor 3 complex; GO:0031974 membrane-enclosed lumen; GO:0031981 nuclear lumen; GO:0032991 protein-containing complex; GO:0043226 organelle; GO:0043227 membrane-bounded organ…	GO:0003676 nucleic acid binding; GO:0003723 RNA binding; GO:0003743 translation initiation factor activity; GO:0005488 binding; GO:0008135 translation factor activity, RNA binding; GO:0097159 organic cyclic compound binding; GO:1901363 heterocyclic compound binding;			J	KOG3677	RNA polymerase I-associated factor - PAF67
A0A0R3W388	Purine nucleoside phosphorylase OS=Taenia asiatica OX=60517 GN=TASK_LOCUS4364 PE=3 SV=1	TASK_LOCUS4364	3.3255	3.17577e-08	Up	31.127	44.7	9	9	1.52654	1.54117	1.54517	0.466917	0.466634	0.453574	cytoplasm	K03783	punA, PNP; purine-nucleoside phosphorylase [EC:2.4.2.1]	map00230 Purine metabolism; map00240 Pyrimidine metabolism; map00760 Nicotinate and nicotinamide metabolism; map01100 Metabolic pathways				PF01048	Phosphorylase superfamily	F	KOG3984	Purine nucleoside phosphorylase
A0A0R3W390	Tubulin--tyrosine ligase-like protein 9 OS=Taenia asiatica OX=60517 GN=TASK_LOCUS4367 PE=3 SV=1	TASK_LOCUS4367	10.3707	1.36427e-05	Up	84.442	6.8	5	5	1.49431	1.64597	1.55772	0.146303	0.155701		mitochondria	K16603	TTLL9; tubulin polyglutamylase TTLL9 [EC:6.-.-.-]							O	KOG2157	Predicted tubulin-tyrosine ligase
A0A0R3W395	Cytoplasmic polyadenylation element binding(predicted) OS=Taenia asiatica OX=60517 GN=TASK_LOCUS4373 PE=4 SV=1	TASK_LOCUS4373	0.5031	0.0328578	Down	93.035	12.4	6	6	0.851417	0.530011	0.768958		1.37548	1.47413	nucleus	K02602	CPEB, ORB; cytoplasmic polyadenylation element-binding protein	map04114 Oocyte meiosis; map04320 Dorso-ventral axis formation; map04914 Progesterone-mediated oocyte maturation	GO:0006412 translation; GO:0006417 regulation of translation; GO:0006518 peptide metabolic process; GO:0006807 nitrogen compound metabolic process; GO:0008152 metabolic process; GO:0009058 biosynthetic process; GO:0009059 macromolecule biosynthetic process; GO:0009889 regulation of biosynthetic process; GO:0009890 negative regulation of biosynthetic process; GO:0009892 negative regulation of meta…	GO:0005622 intracellular; GO:0005623 cell; GO:0005634 nucleus; GO:0005737 cytoplasm; GO:0032991 protein-containing complex; GO:0043226 organelle; GO:0043227 membrane-bounded organelle; GO:0043229 intracellular organelle; GO:0043231 intracellular membrane-bounded organelle; GO:1990124 messenger ribonucleoprotein complex; GO:1990904 ribonucleoprotein complex;	GO:0000900 translation repressor activity, mRNA regulatory element binding; GO:0003676 nucleic acid binding; GO:0003723 RNA binding; GO:0003729 mRNA binding; GO:0003730 mRNA 3'-UTR binding; GO:0005488 binding; GO:0008135 translation factor activity, RNA binding; GO:0030371 translation repressor activity; GO:0043021 ribonucleoprotein complex binding; GO:0043022 ribosome binding; GO:0044877 protein…			A	KOG0129	Predicted RNA-binding protein (RRM superfamily)
A0A0R3W3A4	Ubiquitin carboxyl-terminal hydrolase MINDY OS=Taenia asiatica OX=60517 GN=TASK_LOCUS4385 PE=3 SV=1	TASK_LOCUS4385	0.3373	2.36433e-07	Down	44.056	11.5	4	4	0.501423	0.503283	0.5085	1.51857	1.45188	1.51634	cytoplasm,nucleus	K22647	MINDY3_4; ubiquitin carboxyl-terminal hydrolase MINDY-3/4 [EC:3.4.19.12]		GO:0006464 cellular protein modification process; GO:0006508 proteolysis; GO:0006807 nitrogen compound metabolic process; GO:0008152 metabolic process; GO:0009987 cellular process; GO:0016579 protein deubiquitination; GO:0019538 protein metabolic process; GO:0036211 protein modification process; GO:0043170 macromolecule metabolic process; GO:0043412 macromolecule modification; GO:0044237 cellular…	GO:0005622 intracellular; GO:0005623 cell; GO:0005634 nucleus; GO:0005635 nuclear envelope; GO:0005654 nucleoplasm; GO:0012505 endomembrane system; GO:0016020 membrane; GO:0031090 organelle membrane; GO:0031965 nuclear membrane; GO:0031967 organelle envelope; GO:0031974 membrane-enclosed lumen; GO:0031975 envelope; GO:0031981 nuclear lumen; GO:0043226 organelle; GO:0043227 membrane-bounded organe…	GO:0003824 catalytic activity; GO:0004180 carboxypeptidase activity; GO:0008233 peptidase activity; GO:0008234 cysteine-type peptidase activity; GO:0008238 exopeptidase activity; GO:0016787 hydrolase activity; GO:0016807 cysteine-type carboxypeptidase activity; GO:0070004 cysteine-type exopeptidase activity; GO:0070011 peptidase activity, acting on L-amino acid peptides; GO:0101005 ubiquitinyl hy…	PF13898	Domain of unknown function (DUF4205)	S	KOG2871	Uncharacterized conserved protein
A0A0R3W3A7	Queuosine salvage protein OS=Taenia asiatica OX=60517 GN=TASK_LOCUS4389 PE=3 SV=1	TASK_LOCUS4389	0.2556	4.92532e-05	Down	38.827	47.6	11	11	0.403924	0.371607	0.44589	1.64674	1.43644	1.6954	cytoplasm				GO:0006139 nucleobase-containing compound metabolic process; GO:0006396 RNA processing; GO:0006399 tRNA metabolic process; GO:0006400 tRNA modification; GO:0006725 cellular aromatic compound metabolic process; GO:0006807 nitrogen compound metabolic process; GO:0008033 tRNA processing; GO:0008152 metabolic process; GO:0009451 RNA modification; GO:0009987 cellular process; GO:0010467 gene expressio…					H	KOG2524	Cobyrinic acid a,c-diamide synthase
A0A0R3W3B7	GTP binding protein SAR1b(predicted) OS=Taenia asiatica OX=60517 GN=TASK_LOCUS4399 PE=3 SV=1	TASK_LOCUS4399	11.6577	8.00669e-07	Up	22.246	58.8	8	8	1.85541	1.80244	1.86813	0.163384	0.144008	0.166627	cytoplasm	K07953	SAR1; GTP-binding protein SAR1 [EC:3.6.5.-]	map04141 Protein processing in endoplasmic reticulum; map05134 Legionellosis				PF00025	ADP-ribosylation factor family	U	KOG0077	Vesicle coat complex COPII, GTPase subunit SAR1
A0A0R3W3B8	Tyrosine protein phosphatase non receptor type(predicted) OS=Taenia asiatica OX=60517 GN=TASK_LOCUS4400 PE=4 SV=1	TASK_LOCUS4400	4.4741	0.00217558	Up	72.844	24.3	9	9	1.45511	1.72993	1.16655	0.336097	0.312318		cytoplasm	K07293	PTPN11; tyrosine-protein phosphatase non-receptor type 11 [EC:3.1.3.48]	map04013 MAPK signaling pathway - fly; map04014 Ras signaling pathway; map04072 Phospholipase D signaling pathway; map04360 Axon guidance; map04625 C-type lectin receptor signaling pathway; map04630 JAK-STAT signaling pathway; map04650 Natural killer cell mediated cytotoxicity; map04670 Leukocyte transendothelial migration; map04722 Neurotrophin signaling pathway; map04920 Adipocytokine signaling…				PF00017; PF00102	SH2 domain; Protein-tyrosine phosphatase	T	KOG0790	Protein tyrosine phosphatase Corkscrew and related SH2 domain enzymes
A0A0R3W3C6	Cytochrome c oxidase subunit 5B(predicted) OS=Taenia asiatica OX=60517 GN=TASK_LOCUS4413 PE=3 SV=1	TASK_LOCUS4413	12.5826	4.31541e-05	Up	25.969	45.5	9	9	2.0578	1.97118	1.52928	0.166553	0.153401	0.121788	mitochondria	K02265	COX5B; cytochrome c oxidase subunit 5b	map00190 Oxidative phosphorylation; map01100 Metabolic pathways; map04260 Cardiac muscle contraction; map04714 Thermogenesis; map04932 Non-alcoholic fatty liver disease (NAFLD); map05010 Alzheimer disease; map05012 Parkinson disease; map05016 Huntington disease	GO:0006091 generation of precursor metabolites and energy; GO:0006119 oxidative phosphorylation; GO:0006123 mitochondrial electron transport, cytochrome c to oxygen; GO:0006139 nucleobase-containing compound metabolic process; GO:0006163 purine nucleotide metabolic process; GO:0006164 purine nucleotide biosynthetic process; GO:0006725 cellular aromatic compound metabolic process; GO:0006753 nucle…	GO:0005622 intracellular; GO:0005623 cell; GO:0005737 cytoplasm; GO:0005739 mitochondrion; GO:0005740 mitochondrial envelope; GO:0005743 mitochondrial inner membrane; GO:0005746 mitochondrial respirasome; GO:0005751 mitochondrial respiratory chain complex IV; GO:0016020 membrane; GO:0019866 organelle inner membrane; GO:0031090 organelle membrane; GO:0031966 mitochondrial membrane; GO:0031967 orga…	GO:0003824 catalytic activity; GO:0004129 cytochrome-c oxidase activity; GO:0005215 transporter activity; GO:0008324 cation transmembrane transporter activity; GO:0009055 electron transfer activity; GO:0015002 heme-copper terminal oxidase activity; GO:0015075 ion transmembrane transporter activity; GO:0015077 monovalent inorganic cation transmembrane transporter activity; GO:0015078 proton transm…			C	KOG3352	Cytochrome c oxidase, subunit Vb/COX4
A0A0R3W3D2	Beta-centractin(predicted) OS=Taenia asiatica OX=60517 GN=TASK_LOCUS4420 PE=3 SV=1	TASK_LOCUS4420	5.9228	1.88334e-06	Up	39.87	28.2	6	6	1.66494	1.7397	1.72865	0.266357	0.299146	0.301201	mitochondria	K16575	ACTR1, ARP1; centractin		GO:0000003 reproduction; GO:0000086 G2/M transition of mitotic cell cycle; GO:0000278 mitotic cell cycle; GO:0001775 cell activation; GO:0002252 immune effector process; GO:0002263 cell activation involved in immune response; GO:0002274 myeloid leukocyte activation; GO:0002275 myeloid cell activation involved in immune response; GO:0002283 neutrophil activation involved in immune response; GO:000…	GO:0002177 manchette; GO:0005576 extracellular region; GO:0005622 intracellular; GO:0005623 cell; GO:0005737 cytoplasm; GO:0005798 Golgi-associated vesicle; GO:0005813 centrosome; GO:0005814 centriole; GO:0005815 microtubule organizing center; GO:0005829 cytosol; GO:0005856 cytoskeleton; GO:0005869 dynactin complex; GO:0005875 microtubule associated complex; GO:0005884 actin filament; GO:0005938 …	GO:0005198 structural molecule activity; GO:0005200 structural constituent of cytoskeleton;			Z	KOG0676	Actin and related proteins
A0A0R3W3E3	HIT domain-containing protein OS=Taenia asiatica OX=60517 GN=TASK_LOCUS4434 PE=4 SV=1	TASK_LOCUS4434	0.5328	0.000108585	Down	13.891	19.7	2	2	0.644284	0.716692	0.72456	1.33644	1.31783	1.26019	cytoplasm	K02503	HINT1, hinT, hit; histidine triad (HIT) family protein					PF01230	HIT domain	T	KOG3275	Zinc-binding protein of the histidine triad (HIT) family
A0A0R3W3E9	Phosphoglycerate mutase(predicted) OS=Taenia asiatica OX=60517 GN=TASK_LOCUS4443 PE=3 SV=1	TASK_LOCUS4443	2.1752	1.31226e-06	Up	28.47	68.1	15	15	1.39071	1.36631	1.35332	0.647529	0.626488	0.615643	cytoplasm	K01834	PGAM, gpmA; 2,3-bisphosphoglycerate-dependent phosphoglycerate mutase [EC:5.4.2.11]	map00010 Glycolysis / Gluconeogenesis; map00260 Glycine, serine and threonine metabolism; map01100 Metabolic pathways; map01200 Carbon metabolism; map01230 Biosynthesis of amino acids; map04922 Glucagon signaling pathway; map05230 Central carbon metabolism in cancer				PF00300	Histidine phosphatase superfamily (branch 1)	G	KOG0235	Phosphoglycerate mutase
A0A0R3W3F0	GFBP-like protein OS=Taenia asiatica OX=60517 GN=TASK_LOCUS4444 PE=4 SV=1	TASK_LOCUS4444	0.0679	1.04869e-07	Down	30.44	43.3	9	9	0.121919	0.132513	0.127134	1.93752	1.86957	1.81135	extracellular	K23580	IGFBP7; insulin-like growth factor-binding protein 7		GO:0009987 cellular process; GO:0016043 cellular component organization; GO:0030198 extracellular matrix organization; GO:0043062 extracellular structure organization; GO:0071840 cellular component organization or biogenesis;	GO:0005576 extracellular region; GO:0005614 interstitial matrix; GO:0031012 extracellular matrix; GO:0062023 collagen-containing extracellular matrix;		PF00219; PF07679	Insulin-like growth factor binding protein; Immunoglobulin I-set domain
A0A0R3W3F6	ACB domain-containing protein OS=Taenia asiatica OX=60517 GN=TASK_LOCUS4450 PE=4 SV=1	TASK_LOCUS4450	0.1702	0.00249616	Down	9.0302	47.6	3	3	0.268123		0.313544		1.6376	1.78073	cytoplasm	K08762	DBI, ACBP; diazepam-binding inhibitor (GABA receptor modulator, acyl-CoA-binding protein)	map03320 PPAR signaling pathway	GO:0000003 reproduction; GO:0006139 nucleobase-containing compound metabolic process; GO:0006163 purine nucleotide metabolic process; GO:0006637 acyl-CoA metabolic process; GO:0006725 cellular aromatic compound metabolic process; GO:0006732 coenzyme metabolic process; GO:0006753 nucleoside phosphate metabolic process; GO:0006790 sulfur compound metabolic process; GO:0006793 phosphorus metabolic p…	GO:0005622 intracellular; GO:0005623 cell; GO:0005737 cytoplasm;		PF00887	Acyl CoA binding protein	I	KOG0817	Acyl-CoA-binding protein
A0A0R3W3H0	Immunogenic protein(predicted) OS=Taenia asiatica OX=60517 GN=TASK_LOCUS4466 PE=4 SV=1	TASK_LOCUS4466	0.2061	8.07071e-05	Down	7.6595	24.3	2	2	0.382009	0.341853	0.301434	1.60248	1.87813	1.49409	cytoplasm	K12042	TNNC2; troponin C, skeletal muscle	map04020 Calcium signaling pathway				PF13499	EF-hand domain pair
A0A0R3WFG5	Histone domain-containing protein OS=Taenia asiatica OX=60517 GN=TASK_LOCUS9609 PE=3 SV=1	TASK_LOCUS9609	27.898	0.00161985	Up	11.974	33.6	3	3		1.82113	2.04045	0.060825		0.077593	nucleus	K11252	H2B; histone H2B	map05034 Alcoholism; map05203 Viral carcinogenesis; map05322 Systemic lupus erythematosus	GO:0006323 DNA packaging; GO:0006325 chromatin organization; GO:0006333 chromatin assembly or disassembly; GO:0006334 nucleosome assembly; GO:0006996 organelle organization; GO:0009987 cellular process; GO:0016043 cellular component organization; GO:0022607 cellular component assembly; GO:0031497 chromatin assembly; GO:0034622 cellular protein-containing complex assembly; GO:0034728 nucleosome or…	GO:0005622 intracellular; GO:0005623 cell; GO:0005634 nucleus; GO:0005694 chromosome; GO:0043226 organelle; GO:0043227 membrane-bounded organelle; GO:0043228 non-membrane-bounded organelle; GO:0043229 intracellular organelle; GO:0043231 intracellular membrane-bounded organelle; GO:0043232 intracellular non-membrane-bounded organelle;	GO:0003676 nucleic acid binding; GO:0003677 DNA binding; GO:0005488 binding; GO:0097159 organic cyclic compound binding; GO:1901363 heterocyclic compound binding;	PF00125	Core histone H2A/H2B/H3/H4	B	KOG1744	Histone H2B
A0A0R3W3I5	WD_REPEATS_REGION domain-containing protein OS=Taenia asiatica OX=60517 GN=TASK_LOCUS4481 PE=4 SV=1	TASK_LOCUS4481	2.5029	0.0370867	Up	40.071	32.9	7	7	1.84286	1.00656	1.09891	0.503769		0.547905	mitochondria	K12857	SNRNP40, PRP8BP; Prp8 binding protein	map03040 Spliceosome	GO:0000375 RNA splicing, via transesterification reactions; GO:0000377 RNA splicing, via transesterification reactions with bulged adenosine as nucleophile; GO:0000398 mRNA splicing, via spliceosome; GO:0006139 nucleobase-containing compound metabolic process; GO:0006396 RNA processing; GO:0006397 mRNA processing; GO:0006725 cellular aromatic compound metabolic process; GO:0006807 nitrogen compou…	GO:0005622 intracellular; GO:0005623 cell; GO:0005634 nucleus; GO:0005654 nucleoplasm; GO:0005681 spliceosomal complex; GO:0005682 U5 snRNP; GO:0005684 U2-type spliceosomal complex; GO:0005732 small nucleolar ribonucleoprotein complex; GO:0005737 cytoplasm; GO:0005829 cytosol; GO:0016604 nuclear body; GO:0016607 nuclear speck; GO:0030532 small nuclear ribonucleoprotein complex; GO:0031974 membran…	GO:0003676 nucleic acid binding; GO:0003723 RNA binding; GO:0005488 binding; GO:0097159 organic cyclic compound binding; GO:1901363 heterocyclic compound binding;			A	KOG0265	U5 snRNP-specific protein-like factor and related proteins
A0A0R3W3I9	SH3_10 domain-containing protein OS=Taenia asiatica OX=60517 GN=TASK_LOCUS4486 PE=4 SV=2	TASK_LOCUS4486	2.7967	0.00238313	Up	297.7	6.3	10	10	1.48665	1.42096	1.51208	0.452238	0.431288	0.696786	nucleus	K19827	MACF1; microtuble-actin crosslinking factor 1							Z	KOG0516	Dystonin, GAS (Growth-arrest-specific protein), and related proteins
A0A0R3W3J5	UBX domain-containing protein OS=Taenia asiatica OX=60517 GN=TASK_LOCUS4493 PE=4 SV=2	TASK_LOCUS4493	1.6866	0.0126481	Up	55.259	32	8	7	1.0802	1.37912	1.30735	0.881003	0.72288	0.629444	cytoplasm	K18726	FAF2, UBXD8; FAS-associated factor 2		GO:0001775 cell activation; GO:0002252 immune effector process; GO:0002263 cell activation involved in immune response; GO:0002274 myeloid leukocyte activation; GO:0002275 myeloid cell activation involved in immune response; GO:0002283 neutrophil activation involved in immune response; GO:0002366 leukocyte activation involved in immune response; GO:0002376 immune system process; GO:0002443 leukoc…	GO:0000323 lytic vacuole; GO:0005576 extracellular region; GO:0005622 intracellular; GO:0005623 cell; GO:0005737 cytoplasm; GO:0005764 lysosome; GO:0005766 primary lysosome; GO:0005773 vacuole; GO:0005775 vacuolar lumen; GO:0005783 endoplasmic reticulum; GO:0005789 endoplasmic reticulum membrane; GO:0005811 lipid droplet; GO:0012505 endomembrane system; GO:0016020 membrane; GO:0030141 secretory g…	GO:0004857 enzyme inhibitor activity; GO:0005488 binding; GO:0005515 protein binding; GO:0019899 enzyme binding; GO:0030234 enzyme regulator activity; GO:0031625 ubiquitin protein ligase binding; GO:0032182 ubiquitin-like protein binding; GO:0035473 lipase binding; GO:0043130 ubiquitin binding; GO:0044389 ubiquitin-like protein ligase binding; GO:0055102 lipase inhibitor activity; GO:0098772 mole…	PF00789	UBX domain	T	KOG1363	Predicted regulator of the ubiquitin pathway (contains UAS and UBX domains)
A0A0R3W3L5	Methyltransf_25 domain-containing protein OS=Taenia asiatica OX=60517 GN=TASK_LOCUS4521 PE=4 SV=1	TASK_LOCUS4521	2.1582	0.000957325	Up	40.092	48.4	12	12	1.50882	1.30831	1.28308	0.688067	0.665968	0.54576	cytoplasm	K11434	PRMT1; type I protein arginine methyltransferase [EC:2.1.1.319]	map04068 FoxO signaling pathway; map04922 Glucagon signaling pathway	GO:0000075 cell cycle checkpoint; GO:0000077 DNA damage checkpoint; GO:0000278 mitotic cell cycle; GO:0000902 cell morphogenesis; GO:0000904 cell morphogenesis involved in differentiation; GO:0001701 in utero embryonic development; GO:0001889 liver development; GO:0001932 regulation of protein phosphorylation; GO:0001934 positive regulation of protein phosphorylation; GO:0002682 regulation of imm…	GO:0005622 intracellular; GO:0005623 cell; GO:0005634 nucleus; GO:0005654 nucleoplasm; GO:0005737 cytoplasm; GO:0005829 cytosol; GO:0005886 plasma membrane; GO:0009898 cytoplasmic side of plasma membrane; GO:0016020 membrane; GO:0031224 intrinsic component of membrane; GO:0031225 anchored component of membrane; GO:0031226 intrinsic component of plasma membrane; GO:0031235 intrinsic component of t…	GO:0000166 nucleotide binding; GO:0003676 nucleic acid binding; GO:0003677 DNA binding; GO:0003712 transcription coregulator activity; GO:0003713 transcription coactivator activity; GO:0003824 catalytic activity; GO:0005488 binding; GO:0005515 protein binding; GO:0008144 drug binding; GO:0008168 methyltransferase activity; GO:0008170 N-methyltransferase activity; GO:0008276 protein methyltransfer…	PF13649	Methyltransferase domain	KOT	KOG1499	Protein arginine N-methyltransferase PRMT1 and related enzymes
A0A0R3W3N1	Suppressor of G2 allele of SKP1(predicted) OS=Taenia asiatica OX=60517 GN=TASK_LOCUS4547 PE=4 SV=1	TASK_LOCUS4547	0.6036	0.0255601	Down	23.277	34.3	4	4	0.648594	0.662546	0.94722	1.10306	1.45295	1.18563	mitochondria	K12795	SUGT1, SGT1; suppressor of G2 allele of SKP1	map04621 NOD-like receptor signaling pathway	GO:0000226 microtubule cytoskeleton organization; GO:0000278 mitotic cell cycle; GO:0006996 organelle organization; GO:0007010 cytoskeleton organization; GO:0007017 microtubule-based process; GO:0007049 cell cycle; GO:0007098 centrosome cycle; GO:0007163 establishment or maintenance of cell polarity; GO:0007275 multicellular organism development; GO:0007399 nervous system development; GO:0007405 …	GO:0000151 ubiquitin ligase complex; GO:0000775 chromosome, centromeric region; GO:0000776 kinetochore; GO:0005622 intracellular; GO:0005623 cell; GO:0005694 chromosome; GO:0005737 cytoplasm; GO:0005813 centrosome; GO:0005815 microtubule organizing center; GO:0005829 cytosol; GO:0005856 cytoskeleton; GO:0005886 plasma membrane; GO:0015630 microtubule cytoskeleton; GO:0016020 membrane; GO:0032153 …	GO:0005488 binding; GO:0005515 protein binding; GO:0030674 protein-macromolecule adaptor activity; GO:0051087 chaperone binding; GO:0060090 molecular adaptor activity;	PF04969; PF05002	CS domain; SGS domain	T	KOG1309	Suppressor of G2 allele of skp1
A0A0R3W3N2	Putative Ras-related protein Rab-4A(predicted) OS=Taenia asiatica OX=60517 GN=TASK_LOCUS4548 PE=4 SV=1	TASK_LOCUS4548	2.5586	0.032399	Up	23.927	29.8	5	5	1.06032	1.06535	1.84081	0.543155	0.490362		cytoplasm	K07880	RAB4B; Ras-related protein Rab-4B		GO:0000003 reproduction; GO:0001775 cell activation; GO:0001944 vasculature development; GO:0002064 epithelial cell development; GO:0002065 columnar/cuboidal epithelial cell differentiation; GO:0002066 columnar/cuboidal epithelial cell development; GO:0002252 immune effector process; GO:0002263 cell activation involved in immune response; GO:0002274 myeloid leukocyte activation; GO:0002275 myeloi…	GO:0005576 extracellular region; GO:0005615 extracellular space; GO:0005622 intracellular; GO:0005623 cell; GO:0005737 cytoplasm; GO:0005768 endosome; GO:0005769 early endosome; GO:0005829 cytosol; GO:0005886 plasma membrane; GO:0010008 endosome membrane; GO:0012505 endomembrane system; GO:0012506 vesicle membrane; GO:0016020 membrane; GO:0030141 secretory granule; GO:0030659 cytoplasmic vesicle …	GO:0000149 SNARE binding; GO:0000166 nucleotide binding; GO:0001671 ATPase activator activity; GO:0001882 nucleoside binding; GO:0001883 purine nucleoside binding; GO:0003824 catalytic activity; GO:0003924 GTPase activity; GO:0005102 signaling receptor binding; GO:0005215 transporter activity; GO:0005488 binding; GO:0005515 protein binding; GO:0005525 GTP binding; GO:0008047 enzyme activator acti…	PF00071	Ras family	U	KOG0086	GTPase Rab4, small G protein superfamily
A0A0R3W3P3	AMP-binding domain-containing protein OS=Taenia asiatica OX=60517 GN=TASK_LOCUS4563 PE=4 SV=2	TASK_LOCUS4563	94.7763	3.78481e-05	Up	89.164	42.4	31	30	1.95894	2.05709	1.92132	0.031074	0.014583	0.016989	plasma membrane	K01897	ACSL, fadD; long-chain acyl-CoA synthetase [EC:6.2.1.3]	map00061 Fatty acid biosynthesis; map00071 Fatty acid degradation; map01100 Metabolic pathways; map01212 Fatty acid metabolism; map03320 PPAR signaling pathway; map04146 Peroxisome; map04216 Ferroptosis; map04714 Thermogenesis; map04920 Adipocytokine signaling pathway	GO:0000003 reproduction; GO:0000902 cell morphogenesis; GO:0000904 cell morphogenesis involved in differentiation; GO:0001558 regulation of cell growth; GO:0001676 long-chain fatty acid metabolic process; GO:0003002 regionalization; GO:0006082 organic acid metabolic process; GO:0006139 nucleobase-containing compound metabolic process; GO:0006163 purine nucleotide metabolic process; GO:0006164 pur…	GO:0005622 intracellular; GO:0005623 cell; GO:0005737 cytoplasm; GO:0005739 mitochondrion; GO:0005740 mitochondrial envelope; GO:0005777 peroxisome; GO:0005783 endoplasmic reticulum; GO:0005789 endoplasmic reticulum membrane; GO:0005794 Golgi apparatus; GO:0005811 lipid droplet; GO:0012505 endomembrane system; GO:0016020 membrane; GO:0030424 axon; GO:0031090 organelle membrane; GO:0031966 mitocho…	GO:0003824 catalytic activity; GO:0004467 long-chain fatty acid-CoA ligase activity; GO:0005488 binding; GO:0005515 protein binding; GO:0015645 fatty acid ligase activity; GO:0016405 CoA-ligase activity; GO:0016874 ligase activity; GO:0016877 ligase activity, forming carbon-sulfur bonds; GO:0016878 acid-thiol ligase activity; GO:0019899 enzyme binding; GO:0019900 kinase binding; GO:0019901 protei…			I	KOG1180	Acyl-CoA synthetase
A0A0R3W3P7	Defective in cullin neddylation protein OS=Taenia asiatica OX=60517 GN=TASK_LOCUS4568 PE=4 SV=1	TASK_LOCUS4568	0.1803	0.000225133	Down	27.323	32.5	6	6	0.342711	0.344986	0.2287	1.73489	1.64434	1.70438	cytoplasm	K17822	DCUN1D1_2; DCN1-like protein 1/2		GO:0000226 microtubule cytoskeleton organization; GO:0000278 mitotic cell cycle; GO:0006464 cellular protein modification process; GO:0006807 nitrogen compound metabolic process; GO:0006996 organelle organization; GO:0007010 cytoskeleton organization; GO:0007017 microtubule-based process; GO:0007049 cell cycle; GO:0007051 spindle organization; GO:0007275 multicellular organism development; GO:000…	GO:0000151 ubiquitin ligase complex; GO:0005622 intracellular; GO:0005623 cell; GO:0005634 nucleus; GO:0005737 cytoplasm; GO:0005829 cytosol; GO:0032991 protein-containing complex; GO:0043226 organelle; GO:0043227 membrane-bounded organelle; GO:0043229 intracellular organelle; GO:0043231 intracellular membrane-bounded organelle; GO:1902494 catalytic complex; GO:1990234 transferase complex;	GO:0005488 binding; GO:0005515 protein binding; GO:0019899 enzyme binding; GO:0031624 ubiquitin conjugating enzyme binding; GO:0032182 ubiquitin-like protein binding; GO:0044390 ubiquitin-like protein conjugating enzyme binding; GO:0097602 cullin family protein binding;			S	KOG3077	Uncharacterized conserved protein
A0A0R3W3S2	Tr-type G domain-containing protein OS=Taenia asiatica OX=60517 GN=TASK_LOCUS4597 PE=3 SV=1	TASK_LOCUS4597	1.6459	0.000106462	Up	94.248	49.2	26	26	1.27068	1.23537	1.22628	0.730406	0.734224	0.803044	cytoplasm	K03234	EEF2; elongation factor 2	map04152 AMPK signaling pathway; map04921 Oxytocin signaling pathway	GO:0006412 translation; GO:0006414 translational elongation; GO:0006518 peptide metabolic process; GO:0006807 nitrogen compound metabolic process; GO:0006950 response to stress; GO:0006952 defense response; GO:0008152 metabolic process; GO:0009058 biosynthetic process; GO:0009059 macromolecule biosynthetic process; GO:0009605 response to external stimulus; GO:0009607 response to biotic stimulus; …	GO:0005622 intracellular; GO:0005623 cell; GO:0005737 cytoplasm; GO:0005829 cytosol;	GO:0003676 nucleic acid binding; GO:0003723 RNA binding; GO:0003746 translation elongation factor activity; GO:0005488 binding; GO:0008135 translation factor activity, RNA binding; GO:0097159 organic cyclic compound binding; GO:1901363 heterocyclic compound binding;	PF00009; PF03144; PF03764; PF00679	Elongation factor Tu GTP binding domain; Elongation factor Tu domain 2; Elongation factor G, domain IV; Elongation factor G C-terminus	J	KOG0469	Elongation factor 2
A0A0R3W3T2	HMG box domain-containing protein OS=Taenia asiatica OX=60517 GN=TASK_LOCUS4610 PE=4 SV=1	TASK_LOCUS4610	6.7291	4.60932e-05	Up	20.837	21.7	6	6	1.56797	1.63073	2.02501	0.235139	0.251263	0.289885	mitochondria	K10802	HMGB1; high mobility group protein B1	map03410 Base excision repair; map04140 Autophagy - animal; map04217 Necroptosis	GO:0000003 reproduction; GO:0000122 negative regulation of transcription by RNA polymerase II; GO:0001708 cell fate specification; GO:0002119 nematode larval development; GO:0002164 larval development; GO:0002682 regulation of immune system process; GO:0002683 negative regulation of immune system process; GO:0002759 regulation of antimicrobial humoral response; GO:0002831 regulation of response t…	GO:0005622 intracellular; GO:0005623 cell; GO:0005634 nucleus; GO:0005694 chromosome; GO:0005700 polytene chromosome; GO:0043226 organelle; GO:0043227 membrane-bounded organelle; GO:0043228 non-membrane-bounded organelle; GO:0043229 intracellular organelle; GO:0043231 intracellular membrane-bounded organelle; GO:0043232 intracellular non-membrane-bounded organelle;	GO:0001067 regulatory region nucleic acid binding; GO:0003676 nucleic acid binding; GO:0003677 DNA binding; GO:0003697 single-stranded DNA binding; GO:0005488 binding; GO:0005515 protein binding; GO:0008134 transcription factor binding; GO:0008301 DNA binding, bending; GO:0017025 TBP-class protein binding; GO:0097159 organic cyclic compound binding; GO:1901363 heterocyclic compound binding;	PF09011; PF00505	Domain of unknown function (DUF1898); HMG (high mobility group) box	K	KOG0381	HMG box-containing protein
A0A0R3W3T5	Cytochrome C oxidase Copper Chaperone(predicted) OS=Taenia asiatica OX=60517 GN=TASK_LOCUS4613 PE=3 SV=1	TASK_LOCUS4613	0.1008	3.89677e-06	Down	6.4414	71.2	3	3	0.181088	0.191121	0.177146	1.88525	1.60531	1.96008	extracellular	K02260	COX17; cytochrome c oxidase assembly protein subunit 17	map00190 Oxidative phosphorylation; map01100 Metabolic pathways; map04714 Thermogenesis	GO:0000041 transition metal ion transport; GO:0006091 generation of precursor metabolites and energy; GO:0006810 transport; GO:0006811 ion transport; GO:0006812 cation transport; GO:0006825 copper ion transport; GO:0006996 organelle organization; GO:0007005 mitochondrion organization; GO:0008152 metabolic process; GO:0008284 positive regulation of cell population proliferation; GO:0008535 respira…	GO:0005622 intracellular; GO:0005623 cell; GO:0005737 cytoplasm; GO:0005739 mitochondrion; GO:0005740 mitochondrial envelope; GO:0005758 mitochondrial intermembrane space; GO:0031967 organelle envelope; GO:0031970 organelle envelope lumen; GO:0031974 membrane-enclosed lumen; GO:0031975 envelope; GO:0043226 organelle; GO:0043227 membrane-bounded organelle; GO:0043229 intracellular organelle; GO:00…	GO:0005488 binding; GO:0005507 copper ion binding; GO:0008047 enzyme activator activity; GO:0016530 metallochaperone activity; GO:0016531 copper chaperone activity; GO:0030234 enzyme regulator activity; GO:0043167 ion binding; GO:0043169 cation binding; GO:0046872 metal ion binding; GO:0046914 transition metal ion binding; GO:0098772 molecular function regulator; GO:0140104 molecular carrier acti…			O	KOG3496	Cytochrome c oxidase assembly protein/Cu2+ chaperone COX17
A0A0R3W3T9	AP-2 complex subunit alpha OS=Taenia asiatica OX=60517 GN=TASK_LOCUS4619 PE=3 SV=2	TASK_LOCUS4619	2.3398	0.00206659	Up	106.36	30.1	20	20	1.20097	1.70463	1.29788	0.628005	0.630368	0.53815	cytoplasm	K11824	AP2A; AP-2 complex subunit alpha	map04144 Endocytosis; map04721 Synaptic vesicle cycle; map04961 Endocrine and other factor-regulated calcium reabsorption; map05016 Huntington disease	GO:0000003 reproduction; GO:0000278 mitotic cell cycle; GO:0000281 mitotic cytokinesis; GO:0000910 cytokinesis; GO:0001775 cell activation; GO:0002064 epithelial cell development; GO:0002065 columnar/cuboidal epithelial cell differentiation; GO:0002066 columnar/cuboidal epithelial cell development; GO:0002252 immune effector process; GO:0002263 cell activation involved in immune response; GO:0002…	GO:0000323 lytic vacuole; GO:0005622 intracellular; GO:0005623 cell; GO:0005737 cytoplasm; GO:0005764 lysosome; GO:0005765 lysosomal membrane; GO:0005768 endosome; GO:0005773 vacuole; GO:0005774 vacuolar membrane; GO:0005794 Golgi apparatus; GO:0005798 Golgi-associated vesicle; GO:0005829 cytosol; GO:0005886 plasma membrane; GO:0005905 clathrin-coated pit; GO:0008021 synaptic vesicle; GO:0010008 …	GO:0005102 signaling receptor binding; GO:0005215 transporter activity; GO:0005488 binding; GO:0005515 protein binding; GO:0005543 phospholipid binding; GO:0008022 protein C-terminus binding; GO:0008289 lipid binding; GO:0019899 enzyme binding; GO:0019900 kinase binding; GO:0019901 protein kinase binding; GO:0019904 protein domain specific binding; GO:0032794 GTPase activating protein binding; GO…	PF02883	Adaptin C-terminal domain	G	KOG1077	Vesicle coat complex AP-2, alpha subunit
A0A0R3W3U4	Serine/threonine-protein phosphatase OS=Taenia asiatica OX=60517 GN=TASK_LOCUS4627 PE=3 SV=1	TASK_LOCUS4627	0.503	0.000863558	Down	15.646	31.6	3	3	0.649879	0.643689	0.714301	1.29745	1.5054	1.18928	extracellular	K04348	PPP3C, CNA; serine/threonine-protein phosphatase 2B catalytic subunit [EC:3.1.3.16]	map04010 MAPK signaling pathway; map04020 Calcium signaling pathway; map04022 cGMP-PKG signaling pathway; map04114 Oocyte meiosis; map04218 Cellular senescence; map04310 Wnt signaling pathway; map04360 Axon guidance; map04370 VEGF signaling pathway; map04380 Osteoclast differentiation; map04625 C-type lectin receptor signaling pathway; map04650 Natural killer cell mediated cytotoxicity; map04658 …				PF00149	Calcineurin-like phosphoesterase	T	KOG0375	Serine-threonine phosphatase 2B, catalytic subunit
A0A0R3W3U5	Guanine nucleotide binding protein G protein(predicted) OS=Taenia asiatica OX=60517 GN=TASK_LOCUS4628 PE=4 SV=1	TASK_LOCUS4628	4.9887	1.22018e-07	Up	40.275	45.2	15	7	1.687	1.681	1.63012	0.342633	0.334811	0.324438	cytoplasm,nucleus	K04534	GNAO, G-ALPHA-O; guanine nucleotide-binding protein G(o) subunit alpha	map04015 Rap1 signaling pathway; map04361 Axon regeneration; map04713 Circadian entrainment; map04723 Retrograde endocannabinoid signaling; map04724 Glutamatergic synapse; map04725 Cholinergic synapse; map04726 Serotonergic synapse; map04727 GABAergic synapse; map04728 Dopaminergic synapse; map04730 Long-term depression; map04915 Estrogen signaling pathway; map04916 Melanogenesis; map04921 Oxytoc…	GO:0001736 establishment of planar polarity; GO:0001737 establishment of imaginal disc-derived wing hair orientation; GO:0001738 morphogenesis of a polarized epithelium; GO:0001885 endothelial cell development; GO:0002009 morphogenesis of an epithelium; GO:0002064 epithelial cell development; GO:0002165 instar larval or pupal development; GO:0003007 heart morphogenesis; GO:0003008 system process;…	GO:0005622 intracellular; GO:0005623 cell; GO:0005737 cytoplasm; GO:0005834 heterotrimeric G-protein complex; GO:0005886 plasma membrane; GO:0005938 cell cortex; GO:0009898 cytoplasmic side of plasma membrane; GO:0016020 membrane; GO:0019897 extrinsic component of plasma membrane; GO:0019898 extrinsic component of membrane; GO:0031234 extrinsic component of cytoplasmic side of plasma membrane; GO…	GO:0000166 nucleotide binding; GO:0001664 G protein-coupled receptor binding; GO:0001882 nucleoside binding; GO:0001883 purine nucleoside binding; GO:0003824 catalytic activity; GO:0003924 GTPase activity; GO:0004888 transmembrane signaling receptor activity; GO:0004930 G protein-coupled receptor activity; GO:0005102 signaling receptor binding; GO:0005488 binding; GO:0005515 protein binding; GO:0…	PF00503	G-protein alpha subunit	DT	KOG0082	G-protein alpha subunit (small G protein superfamily)
A0A0R3W406	Four and a half LIM domains protein 2(predicted) OS=Taenia asiatica OX=60517 GN=TASK_LOCUS4709 PE=4 SV=1	TASK_LOCUS4709	0.2216	2.8515e-06	Down	26.402	49.6	14	14	0.364093	0.337986	0.386374	1.66205	1.63611	1.61339	nucleus	K14380	FHL2; four and a half LIM domains protein 2	map04380 Osteoclast differentiation	GO:0000122 negative regulation of transcription by RNA polymerase II; GO:0001503 ossification; GO:0001649 osteoblast differentiation; GO:0003007 heart morphogenesis; GO:0003205 cardiac chamber development; GO:0003206 cardiac chamber morphogenesis; GO:0006355 regulation of transcription, DNA-templated; GO:0006357 regulation of transcription by RNA polymerase II; GO:0007154 cell communication; GO:0…	GO:0005622 intracellular; GO:0005623 cell; GO:0005634 nucleus; GO:0005654 nucleoplasm; GO:0005737 cytoplasm; GO:0030016 myofibril; GO:0030017 sarcomere; GO:0030018 Z disc; GO:0031430 M band; GO:0031672 A band; GO:0031674 I band; GO:0031974 membrane-enclosed lumen; GO:0031981 nuclear lumen; GO:0043226 organelle; GO:0043227 membrane-bounded organelle; GO:0043228 non-membrane-bounded organelle; GO:0…	GO:0003712 transcription coregulator activity; GO:0003713 transcription coactivator activity; GO:0005102 signaling receptor binding; GO:0005488 binding; GO:0005515 protein binding; GO:0008134 transcription factor binding; GO:0035257 nuclear hormone receptor binding; GO:0035258 steroid hormone receptor binding; GO:0042802 identical protein binding; GO:0050681 androgen receptor binding; GO:0051427 …	PF00412	LIM domain	TZ	KOG1704	FOG: LIM domain
A0A0R3W418	Tr-type G domain-containing protein OS=Taenia asiatica OX=60517 GN=TASK_LOCUS4723 PE=3 SV=1	TASK_LOCUS4723	3.0395	0.00357915	Up	59.509	29.4	11	11	1.55492	1.53543	1.42432	0.513591	0.633478	0.338264	cytoplasm	K03267	ERF3, GSPT; peptide chain release factor subunit 3	map03015 mRNA surveillance pathway	GO:0000082 G1/S transition of mitotic cell cycle; GO:0000184 nuclear-transcribed mRNA catabolic process, nonsense-mediated decay; GO:0000278 mitotic cell cycle; GO:0000956 nuclear-transcribed mRNA catabolic process; GO:0002181 cytoplasmic translation; GO:0002184 cytoplasmic translational termination; GO:0006139 nucleobase-containing compound metabolic process; GO:0006401 RNA catabolic process; GO…	GO:0005622 intracellular; GO:0005623 cell; GO:0005737 cytoplasm; GO:0005829 cytosol; GO:0018444 translation release factor complex; GO:0032991 protein-containing complex;	GO:0000166 nucleotide binding; GO:0001882 nucleoside binding; GO:0001883 purine nucleoside binding; GO:0003676 nucleic acid binding; GO:0003723 RNA binding; GO:0003747 translation release factor activity; GO:0003824 catalytic activity; GO:0003924 GTPase activity; GO:0005488 binding; GO:0005525 GTP binding; GO:0008079 translation termination factor activity; GO:0008135 translation factor activity,…	PF00009; PF03144; PF03143	Elongation factor Tu GTP binding domain; Elongation factor Tu domain 2; Elongation factor Tu C-terminal domain	J	KOG0459	Polypeptide release factor 3
A0A0R3W419	DJ-1_PfpI domain-containing protein OS=Taenia asiatica OX=60517 GN=TASK_LOCUS4724 PE=4 SV=1	TASK_LOCUS4724	0.2728	1.70403e-06	Down	19.409	54.5	8	8	0.433325	0.407012	0.445511	1.60873	1.53426	1.57116	extracellular	K05687	PARK7; protein DJ-1 [EC:3.5.1.124]	map05012 Parkinson disease	GO:0006066 alcohol metabolic process; GO:0006081 cellular aldehyde metabolic process; GO:0006082 organic acid metabolic process; GO:0006089 lactate metabolic process; GO:0008152 metabolic process; GO:0009058 biosynthetic process; GO:0009438 methylglyoxal metabolic process; GO:0009441 glycolate metabolic process; GO:0009636 response to toxic substance; GO:0009987 cellular process; GO:0010033 respo…	GO:0005622 intracellular; GO:0005623 cell; GO:0005634 nucleus; GO:0005737 cytoplasm; GO:0043226 organelle; GO:0043227 membrane-bounded organelle; GO:0043229 intracellular organelle; GO:0043231 intracellular membrane-bounded organelle;		PF01965	DJ-1/PfpI family	V	KOG2764	Putative transcriptional regulator DJ-1
A0A0R3W420	Lysine--tRNA ligase OS=Taenia asiatica OX=60517 GN=TASK_LOCUS4725 PE=3 SV=1	TASK_LOCUS4725	2.6492	0.00554182	Up	66.937	25.3	9	9	1.49229	1.63924	1.22429	0.400114	0.54647	0.697597	cytoplasm	K04567	KARS, lysS; lysyl-tRNA synthetase, class II [EC:6.1.1.6]	map00970 Aminoacyl-tRNA biosynthesis	GO:0000003 reproduction; GO:0001932 regulation of protein phosphorylation; GO:0001934 positive regulation of protein phosphorylation; GO:0006082 organic acid metabolic process; GO:0006139 nucleobase-containing compound metabolic process; GO:0006399 tRNA metabolic process; GO:0006412 translation; GO:0006418 tRNA aminoacylation for protein translation; GO:0006430 lysyl-tRNA aminoacylation; GO:00065…	GO:0005622 intracellular; GO:0005623 cell; GO:0005737 cytoplasm; GO:0005739 mitochondrion; GO:0017101 aminoacyl-tRNA synthetase multienzyme complex; GO:0032991 protein-containing complex; GO:0043226 organelle; GO:0043227 membrane-bounded organelle; GO:0043229 intracellular organelle; GO:0043231 intracellular membrane-bounded organelle;	GO:0003824 catalytic activity; GO:0004812 aminoacyl-tRNA ligase activity; GO:0004824 lysine-tRNA ligase activity; GO:0016874 ligase activity; GO:0016875 ligase activity, forming carbon-oxygen bonds; GO:0140098 catalytic activity, acting on RNA; GO:0140101 catalytic activity, acting on a tRNA;	PF01336; PF00152	OB-fold nucleic acid binding domain; tRNA synthetases class II (D, K and N)	J	KOG1885	Lysyl-tRNA synthetase (class II)
A0A0R3W434	Major egg antigen(predicted) OS=Taenia asiatica OX=60517 GN=TASK_LOCUS4743 PE=3 SV=1	TASK_LOCUS4743	1.6567	0.000854553	Up	35.878	42.6	10	10	1.23265	1.23314	1.27574	0.750648	0.681735	0.826091	nucleus	K09542	CRYAB; crystallin, alpha B	map04141 Protein processing in endoplasmic reticulum; map04213 Longevity regulating pathway - multiple species						S	KOG3591	Alpha crystallins
A0A0R3W448	Protein-S-isoprenylcysteine O-methyltransferase OS=Taenia asiatica OX=60517 GN=TASK_LOCUS4762 PE=3 SV=1	TASK_LOCUS4762	0.3251	1.30938e-06	Down	70.295	10.3	6	6	0.468253	0.501007	0.502873	1.52407	1.48771	1.51608	plasma membrane				GO:0006081 cellular aldehyde metabolic process; GO:0007275 multicellular organism development; GO:0007568 aging; GO:0008152 metabolic process; GO:0008340 determination of adult lifespan; GO:0009438 methylglyoxal metabolic process; GO:0009987 cellular process; GO:0010259 multicellular organism aging; GO:0032501 multicellular organismal process; GO:0032502 developmental process; GO:0042180 cellular…					G	KOG2943	Predicted glyoxalase
A0A0R3W466	Elongation factor 1-alpha OS=Taenia asiatica OX=60517 GN=TASK_LOCUS4787 PE=3 SV=1	TASK_LOCUS4787	2.2121	2.00355e-05	Up	48.838	62.5	23	22	1.35152	1.39074	1.38982	0.661796	0.614015	0.592114	cytoplasm	K03231	EEF1A; elongation factor 1-alpha	map03013 RNA transport; map05134 Legionellosis; map05140 Leishmaniasis	GO:0001775 cell activation; GO:0002252 immune effector process; GO:0002263 cell activation involved in immune response; GO:0002274 myeloid leukocyte activation; GO:0002275 myeloid cell activation involved in immune response; GO:0002283 neutrophil activation involved in immune response; GO:0002366 leukocyte activation involved in immune response; GO:0002376 immune system process; GO:0002443 leukoc…	GO:0000323 lytic vacuole; GO:0001726 ruffle; GO:0005576 extracellular region; GO:0005622 intracellular; GO:0005623 cell; GO:0005634 nucleus; GO:0005730 nucleolus; GO:0005737 cytoplasm; GO:0005764 lysosome; GO:0005765 lysosomal membrane; GO:0005773 vacuole; GO:0005774 vacuolar membrane; GO:0005829 cytosol; GO:0005853 eukaryotic translation elongation factor 1 complex; GO:0005856 cytoskeleton; GO:0…	GO:0000049 tRNA binding; GO:0000166 nucleotide binding; GO:0001882 nucleoside binding; GO:0001883 purine nucleoside binding; GO:0003676 nucleic acid binding; GO:0003723 RNA binding; GO:0003729 mRNA binding; GO:0003746 translation elongation factor activity; GO:0003824 catalytic activity; GO:0003924 GTPase activity; GO:0005488 binding; GO:0005515 protein binding; GO:0005516 calmodulin binding; GO:…	PF00009; PF03144; PF03143	Elongation factor Tu GTP binding domain; Elongation factor Tu domain 2; Elongation factor Tu C-terminal domain	J	KOG0052	Translation elongation factor EF-1 alpha/Tu
A0A0R3W471	CULLIN_2 domain-containing protein OS=Taenia asiatica OX=60517 GN=TASK_LOCUS4794 PE=3 SV=1	TASK_LOCUS4794	2.754	9.19088e-05	Up	92.83	26.3	13	13	1.36926	1.5246	1.50786	0.591652	0.50653	0.500097	nucleus	K03870	CUL2; cullin 2	map04066 HIF-1 signaling pathway; map04120 Ubiquitin mediated proteolysis; map05200 Pathways in cancer; map05211 Renal cell carcinoma	GO:0000003 reproduction; GO:0000082 G1/S transition of mitotic cell cycle; GO:0000212 meiotic spindle organization; GO:0000226 microtubule cytoskeleton organization; GO:0000278 mitotic cell cycle; GO:0000280 nuclear division; GO:0000578 embryonic axis specification; GO:0000819 sister chromatid segregation; GO:0001666 response to hypoxia; GO:0002009 morphogenesis of an epithelium; GO:0003002 regio…	GO:0000151 ubiquitin ligase complex; GO:0000153 cytoplasmic ubiquitin ligase complex; GO:0005622 intracellular; GO:0005623 cell; GO:0005634 nucleus; GO:0005654 nucleoplasm; GO:0005730 nucleolus; GO:0005737 cytoplasm; GO:0005829 cytosol; GO:0030891 VCB complex; GO:0031461 cullin-RING ubiquitin ligase complex; GO:0031462 Cul2-RING ubiquitin ligase complex; GO:0031974 membrane-enclosed lumen; GO:003…	GO:0005488 binding; GO:0005515 protein binding; GO:0019899 enzyme binding; GO:0031625 ubiquitin protein ligase binding; GO:0044389 ubiquitin-like protein ligase binding; GO:0044877 protein-containing complex binding;	PF10557	Cullin protein neddylation domain	O	KOG2284	E3 ubiquitin ligase, Cullin 2 component
A0A0R3W479	Glucose-6-phosphate 1-dehydrogenase OS=Taenia asiatica OX=60517 GN=TASK_LOCUS4804 PE=3 SV=1	TASK_LOCUS4804	0.3523	1.14709e-05	Down	58.144	57.1	25	25	0.49974	0.550167	0.513339	1.52927	1.50408	1.40341	cytoplasm	K00036	G6PD, zwf; glucose-6-phosphate 1-dehydrogenase [EC:1.1.1.49 1.1.1.363]	map00030 Pentose phosphate pathway; map00480 Glutathione metabolism; map01100 Metabolic pathways; map01200 Carbon metabolism; map05230 Central carbon metabolism in cancer	GO:0001558 regulation of cell growth; GO:0001816 cytokine production; GO:0001990 regulation of systemic arterial blood pressure by hormone; GO:0001998 angiotensin-mediated vasoconstriction involved in regulation of systemic arterial blood pressure; GO:0002033 angiotensin-mediated vasodilation involved in regulation of systemic arterial blood pressure; GO:0002034 regulation of blood vessel diamete…	GO:0005622 intracellular; GO:0005623 cell; GO:0005634 nucleus; GO:0005737 cytoplasm; GO:0005829 cytosol; GO:0005886 plasma membrane; GO:0009898 cytoplasmic side of plasma membrane; GO:0016020 membrane; GO:0043226 organelle; GO:0043227 membrane-bounded organelle; GO:0043229 intracellular organelle; GO:0043231 intracellular membrane-bounded organelle; GO:0071944 cell periphery; GO:0098552 side of m…	GO:0000166 nucleotide binding; GO:0003824 catalytic activity; GO:0004345 glucose-6-phosphate dehydrogenase activity; GO:0005488 binding; GO:0005515 protein binding; GO:0005536 glucose binding; GO:0016491 oxidoreductase activity; GO:0016614 oxidoreductase activity, acting on CH-OH group of donors; GO:0016616 oxidoreductase activity, acting on the CH-OH group of donors, NAD or NADP as acceptor; GO:…	PF00479; PF02781	Glucose-6-phosphate dehydrogenase, NAD binding domain; Glucose-6-phosphate dehydrogenase, C-terminal domain	G	KOG0563	Glucose-6-phosphate 1-dehydrogenase
A0A0R3W4D2	Aha1_N domain-containing protein OS=Taenia asiatica OX=60517 GN=TASK_LOCUS4869 PE=3 SV=1	TASK_LOCUS4869	0.483	0.000933876	Down	40.744	26.7	6	6	0.708026	0.595849	0.650241	1.19769	1.50622	1.34197	cytoplasm				GO:0006457 protein folding; GO:0009987 cellular process; GO:0032781 positive regulation of ATPase activity; GO:0043085 positive regulation of catalytic activity; GO:0043462 regulation of ATPase activity; GO:0044093 positive regulation of molecular function; GO:0050790 regulation of catalytic activity; GO:0051336 regulation of hydrolase activity; GO:0051345 positive regulation of hydrolase activit…	GO:0005622 intracellular; GO:0005623 cell; GO:0005737 cytoplasm; GO:0005829 cytosol;	GO:0001671 ATPase activator activity; GO:0005488 binding; GO:0005515 protein binding; GO:0008047 enzyme activator activity; GO:0030234 enzyme regulator activity; GO:0031072 heat shock protein binding; GO:0051087 chaperone binding; GO:0051879 Hsp90 protein binding; GO:0060589 nucleoside-triphosphatase regulator activity; GO:0060590 ATPase regulator activity; GO:0098772 molecular function regulator;	PF09229	Activator of Hsp90 ATPase, N-terminal	O	KOG2936	Uncharacterized conserved protein
A0A0R3W4G7	Uncharacterized protein OS=Taenia asiatica OX=60517 GN=TASK_LOCUS4919 PE=4 SV=1	TASK_LOCUS4919	0.3486	1.59917e-06	Down	17.615	24.2	4	4	0.496264	0.522076	0.532514	1.51629	1.45853	1.47433	cytoplasm	K02183	CALM; calmodulin	map04014 Ras signaling pathway; map04015 Rap1 signaling pathway; map04020 Calcium signaling pathway; map04022 cGMP-PKG signaling pathway; map04024 cAMP signaling pathway; map04070 Phosphatidylinositol signaling system; map04114 Oocyte meiosis; map04218 Cellular senescence; map04261 Adrenergic signaling in cardiomyocytes; map04270 Vascular smooth muscle contraction; map04371 Apelin signaling pathw…				PF13499	EF-hand domain pair	T	KOG0027	Calmodulin and related proteins (EF-Hand superfamily)
A0A0R3W4I6	EF-hand domain-containing protein OS=Taenia asiatica OX=60517 GN=TASK_LOCUS4949 PE=4 SV=1	TASK_LOCUS4949	4.7226	3.09792e-06	Up	19.806	25.6	3	3	1.56944	1.65323	1.72885	0.369631	0.34646	0.33239	cytoplasm							PF13499; PF01221	EF-hand domain pair; Dynein light chain type 1
A0A0R3W4I7	EGF-like domain-containing protein OS=Taenia asiatica OX=60517 GN=TASK_LOCUS4950 PE=4 SV=1	TASK_LOCUS4950	0.2972	7.21376e-09	Down	13.385	33.3	2	2	0.456424	0.460632	0.457476	1.52411	1.54205	1.55931	extracellular
A0A0R3W4J7	Tegumental protein(predicted) OS=Taenia asiatica OX=60517 GN=TASK_LOCUS4962 PE=4 SV=1	TASK_LOCUS4962	0.4881	2.24628e-05	Down	92.111	12.5	13	12	0.652885	0.68691	0.628168	1.31513	1.39322	1.32368	nucleus							PF01221; PF13499	Dynein light chain type 1 ; EF-hand domain pair
A0A0R3W4M5	Proteasome subunit alpha type-6 OS=Taenia asiatica OX=60517 GN=TASK_LOCUS4996 PE=3 SV=1	TASK_LOCUS4996	0.1973	2.11679e-07	Down	27.483	51	10	10	0.332955	0.33396	0.321827	1.60867	1.69402	1.70857	cytoplasm	K04715	CERK; ceramide kinase [EC:2.7.1.138]	map00600 Sphingolipid metabolism	GO:0006355 regulation of transcription, DNA-templated; GO:0006464 cellular protein modification process; GO:0006508 proteolysis; GO:0006511 ubiquitin-dependent protein catabolic process; GO:0006807 nitrogen compound metabolic process; GO:0007275 multicellular organism development; GO:0007517 muscle organ development; GO:0007519 skeletal muscle tissue development; GO:0008152 metabolic process; GO:…	GO:0000502 proteasome complex; GO:0000932 P-body; GO:0005622 intracellular; GO:0005623 cell; GO:0005634 nucleus; GO:0005654 nucleoplasm; GO:0005737 cytoplasm; GO:0005829 cytosol; GO:0005839 proteasome core complex; GO:0005844 polysome; GO:0016363 nuclear matrix; GO:0019773 proteasome core complex, alpha-subunit complex; GO:0030016 myofibril; GO:0030017 sarcomere; GO:0031974 membrane-enclosed lume…	GO:0003676 nucleic acid binding; GO:0003723 RNA binding; GO:0003824 catalytic activity; GO:0004175 endopeptidase activity; GO:0005488 binding; GO:0005515 protein binding; GO:0008134 transcription factor binding; GO:0008233 peptidase activity; GO:0016787 hydrolase activity; GO:0035639 purine ribonucleoside triphosphate binding; GO:0043167 ion binding; GO:0043168 anion binding; GO:0051059 NF-kappaB…	PF10584; PF00227	Proteasome subunit A N-terminal signature; Proteasome subunit	O	KOG0182	20S proteasome, regulatory subunit alpha type PSMA6/SCL1
A0A0R3W4N3	GrpE protein homolog OS=Taenia asiatica OX=60517 GN=TASK_LOCUS5011 PE=3 SV=1	TASK_LOCUS5011	9.0211	1.28698e-05	Up	54.342	19.7	6	6	1.90106	1.8327	1.66751	0.171722	0.220699	0.206318	cytoplasm,nucleus	K02881	RP-L18, MRPL18, rplR; large subunit ribosomal protein L18	map03010 Ribosome	GO:0006403 RNA localization; GO:0006810 transport; GO:0006839 mitochondrial transport; GO:0015931 nucleobase-containing compound transport; GO:0033036 macromolecule localization; GO:0035927 RNA import into mitochondrion; GO:0035928 rRNA import into mitochondrion; GO:0050657 nucleic acid transport; GO:0050658 RNA transport; GO:0051029 rRNA transport; GO:0051179 localization; GO:0051234 establishme…	GO:0000313 organellar ribosome; GO:0000315 organellar large ribosomal subunit; GO:0005622 intracellular; GO:0005623 cell; GO:0005737 cytoplasm; GO:0005739 mitochondrion; GO:0005759 mitochondrial matrix; GO:0005761 mitochondrial ribosome; GO:0005762 mitochondrial large ribosomal subunit; GO:0005840 ribosome; GO:0015934 large ribosomal subunit; GO:0031974 membrane-enclosed lumen; GO:0032991 protein…	GO:0003676 nucleic acid binding; GO:0003723 RNA binding; GO:0005488 binding; GO:0008097 5S rRNA binding; GO:0019843 rRNA binding; GO:0097159 organic cyclic compound binding; GO:1901363 heterocyclic compound binding;			J	KOG3333	Mitochondrial/chloroplast ribosomal protein L18
A0A0R3W4N4	FYVE-type domain-containing protein OS=Taenia asiatica OX=60517 GN=TASK_LOCUS5013 PE=3 SV=1	TASK_LOCUS5013	1.5447	0.00106883	Up	60.554	5.9	2	2	1.21239	1.12752	1.3022	0.82834	0.782931	0.746609	nucleus	K12478	EEA1; early endosome antigen 1	map04144 Endocytosis; map04145 Phagosome; map05152 Tuberculosis	GO:0006810 transport; GO:0006897 endocytosis; GO:0006906 vesicle fusion; GO:0006996 organelle organization; GO:0009987 cellular process; GO:0016032 viral process; GO:0016043 cellular component organization; GO:0016050 vesicle organization; GO:0016189 synaptic vesicle to endosome fusion; GO:0016192 vesicle-mediated transport; GO:0016197 endosomal transport; GO:0016482 cytosolic transport; GO:00190…	GO:0005622 intracellular; GO:0005623 cell; GO:0005737 cytoplasm; GO:0005768 endosome; GO:0005769 early endosome; GO:0005829 cytosol; GO:0005886 plasma membrane; GO:0005969 serine-pyruvate aminotransferase complex; GO:0010008 endosome membrane; GO:0012505 endomembrane system; GO:0016020 membrane; GO:0019897 extrinsic component of plasma membrane; GO:0019898 extrinsic component of membrane; GO:0030…	GO:0005488 binding; GO:0005515 protein binding; GO:0005516 calmodulin binding; GO:0005543 phospholipid binding; GO:0005545 1-phosphatidylinositol binding; GO:0008270 zinc ion binding; GO:0008289 lipid binding; GO:0030742 GTP-dependent protein binding; GO:0032266 phosphatidylinositol-3-phosphate binding; GO:0035091 phosphatidylinositol binding; GO:0042802 identical protein binding; GO:0042803 prot…	PF01363	FYVE zinc finger
A0A0R3W4P0	Prosaposin a preproprotein(predicted) OS=Taenia asiatica OX=60517 GN=TASK_LOCUS5021 PE=4 SV=1	TASK_LOCUS5021	0.4481	0.00138482	Down	95.385	25.6	17	17	0.714521	0.592196	0.549911	1.4127	1.21441	1.51627	endoplasmic reticulum,mitochondria	K12382	PSAP, SGP1; saposin	map04142 Lysosome	GO:0000003 reproduction; GO:0001655 urogenital system development; GO:0001775 cell activation; GO:0001932 regulation of protein phosphorylation; GO:0001934 positive regulation of protein phosphorylation; GO:0002252 immune effector process; GO:0002263 cell activation involved in immune response; GO:0002274 myeloid leukocyte activation; GO:0002275 myeloid cell activation involved in immune response…	GO:0000323 lytic vacuole; GO:0005576 extracellular region; GO:0005615 extracellular space; GO:0005622 intracellular; GO:0005623 cell; GO:0005737 cytoplasm; GO:0005764 lysosome; GO:0005765 lysosomal membrane; GO:0005766 primary lysosome; GO:0005768 endosome; GO:0005770 late endosome; GO:0005773 vacuole; GO:0005774 vacuolar membrane; GO:0005775 vacuolar lumen; GO:0005776 autophagosome; GO:0005886 p…	GO:0001664 G protein-coupled receptor binding; GO:0003824 catalytic activity; GO:0004553 hydrolase activity, hydrolyzing O-glycosyl compounds; GO:0004565 beta-galactosidase activity; GO:0005102 signaling receptor binding; GO:0005488 binding; GO:0005515 protein binding; GO:0005543 phospholipid binding; GO:0008047 enzyme activator activity; GO:0008289 lipid binding; GO:0015925 galactosidase activit…	PF05184	Saposin-like type B, region 1	GI	KOG1340	Prosaposin
A0A0R3W4Q4	RNA helicase OS=Taenia asiatica OX=60517 GN=TASK_LOCUS5042 PE=3 SV=2	TASK_LOCUS5042	3.8326	5.66106e-05	Up	44.731	28.5	9	9	1.60176	1.57409	1.58259	0.474114	0.400118	0.367338	nucleus	K03257	EIF4A; translation initiation factor 4A	map03013 RNA transport	GO:0000003 reproduction; GO:0000122 negative regulation of transcription by RNA polymerase II; GO:0000381 regulation of alternative mRNA splicing, via spliceosome; GO:0002164 larval development; GO:0002165 instar larval or pupal development; GO:0002168 instar larval development; GO:0003006 developmental process involved in reproduction; GO:0006139 nucleobase-containing compound metabolic process;…	GO:0005622 intracellular; GO:0005623 cell; GO:0005634 nucleus; GO:0005730 nucleolus; GO:0005737 cytoplasm; GO:0005829 cytosol; GO:0016281 eukaryotic translation initiation factor 4F complex; GO:0031974 membrane-enclosed lumen; GO:0031981 nuclear lumen; GO:0032991 protein-containing complex; GO:0035770 ribonucleoprotein granule; GO:0036464 cytoplasmic ribonucleoprotein granule; GO:0043186 P granul…	GO:0000339 RNA cap binding; GO:0003676 nucleic acid binding; GO:0003723 RNA binding; GO:0003724 RNA helicase activity; GO:0003725 double-stranded RNA binding; GO:0003729 mRNA binding; GO:0003743 translation initiation factor activity; GO:0003824 catalytic activity; GO:0004386 helicase activity; GO:0005488 binding; GO:0008135 translation factor activity, RNA binding; GO:0008186 RNA-dependent ATPas…	PF00270	DEAD/DEAH box helicase	A	KOG0327	Translation initiation factor 4F, helicase subunit (eIF-4A) and related helicases
A0A0R3W4Q8	Succinate--CoA ligase [ADP/GDP-forming] subunit alpha, mitochondrial OS=Taenia asiatica OX=60517 GN=TASK_LOCUS5047 PE=3 SV=1	TASK_LOCUS5047	15.7746	0.0364185	Up	33.243	42.1	8	8	3.39826	0.692488	0.706505	0.10342	0.099322		mitochondria	K01899	LSC1; succinyl-CoA synthetase alpha subunit [EC:6.2.1.4 6.2.1.5]	map00020 Citrate cycle (TCA cycle); map00640 Propanoate metabolism; map01100 Metabolic pathways; map01200 Carbon metabolism	GO:0005975 carbohydrate metabolic process; GO:0005996 monosaccharide metabolic process; GO:0006006 glucose metabolic process; GO:0006007 glucose catabolic process; GO:0006082 organic acid metabolic process; GO:0006090 pyruvate metabolic process; GO:0006091 generation of precursor metabolites and energy; GO:0006096 glycolytic process; GO:0006099 tricarboxylic acid cycle; GO:0006101 citrate metabol…	GO:0005622 intracellular; GO:0005623 cell; GO:0005737 cytoplasm; GO:0005739 mitochondrion; GO:0005759 mitochondrial matrix; GO:0005829 cytosol; GO:0005886 plasma membrane; GO:0016020 membrane; GO:0030062 mitochondrial tricarboxylic acid cycle enzyme complex; GO:0031974 membrane-enclosed lumen; GO:0032991 protein-containing complex; GO:0042709 succinate-CoA ligase complex; GO:0043226 organelle; GO…	GO:0000166 nucleotide binding; GO:0001882 nucleoside binding; GO:0001883 purine nucleoside binding; GO:0003824 catalytic activity; GO:0004774 succinate-CoA ligase activity; GO:0004775 succinate-CoA ligase (ADP-forming) activity; GO:0004776 succinate-CoA ligase (GDP-forming) activity; GO:0004778 succinyl-CoA hydrolase activity; GO:0005488 binding; GO:0005515 protein binding; GO:0016289 CoA hydrola…	PF02629; PF00549	CoA binding domain; CoA-ligase	C	KOG1255	Succinyl-CoA synthetase, alpha subunit
A0A0R3W4S2	Aldolase_II domain-containing protein OS=Taenia asiatica OX=60517 GN=TASK_LOCUS5061 PE=3 SV=2	TASK_LOCUS5061	3.5223	3.45062e-06	Up	90.83	52.9	28	28	1.52696	1.55953	1.58675	0.447627	0.41503	0.464097	nucleus	K18622	ADD; adducin		GO:0000003 reproduction; GO:0000212 meiotic spindle organization; GO:0000226 microtubule cytoskeleton organization; GO:0000902 cell morphogenesis; GO:0000904 cell morphogenesis involved in differentiation; GO:0001709 cell fate determination; GO:0003006 developmental process involved in reproduction; GO:0003008 system process; GO:0006810 transport; GO:0006928 movement of cell or subcellular compon…	GO:0005576 extracellular region; GO:0005622 intracellular; GO:0005623 cell; GO:0005737 cytoplasm; GO:0005886 plasma membrane; GO:0014069 postsynaptic density; GO:0016020 membrane; GO:0032279 asymmetric synapse; GO:0035183 female germline ring canal inner rim; GO:0035324 female germline ring canal; GO:0043226 organelle; GO:0043228 non-membrane-bounded organelle; GO:0043229 intracellular organelle;…	GO:0003779 actin binding; GO:0005488 binding; GO:0005515 protein binding; GO:0008092 cytoskeletal protein binding; GO:0044877 protein-containing complex binding; GO:0051015 actin filament binding;	PF00596	Class II Aldolase and Adducin N-terminal domain	TZ	KOG3699	Cytoskeletal protein Adducin
A0A0R3W4V0	Dynein heavy chain(predicted) OS=Taenia asiatica OX=60517 GN=TASK_LOCUS5102 PE=3 SV=2	TASK_LOCUS5102	0.4092	2.76028e-05	Down	473.39	0.4	1	1	0.591778	0.58315	0.567315	1.46354	1.48445	1.30977	cytoplasm	K10408	DNAH; dynein heavy chain, axonemal	map05016 Huntington disease	GO:0000003 reproduction; GO:0000226 microtubule cytoskeleton organization; GO:0001578 microtubule bundle formation; GO:0003341 cilium movement; GO:0006928 movement of cell or subcellular component; GO:0006996 organelle organization; GO:0007010 cytoskeleton organization; GO:0007017 microtubule-based process; GO:0007018 microtubule-based movement; GO:0007320 insemination; GO:0007618 mating; GO:0007…	GO:0005622 intracellular; GO:0005623 cell; GO:0005737 cytoplasm; GO:0005856 cytoskeleton; GO:0005858 axonemal dynein complex; GO:0005875 microtubule associated complex; GO:0005929 cilium; GO:0005930 axoneme; GO:0015630 microtubule cytoskeleton; GO:0030286 dynein complex; GO:0032838 plasma membrane bounded cell projection cytoplasm; GO:0032991 protein-containing complex; GO:0036156 inner dynein ar…	GO:0003774 motor activity; GO:0003777 microtubule motor activity; GO:0003824 catalytic activity; GO:0005488 binding; GO:0005515 protein binding; GO:0008569 ATP-dependent microtubule motor activity, minus-end-directed; GO:0016462 pyrophosphatase activity; GO:0016787 hydrolase activity; GO:0016817 hydrolase activity, acting on acid anhydrides; GO:0016818 hydrolase activity, acting on acid anhydride…	PF12774; PF12775; PF12780; PF12777; PF12781; PF03028	Hydrolytic ATP binding site of dynein motor region D1; P-loop containing dynein motor region D3; P-loop containing dynein motor region D4; Microtubule-binding stalk of dynein motor; ATP-binding dynein motor region D5; Dynein heavy chain and region D6 of dynein motor	Z	KOG3595	Dyneins, heavy chain
A0A0R3W4X4	USP domain-containing protein OS=Taenia asiatica OX=60517 GN=TASK_LOCUS5131 PE=4 SV=1	TASK_LOCUS5131	4.791	0.00114727	Up	89.29	23.6	12	12	1.42426	1.32257	1.64241		0.345061	0.2657	nucleus	K11856	USP43; ubiquitin carboxyl-terminal hydrolase 43 [EC:3.4.19.12]		GO:0000731 DNA synthesis involved in DNA repair; GO:0006139 nucleobase-containing compound metabolic process; GO:0006259 DNA metabolic process; GO:0006281 DNA repair; GO:0006301 postreplication repair; GO:0006464 cellular protein modification process; GO:0006508 proteolysis; GO:0006725 cellular aromatic compound metabolic process; GO:0006807 nitrogen compound metabolic process; GO:0006950 respons…	GO:0005622 intracellular; GO:0005623 cell; GO:0005634 nucleus; GO:0005654 nucleoplasm; GO:0031974 membrane-enclosed lumen; GO:0031981 nuclear lumen; GO:0043226 organelle; GO:0043227 membrane-bounded organelle; GO:0043229 intracellular organelle; GO:0043231 intracellular membrane-bounded organelle; GO:0043233 organelle lumen; GO:0070013 intracellular organelle lumen;	GO:0003824 catalytic activity; GO:0004843 thiol-dependent ubiquitin-specific protease activity; GO:0008233 peptidase activity; GO:0008234 cysteine-type peptidase activity; GO:0016787 hydrolase activity; GO:0019783 ubiquitin-like protein-specific protease activity; GO:0019785 ISG15-specific protease activity; GO:0036459 thiol-dependent ubiquitinyl hydrolase activity; GO:0070011 peptidase activity,…			O	KOG1870	Ubiquitin C-terminal hydrolase
A0A0R3W4Y5	TYR_PHOSPHATASE_2 domain-containing protein OS=Taenia asiatica OX=60517 GN=TASK_LOCUS5145 PE=4 SV=1	TASK_LOCUS5145	13.8483	1.44076e-08	Up	20.968	33.2	3	2	1.82455	1.87547	1.89589	0.138301	0.131611	0.134175	cytoplasm	K18041	PTP4A; protein tyrosine phosphatase type IVA [EC:3.1.3.48]		GO:0006464 cellular protein modification process; GO:0006470 protein dephosphorylation; GO:0006793 phosphorus metabolic process; GO:0006796 phosphate-containing compound metabolic process; GO:0006807 nitrogen compound metabolic process; GO:0008152 metabolic process; GO:0009987 cellular process; GO:0016311 dephosphorylation; GO:0019538 protein metabolic process; GO:0030334 regulation of cell migra…	GO:0005622 intracellular; GO:0005623 cell; GO:0005634 nucleus; GO:0005737 cytoplasm; GO:0005768 endosome; GO:0005769 early endosome; GO:0005783 endoplasmic reticulum; GO:0005819 spindle; GO:0005856 cytoskeleton; GO:0005886 plasma membrane; GO:0009898 cytoplasmic side of plasma membrane; GO:0012505 endomembrane system; GO:0015630 microtubule cytoskeleton; GO:0016020 membrane; GO:0031410 cytoplasmi…	GO:0003824 catalytic activity; GO:0004721 phosphoprotein phosphatase activity; GO:0004725 protein tyrosine phosphatase activity; GO:0004727 prenylated protein tyrosine phosphatase activity; GO:0008138 protein tyrosine/serine/threonine phosphatase activity; GO:0016787 hydrolase activity; GO:0016788 hydrolase activity, acting on ester bonds; GO:0016791 phosphatase activity; GO:0042578 phosphoric es…	PF00782	Dual specificity phosphatase, catalytic domain	T	KOG2836	Protein tyrosine phosphatase IVA1
A0A0R3W4Y7	Amidase domain-containing protein OS=Taenia asiatica OX=60517 GN=TASK_LOCUS5148 PE=4 SV=1	TASK_LOCUS5148	51.34	0.000246443	Up	64.951	30.4	12	12	2.5146	2.26654	1.10422	0.035205	0.027675	0.051755	cytoplasm,nucleus	K15528	FAAH; fatty acid amide hydrolase [EC:3.5.1.99]	map04361 Axon regeneration; map04723 Retrograde endocannabinoid signaling	GO:0001676 long-chain fatty acid metabolic process; GO:0003008 system process; GO:0003013 circulatory system process; GO:0003018 vascular process in circulatory system; GO:0006082 organic acid metabolic process; GO:0006629 lipid metabolic process; GO:0006631 fatty acid metabolic process; GO:0006690 icosanoid metabolic process; GO:0007275 multicellular organism development; GO:0007399 nervous syst…	GO:0000139 Golgi membrane; GO:0005622 intracellular; GO:0005623 cell; GO:0005737 cytoplasm; GO:0005739 mitochondrion; GO:0005740 mitochondrial envelope; GO:0005743 mitochondrial inner membrane; GO:0005783 endoplasmic reticulum; GO:0005789 endoplasmic reticulum membrane; GO:0005794 Golgi apparatus; GO:0012505 endomembrane system; GO:0016020 membrane; GO:0016021 integral component of membrane; GO:0…	GO:0003824 catalytic activity; GO:0004040 amidase activity; GO:0005488 binding; GO:0005515 protein binding; GO:0005543 phospholipid binding; GO:0008289 lipid binding; GO:0016298 lipase activity; GO:0016787 hydrolase activity; GO:0016788 hydrolase activity, acting on ester bonds; GO:0016810 hydrolase activity, acting on carbon-nitrogen (but not peptide) bonds; GO:0016811 hydrolase activity, acting…			IJT	KOG1212	Amidases
A0A0R3W4Y8	PDZ domain-containing protein OS=Taenia asiatica OX=60517 GN=TASK_LOCUS5149 PE=4 SV=1	TASK_LOCUS5149	5.2503	0.002177	Up	21.269	14.4	3	3	1.60668	1.71739	1.71597	0.349353	0.422016	0.18859	cytoplasm	K13358	SLC9A3R2, NHERF2; Na(+)/H(+) exchange regulatory cofactor NHE-RF2	map04960 Aldosterone-regulated sodium reabsorption	GO:0003008 system process; GO:0006996 organelle organization; GO:0007010 cytoskeleton organization; GO:0007275 multicellular organism development; GO:0007423 sensory organ development; GO:0007600 sensory perception; GO:0007605 sensory perception of sound; GO:0009966 regulation of signal transduction; GO:0009968 negative regulation of signal transduction; GO:0009987 cellular process; GO:0010646 re…	GO:0005622 intracellular; GO:0005623 cell; GO:0005634 nucleus; GO:0005737 cytoplasm; GO:0005886 plasma membrane; GO:0012505 endomembrane system; GO:0016020 membrane; GO:0016324 apical plasma membrane; GO:0032420 stereocilium; GO:0032421 stereocilium bundle; GO:0032991 protein-containing complex; GO:0042995 cell projection; GO:0043005 neuron projection; GO:0043226 organelle; GO:0043227 membrane-bo…	GO:0005102 signaling receptor binding; GO:0005198 structural molecule activity; GO:0005488 binding; GO:0005515 protein binding; GO:0008013 beta-catenin binding; GO:0008022 protein C-terminus binding; GO:0016247 channel regulator activity; GO:0019899 enzyme binding; GO:0019902 phosphatase binding; GO:0019904 protein domain specific binding; GO:0030165 PDZ domain binding; GO:0050750 low-density lip…	PF00595	PDZ domain (Also known as DHR or GLGF)	S	KOG3528	FOG: PDZ domain
A0A0R3W501	40S ribosomal protein S21 OS=Taenia asiatica OX=60517 GN=TASK_LOCUS5165 PE=3 SV=1	TASK_LOCUS5165	0.573	0.00478425	Down	8.9922	42	3	3	0.640897	0.759531	0.785098	1.13795	1.21427	1.46225	cytoplasm	K02971	RP-S21e, RPS21; small subunit ribosomal protein S21e	map03010 Ribosome	GO:0000184 nuclear-transcribed mRNA catabolic process, nonsense-mediated decay; GO:0000447 endonucleolytic cleavage in ITS1 to separate SSU-rRNA from 5.8S rRNA and LSU-rRNA from tricistronic rRNA transcript (SSU-rRNA, 5.8S rRNA, LSU-rRNA); GO:0000460 maturation of 5.8S rRNA; GO:0000461 endonucleolytic cleavage to generate mature 3'-end of SSU-rRNA from (SSU-rRNA, 5.8S rRNA, LSU-rRNA); GO:0000462 …	GO:0005622 intracellular; GO:0005623 cell; GO:0005634 nucleus; GO:0005654 nucleoplasm; GO:0005737 cytoplasm; GO:0005783 endoplasmic reticulum; GO:0005789 endoplasmic reticulum membrane; GO:0005791 rough endoplasmic reticulum; GO:0005829 cytosol; GO:0005840 ribosome; GO:0005844 polysome; GO:0012505 endomembrane system; GO:0015935 small ribosomal subunit; GO:0016020 membrane; GO:0022626 cytosolic r…	GO:0003735 structural constituent of ribosome; GO:0005198 structural molecule activity; GO:0005488 binding; GO:0005515 protein binding; GO:0043021 ribonucleoprotein complex binding; GO:0043022 ribosome binding; GO:0044877 protein-containing complex binding; GO:0047485 protein N-terminus binding;			J	KOG3486	40S ribosomal protein S21
A0A0R3W511	PKS_AT domain-containing protein OS=Taenia asiatica OX=60517 GN=TASK_LOCUS5179 PE=4 SV=1	TASK_LOCUS5179	9.7443	0.00221323	Up	40.125	34.2	10	8	1.91168	1.76684	1.76304	0.202942	0.268698	0.086795	mitochondria	K00645	fabD, MCAT, MCT1; [acyl-carrier-protein] S-malonyltransferase [EC:2.3.1.39]	map00061 Fatty acid biosynthesis; map01100 Metabolic pathways; map01212 Fatty acid metabolism	GO:0006082 organic acid metabolic process; GO:0006629 lipid metabolic process; GO:0006631 fatty acid metabolic process; GO:0006633 fatty acid biosynthetic process; GO:0006635 fatty acid beta-oxidation; GO:0008152 metabolic process; GO:0008610 lipid biosynthetic process; GO:0009056 catabolic process; GO:0009058 biosynthetic process; GO:0009062 fatty acid catabolic process; GO:0009987 cellular proc…	GO:0005622 intracellular; GO:0005623 cell; GO:0005737 cytoplasm; GO:0005739 mitochondrion; GO:0005759 mitochondrial matrix; GO:0031974 membrane-enclosed lumen; GO:0043226 organelle; GO:0043227 membrane-bounded organelle; GO:0043229 intracellular organelle; GO:0043231 intracellular membrane-bounded organelle; GO:0043233 organelle lumen; GO:0070013 intracellular organelle lumen;	GO:0003824 catalytic activity; GO:0004312 fatty acid synthase activity; GO:0004314 [acyl-carrier-protein] S-malonyltransferase activity; GO:0016417 S-acyltransferase activity; GO:0016419 S-malonyltransferase activity; GO:0016420 malonyltransferase activity; GO:0016740 transferase activity; GO:0016746 transferase activity, transferring acyl groups; GO:0016747 transferase activity, transferring acy…	PF00698	Acyl transferase domain	I	KOG2926	Malonyl-CoA:ACP transacylase
A0A0R3W533	Ras gtpase(predicted) OS=Taenia asiatica OX=60517 GN=TASK_LOCUS5202 PE=3 SV=1	TASK_LOCUS5202	2.2723	0.00432548	Up	21.896	54.6	7	6	1.05074	1.45871	1.65696	0.630571	0.581434	0.621577	cytoplasm	K04393	CDC42; cell division control protein 42	map04010 MAPK signaling pathway; map04014 Ras signaling pathway; map04015 Rap1 signaling pathway; map04062 Chemokine signaling pathway; map04144 Endocytosis; map04360 Axon guidance; map04370 VEGF signaling pathway; map04510 Focal adhesion; map04520 Adherens junction; map04530 Tight junction; map04660 T cell receptor signaling pathway; map04666 Fc gamma R-mediated phagocytosis; map04670 Leukocyte …	GO:0000132 establishment of mitotic spindle orientation; GO:0000226 microtubule cytoskeleton organization; GO:0000278 mitotic cell cycle; GO:0002009 morphogenesis of an epithelium; GO:0006996 organelle organization; GO:0007010 cytoskeleton organization; GO:0007017 microtubule-based process; GO:0007049 cell cycle; GO:0007163 establishment or maintenance of cell polarity; GO:0007275 multicellular o…	GO:0005622 intracellular; GO:0005623 cell; GO:0005737 cytoplasm; GO:0005768 endosome; GO:0005813 centrosome; GO:0005815 microtubule organizing center; GO:0005829 cytosol; GO:0005856 cytoskeleton; GO:0005886 plasma membrane; GO:0005938 cell cortex; GO:0012505 endomembrane system; GO:0015630 microtubule cytoskeleton; GO:0016020 membrane; GO:0016021 integral component of membrane; GO:0031224 intrins…	GO:0000166 nucleotide binding; GO:0001882 nucleoside binding; GO:0001883 purine nucleoside binding; GO:0003824 catalytic activity; GO:0003924 GTPase activity; GO:0005488 binding; GO:0005515 protein binding; GO:0005525 GTP binding; GO:0016462 pyrophosphatase activity; GO:0016787 hydrolase activity; GO:0016817 hydrolase activity, acting on acid anhydrides; GO:0016818 hydrolase activity, acting on a…	PF00071	Ras family	U	KOG0393	Ras-related small GTPase, Rho type
A0A0R3W536	Eukaryotic translation initiation factor 4E(predicted) OS=Taenia asiatica OX=60517 GN=TASK_LOCUS5205 PE=3 SV=1	TASK_LOCUS5205	4.3653	0.0016828	Up	22.109	40.1	5	3	1.77758	1.3121	1.79203	0.336635	0.281146	0.500506	extracellular	K03259	EIF4E; translation initiation factor 4E	map01521 EGFR tyrosine kinase inhibitor resistance; map03013 RNA transport; map04066 HIF-1 signaling pathway; map04150 mTOR signaling pathway; map04151 PI3K-Akt signaling pathway; map04211 Longevity regulating pathway; map04910 Insulin signaling pathway	GO:0000003 reproduction; GO:0000082 G1/S transition of mitotic cell cycle; GO:0000278 mitotic cell cycle; GO:0000280 nuclear division; GO:0000910 cytokinesis; GO:0001558 regulation of cell growth; GO:0001662 behavioral fear response; GO:0002181 cytoplasmic translation; GO:0002183 cytoplasmic translational initiation; GO:0002191 cap-dependent translational initiation; GO:0002209 behavioral defense…	GO:0000932 P-body; GO:0005622 intracellular; GO:0005623 cell; GO:0005634 nucleus; GO:0005737 cytoplasm; GO:0005829 cytosol; GO:0005845 mRNA cap binding complex; GO:0010494 cytoplasmic stress granule; GO:0016281 eukaryotic translation initiation factor 4F complex; GO:0016442 RISC complex; GO:0031332 RNAi effector complex; GO:0031594 neuromuscular junction; GO:0032991 protein-containing complex; GO…	GO:0000339 RNA cap binding; GO:0000340 RNA 7-methylguanosine cap binding; GO:0003676 nucleic acid binding; GO:0003723 RNA binding; GO:0003743 translation initiation factor activity; GO:0005488 binding; GO:0005515 protein binding; GO:0008134 transcription factor binding; GO:0008135 translation factor activity, RNA binding; GO:0019899 enzyme binding; GO:0030371 translation repressor activity; GO:00…	PF01652	Eukaryotic initiation factor 4E	J	KOG1670	Translation initiation factor 4F, cap-binding subunit (eIF-4E) and related cap-binding proteins
A0A0R3W542	Oxoglutarate dehydrogenase (succinyl-transferring) OS=Taenia asiatica OX=60517 GN=TASK_LOCUS5211 PE=3 SV=1	TASK_LOCUS5211	193.508	2.3977e-09	Up	120.42	35.9	29	29	2.02039	1.96695	1.98181	0.010705	0.00992	0.010222	plasma membrane	K00164	OGDH, sucA; 2-oxoglutarate dehydrogenase E1 component [EC:1.2.4.2]	map00020 Citrate cycle (TCA cycle); map01100 Metabolic pathways; map01200 Carbon metabolism	GO:0006082 organic acid metabolic process; GO:0006091 generation of precursor metabolites and energy; GO:0006099 tricarboxylic acid cycle; GO:0006101 citrate metabolic process; GO:0006103 2-oxoglutarate metabolic process; GO:0006104 succinyl-CoA metabolic process; GO:0006139 nucleobase-containing compound metabolic process; GO:0006163 purine nucleotide metabolic process; GO:0006464 cellular prote…	GO:0005622 intracellular; GO:0005623 cell; GO:0005634 nucleus; GO:0005737 cytoplasm; GO:0005739 mitochondrion; GO:0005740 mitochondrial envelope; GO:0005759 mitochondrial matrix; GO:0005947 mitochondrial alpha-ketoglutarate dehydrogenase complex; GO:0009353 mitochondrial oxoglutarate dehydrogenase complex; GO:0016020 membrane; GO:0030062 mitochondrial tricarboxylic acid cycle enzyme complex; GO:0…	GO:0003824 catalytic activity; GO:0004591 oxoglutarate dehydrogenase (succinyl-transferring) activity; GO:0005488 binding; GO:0005515 protein binding; GO:0016491 oxidoreductase activity; GO:0016620 oxidoreductase activity, acting on the aldehyde or oxo group of donors, NAD or NADP as acceptor; GO:0016624 oxidoreductase activity, acting on the aldehyde or oxo group of donors, disulfide as acceptor…	PF02779	Transketolase, pyrimidine binding domain	C	KOG0450	2-oxoglutarate dehydrogenase, E1 subunit
A0A0R3W557	Expressed conserved protein(predicted) OS=Taenia asiatica OX=60517 GN=TASK_LOCUS5233 PE=4 SV=1	TASK_LOCUS5233	0.3591	1.97674e-05	Down	37.845	11	4	4	0.529145	0.489862	0.566323	1.50434	1.4387	1.47163	cytoplasm
A0A0R3W560	Cytochrome-b5 reductase OS=Taenia asiatica OX=60517 GN=TASK_LOCUS5236 PE=3 SV=1	TASK_LOCUS5236	28.7218	2.07289e-06	Up	38.57	50.1	17	17	1.84775	2.16893	1.78145	0.071657	0.070015	0.0602	extracellular	K00326	E1.6.2.2; cytochrome-b5 reductase [EC:1.6.2.2]	map00520 Amino sugar and nucleotide sugar metabolism	GO:0001775 cell activation; GO:0001878 response to yeast; GO:0002252 immune effector process; GO:0002263 cell activation involved in immune response; GO:0002274 myeloid leukocyte activation; GO:0002275 myeloid cell activation involved in immune response; GO:0002283 neutrophil activation involved in immune response; GO:0002366 leukocyte activation involved in immune response; GO:0002376 immune sys…	GO:0000323 lytic vacuole; GO:0005576 extracellular region; GO:0005622 intracellular; GO:0005623 cell; GO:0005737 cytoplasm; GO:0005739 mitochondrion; GO:0005740 mitochondrial envelope; GO:0005741 mitochondrial outer membrane; GO:0005764 lysosome; GO:0005766 primary lysosome; GO:0005773 vacuole; GO:0005775 vacuolar lumen; GO:0005783 endoplasmic reticulum; GO:0005789 endoplasmic reticulum membrane;…	GO:0000166 nucleotide binding; GO:0003824 catalytic activity; GO:0004128 cytochrome-b5 reductase activity, acting on NAD(P)H; GO:0005488 binding; GO:0008144 drug binding; GO:0016208 AMP binding; GO:0016491 oxidoreductase activity; GO:0016651 oxidoreductase activity, acting on NAD(P)H; GO:0016653 oxidoreductase activity, acting on NAD(P)H, heme protein as acceptor; GO:0017076 purine nucleotide bin…	PF00970; PF00175	Oxidoreductase FAD-binding domain; Oxidoreductase NAD-binding domain	C	KOG0534	NADH-cytochrome b-5 reductase
A0A0R3W593	Calcium binding protein(predicted) OS=Taenia asiatica OX=60517 GN=TASK_LOCUS5274 PE=4 SV=1	TASK_LOCUS5274	0.2376	3.41693e-05	Down	17.493	49.7	6	6	0.404093	0.404534	0.343274	1.75466	1.50688	1.58655	cytoplasm	K02183	CALM; calmodulin	map04014 Ras signaling pathway; map04015 Rap1 signaling pathway; map04020 Calcium signaling pathway; map04022 cGMP-PKG signaling pathway; map04024 cAMP signaling pathway; map04070 Phosphatidylinositol signaling system; map04114 Oocyte meiosis; map04218 Cellular senescence; map04261 Adrenergic signaling in cardiomyocytes; map04270 Vascular smooth muscle contraction; map04371 Apelin signaling pathw…				PF13499	EF-hand domain pair	DTZ	KOG0027	Calmodulin and related proteins (EF-Hand superfamily)
A0A0R3W597	Sigma-type glutathione S-transferase(predicted) OS=Taenia asiatica OX=60517 GN=TASK_LOCUS5279 PE=3 SV=1	TASK_LOCUS5279	2.6706	3.7347e-05	Up	24.327	57.5	9	8	1.49259	1.48223	1.39057	0.546903	0.502667	0.58504	cytoplasm	K04097	HPGDS; prostaglandin-H2 D-isomerase / glutathione transferase [EC:5.3.99.2 2.5.1.18]	map00480 Glutathione metabolism; map00590 Arachidonic acid metabolism; map00980 Metabolism of xenobiotics by cytochrome P450; map00982 Drug metabolism - cytochrome P450; map01100 Metabolic pathways; map05204 Chemical carcinogenesis				PF02798	Glutathione S-transferase, N-terminal domain	O	KOG1695	Glutathione S-transferase
[truncated: 478 more rows]
