# Supplementary material for: Regulation of piglet T-cell immune responses by thioredoxin peroxidase from Cysticercus cellulosae excretory-secretory antigens
Source: Front Microbiol. 2022 Nov 18;13:1019810. doi: 10.3389/fmicb.2022.1019810 (PMC9718028; doi:10.3389/fmicb.2022.1019810)
Supplement: Supplementary file 2 [file Data_Sheet_2.ZIP › 1. Screening and Validation of TPx Protein/2.1(GO analysis--The red font in the yellow part of the mark)GO_Terms_Level2_Classify.xlsx]

## Sheet: Regulated Classification
GO Terms Level 1	GO Terms Level 2	Number of proteins	Related proteins
Biological Process	cellular process	534	A0A0R3VSE2 A0A0R3VSF5 A0A0R3VSF6 A0A0R3VSH9 A0A0R3VSK7 A0A0R3VSK8 A0A0R3VSL6 A0A0R3VSM0 A0A0R3VST0 A0A0R3VSU0 A0A0R3VSW8 A0A0R3VSZ7 A0A0R3VT30 A0A0R3VT49 A0A0R3VT62 A0A0R3VT65 A0A0R3VT70 A0A0R3VT71 A0A0R3VT96 A0A0R3VTC0 A0A0R3VTD9 A0A0R3VTL0 A0A0R3VTP6 A0A0R3VTP7 A0A0R3VTQ7 A0A0R3VTR1 A0A0R3VTS9 A0A0R3VTT7 A0A0R3VTV6 A0A0R3VTW1 A0A0R3VTX4 A0A0R3VTZ3 A0A0R3VTZ4 A0A0R3VTZ7 A0A0R3VU03 A0A0R3VU06 A0A…
Biological Process	biological regulation	411	A0A088FW30 A0A0R3VSE2 A0A0R3VSF5 A0A0R3VSF6 A0A0R3VSL6 A0A0R3VSM0 A0A0R3VST0 A0A0R3VSU0 A0A0R3VT70 A0A0R3VT71 A0A0R3VT96 A0A0R3VTC0 A0A0R3VTD9 A0A0R3VTL0 A0A0R3VTP6 A0A0R3VTP7 A0A0R3VTQ7 A0A0R3VTT7 A0A0R3VTV6 A0A0R3VTW1 A0A0R3VTX4 A0A0R3VTZ3 A0A0R3VU03 A0A0R3VU18 A0A0R3VU25 A0A0R3VU94 A0A0R3VUE4 A0A0R3VUJ3 A0A0R3VUJ7 A0A0R3VUK1 A0A0R3VUP8 A0A0R3VUQ2 A0A0R3VUR1 A0A0R3VUT3 A0A0R3VUU4 A0A0R3VUV9 A0A…
Biological Process	metabolic process	385	A0A0R3VSF5 A0A0R3VSF6 A0A0R3VSK7 A0A0R3VSK8 A0A0R3VSL6 A0A0R3VSM0 A0A0R3VST0 A0A0R3VSU0 A0A0R3VSW8 A0A0R3VSZ7 A0A0R3VT30 A0A0R3VT49 A0A0R3VT62 A0A0R3VT70 A0A0R3VT71 A0A0R3VT96 A0A0R3VTD9 A0A0R3VTL0 A0A0R3VTP6 A0A0R3VTP7 A0A0R3VTQ7 A0A0R3VTS9 A0A0R3VTT7 A0A0R3VTV6 A0A0R3VTW1 A0A0R3VTX4 A0A0R3VTZ3 A0A0R3VTZ4 A0A0R3VU03 A0A0R3VU06 A0A0R3VU18 A0A0R3VU25 A0A0R3VU71 A0A0R3VUJ3 A0A0R3VUJ7 A0A0R3VUJ9 A0A…
Biological Process	multicellular organismal process	337	A0A088FW30 A0A0R3VSE2 A0A0R3VSF5 A0A0R3VSH9 A0A0R3VSK7 A0A0R3VSL6 A0A0R3VSM0 A0A0R3VSU0 A0A0R3VT65 A0A0R3VT71 A0A0R3VT96 A0A0R3VTC0 A0A0R3VTL0 A0A0R3VTP7 A0A0R3VTS9 A0A0R3VTV6 A0A0R3VTW1 A0A0R3VTX4 A0A0R3VTZ3 A0A0R3VTZ7 A0A0R3VU06 A0A0R3VU18 A0A0R3VU25 A0A0R3VU94 A0A0R3VUE4 A0A0R3VUJ3 A0A0R3VUJ7 A0A0R3VUJ9 A0A0R3VUQ2 A0A0R3VUT3 A0A0R3VUV9 A0A0R3VUY5 A0A0R3VV11 A0A0R3VV34 A0A0R3VV89 A0A0R3VVF5 A0A…
Biological Process	developmental process	332	A0A0R3VSE2 A0A0R3VSF5 A0A0R3VSH9 A0A0R3VSK7 A0A0R3VSL6 A0A0R3VSM0 A0A0R3VSU0 A0A0R3VT49 A0A0R3VT65 A0A0R3VT71 A0A0R3VT96 A0A0R3VTC0 A0A0R3VTL0 A0A0R3VTP7 A0A0R3VTS9 A0A0R3VTV6 A0A0R3VTW1 A0A0R3VTX4 A0A0R3VTZ3 A0A0R3VTZ7 A0A0R3VU06 A0A0R3VU18 A0A0R3VU25 A0A0R3VU94 A0A0R3VUE4 A0A0R3VUJ3 A0A0R3VUJ7 A0A0R3VUQ2 A0A0R3VUV9 A0A0R3VUY5 A0A0R3VV11 A0A0R3VV34 A0A0R3VV89 A0A0R3VVF3 A0A0R3VVF5 A0A0R3VVG8 A0A…
Biological Process	response to stimulus	315	A0A0R3VSF5 A0A0R3VSF6 A0A0R3VSK7 A0A0R3VSL6 A0A0R3VSM0 A0A0R3VSU0 A0A0R3VT49 A0A0R3VT62 A0A0R3VT71 A0A0R3VT96 A0A0R3VTC0 A0A0R3VTD9 A0A0R3VTP6 A0A0R3VTP7 A0A0R3VTR1 A0A0R3VTT7 A0A0R3VTV6 A0A0R3VTZ7 A0A0R3VU03 A0A0R3VU18 A0A0R3VU25 A0A0R3VU94 A0A0R3VUE4 A0A0R3VUJ7 A0A0R3VUK1 A0A0R3VUP8 A0A0R3VUQ2 A0A0R3VUR1 A0A0R3VUT3 A0A0R3VUV9 A0A0R3VUY5 A0A0R3VV11 A0A0R3VV26 A0A0R3VV34 A0A0R3VV89 A0A0R3VVF3 A0A…
Biological Process	localization	274	A0A0R3VSE2 A0A0R3VSF5 A0A0R3VSF6 A0A0R3VSL6 A0A0R3VSM0 A0A0R3VSU0 A0A0R3VT49 A0A0R3VT62 A0A0R3VT65 A0A0R3VT71 A0A0R3VT96 A0A0R3VTC0 A0A0R3VTP6 A0A0R3VTZ7 A0A0R3VU03 A0A0R3VU94 A0A0R3VUJ3 A0A0R3VUJ7 A0A0R3VUP8 A0A0R3VUQ2 A0A0R3VUV9 A0A0R3VUZ2 A0A0R3VV11 A0A0R3VV26 A0A0R3VV89 A0A0R3VVF3 A0A0R3VVF5 A0A0R3VVG8 A0A0R3VVM6 A0A0R3VW38 A0A0R3VW68 A0A0R3VW69 A0A0R3VW70 A0A0R3VWD6 A0A0R3VWE7 A0A0R3VWI0 A0A…
Biological Process	multi-organism process	171	A0A0R3VSE2 A0A0R3VSF5 A0A0R3VSH9 A0A0R3VSM0 A0A0R3VT65 A0A0R3VT96 A0A0R3VTC0 A0A0R3VTL0 A0A0R3VTT7 A0A0R3VTW1 A0A0R3VTX4 A0A0R3VTZ3 A0A0R3VU03 A0A0R3VU18 A0A0R3VU25 A0A0R3VU94 A0A0R3VUJ3 A0A0R3VUJ7 A0A0R3VUT3 A0A0R3VUV9 A0A0R3VVF5 A0A0R3VVG8 A0A0R3VVK3 A0A0R3VVM6 A0A0R3VVP1 A0A0R3VW38 A0A0R3VW68 A0A0R3VW70 A0A0R3VWE7 A0A0R3VWI0 A0A0R3VWM4 A0A0R3VWM5 A0A0R3VWS4 A0A0R3VWZ4 A0A0R3VWZ6 A0A0R3VXN8 A0A…
Biological Process	signaling	166	A0A0R3VSE2 A0A0R3VSF5 A0A0R3VSF6 A0A0R3VT96 A0A0R3VTC0 A0A0R3VTD9 A0A0R3VTP6 A0A0R3VTT7 A0A0R3VTV6 A0A0R3VTZ7 A0A0R3VU18 A0A0R3VU94 A0A0R3VUE4 A0A0R3VUJ7 A0A0R3VUK1 A0A0R3VUP8 A0A0R3VUQ2 A0A0R3VUT3 A0A0R3VUV9 A0A0R3VUY5 A0A0R3VV11 A0A0R3VVF5 A0A0R3VVG8 A0A0R3VVK3 A0A0R3VVM6 A0A0R3VW45 A0A0R3VW69 A0A0R3VWI0 A0A0R3VWJ0 A0A0R3VWZ4 A0A0R3VWZ6 A0A0R3VXN8 A0A0R3VY14 A0A0R3VYB3 A0A0R3VYL5 A0A0R3VZE5 A0A…
Biological Process	reproduction	161	A0A0R3VSE2 A0A0R3VSH9 A0A0R3VSM0 A0A0R3VT65 A0A0R3VT96 A0A0R3VTC0 A0A0R3VTL0 A0A0R3VTP7 A0A0R3VTV6 A0A0R3VTW1 A0A0R3VTX4 A0A0R3VTZ3 A0A0R3VU03 A0A0R3VU25 A0A0R3VUJ3 A0A0R3VUJ7 A0A0R3VUJ9 A0A0R3VUT3 A0A0R3VUV9 A0A0R3VUY5 A0A0R3VVF5 A0A0R3VVG8 A0A0R3VVK3 A0A0R3VVM6 A0A0R3VVP1 A0A0R3VW38 A0A0R3VW70 A0A0R3VWE7 A0A0R3VWI0 A0A0R3VWM4 A0A0R3VWM5 A0A0R3VWS4 A0A0R3VWZ4 A0A0R3VWZ6 A0A0R3VXN8 A0A0R3VXW0 A0A…
Biological Process	immune system process	124	A0A0R3VSF5 A0A0R3VSF6 A0A0R3VT49 A0A0R3VT62 A0A0R3VT65 A0A0R3VU03 A0A0R3VU18 A0A0R3VU94 A0A0R3VUJ7 A0A0R3VUP8 A0A0R3VUT3 A0A0R3VUV9 A0A0R3VUY5 A0A0R3VVK3 A0A0R3VW68 A0A0R3VWI0 A0A0R3VWJ8 A0A0R3VWS4 A0A0R3VWZ4 A0A0R3VWZ6 A0A0R3VXN8 A0A0R3VXR3 A0A0R3VY14 A0A0R3VYB3 A0A0R3W0Y2 A0A0R3W0Z5 A0A0R3W119 A0A0R3W127 A0A0R3W1M4 A0A0R3W1P2 A0A0R3W1P6 A0A0R3W1T8 A0A0R3W1Y9 A0A0R3W211 A0A0R3W233 A0A0R3W235 A0A…
Biological Process	locomotion	95	A0A0R3VSF5 A0A0R3VSF6 A0A0R3VT65 A0A0R3VT71 A0A0R3VT96 A0A0R3VTC0 A0A0R3VTZ7 A0A0R3VU94 A0A0R3VUP8 A0A0R3VUV9 A0A0R3VVF3 A0A0R3VVG8 A0A0R3VW38 A0A0R3VW68 A0A0R3VW88 A0A0R3VWM4 A0A0R3VWZ4 A0A0R3VXL4 A0A0R3VXM8 A0A0R3VXN8 A0A0R3VYA0 A0A0R3VYB3 A0A0R3VYB8 A0A0R3VZA3 A0A0R3W0Q2 A0A0R3W1H9 A0A0R3W1X8 A0A0R3W220 A0A0R3W235 A0A0R3W292 A0A0R3W2E0 A0A0R3W2K8 A0A0R3W340 A0A0R3W349 A0A0R3W350 A0A0R3W3P3 A0A…
Biological Process	other	135	A0A0R3VTT7 A0A158R9U2 A0A0R3WA86 A0A0R3W471 A0A0R3W737 A0A088FW30 A0A0R3W1C1 A0A158R9I7 A0A0R3W4S2 A0A0R3WE27 A0A0R3W127 A0A0R3VUY5 A0A0R3VV11 A0A0R3W9A6 A0A158R6T9 A0A0R3W220 A0A0R3W1P2 A0A158R8G9 A0A0R3W1K9 A0A0R3W211 A0A3P6QH31 A0A158R8S6 A0A158R782 A0A0R3W5Q4 A0A0R3W4Q4 A0A0R3W536 A0A0R3VT65 A0A0R3VU06 A0A158R6G7 A0A0R3W340 A0A0R3W9V0 A0A0R3VU18 A0A158R6Q7 A0A0R3WF31 A0A158R7I3 A0A0R3WAP4 A0A…
Cellular Component	cell	551	A0A088FW30 A0A0R3VSE2 A0A0R3VSF5 A0A0R3VSF6 A0A0R3VSH9 A0A0R3VSK7 A0A0R3VSK8 A0A0R3VSL6 A0A0R3VSM0 A0A0R3VST0 A0A0R3VSU0 A0A0R3VSW8 A0A0R3VSZ7 A0A0R3VT30 A0A0R3VT49 A0A0R3VT62 A0A0R3VT65 A0A0R3VT70 A0A0R3VT71 A0A0R3VT96 A0A0R3VTC0 A0A0R3VTD9 A0A0R3VTL0 A0A0R3VTP6 A0A0R3VTP7 A0A0R3VTQ7 A0A0R3VTR1 A0A0R3VTS9 A0A0R3VTT7 A0A0R3VTV6 A0A0R3VTW1 A0A0R3VTX4 A0A0R3VTZ3 A0A0R3VTZ4 A0A0R3VU03 A0A0R3VU06 A0A…
Cellular Component	intracellular	537	A0A088FW30 A0A0R3VSE2 A0A0R3VSF5 A0A0R3VSF6 A0A0R3VSH9 A0A0R3VSK7 A0A0R3VSK8 A0A0R3VSL6 A0A0R3VSM0 A0A0R3VST0 A0A0R3VSU0 A0A0R3VSW8 A0A0R3VSZ7 A0A0R3VT30 A0A0R3VT49 A0A0R3VT62 A0A0R3VT65 A0A0R3VT70 A0A0R3VT71 A0A0R3VT96 A0A0R3VTC0 A0A0R3VTD9 A0A0R3VTL0 A0A0R3VTP6 A0A0R3VTP7 A0A0R3VTQ7 A0A0R3VTR1 A0A0R3VTS9 A0A0R3VTT7 A0A0R3VTV6 A0A0R3VTW1 A0A0R3VTX4 A0A0R3VTZ3 A0A0R3VTZ4 A0A0R3VU03 A0A0R3VU06 A0A…
Cellular Component	protein-containing complex	299	A0A0R3VSE2 A0A0R3VSF6 A0A0R3VSH9 A0A0R3VSK8 A0A0R3VSM0 A0A0R3VSU0 A0A0R3VT49 A0A0R3VT62 A0A0R3VT65 A0A0R3VT71 A0A0R3VT96 A0A0R3VTL0 A0A0R3VTP6 A0A0R3VTP7 A0A0R3VTQ7 A0A0R3VTS9 A0A0R3VTT7 A0A0R3VTX4 A0A0R3VTZ3 A0A0R3VU06 A0A0R3VU18 A0A0R3VU25 A0A0R3VUE4 A0A0R3VUJ3 A0A0R3VUP8 A0A0R3VUQ2 A0A0R3VUR1 A0A0R3VUT3 A0A0R3VUV9 A0A0R3VUY5 A0A0R3VV26 A0A0R3VV34 A0A0R3VV59 A0A0R3VV89 A0A0R3VVF5 A0A0R3VVP1 A0A…
Molecular Function	binding	448	A0A088FW30 A0A0R3VSE2 A0A0R3VSF5 A0A0R3VSF6 A0A0R3VSH9 A0A0R3VSK7 A0A0R3VSK8 A0A0R3VSL6 A0A0R3VSM0 A0A0R3VST0 A0A0R3VSU0 A0A0R3VSW8 A0A0R3VSZ7 A0A0R3VT30 A0A0R3VT49 A0A0R3VT62 A0A0R3VT65 A0A0R3VT96 A0A0R3VTC0 A0A0R3VTD9 A0A0R3VTL0 A0A0R3VTP6 A0A0R3VTP7 A0A0R3VTQ7 A0A0R3VTS9 A0A0R3VTT7 A0A0R3VTV6 A0A0R3VTW1 A0A0R3VTZ3 A0A0R3VU03 A0A0R3VU06 A0A0R3VU18 A0A0R3VU25 A0A0R3VU71 A0A0R3VU94 A0A0R3VUJ3 A0A…
Molecular Function	catalytic activity	282	A0A0R3VSE2 A0A0R3VSF5 A0A0R3VSK7 A0A0R3VSM0 A0A0R3VST0 A0A0R3VSU0 A0A0R3VSW8 A0A0R3VSZ7 A0A0R3VT30 A0A0R3VT49 A0A0R3VT65 A0A0R3VT70 A0A0R3VT71 A0A0R3VT96 A0A0R3VTD9 A0A0R3VTP6 A0A0R3VTP7 A0A0R3VTR1 A0A0R3VTV6 A0A0R3VTW1 A0A0R3VTX4 A0A0R3VTZ4 A0A0R3VU03 A0A0R3VU06 A0A0R3VU18 A0A0R3VU71 A0A0R3VUJ7 A0A0R3VUJ9 A0A0R3VUK1 A0A0R3VUQ2 A0A0R3VUR1 A0A0R3VUU4 A0A0R3VUV9 A0A0R3VV89 A0A0R3VVE4 A0A0R3VVK3 A0A…
Molecular Function	molecular function regulator	62	A0A088FW30 A0A0R3VSF6 A0A0R3VT96 A0A0R3VTL0 A0A0R3VUJ7 A0A0R3VV59 A0A0R3VVM6 A0A0R3VW45 A0A0R3VWE7 A0A0R3VWI0 A0A0R3VWN4 A0A0R3VWZ4 A0A0R3VXN8 A0A0R3W0T5 A0A0R3W1M0 A0A0R3W1V2 A0A0R3W211 A0A0R3W216 A0A0R3W292 A0A0R3W2E7 A0A0R3W3J5 A0A0R3W3N2 A0A0R3W3T5 A0A0R3W4D2 A0A0R3W4P0 A0A0R3W4Y8 A0A0R3W5Q4 A0A0R3W621 A0A0R3W653 A0A0R3W6B7 A0A0R3W6K3 A0A0R3W7K4 A0A0R3W8I4 A0A0R3W9V9 A0A0R3W9W9 A0A0R3WA62 A0A…
Molecular Function	transporter activity	48	A0A0R3VSL6 A0A0R3VUJ7 A0A0R3VUZ2 A0A0R3VV11 A0A0R3VV26 A0A0R3VVF3 A0A0R3VW69 A0A0R3VYB8 A0A0R3W128 A0A0R3W185 A0A0R3W186 A0A0R3W1C1 A0A0R3W1H9 A0A0R3W1M4 A0A0R3W1V2 A0A0R3W1Y3 A0A0R3W228 A0A0R3W233 A0A0R3W292 A0A0R3W340 A0A0R3W367 A0A0R3W3C6 A0A0R3W3N2 A0A0R3W3T9 A0A0R3W613 A0A0R3W6K2 A0A0R3W7B6 A0A0R3W8Q0 A0A0R3WAD6 A0A0R3WB40 A0A0R3WBU0 A0A0R3WC44 A0A0R3WD72 A0A0R3WEH3 A0A0R3WEW5 A0A0R3WFS6 A0A…
Molecular Function	structural molecule activity	37	A0A0R3VSE2 A0A0R3VSK8 A0A0R3VTC0 A0A0R3VTZ3 A0A0R3VV34 A0A0R3VVM6 A0A0R3VW38 A0A0R3VWD6 A0A0R3VWJ7 A0A0R3VWM4 A0A0R3VWZ4 A0A0R3VYB3 A0A0R3VZK3 A0A0R3W1Y3 A0A0R3W203 A0A0R3W2E0 A0A0R3W2W3 A0A0R3W3D2 A0A0R3W4Y8 A0A0R3W501 A0A0R3W6S6 A0A0R3W7I8 A0A0R3W7Z5 A0A0R3W8Q1 A0A0R3W8Z6 A0A0R3W9L4 A0A0R3WA57 A0A0R3WAW4 A0A0R3WAW5 A0A0R3WCD0 A0A0R3WED7 A0A0R3WFM9 A0A0R3WGH1 A0A158R7E7 A0A158R830 A0A158R922 A0A…
Molecular Function	transcription regulator activity	24	A0A0R3VTP7 A0A0R3VUT3 A0A0R3VUY5 A0A0R3VWS4 A0A0R3VXG9 A0A0R3VYL5 A0A0R3W0W2 A0A0R3W3L5 A0A0R3W406 A0A0R3W5B3 A0A0R3W6N7 A0A0R3W7C8 A0A0R3W9H0 A0A0R3WB91 A0A0R3WCB7 A0A0R3WDI1 A0A0R3WEA5 A0A0R3WFI0 A0A158R7H2 A0A158R7M0 A0A158R7T8 A0A158R832 A0A158R8L9 A0A3P6Q1I7
Molecular Function	other	41	A0A0R3W536 A0A0R3W340 A0A0R3VU18 A0A0R3VWM8 A0A0R3W7L6 A0A0R3WEB6 A0A0R3W3T5 A0A0R3VXM8 A0A0R3W5J0 A0A0R3WFL4 A0A0R3VYB8 A0A0R3W186 A0A0R3W128 A0A0R3W3U5 A0A0R3WA35 A0A0R3WEG8 A0A0R3W8Y6 A0A0R3W0U4 A0A0R3VTV6 A0A0R3VSH9 A0A158R7M0 A0A0R3VYL5 A0A3P6QIC8 A0A158R893 A0A158R8B6 A0A158R9E3 A0A3P6R5V1 A0A3P6QFR0 A0A158R8G9 A0A0R3VYA0 A0A0R3VZA3 A0A158R6Y5 A0A0R3W395 A0A0R3WED7 A0A0R3W1P6 A0A0R3WCX3 A0A…

## Sheet: Regulated list
Category	Protein accession	Protein description	Gene name	A/B Ratio	A/B P value	Regulated Type	MW [kDa]	Coverage [%]	Peptides	Unique peptides	A_1	A_2	A_3	B_1	B_2	B_3
binding	A0A088FW30	Stefin 1 OS=Taenia asiatica OX=60517 GN=TASK_LOCUS1967 PE=2 SV=1	TASK_LOCUS1967	0.5279	1.49417e-06	Down	10.78	60.2	5	5	0.675654	0.694251	0.703219	1.33015	1.299	1.29772
binding	A0A0R3VSE2	Septin-type G domain-containing protein OS=Taenia asiatica OX=60517 GN=TASK_LOCUS66 PE=3 SV=1	TASK_LOCUS66	6.3938	0.00248245	Up	66.486	23.8	9	9	1.68853	1.77026	1.72972	0.439312	0.182349	0.189828
binding	A0A0R3VSF5	Ras gtp binding protein rho1(predicted) OS=Taenia asiatica OX=60517 GN=TASK_LOCUS86 PE=4 SV=1	TASK_LOCUS86	23.3547	1.67716e-06	Up	21.697	61.5	9	7	1.94512	1.89308	1.91544	0.093791	0.079056	0.073512
binding	A0A0R3VSF6	tRNA-binding domain-containing protein OS=Taenia asiatica OX=60517 GN=TASK_LOCUS88 PE=4 SV=1	TASK_LOCUS88	0.3772	1.90144e-05	Down	27.516	36.7	7	7	0.531515	0.548083	0.563795	1.5506	1.36184	1.44416
binding	A0A0R3VSH9	CCT-alpha OS=Taenia asiatica OX=60517 GN=TASK_LOCUS120 PE=3 SV=1	TASK_LOCUS120	1.9985	4.70996e-05	Up	59.459	44.5	20	20	1.40078	1.32075	1.27746	0.664531	0.697206	0.63927
binding	A0A0R3VSK7	Glutathione synthetase OS=Taenia asiatica OX=60517 GN=TASK_LOCUS155 PE=3 SV=1	TASK_LOCUS155	0.1777	2.1141e-08	Down	55.008	42	14	14	0.303348	0.29507	0.307121	1.67822	1.7128	1.70343
binding	A0A0R3VSK8	60S ribosomal protein L3(predicted) OS=Taenia asiatica OX=60517 GN=TASK_LOCUS156 PE=3 SV=1	TASK_LOCUS156	28.2156	0.00118955	Up	47.619	33.1	14	14	1.52892	1.21251	2.14315	0.070766	0.044645
binding	A0A0R3VSL6	FABP domain-containing protein OS=Taenia asiatica OX=60517 GN=TASK_LOCUS165 PE=3 SV=1	TASK_LOCUS165	0.2093	3.66633e-05	Down	15.089	54.1	11	10	0.379024	0.299807	0.359761	1.70939	1.54725	1.70477
binding	A0A0R3VSM0	Endophilin B1 OS=Taenia asiatica OX=60517 GN=TASK_LOCUS171 PE=4 SV=1	TASK_LOCUS171	14.0839	3.76641e-06	Up	26.966	64.7	18	18	1.8054	1.86902	1.92781	0.145437	0.137779	0.11456
binding	A0A0R3VST0	Deoxyhypusine hydroxylase OS=Taenia asiatica OX=60517 GN=TASK_LOCUS242 PE=3 SV=1	TASK_LOCUS242	3.4358	0.00165184	Up	38.253	20.7	4	4	1.37027	1.57504	1.70205	0.564455	0.332712	0.455472
binding	A0A0R3VSU0	Ubiquitin fusion degradation protein 1(predicted) OS=Taenia asiatica OX=60517 GN=TASK_LOCUS254 PE=3 SV=1	TASK_LOCUS254	0.497	0.00204963	Down	28.734	45.2	7	7	0.73575	0.716433	0.539885	1.33913	1.31466	1.35415
binding	A0A0R3VSW8	Fructose-bisphosphate aldolase OS=Taenia asiatica OX=60517 GN=TASK_LOCUS293 PE=3 SV=1	TASK_LOCUS293	0.2933	0.000351953	Down	39.712	88.2	33	30	0.383583	0.516824	0.460215	1.69703	1.3576	1.58475
binding	A0A0R3VSZ7	Aspartyl aminopeptidase OS=Taenia asiatica OX=60517 GN=TASK_LOCUS328 PE=3 SV=1	TASK_LOCUS328	0.2347	1.10959e-05	Down	117.19	22.6	16	16	0.353095	0.371654	0.415874	1.54687	1.66998	1.64253
binding	A0A0R3VT30	Malate dehydrogenase, cytoplasmic OS=Taenia asiatica OX=60517 GN=TASK_LOCUS368 PE=3 SV=1	TASK_LOCUS368	2.1015	2.44352e-07	Up	36.574	64.5	20	20	1.33247	1.37035	1.36265	0.652435	0.643153	0.638943
binding	A0A0R3VT49	Proteasome subunit beta OS=Taenia asiatica OX=60517 GN=TASK_LOCUS392 PE=3 SV=1	TASK_LOCUS392	0.4962	1.02638e-05	Down	30.546	39.6	7	7	0.601628	0.561482	0.561383	1.13703	1.17835	1.16013
binding	A0A0R3VT62	Uncharacterized protein OS=Taenia asiatica OX=60517 GN=TASK_LOCUS408 PE=4 SV=1	TASK_LOCUS408	0.1622	1.6161e-06	Down	23.712	62.3	8	8	0.25817	0.286918	0.292317	1.6778	1.76743	1.71736
binding	A0A0R3VT65	Kinesin light chain OS=Taenia asiatica OX=60517 GN=TASK_LOCUS411 PE=3 SV=1	TASK_LOCUS411	1.5677	0.000204372	Up	54.315	57.8	25	24	1.23098	1.21502	1.21727	0.814098	0.795638	0.727
binding	A0A0R3VT96	Protein kinase domain-containing protein OS=Taenia asiatica OX=60517 GN=TASK_LOCUS447 PE=3 SV=1	TASK_LOCUS447	5.4479	4.45165e-06	Up	42.468	56.5	17	17	1.7695	1.64269	1.65728	0.317542	0.284165	0.328822
binding	A0A0R3VTC0	PH domain-containing protein OS=Taenia asiatica OX=60517 GN=TASK_LOCUS476 PE=4 SV=1	TASK_LOCUS476	3.4582	0.000355568	Up	94.109	27.7	15	15	1.35853	1.76367	1.53198	0.462136	0.382136	0.501551
binding	A0A0R3VTD9	Transaldolase OS=Taenia asiatica OX=60517 GN=TASK_LOCUS497 PE=3 SV=1	TASK_LOCUS497	0.2249	6.18624e-06	Down	36.296	34.4	10	9	0.368271	0.363216	0.370293	1.54747	1.56064	1.79011
binding	A0A0R3VTL0	PI31_Prot_C domain-containing protein OS=Taenia asiatica OX=60517 GN=TASK_LOCUS586 PE=3 SV=1	TASK_LOCUS586	0.1343	2.11452e-07	Down	32.779	18	3	3	0.230215	0.237145	0.243244	1.81229	1.68575	1.79135
binding	A0A0R3VTP6	Protein-serine/threonine phosphatase OS=Taenia asiatica OX=60517 GN=TASK_LOCUS627 PE=3 SV=1	TASK_LOCUS627	2.0681	0.034843	Up	54.899	24.1	7	7	1.65265	1.06362	1.06486	0.633965	0.584908
binding	A0A0R3VTP7	Histone deacetylase OS=Taenia asiatica OX=60517 GN=TASK_LOCUS629 PE=3 SV=2	TASK_LOCUS629	2.2735	0.00404234	Up	56.478	32.1	9	9	1.55226	1.52931	1.08551	0.661952	0.527233	0.643731
binding	A0A0R3VTQ7	Eukaryotic translation initiation factor 3 subunit E OS=Taenia asiatica OX=60517 GN=TASK_LOCUS640 PE=3 SV=1	TASK_LOCUS640	3.5319	0.00400457	Up	50.772	53.8	16	16	2.03922	1.03747	1.59937	0.434936	0.48992	0.399083
binding	A0A0R3VTS9	OBG-type G domain-containing protein(predicted) OS=Taenia asiatica OX=60517 GN=TASK_LOCUS667 PE=4 SV=2	TASK_LOCUS667	1.9363	0.0103751	Up	39.418	40.8	10	10	1.36461	1.20214	1.38984	0.526688	0.86027	0.656453
binding	A0A0R3VTT7	SUI1 domain-containing protein OS=Taenia asiatica OX=60517 GN=TASK_LOCUS677 PE=4 SV=1	TASK_LOCUS677	0.3492	0.00430863	Down	20.064	53.6	5	5	0.475148	0.517936	0.559722	1.16518	1.27136	2.01065
binding	A0A0R3VTV6	Glutaredoxin domain-containing protein OS=Taenia asiatica OX=60517 GN=TASK_LOCUS700 PE=3 SV=2	TASK_LOCUS700	0.5095	0.000109803	Down	68.963	55.4	25	24	0.661113	0.682324	0.681611	1.25633	1.44069	1.27792
binding	A0A0R3VTW1	Histidine--tRNA ligase OS=Taenia asiatica OX=60517 GN=TASK_LOCUS706 PE=3 SV=1	TASK_LOCUS706	2.2953	0.000145123	Up	59.553	45.8	19	18	1.36931	1.47137	1.33857	0.625401	0.54721	0.648144
binding	A0A0R3VTZ3	Eukaryotic translation initiation factor 3 subunit B OS=Taenia asiatica OX=60517 GN=TASK_LOCUS745 PE=3 SV=3	TASK_LOCUS745	0.6525	0.00449601	Down	76.316	34.9	18	18	0.720815	0.744168	0.904188	1.2629	1.1615	1.20643
binding	A0A0R3VU03	Alpha-L-fucosidase OS=Taenia asiatica OX=60517 GN=TASK_LOCUS759 PE=3 SV=1	TASK_LOCUS759	0.5625	0.0161335	Down	56.715	22.5	8	8	0.905757	0.680567	0.573731	1.22019	1.17643	1.44333
binding	A0A0R3VU06	Glycerol-3-phosphate dehydrogenase OS=Taenia asiatica OX=60517 GN=TASK_LOCUS764 PE=3 SV=1	TASK_LOCUS764	7.4146	0.00184195	Up	82.29	29.5	15	15	1.14183	1.82158	1.62412		0.221024	0.191452
binding	A0A0R3VU18	Superoxide dismutase OS=Taenia asiatica OX=60517 GN=TASK_LOCUS777 PE=3 SV=1	TASK_LOCUS777	6.2684	0.000528361	Up	24.492	44.3	9	9	2.00216	1.60951	1.56285	0.371385	0.234556	0.219546
binding	A0A0R3VU25	COP9 signalosome complex subunit 6 OS=Taenia asiatica OX=60517 GN=TASK_LOCUS785 PE=3 SV=1	TASK_LOCUS785	1.6626	0.000340873	Up	39.119	13.1	3	3	1.2396	1.23954	1.26744	0.814974	0.701011	0.737438
binding	A0A0R3VU71	Prolyl endopeptidase OS=Taenia asiatica OX=60517 GN=TASK_LOCUS843 PE=3 SV=1	TASK_LOCUS843	0.4006	9.95494e-05	Down	81.935	36.6	22	22	0.567304	0.613202	0.535742	1.49229	1.30566	1.4858
binding	A0A0R3VU94	Ig-like domain-containing protein OS=Taenia asiatica OX=60517 GN=TASK_LOCUS872 PE=4 SV=1	TASK_LOCUS872	0.2965	7.27191e-05	Down	23.877	17.9	3	3	0.414055	0.511241	0.446788	1.43007	1.58046	1.61738
binding	A0A0R3VUJ3	U2 snRNP auxiliary factor large subunit OS=Taenia asiatica OX=60517 GN=TASK_LOCUS996 PE=3 SV=1	TASK_LOCUS996	1.6344	0.0256768	Up	56.458	33.3	10	10	1.55077	1.07035	1.10135	0.801314	0.821088	0.655127
binding	A0A0R3VUJ7	RAB4B protein OS=Taenia asiatica OX=60517 GN=TASK_LOCUS1000 PE=4 SV=2	TASK_LOCUS1000	4.1042	0.0356776	Up	22.201	48.8	7	7	2.30548	0.994801	1.00103	0.378596		0.320084
binding	A0A0R3VUJ9	Aminopeptidase OS=Taenia asiatica OX=60517 GN=TASK_LOCUS1003 PE=3 SV=2	TASK_LOCUS1003	4.4106	2.88389e-07	Up	114.1	27.1	20	20	1.66518	1.60912	1.61677	0.355991	0.373449	0.379488
binding	A0A0R3VUP8	Syndecan binding protein syntenin(predicted) OS=Taenia asiatica OX=60517 GN=TASK_LOCUS1065 PE=4 SV=1	TASK_LOCUS1065	0.1638	2.29301e-05	Down	31.035	14.5	2	1	0.302191	0.273316	0.268896	1.90238	1.49358	1.75964
binding	A0A0R3VUQ2	Calcineurin B OS=Taenia asiatica OX=60517 GN=TASK_LOCUS1069 PE=3 SV=1	TASK_LOCUS1069	0.4346	0.000208286	Down	18.99	45	6	6	0.5696	0.684741	0.563328	1.40919	1.35472	1.41841
binding	A0A0R3VUR0	DUF4139 domain-containing protein(predicted) OS=Taenia asiatica OX=60517 GN=TASK_LOCUS1077 PE=4 SV=2	TASK_LOCUS1077	1.7014	3.20951e-06	Up	153.54	28.2	25	25	1.27221	1.24512	1.2616	0.757862	0.738483	0.724727
binding	A0A0R3VUR1	AAA domain-containing protein OS=Taenia asiatica OX=60517 GN=TASK_LOCUS1078 PE=3 SV=1	TASK_LOCUS1078	14.886	9.51211e-05	Up	49.056	51.3	15	15	1.52221	1.76552	2.33457	0.13976	0.139556	0.098375
binding	A0A0R3VUT3	Complement component 1 Q subcomponent binding(predicted) OS=Taenia asiatica OX=60517 GN=TASK_LOCUS1107 PE=3 SV=1	TASK_LOCUS1107	10.2649	1.94773e-05	Up	27.845	19.8	3	3	1.75443	1.7712	1.94174	0.150206	0.207997	0.174426
binding	A0A0R3VUU4	Metallophos domain-containing protein OS=Taenia asiatica OX=60517 GN=TASK_LOCUS1120 PE=4 SV=1	TASK_LOCUS1120	0.1631	0.0110242	Down	76.579	9.7	3	3	0.173924	0.274352	0.392985	2.62266	0.87629	1.65979
binding	A0A0R3VUV9	Rab(predicted) OS=Taenia asiatica OX=60517 GN=TASK_LOCUS1135 PE=4 SV=1	TASK_LOCUS1135	1.8133	0.000182351	Up	23.638	55.2	8	8	1.19078	1.31394	1.36258	0.694033	0.700838	0.737834
binding	A0A0R3VUY5	Heterolocus tagous nuclear ribonucleoprotein k(predicted) OS=Taenia asiatica OX=60517 GN=TASK_LOCUS1165 PE=4 SV=1	TASK_LOCUS1165	2.7894	0.00205804	Up	30.577	26.6	5	5	1.42702	1.35001	1.25848	0.423939	0.540556
binding	A0A0R3VV34	Oncosphere protein tso22(predicted) OS=Taenia asiatica OX=60517 GN=TASK_LOCUS1224 PE=3 SV=1	TASK_LOCUS1224	1.6402	5.58756e-05	Up	34.147	61.6	20	19	1.18561	1.24896	1.29288	0.742215	0.759746	0.770591
binding	A0A0R3VV59	Protein phosphatase inhibitor 2(predicted) OS=Taenia asiatica OX=60517 GN=TASK_LOCUS1255 PE=3 SV=1	TASK_LOCUS1255	0.16	0.000275976	Down	20.024	43.4	5	5	0.212485	0.321981	0.293028	2.03787	1.56063	1.57401
binding	A0A0R3VVE4	Glutamate dehydrogenase OS=Taenia asiatica OX=60517 GN=TASK_LOCUS1354 PE=3 SV=1	TASK_LOCUS1354	81.7278	1.21789e-05	Up	57.791	50	25	24	1.96022	1.98151	1.98575	0.020302	0.032796	0.019429
binding	A0A0R3VVF3	Chloride intracellular channel protein 5(predicted) OS=Taenia asiatica OX=60517 GN=TASK_LOCUS1364 PE=4 SV=1	TASK_LOCUS1364	0.4891	2.80829e-06	Down	30.049	67.1	14	14	0.639668	0.666999	0.663944	1.36255	1.30786	1.35898
binding	A0A0R3VVF5	RRM domain-containing protein(predicted) OS=Taenia asiatica OX=60517 GN=TASK_LOCUS1366 PE=4 SV=1	TASK_LOCUS1366	1.9748	0.00848831	Up	56.821	14.9	4	4	1.21719	1.29442	1.22649		0.722346	0.539557
binding	A0A0R3VVG8	CS domain-containing protein OS=Taenia asiatica OX=60517 GN=TASK_LOCUS1382 PE=3 SV=1	TASK_LOCUS1382	0.5822	1.67291e-06	Down	49.699	20.5	8	8	0.728807	0.735225	0.743743	1.29195	1.25033	1.24994
binding	A0A0R3VVK3	Protein kinase domain-containing protein OS=Taenia asiatica OX=60517 GN=TASK_LOCUS1420 PE=4 SV=1	TASK_LOCUS1420	2.2107	0.0168931	Up	29.105	31	4	4	1.41957	1.43753	0.984421		0.566348	0.592133
binding	A0A0R3VVM6	LLGL domain-containing protein OS=Taenia asiatica OX=60517 GN=TASK_LOCUS1448 PE=4 SV=1	TASK_LOCUS1448	14.7251	0.000672263	Up	132.3	14.1	13	13	1.9415	1.96701	1.70994	0.193505	0.071731	0.11632
binding	A0A0R3VVP6	10 kDa heat shock protein, mitochondrial OS=Taenia asiatica OX=60517 GN=TASK_LOCUS1471 PE=3 SV=1	TASK_LOCUS1471	2.0362	0.000123318	Up	10.47	40.8	3	3	1.43989	1.35278	1.23115	0.644023	0.653523	0.678637
binding	A0A0R3VW38	Tropomyosin(predicted) OS=Taenia asiatica OX=60517 GN=TASK_LOCUS1633 PE=3 SV=1	TASK_LOCUS1633	0.6177	1.12957e-05	Down	37	55.9	23	23	0.759757	0.777336	0.753858	1.27452	1.21841	1.21612
binding	A0A0R3VW45	Ubiquitin carboxyl-terminal hydrolase OS=Taenia asiatica OX=60517 GN=TASK_LOCUS1640 PE=3 SV=1	TASK_LOCUS1640	0.6416	0.0267383	Down	59.215	28.1	11	11	0.744903	0.854314	0.745713	1.33388	1.37113	0.950065
binding	A0A0R3VW67	L-lactate dehydrogenase OS=Taenia asiatica OX=60517 GN=TASK_LOCUS1662 PE=3 SV=1	TASK_LOCUS1662	0.1528	4.57411e-07	Down	35.299	28.4	8	8	0.276147	0.251481	0.267656	1.78371	1.72501	1.69599
binding	A0A0R3VW68	IST1 homolog OS=Taenia asiatica OX=60517 GN=TASK_LOCUS1663 PE=3 SV=1	TASK_LOCUS1663	2.4424	0.00646278	Up	34.772	13.9	3	3	1.25243	1.48989	1.51472	0.599696	0.415095	0.728175
binding	A0A0R3VW69	Vacuolar protein sorting-associated protein 35 OS=Taenia asiatica OX=60517 GN=TASK_LOCUS1664 PE=3 SV=1	TASK_LOCUS1664	2.9642	0.000603025	Up	93.95	14.4	8	8	1.62342	1.63172	1.23132	0.533921	0.532793	0.446823
binding	A0A0R3VW70	Sm domain-containing protein OS=Taenia asiatica OX=60517 GN=TASK_LOCUS1665 PE=4 SV=1	TASK_LOCUS1665	1.5185	0.0118998	Up	84.674	5.3	3	3	1.16962	1.26256	1.18543	0.880619	0.849108	0.652666
binding	A0A0R3VW88	Actin-binding LIM protein 2(predicted) OS=Taenia asiatica OX=60517 GN=TASK_LOCUS1683 PE=4 SV=1	TASK_LOCUS1683	0.1406	0.000359768	Down	87.903	7.1	5	5	0.204936	0.256854	0.277841	1.93326	2.04709	1.28002
binding	A0A0R3VWC8	Robl_LC7 domain-containing protein OS=Taenia asiatica OX=60517 GN=TASK_LOCUS1723 PE=3 SV=1	TASK_LOCUS1723	1.867	0.0417793	Up	9.2057	40.2	2	2	1.56203	1.07252	1.04982	0.601468	0.714172
binding	A0A0R3VWD6	Tegumental protein(predicted) OS=Taenia asiatica OX=60517 GN=TASK_LOCUS1731 PE=4 SV=1	TASK_LOCUS1731	3.0202	0.000286456	Up	20.722	77.8	15	15	1.54878	1.26321	1.69554	0.515583	0.467277	0.509606
binding	A0A0R3VWE7	TCTP domain-containing protein OS=Taenia asiatica OX=60517 GN=TASK_LOCUS1742 PE=3 SV=1	TASK_LOCUS1742	0.3441	2.76531e-07	Down	20.078	47.1	9	9	0.504762	0.520407	0.510775	1.45403	1.52021	1.48981
binding	A0A0R3VWI0	RNA helicase OS=Taenia asiatica OX=60517 GN=TASK_LOCUS1775 PE=3 SV=1	TASK_LOCUS1775	2.1884	0.013375	Up	71.857	23.2	11	9	1.10413	1.52076	1.49328	0.756919	0.674137	0.450773
binding	A0A0R3VWJ0	Phosphoglycerate kinase OS=Taenia asiatica OX=60517 GN=TASK_LOCUS1785 PE=3 SV=1	TASK_LOCUS1785	0.5303	2.55653e-05	Down	44.13	77.1	30	30	0.661332	0.698959	0.718932	1.27704	1.34527	1.29847
binding	A0A0R3VWJ7	60S ribosomal protein L26(predicted) OS=Taenia asiatica OX=60517 GN=TASK_LOCUS1792 PE=3 SV=1	TASK_LOCUS1792	5.2928	0.000690119	Up	16.535	32.4	5	5	1.63332	1.64443	1.76878	0.403856	0.328677	0.22094
binding	A0A0R3VWJ8	Leuk-A4-hydro_C domain-containing protein OS=Taenia asiatica OX=60517 GN=TASK_LOCUS1793 PE=3 SV=1	TASK_LOCUS1793	0.5772	0.00232434	Down	73.711	40.3	17	17	0.741159	0.726479	0.728128	1.43161	1.28075	1.09188
binding	A0A0R3VWM5	Phosphoenolpyruvate carboxykinase (GTP) OS=Taenia asiatica OX=60517 GN=TASK_LOCUS1820 PE=3 SV=1	TASK_LOCUS1820	0.3287	7.1495e-08	Down	70.477	78.7	67	67	0.495185	0.503324	0.485756	1.50114	1.49349	1.5211
binding	A0A0R3VWM8	T-complex protein 1 subunit eta OS=Taenia asiatica OX=60517 GN=TASK_LOCUS1823 PE=3 SV=1	TASK_LOCUS1823	1.8029	3.46036e-05	Up	60.665	45.4	20	20	1.28863	1.2711	1.29965	0.7533	0.68567	0.701653
binding	A0A0R3VWN4	Pribosyltran_N domain-containing protein OS=Taenia asiatica OX=60517 GN=TASK_LOCUS1829 PE=3 SV=1	TASK_LOCUS1829	2.4894	0.00106826	Up	42.179	25.9	6	6	1.40656	1.52784	1.34612	0.627669	0.46246	0.629352
binding	A0A0R3VWR0	Nudix hydrolase domain-containing protein OS=Taenia asiatica OX=60517 GN=TASK_LOCUS1855 PE=4 SV=1	TASK_LOCUS1855	0.372	7.08318e-07	Down	69.918	11.5	4	4	0.544678	0.55207	0.530154	1.426	1.45134	1.49576
binding	A0A0R3VWS4	Far upstream element-binding protein 2(predicted) OS=Taenia asiatica OX=60517 GN=TASK_LOCUS1869 PE=4 SV=1	TASK_LOCUS1869	1.5889	0.0032522	Up	58.351	28.2	11	11	1.3101	1.22937	1.14298	0.755181	0.697837	0.864528
binding	A0A0R3VWZ4	Protein kinase domain-containing protein OS=Taenia asiatica OX=60517 GN=TASK_LOCUS1939 PE=4 SV=1	TASK_LOCUS1939	4.5438	0.00248002	Up	61.658	22.2	8	8	1.82627	1.10862	1.98281	0.442293	0.285482	0.354523
binding	A0A0R3VWZ6	F-actin-capping protein subunit alpha OS=Taenia asiatica OX=60517 GN=TASK_LOCUS1941 PE=3 SV=1	TASK_LOCUS1941	1.6142	1.28566e-05	Up	31.537	54.2	10	10	1.19643	1.24676	1.26169	0.753385	0.764929	0.776806
binding	A0A0R3VX15	Mitochondrial processing peptidase beta subunit(predicted) OS=Taenia asiatica OX=60517 GN=TASK_LOCUS1960 PE=3 SV=1	TASK_LOCUS1960	28.1915	3.19426e-06	Up	53.204	54.1	16	15	1.92227	2.04644	1.82576	0.07042	0.057976	0.077143
binding	A0A0R3VXB9	PX domain-containing protein OS=Taenia asiatica OX=60517 GN=TASK_LOCUS2064 PE=4 SV=1	TASK_LOCUS2064	3.3737	0.00838252	Up	18.482	42.1	4	4	1.50955	0.955258	2.16337	0.484432	0.466508	0.420884
binding	A0A0R3VXG9	Fructose-bisphosphatase OS=Taenia asiatica OX=60517 GN=TASK_LOCUS2114 PE=3 SV=1	TASK_LOCUS2114	0.2606	8.39997e-06	Down	30.801	31.2	11	11	0.388653	0.425011	0.426815	1.49675	1.5748	1.68797
binding	A0A0R3VXL4	Ig-like domain-containing protein OS=Taenia asiatica OX=60517 GN=TASK_LOCUS2159 PE=4 SV=1	TASK_LOCUS2159	0.1286	3.51849e-06	Down	49.837	35.4	9	9	0.211381	0.225272	0.246797	1.78408	1.87195	1.66051
binding	A0A0R3VXM8	Peptidase_M16 domain-containing protein OS=Taenia asiatica OX=60517 GN=TASK_LOCUS2173 PE=4 SV=1	TASK_LOCUS2173	0.2581	0.00072486	Down	21.107	55.2	9	9	0.418231	0.419016	0.39367	1.37334	1.33238	2.06336
binding	A0A0R3VXN8	Guanine nucleotide-binding protein G(Q) subunit alpha(predicted) OS=Taenia asiatica OX=60517 GN=TASK_LOCUS2183 PE=4 SV=1	TASK_LOCUS2183	13.9942	2.72099e-05	Up	24.245	41.3	6	6	1.81788	1.92497	1.85699	0.167401	0.118622	0.114133
binding	A0A0R3VXR3	Alpha-1,4 glucan phosphorylase OS=Taenia asiatica OX=60517 GN=TASK_LOCUS2209 PE=3 SV=1	TASK_LOCUS2209	2.5365	3.33847e-06	Up	20.278	54.5	8	6	1.40814	1.47871	1.41658	0.578205	0.575486	0.542883
binding	A0A0R3VXW0	Peptidase_M1 domain-containing protein OS=Taenia asiatica OX=60517 GN=TASK_LOCUS2255 PE=3 SV=1	TASK_LOCUS2255	0.5405	0.000170858	Down	51.996	22.6	7	7	0.762723	0.684328	0.658023	1.29492	1.32443	1.27557
binding	A0A0R3VY14	DUF3456 domain-containing protein OS=Taenia asiatica OX=60517 GN=TASK_LOCUS2309 PE=4 SV=1	TASK_LOCUS2309	0.3031	0.00101762	Down	23.596	18.5	3	3	0.460592	0.404297	0.530753	1.89981	1.32576	1.37878
binding	A0A0R3VY23	ERAP1_C domain-containing protein OS=Taenia asiatica OX=60517 GN=TASK_LOCUS2318 PE=3 SV=1	TASK_LOCUS2318	0.191	8.37058e-06	Down	28.695	29.2	6	3	0.298853	0.330182	0.333134	1.83299	1.6165	1.58834
binding	A0A0R3VYA0	Peptidase_M16_M domain-containing protein OS=Taenia asiatica OX=60517 GN=TASK_LOCUS2395 PE=4 SV=1	TASK_LOCUS2395	0.1372	3.0015e-05	Down	19.057	21.6	3	1	0.266346	0.233529	0.223935	1.62447	2.04378	1.60794
binding	A0A0R3VYB3	Actin-related protein 2 OS=Taenia asiatica OX=60517 GN=TASK_LOCUS2408 PE=3 SV=1	TASK_LOCUS2408	2.3235	0.000324547	Up	44.111	39	12	11	1.36731	1.35837	1.46902	0.526244	0.666579	0.612479
binding	A0A0R3VYB8	ATP synthase subunit beta OS=Taenia asiatica OX=60517 GN=TASK_LOCUS2413 PE=3 SV=1	TASK_LOCUS2413	32.6251	1.13914e-10	Up	55.673	69.7	23	23	1.91707	1.9504	1.95409	0.059221	0.059954	0.059263
binding	A0A0R3VYL5	GTP-binding nuclear protein OS=Taenia asiatica OX=60517 GN=TASK_LOCUS2510 PE=3 SV=1	TASK_LOCUS2510	2.8175	1.04319e-06	Up	24.352	50.2	10	10	1.44638	1.50452	1.47738	0.525356	0.539287	0.507073
binding	A0A0R3VYW5	Aminopeptidase(predicted) OS=Taenia asiatica OX=60517 GN=TASK_LOCUS2610 PE=4 SV=1	TASK_LOCUS2610	0.1851	1.60558e-06	Down	20.055	33	6	2	0.304897	0.319307	0.313142	1.6012	1.80634	1.65512
binding	A0A0R3VZ23	Malate dehydrogenase OS=Taenia asiatica OX=60517 GN=TASK_LOCUS2668 PE=3 SV=1	TASK_LOCUS2668	3.185	0.000187051	Up	25.959	60.2	12	12	1.67386	1.60037	1.29207	0.456794	0.465983	0.510923
binding	A0A0R3VZ98	NADH-ubiquinone oxidoreductase 75 kDa subunit, mitochondrial OS=Taenia asiatica OX=60517 GN=TASK_LOCUS2743 PE=3 SV=1	TASK_LOCUS2743	2.34	0.021387	Up	51.216	17.7	6	6	0.954239	1.46746	1.46965	0.533109	0.575538
binding	A0A0R3VZA3	Peptidase_M16_M domain-containing protein OS=Taenia asiatica OX=60517 GN=TASK_LOCUS2748 PE=4 SV=1	TASK_LOCUS2748	0.6473	0.0414277	Down	12.569	38.4	3	3	1.04444	0.659474	0.653718	1.21346	1.18961	1.23931
binding	A0A0R3VZD6	Seryl-tRNA synthetase OS=Taenia asiatica OX=60517 GN=TASK_LOCUS2781 PE=3 SV=1	TASK_LOCUS2781	43.4342	0.00205992	Up	56.998	36.6	14	14	1.80513	2.043	2.01684	0.099536	0.019407	0.016088
binding	A0A0R3VZE5	Aspartate transaminase OS=Taenia asiatica OX=60517 GN=TASK_LOCUS2790 PE=3 SV=1	TASK_LOCUS2790	0.5384	0.00210605	Down	20.438	28.1	3	3	0.757262	0.693769	0.648699	1.19573	1.20396	1.50058
binding	A0A0R3VZK3	60S ribosomal protein L12 OS=Taenia asiatica OX=60517 GN=TASK_LOCUS2848 PE=3 SV=1	TASK_LOCUS2848	2.5924	3.72961e-05	Up	17.572	38.4	4	4	1.40425	1.42673	1.49885	0.544879	0.604006	0.52129
binding	A0A0R3W0L3	ERAP1_C domain-containing protein OS=Taenia asiatica OX=60517 GN=TASK_LOCUS3208 PE=3 SV=1	TASK_LOCUS3208	0.3294	3.38121e-08	Down	19.288	50.9	7	7	0.494139	0.503224	0.48922	1.50696	1.49056	1.51589
binding	A0A0R3W0M1	Prohibitin OS=Taenia asiatica OX=60517 GN=TASK_LOCUS3216 PE=3 SV=1	TASK_LOCUS3216	52.9636	2.19985e-08	Up	32.041	38.4	8	8	1.85307	2.02722	2.00852	0.037767	0.036258	0.037161
binding	A0A0R3W0Q2	Ras protein Rab 2A(predicted) OS=Taenia asiatica OX=60517 GN=TASK_LOCUS3254 PE=4 SV=1	TASK_LOCUS3254	4.034	0.00036111	Up	23.47	65.1	12	12	1.48982	1.44853	1.86974	0.475277	0.350999	0.365627
binding	A0A0R3W0T5	PH domain-containing protein OS=Taenia asiatica OX=60517 GN=TASK_LOCUS3295 PE=4 SV=1	TASK_LOCUS3295	0.424	0.000556633	Down	44.225	17.1	5	5	0.660912	0.571923	0.553624	1.42532	1.23735	1.55087
binding	A0A0R3W0U4	T-complex protein 1 subunit delta OS=Taenia asiatica OX=60517 GN=TASK_LOCUS3310 PE=3 SV=1	TASK_LOCUS3310	3.1409	4.44114e-05	Up	57.09	51.4	18	17	1.60963	1.50714	1.43428	0.519476	0.491053	0.438419
binding	A0A0R3W0V9	L-lactate dehydrogenase OS=Taenia asiatica OX=60517 GN=TASK_LOCUS3330 PE=3 SV=1	TASK_LOCUS3330	2.3548	0.00840318	Up	35.27	36.3	11	11	1.64462	1.20324	1.36368	0.462123	0.782882	0.543463
binding	A0A0R3W0X1	Eukaryotic translation initiation factor 2 subunit 1 OS=Taenia asiatica OX=60517 GN=TASK_LOCUS3347 PE=3 SV=1	TASK_LOCUS3347	12.8949	0.000300969	Up	42.256	23	7	7	2.02245	1.42133	2.12441	0.112008	0.19856	0.121244
binding	A0A0R3W0Y2	26S proteasome non-ATPase regulatory subunit 6 OS=Taenia asiatica OX=60517 GN=TASK_LOCUS3360 PE=3 SV=1	TASK_LOCUS3360	2.6731	0.000259913	Up	44.08	33.7	10	10	1.44041	1.53145	1.39465	0.473336	0.616439	0.543709
binding	A0A0R3W0Z5	Uncharacterized protein OS=Taenia asiatica OX=60517 GN=TASK_LOCUS3375 PE=4 SV=1	TASK_LOCUS3375	2.0159	0.000212713	Up	26.076	30.1	7	7	1.279	1.42147	1.31005	0.645934	0.622172	0.721374
binding	A0A0R3W0Z7	Prefoldin subunit 4 OS=Taenia asiatica OX=60517 GN=TASK_LOCUS3379 PE=3 SV=1	TASK_LOCUS3379	0.3555	6.9076e-09	Down	13.704	61.7	5	5	0.520234	0.526073	0.527306	1.48809	1.4713	1.467
binding	A0A0R3W119	Major vault protein OS=Taenia asiatica OX=60517 GN=TASK_LOCUS3403 PE=4 SV=1	TASK_LOCUS3403	4.6748	1.94969e-06	Up	100.05	52.4	47	47	1.6005	1.74674	1.59545	0.360779	0.337244	0.359282
binding	A0A0R3W127	P-type domain-containing protein OS=Taenia asiatica OX=60517 GN=TASK_LOCUS3413 PE=3 SV=1	TASK_LOCUS3413	0.2802	0.000119863	Down	101.51	32.7	22	22	0.500561	0.431122	0.381666	1.66926	1.53608	1.48131
binding	A0A0R3W128	T-complex protein 1 subunit zeta(predicted) OS=Taenia asiatica OX=60517 GN=TASK_LOCUS3414 PE=3 SV=1	TASK_LOCUS3414	6.4047	1.16839e-06	Up	59.92	48.4	23	23	1.75202	1.65731	1.78038	0.286328	0.25604	0.267923
binding	A0A0R3W130	SUI1 domain-containing protein OS=Taenia asiatica OX=60517 GN=TASK_LOCUS3418 PE=3 SV=1	TASK_LOCUS3418	0.3862	1.52203e-06	Down	12.177	63.6	6	4	0.541849	0.572822	0.556831	1.40249	1.46553	1.46048
binding	A0A0R3W134	Protein GPR107(predicted) OS=Taenia asiatica OX=60517 GN=TASK_LOCUS3423 PE=4 SV=1	TASK_LOCUS3423	3.119	0.0123528	Up	83.14	8.5	4	4	2.12419	1.44893	0.970204	0.396494	0.468774	0.591403
binding	A0A0R3W185	Sodium/potassium-transporting ATPase beta nervous system antigen 1 OS=Taenia asiatica OX=60517 GN=TASK_LOCUS3479 PE=3 SV=1	TASK_LOCUS3479	111.135	1.06212e-07	Up	31.127	40.4	10	10	2.10508	1.96486	1.87655	0.019338	0.01742	0.016749
binding	A0A0R3W186	Importin N-terminal domain-containing protein OS=Taenia asiatica OX=60517 GN=TASK_LOCUS3481 PE=3 SV=1	TASK_LOCUS3481	2.3902	0.000372553	Up	123.43	33.2	23	23	1.35179	1.27881	1.59961	0.610076	0.615522	0.544189
binding	A0A0R3W190	Glycogen [starch] synthase OS=Taenia asiatica OX=60517 GN=TASK_LOCUS3485 PE=3 SV=2	TASK_LOCUS3485	4.9181	3.92239e-05	Up	85.997	34.4	18	18	1.64975	1.75738	1.57902	0.365209	0.289411	0.359221
binding	A0A0R3W1A5	Dipeptidyl peptidase 3 OS=Taenia asiatica OX=60517 GN=TASK_LOCUS3502 PE=3 SV=1	TASK_LOCUS3502	0.2407	7.91927e-05	Down	82.653	34.8	21	21	0.380001	0.356838	0.42714	1.63996	1.41226	1.78381
binding	A0A0R3W1D9	Chaperonin containing TCP1 subunit 5 epsilon(predicted) OS=Taenia asiatica OX=60517 GN=TASK_LOCUS3545 PE=3 SV=1	TASK_LOCUS3545	6.2551	0.000810976	Up	59.819	42.5	21	20	1.6533	1.53789	1.98181	0.262043	0.192537	0.372423
binding	A0A0R3W1K9	Fe2OG dioxygenase domain-containing protein OS=Taenia asiatica OX=60517 GN=TASK_LOCUS3627 PE=4 SV=1	TASK_LOCUS3627	0.4897	4.2483e-05	Down	80.131	24.1	13	12	0.622396	0.700158	0.64976	1.34507	1.37319	1.30942
binding	A0A0R3W1M0	Vacuolar-sorting protein SNF8 OS=Taenia asiatica OX=60517 GN=TASK_LOCUS3643 PE=3 SV=1	TASK_LOCUS3643	3.3821	0.000944096	Up	28.181	34.4	6	6	1.52332	1.55732	1.55015	0.431958	0.356792	0.580462
binding	A0A0R3W1M4	MHD domain-containing protein OS=Taenia asiatica OX=60517 GN=TASK_LOCUS3647 PE=3 SV=1	TASK_LOCUS3647	20.1747	8.60855e-05	Up	49.946	44.6	11	11	1.42846	2.61708	1.67109	0.092024	0.090984	0.100349
binding	A0A0R3W1M5	AAA domain-containing protein OS=Taenia asiatica OX=60517 GN=TASK_LOCUS3648 PE=3 SV=1	TASK_LOCUS3648	4.4942	0.000122715	Up	44.317	41.2	11	11	1.54395	1.84288	1.52111	0.380455	0.403121	0.30848
binding	A0A0R3W1M9	AAA domain-containing protein OS=Taenia asiatica OX=60517 GN=TASK_LOCUS3653 PE=3 SV=1	TASK_LOCUS3653	50.8233	1.41578e-05	Up	48.401	44	13	13	1.67982	1.81062	2.39378	0.039728	0.030955	0.045095
binding	A0A0R3W1P2	AAA domain-containing protein OS=Taenia asiatica OX=60517 GN=TASK_LOCUS3668 PE=3 SV=1	TASK_LOCUS3668	19.9619	0.00153365	Up	47.959	40.8	11	11	1.514	1.27179	2.92797	0.048809	0.12112	0.116305
binding	A0A0R3W1P6	Heat shock protein 60(predicted) OS=Taenia asiatica OX=60517 GN=TASK_LOCUS3672 PE=3 SV=1	TASK_LOCUS3672	3.7784	0.00230671	Up	60.596	67.8	35	34	1.8044	1.71094	1.22901	0.428131	0.308392	0.519124
binding	A0A0R3W1S9	Zinc finger protein ZPR1(predicted) OS=Taenia asiatica OX=60517 GN=TASK_LOCUS3715 PE=3 SV=1	TASK_LOCUS3715	0.3769	0.00482838	Down	50.773	20.1	6	6	0.589537		0.414609	1.34043	1.33746	1.31796
binding	A0A0R3W1V2	Calcium binding protein p22(predicted) OS=Taenia asiatica OX=60517 GN=TASK_LOCUS3741 PE=4 SV=1	TASK_LOCUS3741	5.7896	1.81243e-05	Up	21.296	35.3	6	6	1.65582	1.68701	1.77346	0.286284	0.262811	0.334612
binding	A0A0R3W1Y0	PHD-type domain-containing protein OS=Taenia asiatica OX=60517 GN=TASK_LOCUS3775 PE=3 SV=1	TASK_LOCUS3775	0.4009	1.80966e-06	Down	48.343	17.4	5	5	0.567926	0.554477	0.594702	1.4288	1.41191	1.44218
binding	A0A0R3W1Y3	Coproporphyrinogen oxidase OS=Taenia asiatica OX=60517 GN=TASK_LOCUS3778 PE=3 SV=1	TASK_LOCUS3778	10.9721	0.000571136	Up	33.375	17	4	4	1.79707	1.82625	1.87551	0.127406	0.117789	0.255972
binding	A0A0R3W1Y9	SGNH_hydro domain-containing protein OS=Taenia asiatica OX=60517 GN=TASK_LOCUS3785 PE=4 SV=2	TASK_LOCUS3785	0.465	1.34096e-06	Down	25.363	50	8	8	0.629529	0.623258	0.651781	1.35757	1.39095	1.3469
binding	A0A0R3W1Z9	WD_REPEATS_REGION domain-containing protein OS=Taenia asiatica OX=60517 GN=TASK_LOCUS3799 PE=4 SV=1	TASK_LOCUS3799	2.3086	0.035023	Up	38.754	39.6	8	8	1.75033	1.05761	1.07171	0.519037	0.601313
binding	A0A0R3W211	Glyceraldehyde-3-phosphate dehydrogenase OS=Taenia asiatica OX=60517 GN=TASK_LOCUS3812 PE=3 SV=1	TASK_LOCUS3812	1.9251	0.0107447	Up	36.261	59.8	19	19	1.37875	1.30969	1.26037	0.898323	0.576723	0.57615
binding	A0A0R3W216	Serine/threonine protein phosphatase 2A regulatory subunit OS=Taenia asiatica OX=60517 GN=TASK_LOCUS3817 PE=3 SV=1	TASK_LOCUS3817	1.5574	0.000579798	Up	58.835	28.7	11	10	1.20327	1.17756	1.27304	0.759324	0.744549	0.842253
binding	A0A0R3W220	Alpha-parvin(predicted) OS=Taenia asiatica OX=60517 GN=TASK_LOCUS3823 PE=3 SV=2	TASK_LOCUS3823	6.7431	0.0080548	Up	44.113	28.8	8	8	1.75783	1.69612	1.77117	0.346521	0.096433	0.331927
binding	A0A0R3W228	Heterolocus tagous nuclear ribonucleoprotein A1(predicted) OS=Taenia asiatica OX=60517 GN=TASK_LOCUS3832 PE=4 SV=1	TASK_LOCUS3832	0.4876	3.15473e-06	Down	48.195	32.8	11	11	0.667465	0.656378	0.642852	1.38784	1.32384	1.32163
binding	A0A0R3W233	Importin N-terminal domain-containing protein OS=Taenia asiatica OX=60517 GN=TASK_LOCUS3838 PE=3 SV=1	TASK_LOCUS3838	2.1374	1.09048e-05	Up	101.33	19.8	10	10	1.34291	1.41594	1.32874	0.663002	0.623387	0.626018
binding	A0A0R3W235	Ral protein(predicted) OS=Taenia asiatica OX=60517 GN=TASK_LOCUS3840 PE=4 SV=1	TASK_LOCUS3840	1.8651	0.000172294	Up	23.025	43.5	8	8	1.30758	1.28999	1.30823	0.652328	0.680789	0.761085
binding	A0A0R3W248	Glycine cleavage system H protein OS=Taenia asiatica OX=60517 GN=TASK_LOCUS3855 PE=3 SV=1	TASK_LOCUS3855	0.6303	0.000170249	Down	14.631	31.1	3	3	0.751698	0.76053	0.807404	1.2078	1.18349	1.28908
binding	A0A0R3W252	116 kDa U5 small nuclear ribonucleoprotein component OS=Taenia asiatica OX=60517 GN=TASK_LOCUS3860 PE=3 SV=1	TASK_LOCUS3860	9.6424	0.00867977	Up	110.42	36.6	22	22	0.683876	1.78229	2.97006	0.219455	0.160794	0.183531
binding	A0A0R3W292	Ras protein Rap 1b(predicted) OS=Taenia asiatica OX=60517 GN=TASK_LOCUS3914 PE=3 SV=1	TASK_LOCUS3914	13.6479	2.48539e-05	Up	26.935	32.9	6	5	1.52753	1.6183	1.62132	0.108171	0.124692
binding	A0A0R3W296	Protein diaphanous(predicted) OS=Taenia asiatica OX=60517 GN=TASK_LOCUS3918 PE=4 SV=1	TASK_LOCUS3918	3.3106	0.000149355	Up	120.48	19.9	14	14	1.60266	1.44993	1.5555	0.405654	0.451613	0.534653
binding	A0A0R3W2E0	Actin-related protein 2/3 complex subunit 4 OS=Taenia asiatica OX=60517 GN=TASK_LOCUS3974 PE=3 SV=1	TASK_LOCUS3974	1.9123	0.000426773	Up	21.533	33.2	5	5	1.36452	1.40125	1.17398	0.703892	0.653976	0.702382
binding	A0A0R3W2E7	Calcium binding protein 39(predicted) OS=Taenia asiatica OX=60517 GN=TASK_LOCUS3984 PE=3 SV=1	TASK_LOCUS3984	0.1847	2.30294e-08	Down	45.575	56.3	23	23	0.31159	0.315046	0.308977	1.68162	1.65654	1.72623
binding	A0A0R3W2I6	Non-specific serine/threonine protein kinase OS=Taenia asiatica OX=60517 GN=TASK_LOCUS4037 PE=4 SV=1	TASK_LOCUS4037	5.836	4.1715e-05	Up	61.184	26	9	9	1.713	1.75846	1.65084	0.316821	0.318155	0.242725
binding	A0A0R3W2J8	Dimethylargininase OS=Taenia asiatica OX=60517 GN=TASK_LOCUS4054 PE=3 SV=1	TASK_LOCUS4054	2.522	1.93265e-05	Up	30.377	37.7	7	7	1.35392	1.48574	1.45674	0.53782	0.58816	0.577616
binding	A0A0R3W2K5	Protein-synthesizing GTPase OS=Taenia asiatica OX=60517 GN=TASK_LOCUS4065 PE=4 SV=1	TASK_LOCUS4065	7.4644	0.000129285	Up	49.975	41.8	11	11	1.392	2.21891	1.68024	0.229269	0.234793	0.244791
binding	A0A0R3W2K8	Calmodulin OS=Taenia asiatica OX=60517 GN=TASK_LOCUS4069 PE=3 SV=1	TASK_LOCUS4069	0.2291	4.92581e-06	Down	16.819	61.7	9	9	0.357885	0.376117	0.384496	1.57319	1.55254	1.75578
binding	A0A0R3W2P9	Prefoldin subunit 3 OS=Taenia asiatica OX=60517 GN=TASK_LOCUS4125 PE=3 SV=1	TASK_LOCUS4125	0.3094	5.50503e-06	Down	22.158	27.5	5	5	0.453758	0.474363	0.489495	1.61657	1.4912	1.47462
binding	A0A0R3W2T2	Ras protein m ras(predicted) OS=Taenia asiatica OX=60517 GN=TASK_LOCUS4168 PE=4 SV=1	TASK_LOCUS4168	28.2221	0.000444724	Up	20.379	21.9	2	2	1.60248	1.63569	1.64645	0.072701		0.042684
binding	A0A0R3W2W3	60S acidic ribosomal protein P0 OS=Taenia asiatica OX=60517 GN=TASK_LOCUS4203 PE=3 SV=1	TASK_LOCUS4203	7.9667	0.000693776	Up	35.687	34.7	9	9	1.74749	1.32974	1.53667	0.167537		0.218562
binding	A0A0R3W2X1	Anamorsin homolog OS=Taenia asiatica OX=60517 GN=TASK_LOCUS4211 PE=3 SV=1	TASK_LOCUS4211	0.2257	2.57751e-07	Down	32.297	31.5	5	5	0.369334	0.381266	0.35435	1.62963	1.6237	1.64171
binding	A0A0R3W2Y8	Fasciclin-3(predicted) OS=Taenia asiatica OX=60517 GN=TASK_LOCUS4235 PE=4 SV=1	TASK_LOCUS4235	1.629	2.64029e-06	Up	60.318	52.9	24	24	1.26086	1.22586	1.23108	0.764501	0.747447	0.770246
binding	A0A0R3W340	Annexin OS=Taenia asiatica OX=60517 GN=TASK_LOCUS4301 PE=3 SV=1	TASK_LOCUS4301	2.4805	0.00125666	Up	35.547	44	15	15	1.56611	1.52749	1.18249	0.520755	0.552997	0.650158
binding	A0A0R3W349	RRM domain-containing protein OS=Taenia asiatica OX=60517 GN=TASK_LOCUS4316 PE=4 SV=1	TASK_LOCUS4316	10.301	5.38065e-05	Up	98.326	14.9	8	8	1.48258	1.95935	2.02714	0.200297	0.179149	0.151481
binding	A0A0R3W350	Nucleoside diphosphate kinase OS=Taenia asiatica OX=60517 GN=TASK_LOCUS4317 PE=3 SV=1	TASK_LOCUS4317	0.1872	0.00011617	Down	17.557	54.1	8	8	0.287171	0.294206	0.364748	1.87521	1.75195	1.42671
binding	A0A0R3W367	Vacuolar proton pump subunit E(predicted) OS=Taenia asiatica OX=60517 GN=TASK_LOCUS4336 PE=3 SV=1	TASK_LOCUS4336	1.7185	0.0172257	Up	26.189	25.7	7	6	1.37125	1.27864	1.14298	0.72675	0.574559	0.905813
binding	A0A0R3W369	Vesicle associated membrane protein vamp(predicted) OS=Taenia asiatica OX=60517 GN=TASK_LOCUS4339 PE=4 SV=1	TASK_LOCUS4339	3.3333	0.0185125	Up	38.145	49	9	8	1.24455	2.09264	1.27819	0.552344	0.2483	0.583978
binding	A0A0R3W382	Eukaryotic translation initiation factor 3 subunit L OS=Taenia asiatica OX=60517 GN=TASK_LOCUS4356 PE=3 SV=1	TASK_LOCUS4356	4.1588	0.00929884	Up	60.711	15.6	6	6	0.983281	1.94619	1.90746	0.509006	0.255539	0.398526
binding	A0A0R3W395	Cytoplasmic polyadenylation element binding(predicted) OS=Taenia asiatica OX=60517 GN=TASK_LOCUS4373 PE=4 SV=1	TASK_LOCUS4373	0.5031	0.0328578	Down	93.035	12.4	6	6	0.851417	0.530011	0.768958		1.37548	1.47413
binding	A0A0R3W3I5	WD_REPEATS_REGION domain-containing protein OS=Taenia asiatica OX=60517 GN=TASK_LOCUS4481 PE=4 SV=1	TASK_LOCUS4481	2.5029	0.0370867	Up	40.071	32.9	7	7	1.84286	1.00656	1.09891	0.503769		0.547905
binding	A0A0R3W3J5	UBX domain-containing protein OS=Taenia asiatica OX=60517 GN=TASK_LOCUS4493 PE=4 SV=2	TASK_LOCUS4493	1.6866	0.0126481	Up	55.259	32	8	7	1.0802	1.37912	1.30735	0.881003	0.72288	0.629444
binding	A0A0R3W3L5	Methyltransf_25 domain-containing protein OS=Taenia asiatica OX=60517 GN=TASK_LOCUS4521 PE=4 SV=1	TASK_LOCUS4521	2.1582	0.000957325	Up	40.092	48.4	12	12	1.50882	1.30831	1.28308	0.688067	0.665968	0.54576
binding	A0A0R3W3N1	Suppressor of G2 allele of SKP1(predicted) OS=Taenia asiatica OX=60517 GN=TASK_LOCUS4547 PE=4 SV=1	TASK_LOCUS4547	0.6036	0.0255601	Down	23.277	34.3	4	4	0.648594	0.662546	0.94722	1.10306	1.45295	1.18563
binding	A0A0R3W3N2	Putative Ras-related protein Rab-4A(predicted) OS=Taenia asiatica OX=60517 GN=TASK_LOCUS4548 PE=4 SV=1	TASK_LOCUS4548	2.5586	0.032399	Up	23.927	29.8	5	5	1.06032	1.06535	1.84081	0.543155	0.490362
binding	A0A0R3W3P3	AMP-binding domain-containing protein OS=Taenia asiatica OX=60517 GN=TASK_LOCUS4563 PE=4 SV=2	TASK_LOCUS4563	94.7763	3.78481e-05	Up	89.164	42.4	31	30	1.95894	2.05709	1.92132	0.031074	0.014583	0.016989
binding	A0A0R3W3P7	Defective in cullin neddylation protein OS=Taenia asiatica OX=60517 GN=TASK_LOCUS4568 PE=4 SV=1	TASK_LOCUS4568	0.1803	0.000225133	Down	27.323	32.5	6	6	0.342711	0.344986	0.2287	1.73489	1.64434	1.70438
binding	A0A0R3W3S2	Tr-type G domain-containing protein OS=Taenia asiatica OX=60517 GN=TASK_LOCUS4597 PE=3 SV=1	TASK_LOCUS4597	1.6459	0.000106462	Up	94.248	49.2	26	26	1.27068	1.23537	1.22628	0.730406	0.734224	0.803044
binding	A0A0R3W3T2	HMG box domain-containing protein OS=Taenia asiatica OX=60517 GN=TASK_LOCUS4610 PE=4 SV=1	TASK_LOCUS4610	6.7291	4.60932e-05	Up	20.837	21.7	6	6	1.56797	1.63073	2.02501	0.235139	0.251263	0.289885
binding	A0A0R3W3T5	Cytochrome C oxidase Copper Chaperone(predicted) OS=Taenia asiatica OX=60517 GN=TASK_LOCUS4613 PE=3 SV=1	TASK_LOCUS4613	0.1008	3.89677e-06	Down	6.4414	71.2	3	3	0.181088	0.191121	0.177146	1.88525	1.60531	1.96008
binding	A0A0R3W3T9	AP-2 complex subunit alpha OS=Taenia asiatica OX=60517 GN=TASK_LOCUS4619 PE=3 SV=2	TASK_LOCUS4619	2.3398	0.00206659	Up	106.36	30.1	20	20	1.20097	1.70463	1.29788	0.628005	0.630368	0.53815
binding	A0A0R3W3U5	Guanine nucleotide binding protein G protein(predicted) OS=Taenia asiatica OX=60517 GN=TASK_LOCUS4628 PE=4 SV=1	TASK_LOCUS4628	4.9887	1.22018e-07	Up	40.275	45.2	15	7	1.687	1.681	1.63012	0.342633	0.334811	0.324438
binding	A0A0R3W406	Four and a half LIM domains protein 2(predicted) OS=Taenia asiatica OX=60517 GN=TASK_LOCUS4709 PE=4 SV=1	TASK_LOCUS4709	0.2216	2.8515e-06	Down	26.402	49.6	14	14	0.364093	0.337986	0.386374	1.66205	1.63611	1.61339
binding	A0A0R3W418	Tr-type G domain-containing protein OS=Taenia asiatica OX=60517 GN=TASK_LOCUS4723 PE=3 SV=1	TASK_LOCUS4723	3.0395	0.00357915	Up	59.509	29.4	11	11	1.55492	1.53543	1.42432	0.513591	0.633478	0.338264
binding	A0A0R3W466	Elongation factor 1-alpha OS=Taenia asiatica OX=60517 GN=TASK_LOCUS4787 PE=3 SV=1	TASK_LOCUS4787	2.2121	2.00355e-05	Up	48.838	62.5	23	22	1.35152	1.39074	1.38982	0.661796	0.614015	0.592114
binding	A0A0R3W471	CULLIN_2 domain-containing protein OS=Taenia asiatica OX=60517 GN=TASK_LOCUS4794 PE=3 SV=1	TASK_LOCUS4794	2.754	9.19088e-05	Up	92.83	26.3	13	13	1.36926	1.5246	1.50786	0.591652	0.50653	0.500097
binding	A0A0R3W479	Glucose-6-phosphate 1-dehydrogenase OS=Taenia asiatica OX=60517 GN=TASK_LOCUS4804 PE=3 SV=1	TASK_LOCUS4804	0.3523	1.14709e-05	Down	58.144	57.1	25	25	0.49974	0.550167	0.513339	1.52927	1.50408	1.40341
binding	A0A0R3W4D2	Aha1_N domain-containing protein OS=Taenia asiatica OX=60517 GN=TASK_LOCUS4869 PE=3 SV=1	TASK_LOCUS4869	0.483	0.000933876	Down	40.744	26.7	6	6	0.708026	0.595849	0.650241	1.19769	1.50622	1.34197
binding	A0A0R3W4M5	Proteasome subunit alpha type-6 OS=Taenia asiatica OX=60517 GN=TASK_LOCUS4996 PE=3 SV=1	TASK_LOCUS4996	0.1973	2.11679e-07	Down	27.483	51	10	10	0.332955	0.33396	0.321827	1.60867	1.69402	1.70857
binding	A0A0R3W4N3	GrpE protein homolog OS=Taenia asiatica OX=60517 GN=TASK_LOCUS5011 PE=3 SV=1	TASK_LOCUS5011	9.0211	1.28698e-05	Up	54.342	19.7	6	6	1.90106	1.8327	1.66751	0.171722	0.220699	0.206318
binding	A0A0R3W4N4	FYVE-type domain-containing protein OS=Taenia asiatica OX=60517 GN=TASK_LOCUS5013 PE=3 SV=1	TASK_LOCUS5013	1.5447	0.00106883	Up	60.554	5.9	2	2	1.21239	1.12752	1.3022	0.82834	0.782931	0.746609
binding	A0A0R3W4P0	Prosaposin a preproprotein(predicted) OS=Taenia asiatica OX=60517 GN=TASK_LOCUS5021 PE=4 SV=1	TASK_LOCUS5021	0.4481	0.00138482	Down	95.385	25.6	17	17	0.714521	0.592196	0.549911	1.4127	1.21441	1.51627
binding	A0A0R3W4Q4	RNA helicase OS=Taenia asiatica OX=60517 GN=TASK_LOCUS5042 PE=3 SV=2	TASK_LOCUS5042	3.8326	5.66106e-05	Up	44.731	28.5	9	9	1.60176	1.57409	1.58259	0.474114	0.400118	0.367338
binding	A0A0R3W4Q8	Succinate--CoA ligase [ADP/GDP-forming] subunit alpha, mitochondrial OS=Taenia asiatica OX=60517 GN=TASK_LOCUS5047 PE=3 SV=1	TASK_LOCUS5047	15.7746	0.0364185	Up	33.243	42.1	8	8	3.39826	0.692488	0.706505	0.10342	0.099322
binding	A0A0R3W4S2	Aldolase_II domain-containing protein OS=Taenia asiatica OX=60517 GN=TASK_LOCUS5061 PE=3 SV=2	TASK_LOCUS5061	3.5223	3.45062e-06	Up	90.83	52.9	28	28	1.52696	1.55953	1.58675	0.447627	0.41503	0.464097
binding	A0A0R3W4V0	Dynein heavy chain(predicted) OS=Taenia asiatica OX=60517 GN=TASK_LOCUS5102 PE=3 SV=2	TASK_LOCUS5102	0.4092	2.76028e-05	Down	473.39	0.4	1	1	0.591778	0.58315	0.567315	1.46354	1.48445	1.30977
binding	A0A0R3W4Y7	Amidase domain-containing protein OS=Taenia asiatica OX=60517 GN=TASK_LOCUS5148 PE=4 SV=1	TASK_LOCUS5148	51.34	0.000246443	Up	64.951	30.4	12	12	2.5146	2.26654	1.10422	0.035205	0.027675	0.051755
binding	A0A0R3W4Y8	PDZ domain-containing protein OS=Taenia asiatica OX=60517 GN=TASK_LOCUS5149 PE=4 SV=1	TASK_LOCUS5149	5.2503	0.002177	Up	21.269	14.4	3	3	1.60668	1.71739	1.71597	0.349353	0.422016	0.18859
binding	A0A0R3W501	40S ribosomal protein S21 OS=Taenia asiatica OX=60517 GN=TASK_LOCUS5165 PE=3 SV=1	TASK_LOCUS5165	0.573	0.00478425	Down	8.9922	42	3	3	0.640897	0.759531	0.785098	1.13795	1.21427	1.46225
binding	A0A0R3W533	Ras gtpase(predicted) OS=Taenia asiatica OX=60517 GN=TASK_LOCUS5202 PE=3 SV=1	TASK_LOCUS5202	2.2723	0.00432548	Up	21.896	54.6	7	6	1.05074	1.45871	1.65696	0.630571	0.581434	0.621577
binding	A0A0R3W536	Eukaryotic translation initiation factor 4E(predicted) OS=Taenia asiatica OX=60517 GN=TASK_LOCUS5205 PE=3 SV=1	TASK_LOCUS5205	4.3653	0.0016828	Up	22.109	40.1	5	3	1.77758	1.3121	1.79203	0.336635	0.281146	0.500506
binding	A0A0R3W542	Oxoglutarate dehydrogenase (succinyl-transferring) OS=Taenia asiatica OX=60517 GN=TASK_LOCUS5211 PE=3 SV=1	TASK_LOCUS5211	193.508	2.3977e-09	Up	120.42	35.9	29	29	2.02039	1.96695	1.98181	0.010705	0.00992	0.010222
binding	A0A0R3W560	Cytochrome-b5 reductase OS=Taenia asiatica OX=60517 GN=TASK_LOCUS5236 PE=3 SV=1	TASK_LOCUS5236	28.7218	2.07289e-06	Up	38.57	50.1	17	17	1.84775	2.16893	1.78145	0.071657	0.070015	0.0602
binding	A0A0R3W5B3	Adenylate kinase isoenzyme 6 homolog OS=Taenia asiatica OX=60517 GN=TASK_LOCUS5299 PE=3 SV=1	TASK_LOCUS5299	1.5146	0.0206759	Up	28.968	24.6	5	5	1.05137	1.10419	1.31628	0.738115		0.790043
binding	A0A0R3W5D2	Nuclear protein localization protein 4(predicted) OS=Taenia asiatica OX=60517 GN=TASK_LOCUS5320 PE=3 SV=1	TASK_LOCUS5320	2.0667	0.000111902	Up	70.494	26.8	10	10	1.37566	1.22875	1.4391	0.663853	0.643257	0.649369
binding	A0A0R3W5E8	26S proteasome non-ATPase regulatory subunit 2 OS=Taenia asiatica OX=60517 GN=TASK_LOCUS5341 PE=3 SV=1	TASK_LOCUS5341	5.2101	1.22864e-06	Up	109.49	45.9	30	30	1.58194	1.73992	1.71197	0.314224	0.317556	0.334389
binding	A0A0R3W5F4	AAA domain-containing protein OS=Taenia asiatica OX=60517 GN=TASK_LOCUS5349 PE=3 SV=2	TASK_LOCUS5349	8.3134	5.17685e-05	Up	46.693	58.6	15	14	1.42802	1.90214	2.02561	0.205918	0.206006	0.232309
binding	A0A0R3W5F5	Lactamase_B domain-containing protein OS=Taenia asiatica OX=60517 GN=TASK_LOCUS5350 PE=4 SV=1	TASK_LOCUS5350	6.2497	3.27203e-07	Up	27.016	52.9	9	9	1.69989	1.67963	1.79287	0.27402	0.28605	0.267546
binding	A0A0R3W5H4	Glutathione transferase OS=Taenia asiatica OX=60517 GN=TASK_LOCUS5371 PE=3 SV=1	TASK_LOCUS5371	0.3688	1.32261e-06	Down	22.573	32.5	6	6	0.54167	0.548024	0.526831	1.51016	1.41848	1.45484
binding	A0A0R3W5J0	Agenet-like domain-containing protein OS=Taenia asiatica OX=60517 GN=TASK_LOCUS5388 PE=3 SV=2	TASK_LOCUS5388	4.064	0.0396215	Up	64.278	21.2	9	9	0.790065	1.83723	1.66808	0.438853	0.265769
binding	A0A0R3W5K5	MPN domain-containing protein OS=Taenia asiatica OX=60517 GN=TASK_LOCUS5404 PE=3 SV=1	TASK_LOCUS5404	3.7646	0.000132405	Up	37.372	50.3	10	10	1.61187	1.64261	1.48624	0.469486	0.437817	0.351984
binding	A0A0R3W5Q4	WD_REPEATS_REGION domain-containing protein OS=Taenia asiatica OX=60517 GN=TASK_LOCUS5465 PE=3 SV=1	TASK_LOCUS5465	3.7772	0.000165812	Up	39.211	46.7	11	10	1.30387	1.51085	1.43518	0.371697		0.3784
binding	A0A0R3W613	Nervana 2(predicted) OS=Taenia asiatica OX=60517 GN=TASK_LOCUS5601 PE=3 SV=1	TASK_LOCUS5601	0.5916	0.021108	Down	23.405	20.7	3	3	0.834397	0.608806	0.787105	1.36464	1.01048	1.39458
binding	A0A0R3W621	Programmed cell death protein 5(predicted) OS=Taenia asiatica OX=60517 GN=TASK_LOCUS5611 PE=3 SV=1	TASK_LOCUS5611	0.4947	0.000632827	Down	13.027	61.9	6	6	0.695338	0.610303	0.680256	1.19175	1.35862	1.46374
binding	A0A0R3W653	CDK regulator involved in ribosome export(predicted) OS=Taenia asiatica OX=60517 GN=TASK_LOCUS5652 PE=3 SV=1	TASK_LOCUS5652	0.2694	0.00316445	Down	27.767	16.1	2	2	0.396925	0.364428		1.71441	1.361	1.16324
binding	A0A0R3W687	Protein mago nashi(predicted) OS=Taenia asiatica OX=60517 GN=TASK_LOCUS5691 PE=3 SV=1	TASK_LOCUS5691	0.2452	0.000155798	Down	16.927	36.3	4	4	0.383	0.408013	0.390632	1.47965	1.93299	1.40571
binding	A0A0R3W693	Sorting nexin OS=Taenia asiatica OX=60517 GN=TASK_LOCUS5702 PE=3 SV=1	TASK_LOCUS5702	9.5449	0.00114042	Up	49.952	23.5	9	9	1.27987	2.67784	1.47328	0.172516	0.244474	0.152008
binding	A0A0R3W6B7	Camp regulated phosphoprotein(predicted) OS=Taenia asiatica OX=60517 GN=TASK_LOCUS5729 PE=3 SV=1	TASK_LOCUS5729	0.4994	5.01626e-05	Down	19.177	11.2	2	2	0.701502	0.620768	0.676116	1.3227	1.31819	1.36072
binding	A0A0R3W6K3	ATP binding cassette sub family E(predicted) OS=Taenia asiatica OX=60517 GN=TASK_LOCUS5838 PE=4 SV=1	TASK_LOCUS5838	2.0844	9.91608e-05	Up	68.797	23.5	11	11	1.42522	1.26908	1.36046	0.682713	0.65296	0.609573
binding	A0A0R3W6N2	Small nuclear ribonucleoprotein Sm D3 OS=Taenia asiatica OX=60517 GN=TASK_LOCUS5873 PE=3 SV=1	TASK_LOCUS5873	2.8328	4.35e-06	Up	13.48	32.8	3	3	1.43955	1.52802	1.467	0.517413	0.546252	0.501767
binding	A0A0R3W6N7	DUF1794 domain-containing protein OS=Taenia asiatica OX=60517 GN=TASK_LOCUS5880 PE=4 SV=1	TASK_LOCUS5880	0.2418	0.00576018	Down	18.293	31.5	4	4	0.266651	0.275876	0.625709	1.59163	1.58421	1.65593
binding	A0A0R3W6P8	Proteasome subunit alpha type OS=Taenia asiatica OX=60517 GN=TASK_LOCUS5892 PE=3 SV=1	TASK_LOCUS5892	0.294	1.17682e-05	Down	26.064	64.7	14	14	0.447962	0.445904	0.469445	1.68028	1.47092	1.48549
binding	A0A0R3W6Q4	Dynein light chain OS=Taenia asiatica OX=60517 GN=TASK_LOCUS5898 PE=3 SV=1	TASK_LOCUS5898	17.1067	0.00137151	Up	11.489	98.1	13	9	1.67766	1.81747	2.1735	0.0481	0.124832	0.158437
binding	A0A0R3W6S6	Arp2/3 complex 34 kDa subunit OS=Taenia asiatica OX=60517 GN=TASK_LOCUS5921 PE=3 SV=1	TASK_LOCUS5921	2.8444	3.99042e-06	Up	35.3	31.4	9	9	1.49311	1.46258	1.48359	0.513765	0.549479	0.497478
binding	A0A0R3W6T5	Cullin associated NEDD8 dissociated protein 1(predicted) OS=Taenia asiatica OX=60517 GN=TASK_LOCUS5931 PE=3 SV=2	TASK_LOCUS5931	2.4884	6.24908e-05	Up	170.99	26.1	30	30	1.36244	1.42594	1.49162	0.522918	0.60156	0.59552
binding	A0A0R3W6Y1	Elongation factor 1-gamma(predicted) OS=Taenia asiatica OX=60517 GN=TASK_LOCUS5993 PE=3 SV=1	TASK_LOCUS5993	2.0008	0.000308615	Up	47.741	33.7	10	10	1.42692	1.31939	1.25419	0.607565	0.707128	0.684806
binding	A0A0R3W707	Peptidase_S8 domain-containing protein OS=Taenia asiatica OX=60517 GN=TASK_LOCUS6020 PE=4 SV=2	TASK_LOCUS6020	1.7742	0.0195336	Up	199.82	12.3	13	13	1.47493	1.31414	1.04813	0.574935	0.853715	0.734139
binding	A0A0R3W737	Lipoma preferred partner(predicted) OS=Taenia asiatica OX=60517 GN=TASK_LOCUS6059 PE=4 SV=1	TASK_LOCUS6059	3.2505	0.0111445	Up	46.535	32.7	8	7	1.55302	1.29997	1.29606	0.313306		0.537647
binding	A0A0R3W7B6	Annexin OS=Taenia asiatica OX=60517 GN=TASK_LOCUS6160 PE=3 SV=1	TASK_LOCUS6160	1.6476	8.821e-05	Up	37.568	61.8	20	18	1.29446	1.21785	1.2215	0.780588	0.764939	0.720659
binding	A0A0R3W7C8	Peptidase_M24 domain-containing protein OS=Taenia asiatica OX=60517 GN=TASK_LOCUS6174 PE=3 SV=1	TASK_LOCUS6174	3.5199	0.00460978	Up	47.935	19.2	8	8	1.90577	1.77431	0.992459	0.410518	0.489926	0.427016
binding	A0A0R3W7I8	Ribosomal protein l5(predicted) OS=Taenia asiatica OX=60517 GN=TASK_LOCUS6247 PE=3 SV=1	TASK_LOCUS6247	18.2459	5.80873e-05	Up	75.159	16.3	12	12	1.80509	1.78789	2.09526	0.094161	0.136694	0.0809
binding	A0A0R3W7K4	Phosphatase 2a inhibitor i2pp2a(predicted) OS=Taenia asiatica OX=60517 GN=TASK_LOCUS6264 PE=3 SV=1	TASK_LOCUS6264	6.7843	3.3678e-05	Up	33.95	45.9	11	11	1.77735	1.75792	1.69395	0.214723	0.295459	0.2606
binding	A0A0R3W7L6	Thioredoxin peroxidase(predicted) OS=Taenia asiatica OX=60517 GN=TASK_LOCUS6278 PE=4 SV=1	TASK_LOCUS6278	0.3794	4.62873e-05	Down	42.997	52.2	24	24	0.602307	0.530605	0.599976	1.59962	1.52589	1.44161
binding	A0A0R3W7M2	3-hydroxyacyl-CoA dehydrogenase type-2(predicted) OS=Taenia asiatica OX=60517 GN=TASK_LOCUS6284 PE=3 SV=1	TASK_LOCUS6284	6.5695	0.000134135	Up	32.072	44.5	7	7	1.63249	1.61638	1.95847	0.223065	0.326487	0.243105
binding	A0A0R3W7Z5	60S ribosomal protein L13 OS=Taenia asiatica OX=60517 GN=TASK_LOCUS6439 PE=3 SV=1	TASK_LOCUS6439	4.8588	0.0130678	Up	23.381	13.9	3	3	1.72094	0.894877	1.78092		0.306137	0.297127
binding	A0A0R3W7Z8	26S proteasome non-ATPase regulatory subunit 1 OS=Taenia asiatica OX=60517 GN=TASK_LOCUS6442 PE=3 SV=2	TASK_LOCUS6442	3.8025	9.53735e-06	Up	131.38	24.4	19	19	1.65123	1.54041	1.55901	0.439118	0.42787	0.38237
binding	A0A0R3W816	CYTOSOL_AP domain-containing protein OS=Taenia asiatica OX=60517 GN=TASK_LOCUS6462 PE=3 SV=2	TASK_LOCUS6462	8.7612	0.000498995	Up	105.91	14.3	9	9	1.66875	1.73279	1.98377	0.169437	0.150127	0.295117
binding	A0A0R3W823	Protein disulfide isomerase A6(predicted) OS=Taenia asiatica OX=60517 GN=TASK_LOCUS6470 PE=3 SV=3	TASK_LOCUS6470	1.7804	2.82616e-05	Up	46.339	35.3	10	10	1.25145	1.27551	1.31511	0.714765	0.693349	0.749822
binding	A0A0R3W856	Peptidyl-prolyl cis-trans isomerase OS=Taenia asiatica OX=60517 GN=TASK_LOCUS6520 PE=3 SV=1	TASK_LOCUS6520	0.3459	5.29205e-05	Down	12.801	52	5	5	0.507817	0.500168	0.534165	1.46731	1.6354	1.35514
binding	A0A0R3W858	26S proteasome regulatory subunit 7 OS=Taenia asiatica OX=60517 GN=TASK_LOCUS6522 PE=3 SV=1	TASK_LOCUS6522	6.2579	0.0094667	Up	48.214	49	15	15	1.82369	1.80582	1.5438	0.506419	0.116873	0.203399
binding	A0A0R3W8I4	DnaJ subfamily A(predicted) OS=Taenia asiatica OX=60517 GN=TASK_LOCUS6672 PE=3 SV=1	TASK_LOCUS6672	2.4837	2.5352e-05	Up	44.03	41.4	14	14	1.42789	1.4127	1.43713	0.566217	0.537337	0.618729
binding	A0A0R3W8K3	GDP-4-keto-6-deoxy-D-mannose-3,5-epimerase-4-reductase OS=Taenia asiatica OX=60517 GN=TASK_LOCUS6699 PE=3 SV=1	TASK_LOCUS6699	0.5819	0.00195062	Down	35.233	65.5	14	14	0.682043	0.714052	0.810889	1.35447	1.13352	1.30503
binding	A0A0R3W8Q0	Leucine zipper-EF-hand-containing transmembrane protein 1 OS=Taenia asiatica OX=60517 GN=TASK_LOCUS6756 PE=3 SV=1	TASK_LOCUS6756	5.7627	0.000180895	Up	80.925	30	18	18	1.67428	1.9188	1.51969	0.341089	0.311603	0.234532
binding	A0A0R3W8Q1	FERM domain-containing protein OS=Taenia asiatica OX=60517 GN=TASK_LOCUS6758 PE=4 SV=1	TASK_LOCUS6758	6.8184	1.79881e-07	Up	78.622	26.3	16	16	1.79554	1.74045	1.69659	0.249175	0.252741	0.265503
binding	A0A0R3W8Q2	MPN domain-containing protein OS=Taenia asiatica OX=60517 GN=TASK_LOCUS6759 PE=4 SV=1	TASK_LOCUS6759	6.679	0.00112246	Up	36.952	43.1	9	9	1.8773	1.35567	1.31325	0.237919	0.215861
binding	A0A0R3W8S0	MABP domain-containing protein OS=Taenia asiatica OX=60517 GN=TASK_LOCUS6784 PE=4 SV=1	TASK_LOCUS6784	2.7331	0.000100649	Up	26.28	37.6	6	6	1.39076	1.36017	1.2686	0.487691		0.492773
binding	A0A0R3W8T8	Maspardin(predicted) OS=Taenia asiatica OX=60517 GN=TASK_LOCUS6807 PE=4 SV=1	TASK_LOCUS6807	3.3717	1.75426e-06	Up	19.877	44.3	5	5	1.52814	1.58762	1.51179	0.478944	0.451735	0.441775
binding	A0A0R3W8T9	26S proteasome non-ATPase regulatory subunit 4 OS=Taenia asiatica OX=60517 GN=TASK_LOCUS6809 PE=3 SV=1	TASK_LOCUS6809	2.3139	0.0013255	Up	46.696	24.9	10	10	1.36516	1.33536	1.4889	0.489066	0.650724	0.670791
binding	A0A0R3W8Y6	Tyrosine protein kinase otk(predicted) OS=Taenia asiatica OX=60517 GN=TASK_LOCUS6868 PE=4 SV=2	TASK_LOCUS6868	0.4469	5.48864e-05	Down	124.22	12.1	9	9	0.592048	0.650736	0.610293	1.28935	1.41442	1.44315
binding	A0A0R3W8Z6	PCI domain-containing protein OS=Taenia asiatica OX=60517 GN=TASK_LOCUS6880 PE=3 SV=1	TASK_LOCUS6880	4.926	0.00150228	Up	46.802	48.7	17	17	1.41888	1.85156	1.71706	0.423069	0.366624	0.222799
binding	A0A0R3W936	Protein transport protein sec24c(predicted) OS=Taenia asiatica OX=60517 GN=TASK_LOCUS6930 PE=4 SV=1	TASK_LOCUS6930	20.6123	0.000662937	Up	111.82	39.7	23	23	1.96149	2.35303	1.40787	0.089089	0.137175	0.051356
binding	A0A0R3W962	1,4-alpha-glucan branching enzyme OS=Taenia asiatica OX=60517 GN=TASK_LOCUS6961 PE=3 SV=1	TASK_LOCUS6961	0.1733	1.6826e-05	Down	81.205	49.4	31	31	0.279825	0.27682	0.329409	1.84347	1.57836	1.69212
binding	A0A0R3W994	Vacuolar protein sorting-associated protein 28 homolog OS=Taenia asiatica OX=60517 GN=TASK_LOCUS7003 PE=3 SV=1	TASK_LOCUS7003	2.2701	0.000812718	Up	13.209	53.8	4	4	1.26577	1.55572	1.34372	0.666911	0.535253	0.632618
binding	A0A0R3W9A6	Syntaxin-binding protein(predicted) OS=Taenia asiatica OX=60517 GN=TASK_LOCUS7019 PE=3 SV=1	TASK_LOCUS7019	7.8012	0.000352304	Up	76.823	25.4	11	11	1.63092	1.87258	1.81477	0.275407	0.154395	0.251922
binding	A0A0R3W9B4	3'2'5' bisphosphate nucleotidase 1(predicted) OS=Taenia asiatica OX=60517 GN=TASK_LOCUS7028 PE=3 SV=1	TASK_LOCUS7028	2.0312	0.0034728	Up	36.005	33.7	8	8	1.38712	1.3158	1.31766	0.517605	0.741302	0.720517
binding	A0A0R3W9G0	Adenosylhomocysteinase OS=Taenia asiatica OX=60517 GN=TASK_LOCUS7086 PE=3 SV=1	TASK_LOCUS7086	0.3544	0.000235784	Down	51.817	49.5	20	20	0.524691	0.492736	0.55272	1.49848	1.27643	1.65495
binding	A0A0R3W9H0	RuvB-like helicase OS=Taenia asiatica OX=60517 GN=TASK_LOCUS7098 PE=3 SV=1	TASK_LOCUS7098	4.6044	0.00172032	Up	51.987	28.9	9	9	1.32516	1.57601	1.46645	0.262595		0.369787
binding	A0A0R3W9I1	Beta-galactosidase OS=Taenia asiatica OX=60517 GN=TASK_LOCUS7110 PE=3 SV=2	TASK_LOCUS7110	0.3286	1.66824e-06	Down	69.74	17.3	9	9	0.479913	0.519671	0.484363	1.4959	1.51967	1.50049
binding	A0A0R3W9K2	Echinoderm microtubule associated protein1(predicted) OS=Taenia asiatica OX=60517 GN=TASK_LOCUS7139 PE=3 SV=1	TASK_LOCUS7139	0.4218	1.31702e-06	Down	71.593	17.7	8	8	0.593986	0.607272	0.578764	1.42662	1.37179	1.42157
binding	A0A0R3W9L4	Actin-related protein 2/3 complex subunit 5 OS=Taenia asiatica OX=60517 GN=TASK_LOCUS7154 PE=3 SV=1	TASK_LOCUS7154	0.3329	3.13656e-05	Down	22.724	23.6	3	2	0.478421	0.506076	0.514189	1.36671	1.52652	1.60808
binding	A0A0R3W9U2	COP9 signalosome complex subunit 4 OS=Taenia asiatica OX=60517 GN=TASK_LOCUS7251 PE=3 SV=1	TASK_LOCUS7251	3.6217	1.03066e-06	Up	46.834	27.8	7	7	1.50396	1.55473	1.64309	0.43581	0.429061	0.433347
binding	A0A0R3W9U5	J domain-containing protein OS=Taenia asiatica OX=60517 GN=TASK_LOCUS7254 PE=4 SV=2	TASK_LOCUS7254	7.5623	0.0214169	Up	303.63	13	23	23	2.05048	1.72727	0.817171	0.131456	0.273615
binding	A0A0R3W9V0	Lupus La protein(predicted) OS=Taenia asiatica OX=60517 GN=TASK_LOCUS7261 PE=4 SV=1	TASK_LOCUS7261	0.5807	0.00207044	Down	42.817	31.3	10	9	0.710159	0.719603	0.774446	1.4299	1.11909	1.2468
binding	A0A0R3W9V9	NSFL1 cofactor p47 OS=Taenia asiatica OX=60517 GN=TASK_LOCUS7274 PE=4 SV=1	TASK_LOCUS7274	0.6144	0.000566641	Down	44.866	32.7	8	8	0.709935	0.768854	0.804608	1.31881	1.18634	1.21146
binding	A0A0R3W9W9	Rho GDP-dissociation inhibitor(predicted) OS=Taenia asiatica OX=60517 GN=TASK_LOCUS7288 PE=3 SV=1	TASK_LOCUS7288	6.8167	0.00205256	Up	21.703	73.3	12	12	2.16317	1.69474	1.3745	0.298552	0.318996	0.150038
binding	A0A0R3W9Z3	PNP_UDP_1 domain-containing protein OS=Taenia asiatica OX=60517 GN=TASK_LOCUS7315 PE=3 SV=1	TASK_LOCUS7315	0.4289	0.0169796	Down	33.485	29.1	6	6	0.581922	0.568261	0.650924	1.80454	0.915755	1.4786
binding	A0A0R3WA00	26S proteasome non-ATPase regulatory subunit 5 OS=Taenia asiatica OX=60517 GN=TASK_LOCUS7327 PE=4 SV=1	TASK_LOCUS7327	0.3725	0.0213621	Down	57.275	17	6	6	0.593044	0.526638	0.50881	1.86056	1.67241	0.838535
binding	A0A0R3WA32	Dynactin subunit(predicted) OS=Taenia asiatica OX=60517 GN=TASK_LOCUS7365 PE=3 SV=1	TASK_LOCUS7365	0.4843	1.65285e-05	Down	47.19	49.9	17	16	0.660128	0.648758	0.648889	1.31346	1.42641	1.30235
binding	A0A0R3WA35	T-complex protein 1 subunit gamma OS=Taenia asiatica OX=60517 GN=TASK_LOCUS7370 PE=3 SV=1	TASK_LOCUS7370	2.2214	5.07137e-05	Up	59.052	49.5	20	20	1.48277	1.32289	1.33178	0.641624	0.626161	0.594773
binding	A0A0R3WA57	40S ribosomal protein S2 OS=Taenia asiatica OX=60517 GN=TASK_LOCUS7401 PE=3 SV=1	TASK_LOCUS7401	58.8719	0.0003523	Up	28.452	43	12	12	1.88266	2.01873	1.99839	0.053071	0.014785	0.032358
binding	A0A0R3WA62	Guanine nucleotide exchange factor mss4(predicted) OS=Taenia asiatica OX=60517 GN=TASK_LOCUS7407 PE=4 SV=1	TASK_LOCUS7407	0.589	0.000351542	Down	10.643	31.6	2	2	0.770023	0.768551	0.8068		1.36331	1.29131
binding	A0A0R3WA82	Glutaredoxin domain-containing protein OS=Taenia asiatica OX=60517 GN=TASK_LOCUS7432 PE=4 SV=1	TASK_LOCUS7432	0.1863	1.34825e-05	Down	20.562	27.2	5	5	0.330292	0.308802	0.303131	1.85825	1.68802	1.51151
binding	A0A0R3WA84	Splicing factor arginine:serine rich 4(predicted) OS=Taenia asiatica OX=60517 GN=TASK_LOCUS7434 PE=3 SV=1	TASK_LOCUS7434	3.5139	0.000227423	Up	41.081	14.1	5	5	1.48593	1.50991	1.67495	0.414562	0.526764	0.387894
binding	A0A0R3WA86	LIM domain-containing protein OS=Taenia asiatica OX=60517 GN=TASK_LOCUS7437 PE=4 SV=1	TASK_LOCUS7437	1.9838	0.000157594	Up	41.243	50.1	12	12	1.33308	1.35715	1.29891	0.660354	0.61978	0.730733
binding	A0A0R3WA89	Proteasome subunit alpha type OS=Taenia asiatica OX=60517 GN=TASK_LOCUS7441 PE=3 SV=3	TASK_LOCUS7441	0.2347	2.64581e-05	Down	28.359	54.3	14	14	0.347854	0.420818	0.371845	1.51847	1.6171	1.72392
binding	A0A0R3WAD6	Glycolipid transfer protein-like protein OS=Taenia asiatica OX=60517 GN=TASK_LOCUS7504 PE=4 SV=1	TASK_LOCUS7504	0.5724	1.39985e-05	Down	23.857	30.7	5	5	0.756381	0.717707	0.710208	1.29643	1.26519	1.25408
binding	A0A0R3WAG1	Ribose-phosphate diphosphokinase OS=Taenia asiatica OX=60517 GN=TASK_LOCUS7535 PE=3 SV=1	TASK_LOCUS7535	7.901	3.50414e-05	Up	34.799	51.9	13	13	1.81162	1.65508	1.85922	0.183956	0.240509	0.249613
binding	A0A0R3WAJ3	FAS1 domain-containing protein OS=Taenia asiatica OX=60517 GN=TASK_LOCUS7581 PE=4 SV=2	TASK_LOCUS7581	0.2686	0.00517149	Down	77.3	12.4	5	5	0.532354	0.272623	0.465513	1.86097	1.65654	1.212
binding	A0A0R3WAL7	Proteasome subunit alpha type OS=Taenia asiatica OX=60517 GN=TASK_LOCUS7609 PE=3 SV=1	TASK_LOCUS7609	0.3517	6.67481e-05	Down	25.745	45.6	8	8	0.566351	0.464584	0.530246	1.50504	1.42775	1.50603
binding	A0A0R3WAP4	Golgi phosphoprotein 3(predicted) OS=Taenia asiatica OX=60517 GN=TASK_LOCUS7639 PE=3 SV=1	TASK_LOCUS7639	3.8201	0.00330022	Up	31.515	39.4	8	8	1.20384	1.6304	1.92098	0.519378	0.430013	0.295392
binding	A0A0R3WB40	Oxysterol-binding protein OS=Taenia asiatica OX=60517 GN=TASK_LOCUS7822 PE=3 SV=1	TASK_LOCUS7822	1.941	0.00226793	Up	138.37	22.6	19	19	1.46384	1.24897	1.24705	0.792651	0.629808	0.617675
binding	A0A0R3WB83	Elongation factor Tu OS=Taenia asiatica OX=60517 GN=TASK_LOCUS7879 PE=3 SV=1	TASK_LOCUS7879	27.8474	3.83262e-06	Up	48.989	57.1	19	19	1.95576	1.81272	2.02353	0.080828	0.059555	0.067608
binding	A0A0R3WB91	PDZ domain-containing protein OS=Taenia asiatica OX=60517 GN=TASK_LOCUS7892 PE=3 SV=1	TASK_LOCUS7892	2.3315	0.000115544	Up	134.51	5.9	5	5	1.47564	1.25812	1.46524	0.626603	0.587111	0.587278
binding	A0A0R3WB92	Cytosolic purine 5prime nucleotidase(predicted) OS=Taenia asiatica OX=60517 GN=TASK_LOCUS7893 PE=3 SV=1	TASK_LOCUS7893	0.2772	6.23951e-07	Down	65.02	50	21	21	0.41916	0.430292	0.452932	1.57004	1.55437	1.5732
binding	A0A0R3WBM4	N-acyl-L-amino-acid amidohydrolase OS=Taenia asiatica OX=60517 GN=TASK_LOCUS8050 PE=3 SV=1	TASK_LOCUS8050	0.2797	0.000135336	Down	61.296	27.9	12	12	0.442428	0.423988	0.444828	1.31863	1.59711	1.77302
binding	A0A0R3WBQ6	WD40 repeat and fyve domain containing protein(predicted) OS=Taenia asiatica OX=60517 GN=TASK_LOCUS8087 PE=4 SV=1	TASK_LOCUS8087	0.4334	0.000370617	Down	42.716	35	9	9	0.585053	0.613242	0.615792	1.26671	1.31659	1.60261
binding	A0A0R3WBR9	N(4)-(Beta-N-acetylglucosaminyl)-L-asparaginase(predicted) OS=Taenia asiatica OX=60517 GN=TASK_LOCUS8101 PE=3 SV=1	TASK_LOCUS8101	2.1777	1.18227e-05	Up	40.455	30.5	9	9	1.33491	1.35825	1.41866	0.655529	0.605522	0.62713
binding	A0A0R3WBU0	ATPase ASNA1 homolog OS=Taenia asiatica OX=60517 GN=TASK_LOCUS8125 PE=3 SV=1	TASK_LOCUS8125	1.9215	0.000552632	Up	38.963	49.7	10	10	1.33908	1.33002	1.27719	0.726777	0.726651	0.600278
binding	A0A0R3WBY1	Cofilin/actin-depolymerizing factor(predicted) OS=Taenia asiatica OX=60517 GN=TASK_LOCUS8174 PE=3 SV=1	TASK_LOCUS8174	0.4428	0.000961645	Down	28.933	52.4	15	15	0.521283	0.702161	0.617859	1.46892	1.28902	1.40075
binding	A0A0R3WC35	RNA-binding protein 8A OS=Taenia asiatica OX=60517 GN=TASK_LOCUS8243 PE=3 SV=1	TASK_LOCUS8243	0.1856	9.01878e-06	Down	21.765	61.1	9	9	0.311166	0.318534	0.309661	1.82791	1.72998	1.50275
binding	A0A0R3WC44	Phosphatidylinositol transfer protein alpha OS=Taenia asiatica OX=60517 GN=TASK_LOCUS8253 PE=4 SV=1	TASK_LOCUS8253	0.4869	0.0127155	Down	30.869	30.6	8	8	0.620992	0.576499	0.767365	1.07014	1.24222	1.72278
binding	A0A0R3WC83	Uncharacterized protein OS=Taenia asiatica OX=60517 GN=TASK_LOCUS8303 PE=3 SV=1	TASK_LOCUS8303	2.6041	0.00100213	Up	44.22	28.1	9	9	1.37366	1.72571	1.23586	0.502922	0.56775	0.59409
binding	A0A0R3WC84	Isocitrate dehydrogenase [NADP] OS=Taenia asiatica OX=60517 GN=TASK_LOCUS8304 PE=3 SV=1	TASK_LOCUS8304	41.559	0.000591587	Up	46.132	35.9	12	12	1.57577	1.69946	1.64583	0.051916	0.027025
binding	A0A0R3WCB7	SAP domain-containing protein OS=Taenia asiatica OX=60517 GN=TASK_LOCUS8341 PE=4 SV=2	TASK_LOCUS8341	2.4334	2.06472e-05	Up	103.28	26.9	17	17	1.43214	1.38365	1.43669	0.567005	0.555314	0.625202
binding	A0A0R3WCD0	60S ribosomal protein L6 OS=Taenia asiatica OX=60517 GN=TASK_LOCUS8356 PE=3 SV=1	TASK_LOCUS8356	0.074	3.95663e-05	Down	218.08	8.8	13	11	0.137982	0.141276	0.134077	1.79604	1.47425	2.31637
binding	A0A0R3WCF4	Guanine nucleotide binding protein Gs subunit(predicted) OS=Taenia asiatica OX=60517 GN=TASK_LOCUS8383 PE=3 SV=1	TASK_LOCUS8383	7.9112	5.36079e-05	Up	44.089	33.8	10	9	1.87332	1.60313	1.85024	0.25703	0.233996	0.182284
binding	A0A0R3WCF8	HATPase_c domain-containing protein OS=Taenia asiatica OX=60517 GN=TASK_LOCUS8388 PE=3 SV=2	TASK_LOCUS8388	4.41	0.00567844	Up	85.926	38.8	28	27	1.57417	1.77987	1.53691	0.539121	0.367414	0.202521
binding	A0A0R3WCQ1	DnaJ Hsp40 subfamily C member(predicted) OS=Taenia asiatica OX=60517 GN=TASK_LOCUS8496 PE=4 SV=2	TASK_LOCUS8496	2.3892	0.0255665	Up	56.565	17.5	6	6	1.4455	1.50445	0.959268		0.478033	0.612753
binding	A0A0R3WCQ7	NEDD8-activating enzyme E1 regulatory subunit OS=Taenia asiatica OX=60517 GN=TASK_LOCUS8503 PE=3 SV=1	TASK_LOCUS8503	0.4068	3.32455e-07	Down	64.881	23.1	8	8	0.57362	0.579306	0.582162	1.45736	1.41335	1.39421
binding	A0A0R3WCS9	Syntaxin-binding protein(predicted) OS=Taenia asiatica OX=60517 GN=TASK_LOCUS8526 PE=3 SV=1	TASK_LOCUS8526	4.5105	0.00512096	Up	80.206	18.5	9	9	1.69577	1.13159	1.52878		0.266072	0.377778
binding	A0A0R3WCT7	Peptidylprolyl isomerase OS=Taenia asiatica OX=60517 GN=TASK_LOCUS8536 PE=4 SV=1	TASK_LOCUS8536	0.4665	5.65118e-05	Down	47.42	34	12	12	0.632573	0.654819	0.621251	1.3129	1.30508	1.47337
binding	A0A0R3WCX2	Inosine-5'-monophosphate dehydrogenase OS=Taenia asiatica OX=60517 GN=TASK_LOCUS8580 PE=3 SV=1	TASK_LOCUS8580	0.5591	0.000151995	Down	56.894	29.1	12	12	0.671329	0.743378	0.736997	1.25527	1.24355	1.34947
binding	A0A0R3WCX3	Superoxide dismutase [Cu-Zn] OS=Taenia asiatica OX=60517 GN=TASK_LOCUS8583 PE=3 SV=1	TASK_LOCUS8583	0.0999	2.21193e-07	Down	15.018	56.2	7	7	0.18771	0.185518	0.17154	1.83837	1.76527	1.85159
binding	A0A0R3WCX5	Ankyrin-2(predicted) OS=Taenia asiatica OX=60517 GN=TASK_LOCUS8585 PE=4 SV=1	TASK_LOCUS8585	2.779	0.00051627	Up	66.124	44.2	19	19	1.54017	1.4454	1.4267	0.619481	0.441117	0.527134
binding	A0A0R3WCY5	Carbonic anhydrase OS=Taenia asiatica OX=60517 GN=TASK_LOCUS8598 PE=3 SV=1	TASK_LOCUS8598	0.177	9.89954e-06	Down	26.908	45.2	10	10	0.281573	0.293616	0.327143	1.74802	1.55739	1.79226
binding	A0A0R3WD12	GB1/RHD3-type G domain-containing protein OS=Taenia asiatica OX=60517 GN=TASK_LOCUS8634 PE=3 SV=1	TASK_LOCUS8634	13.5053	0.00136213	Up	56.439	55.3	18	18	2.59656	1.45806	1.53173	0.149884	0.075237	0.18852
binding	A0A0R3WD16	Protein transport protein SEC23 OS=Taenia asiatica OX=60517 GN=TASK_LOCUS8639 PE=3 SV=1	TASK_LOCUS8639	2.0785	2.05181e-07	Up	85.228	28.6	14	14	1.35469	1.32958	1.36672	0.645878	0.645971	0.657162
binding	A0A0R3WD23	Tryptophanyl-tRNA synthetase OS=Taenia asiatica OX=60517 GN=TASK_LOCUS8649 PE=3 SV=1	TASK_LOCUS8649	3.1525	0.028322	Up	40.906	59.1	14	14	1.70849	1.40854	1.43805	0.20669	0.528885	0.709345
binding	A0A0R3WD39	Hsp90 chaperone protein kinase-targeting subunit OS=Taenia asiatica OX=60517 GN=TASK_LOCUS8665 PE=3 SV=1	TASK_LOCUS8665	0.4405	2.79628e-05	Down	51.659	25.3	9	9	0.593367	0.634376	0.607117	1.4465	1.30017	1.41847
binding	A0A0R3WDE1	EF1_GNE domain-containing protein OS=Taenia asiatica OX=60517 GN=TASK_LOCUS8781 PE=3 SV=1	TASK_LOCUS8781	2.336	0.00123058	Up	18.717	18.1	2	2	1.69086	1.22407	1.28652	0.581116	0.591929	0.625498
binding	A0A0R3WDE3	Severin(predicted) OS=Taenia asiatica OX=60517 GN=TASK_LOCUS8783 PE=4 SV=2	TASK_LOCUS8783	0.6649	3.7369e-05	Down	43.365	22.1	7	7	0.795089	0.816624	0.784487	1.24025	1.19097	1.17258
binding	A0A0R3WDE4	Gelsolin-like domain-containing protein OS=Taenia asiatica OX=60517 GN=TASK_LOCUS8785 PE=4 SV=1	TASK_LOCUS8785	1.6292	2.66052e-06	Up	42.149	24.2	11	11	1.22168	1.24452	1.25172	0.772507	0.746001	0.763566
binding	A0A0R3WDF3	PCI domain-containing protein OS=Taenia asiatica OX=60517 GN=TASK_LOCUS8794 PE=3 SV=1	TASK_LOCUS8794	3.5976	7.53952e-05	Up	56.935	17.6	5	5	1.56705	1.5728	1.55513	0.370822	0.468248	0.465951
binding	A0A0R3WDG2	Eukaryotic translation initiation factor 3 subunit D OS=Taenia asiatica OX=60517 GN=TASK_LOCUS8805 PE=3 SV=1	TASK_LOCUS8805	2.546	0.0324361	Up	67.648	33.5	12	12	1.04135	1.10274	2.16387	0.552345	0.42337	0.716314
binding	A0A0R3WDI1	NAC-A/B domain-containing protein OS=Taenia asiatica OX=60517 GN=TASK_LOCUS8826 PE=4 SV=1	TASK_LOCUS8826	2.3837	0.0316548	Up	23.088	26.2	4	4	1.46702	1.4199	1.33988	0.380466	0.969069	0.423667
binding	A0A0R3WDI8	Protein disulfide-isomerase OS=Taenia asiatica OX=60517 GN=TASK_LOCUS8833 PE=3 SV=1	TASK_LOCUS8833	0.6222	1.94853e-05	Down	81.565	19.8	11	11	0.757827	0.754835	0.788626	1.23582	1.20047	1.26242
binding	A0A0R3WDP8	Triosephosphate isomerase OS=Taenia asiatica OX=60517 GN=TASK_LOCUS8901 PE=3 SV=1	TASK_LOCUS8901	0.6303	1.15703e-05	Down	25.444	70.3	15	15	0.755834	0.767642	0.796232	1.22811	1.2098	1.24238
binding	A0A0R3WE21	Annexin OS=Taenia asiatica OX=60517 GN=TASK_LOCUS9043 PE=3 SV=1	TASK_LOCUS9043	0.4982	6.4883e-06	Down	41.228	47.3	21	21	0.668877	0.647347	0.678948	1.34238	1.29131	1.37113
binding	A0A0R3WE27	Tropomodulin(predicted) OS=Taenia asiatica OX=60517 GN=TASK_LOCUS9050 PE=4 SV=1	TASK_LOCUS9050	0.3891	9.58767e-05	Down	42.855	40.7	17	17	0.558375	0.589064	0.533325	1.38151	1.59317	1.34456
binding	A0A0R3WE47	Clathrin heavy chain OS=Taenia asiatica OX=60517 GN=TASK_LOCUS9074 PE=3 SV=1	TASK_LOCUS9074	2.8265	9.32008e-06	Up	191.22	65.4	83	83	1.45926	1.53015	1.44258	0.553991	0.496232	0.517787
binding	A0A0R3WE67	PCI domain-containing protein OS=Taenia asiatica OX=60517 GN=TASK_LOCUS9097 PE=3 SV=1	TASK_LOCUS9097	2.6961	4.50097e-05	Up	59.458	38.5	16	16	1.42664	1.54161	1.40842	0.573138	0.495711	0.55449
binding	A0A0R3WE70	5'-AMP-activated protein kinase subunit gamma-2(predicted) OS=Taenia asiatica OX=60517 GN=TASK_LOCUS9101 PE=4 SV=1	TASK_LOCUS9101	6.0872	9.83776e-05	Up	40.66	42.1	11	11	1.48162	2.02623	1.64556	0.32285	0.260756	0.262987
binding	A0A0R3WE86	Heat shock protein 70(predicted) OS=Taenia asiatica OX=60517 GN=TASK_LOCUS9119 PE=3 SV=1	TASK_LOCUS9119	17.2517	2.24246e-05	Up	70.425	51.3	29	29	1.8627	1.75751	2.05105	0.110357	0.087294	0.131085
binding	A0A0R3WE91	Proteasome subunit beta OS=Taenia asiatica OX=60517 GN=TASK_LOCUS9124 PE=3 SV=1	TASK_LOCUS9124	0.1935	1.92702e-05	Down	23.259	34	6	6	0.300826	0.346453	0.325667	1.62519	1.54017	1.8617
binding	A0A0R3WE93	RNA-splicing ligase RtcB homolog OS=Taenia asiatica OX=60517 GN=TASK_LOCUS9126 PE=3 SV=1	TASK_LOCUS9126	9.3353	0.000392788	Up	55.583	57	15	15	1.73146	1.85584	1.83216	0.187205	0.129229	0.264103
binding	A0A0R3WEA5	FBPase_C domain-containing protein OS=Taenia asiatica OX=60517 GN=TASK_LOCUS9139 PE=4 SV=1	TASK_LOCUS9139	0.1213	1.21794e-07	Down	6.235	47.4	4	4	0.210222	0.213	0.225992	1.74189	1.80125	1.80764
binding	A0A0R3WEB6	Aminotran_1_2 domain-containing protein OS=Taenia asiatica OX=60517 GN=TASK_LOCUS9151 PE=3 SV=1	TASK_LOCUS9151	12.8512	0.000165852	Up	44.949	35.1	12	12	1.41889	2.04301	2.10493	0.174928	0.109463	0.148786
binding	A0A0R3WED7	WD_REPEATS_REGION domain-containing protein OS=Taenia asiatica OX=60517 GN=TASK_LOCUS9175 PE=4 SV=1	TASK_LOCUS9175	9.9202	3.04602e-05	Up	35.609	66.2	12	12	1.762	1.87979	1.80877	0.163572	0.224654	0.161215
binding	A0A0R3WEG8	Prefoldin subunit 2(predicted) OS=Taenia asiatica OX=60517 GN=TASK_LOCUS9215 PE=3 SV=1	TASK_LOCUS9215	0.461	4.78555e-05	Down	17.671	24.1	4	4	0.593411	0.63349	0.666307	1.41446	1.30513	1.3872
binding	A0A0R3WEG9	N ethylmaleimide sensitive factor attachment(predicted) OS=Taenia asiatica OX=60517 GN=TASK_LOCUS9216 PE=3 SV=1	TASK_LOCUS9216	2.0005	5.55647e-06	Up	32.878	52.6	11	11	1.366	1.32166	1.31266	0.690356	0.654557	0.654766
binding	A0A0R3WEH3	Sodium/potassium-transporting ATPase subunit alpha OS=Taenia asiatica OX=60517 GN=TASK_LOCUS9220 PE=3 SV=1	TASK_LOCUS9220	4.3612	2.04285e-07	Up	112.13	55.1	43	42	1.61384	1.67799	1.58902	0.365043	0.380089	0.374016
binding	A0A0R3WEP8	Proteasome subunit alpha type-1 OS=Taenia asiatica OX=60517 GN=TASK_LOCUS9306 PE=3 SV=1	TASK_LOCUS9306	0.4909	6.07897e-06	Down	67.244	26.8	13	13	0.644618	0.667723	0.663228	1.39458	1.32213	1.30773
binding	A0A0R3WEQ8	Ras-related protein Rab-27A(predicted) OS=Taenia asiatica OX=60517 GN=TASK_LOCUS9317 PE=4 SV=1	TASK_LOCUS9317	6.336	1.57369e-05	Up	25.746	35.2	5	5	1.75126	1.84431	1.58655	0.245991	0.269161	0.302728
binding	A0A0R3WEW5	AP-1 complex subunit gamma OS=Taenia asiatica OX=60517 GN=TASK_LOCUS9380 PE=3 SV=2	TASK_LOCUS9380	1.8549	0.0265825	Up	101.54	17.1	9	9	1.51667	1.0688	1.09259	0.683578	0.638356
binding	A0A0R3WEX6	Synaptotagmin(predicted) OS=Taenia asiatica OX=60517 GN=TASK_LOCUS9392 PE=4 SV=1	TASK_LOCUS9392	3.9211	2.76546e-05	Up	48.822	30.5	9	9	1.51387	1.63038	1.63651	0.402723	0.449366	0.367156
binding	A0A0R3WEX8	Ubiquitin-like modifier-activating enzyme 5 OS=Taenia asiatica OX=60517 GN=TASK_LOCUS9394 PE=3 SV=1	TASK_LOCUS9394	3.2841	0.00532425	Up	44.38	24	6	6	1.1505	1.68437	1.32141	0.379772		0.46395
binding	A0A0R3WF31	SH3 domain-containing protein OS=Taenia asiatica OX=60517 GN=TASK_LOCUS9458 PE=4 SV=1	TASK_LOCUS9458	0.5359	5.58331e-05	Down	48.818	17.3	5	5	0.665473	0.70115	0.726992	1.26266	1.28142	1.3623
binding	A0A0R3WF54	Ubiquitin-like domain-containing protein OS=Taenia asiatica OX=60517 GN=TASK_LOCUS9487 PE=4 SV=1	TASK_LOCUS9487	0.5182	0.000749601	Down	48.276	29.5	9	9	0.65135	0.736997	0.659675	1.33307	1.44106	1.17785
binding	A0A0R3WF55	WD_REPEATS_REGION domain-containing protein OS=Taenia asiatica OX=60517 GN=TASK_LOCUS9488 PE=4 SV=1	TASK_LOCUS9488	1.8059	0.00289403	Up	121.28	34.5	21	20	1.25068	1.22846	1.38252	0.630605	0.67402	0.83371
binding	A0A0R3WF56	UBIQUITIN_CONJUGAT_2 domain-containing protein OS=Taenia asiatica OX=60517 GN=TASK_LOCUS9489 PE=4 SV=1	TASK_LOCUS9489	0.488	0.000897915	Down	22.46	28.1	3	3	0.646712	0.62527	0.695888	1.36753	1.50025	1.16434
binding	A0A0R3WFC2	Tubulin polymerization promoting protein family(predicted) OS=Taenia asiatica OX=60517 GN=TASK_LOCUS9566 PE=3 SV=1	TASK_LOCUS9566	0.5318	0.000173748	Down	18.244	38.2	7	7	0.741511	0.670861	0.670754	1.38662	1.24005	1.2902
binding	A0A0R3WFD3	26S proteasome non-ATPase regulatory subunit 8 OS=Taenia asiatica OX=60517 GN=TASK_LOCUS9577 PE=3 SV=1	TASK_LOCUS9577	1.734	0.000893792	Up	31.863	46.9	10	10	1.22314	1.25413	1.32814	0.754881	0.651806	0.787905
binding	A0A0R3WFG5	Histone domain-containing protein OS=Taenia asiatica OX=60517 GN=TASK_LOCUS9609 PE=3 SV=1	TASK_LOCUS9609	27.898	0.00161985	Up	11.974	33.6	3	3		1.82113	2.04045	0.060825		0.077593
binding	A0A0R3WFI0	PUR alpha protein(predicted) OS=Taenia asiatica OX=60517 GN=TASK_LOCUS9624 PE=3 SV=1	TASK_LOCUS9624	0.5816	0.0402008	Down	35.091	11.6	4	4	0.885599	0.485312	0.835424	1.30791	1.25571	1.23004
binding	A0A0R3WFL4	Calnexin(predicted) OS=Taenia asiatica OX=60517 GN=TASK_LOCUS9658 PE=3 SV=1	TASK_LOCUS9658	2.9721	0.00481746	Up	55.635	33.6	12	12	1.34839	1.26567	1.87541	0.583879	0.365029	0.561628
binding	A0A0R3WFM9	Ribosomal protein L23a OS=Taenia asiatica OX=60517 GN=TASK_LOCUS9673 PE=3 SV=1	TASK_LOCUS9673	2.8228	0.0109229	Up	22.397	13.7	3	3	1.53255	1.00685	1.50535	0.499727		0.455528
binding	A0A0R3WFN6	F-actin-capping protein subunit beta OS=Taenia asiatica OX=60517 GN=TASK_LOCUS9680 PE=3 SV=1	TASK_LOCUS9680	2.4757	0.000144461	Up	30.879	51.3	9	9	1.42633	1.44498	1.40242	0.507899	0.587811	0.630564
binding	A0A0R3WFS6	Phospholipid scramblase OS=Taenia asiatica OX=60517 GN=TASK_LOCUS9720 PE=3 SV=1	TASK_LOCUS9720	2.1234	0.0235347	Up	32.747	20.9	3	3	1.91099	1.09261	1.07544	0.608954	0.733418	0.578593
binding	A0A0R3WG50	Ornithine--oxo-acid aminotransferase OS=Taenia asiatica OX=60517 GN=TASK_LOCUS9844 PE=3 SV=1	TASK_LOCUS9844	0.6533	7.24074e-06	Down	45.318	66.3	21	21	0.783566	0.807617	0.77963	1.21994	1.18838	1.22087
binding	A0A0R3WG70	UDP N acetylhexosamine pyrophosphorylase(predicted) OS=Taenia asiatica OX=60517 GN=TASK_LOCUS9864 PE=4 SV=1	TASK_LOCUS9864	1.5663	0.00258404	Up	46.211	29	6	6	1.18792	1.11153	1.36255	0.81313	0.737077	0.787801
binding	A0A0R3WG88	Casein kinase II subunit beta OS=Taenia asiatica OX=60517 GN=TASK_LOCUS9882 PE=3 SV=1	TASK_LOCUS9882	7.8952	1.24427e-05	Up	25.119	51.1	6	6	1.74827	1.77061	1.80659	0.260462	0.201389	0.212673
binding	A0A0R3WGB5	Glutathione transferase OS=Taenia asiatica OX=60517 GN=TASK_LOCUS9909 PE=3 SV=1	TASK_LOCUS9909	0.4311	6.63775e-05	Down	21.076	45.6	11	10	0.569763	0.661603	0.576037	1.37558	1.41916	1.39786
binding	A0A0R3WGH1	40S ribosomal protein S28 OS=Taenia asiatica OX=60517 GN=TASK_LOCUS9965 PE=3 SV=1	TASK_LOCUS9965	1.8184	0.0138557	Up	8.6501	26.7	2	2	1.15989	1.06925	1.42949		0.690137	0.651227
binding	A0A0R3WGN5	Aspartate transaminase OS=Taenia asiatica OX=60517 GN=TASK_LOCUS10029 PE=3 SV=1	TASK_LOCUS10029	0.4185	0.000977256	Down	29.88	18.4	3	3	0.533617	0.682896	0.553591	1.59698	1.29389	1.33903
binding	A0A0R3WH54	DCC-interacting protein 13-beta(predicted) OS=Taenia asiatica OX=60517 GN=TASK_LOCUS10198 PE=4 SV=1	TASK_LOCUS10198	3.5704	1.84918e-06	Up	20.616	16.9	3	3	1.48808	1.55889	1.64026	0.443576	0.440554	0.428653
binding	A0A158R6F9	Spectrin alpha actinin(predicted) OS=Taenia asiatica OX=60517 GN=TASK_LOCUS149 PE=4 SV=1	TASK_LOCUS149	1.7053	0.00180177	Up	506.99	12.6	35	35	1.15186	1.22935	1.40095	0.677752	0.757446	0.782638
binding	A0A158R6G3	Sulfhydryl oxidase OS=Taenia asiatica OX=60517 GN=TASK_LOCUS185 PE=4 SV=1	TASK_LOCUS185	0.1788	5.37774e-05	Down	43.255	8.5	4	4	0.328845	0.37058	0.358057	1.91854	2.02398
binding	A0A158R6G7	Protein kinase C OS=Taenia asiatica OX=60517 GN=TASK_LOCUS203 PE=3 SV=1	TASK_LOCUS203	3.5369	0.000304525	Up	61.887	14.8	6	6	1.61576	1.46503	1.59673	0.479848	0.488408	0.354221
binding	A0A158R6K9	Splicing factor 45(predicted) OS=Taenia asiatica OX=60517 GN=TASK_LOCUS424 PE=4 SV=1	TASK_LOCUS424	2.0179	0.0297096	Up	164.06	20.2	19	19	0.956897	1.55868	1.49627	0.508906	0.833135	0.646111
binding	A0A158R6L4	Laminin subunit gamma(predicted) OS=Taenia asiatica OX=60517 GN=TASK_LOCUS451 PE=4 SV=1	TASK_LOCUS451	2.5506	0.00271171	Up	162.69	19.4	16	16	1.29988	1.56572	1.44453	0.442965	0.702554	0.544347
binding	A0A158R6M4	WD_REPEATS_REGION domain-containing protein OS=Taenia asiatica OX=60517 GN=TASK_LOCUS523 PE=4 SV=1	TASK_LOCUS523	0.2159	1.85992e-06	Down	77.394	45.8	22	22	0.34389	0.375991	0.345581	1.60916	1.60828	1.7171
binding	A0A158R6Q7	Calcium-transporting ATPase OS=Taenia asiatica OX=60517 GN=TASK_LOCUS707 PE=3 SV=1	TASK_LOCUS707	21.539	0.0153857	Up	115.85	30.9	23	21	1.61158	1.56936	2.55285	0.073833	0.009477	0.182895
binding	A0A158R6T9	Vesicular amine transporter(predicted) OS=Taenia asiatica OX=60517 GN=TASK_LOCUS871 PE=4 SV=1	TASK_LOCUS871	0.3449	3.99035e-06	Down	42.633	17.7	4	4	0.498585	0.523703	0.516499	1.40951	1.51633	1.53537
binding	A0A158R6V7	Cullin-1(predicted) OS=Taenia asiatica OX=60517 GN=TASK_LOCUS958 PE=3 SV=1	TASK_LOCUS958	1.7713	0.0461256	Up	163.8	11.1	11	11	1.09046	1.00602	1.53627	0.665969	0.701289
binding	A0A158R6W7	Cation_ATPase_N domain-containing protein OS=Taenia asiatica OX=60517 GN=TASK_LOCUS1008 PE=4 SV=1	TASK_LOCUS1008	8.4696	7.30078e-05	Up	155.79	15.6	16	14	1.53059	2.18618	1.64963	0.185002	0.220527	0.228079
binding	A0A158R6W9	Succinate dehydrogenase [ubiquinone] iron-sulfur subunit, mitochondrial OS=Taenia asiatica OX=60517 GN=TASK_LOCUS1021 PE=3 SV=1	TASK_LOCUS1021	39.3437	0.00428605	Up	78.492	26.9	11	11	0.468167	2.49905	2.88407	0.050652	0.050266	0.047804
binding	A0A158R6Y5	Importin N-terminal domain-containing protein OS=Taenia asiatica OX=60517 GN=TASK_LOCUS1106 PE=4 SV=1	TASK_LOCUS1106	2.9369	0.000482498	Up	147.42	12.9	10	9	1.71604	1.3471	1.41283	0.514819	0.567025	0.442182
binding	A0A158R707	Calpain-B(predicted) OS=Taenia asiatica OX=60517 GN=TASK_LOCUS1249 PE=3 SV=1	TASK_LOCUS1249	0.62	6.99203e-05	Down	86.913	14.9	8	8	0.725131	0.78059	0.79064	1.25223	1.21787	1.23353
binding	A0A158R726	Caspase-3(predicted) OS=Taenia asiatica OX=60517 GN=TASK_LOCUS1385 PE=3 SV=1	TASK_LOCUS1385	0.6	6.36422e-05	Down	34.465	35.4	8	8	0.709217	0.780577	0.760129	1.26272	1.23419	1.25317
binding	A0A158R737	Alpha-1,4 glucan phosphorylase OS=Taenia asiatica OX=60517 GN=TASK_LOCUS1476 PE=3 SV=1	TASK_LOCUS1476	0.4953	1.54772e-05	Down	70.753	48.8	26	24	0.647567	0.679446	0.660535	1.35877	1.27374	1.37994
binding	A0A158R773	Calpain A(predicted) OS=Taenia asiatica OX=60517 GN=TASK_LOCUS3297 PE=3 SV=1	TASK_LOCUS3297	2.1698	7.56106e-05	Up	92.536	49.1	37	37	1.31837	1.4967	1.29205	0.627263	0.628257	0.637363
binding	A0A158R774	CLIP-associating protein(predicted) OS=Taenia asiatica OX=60517 GN=TASK_LOCUS3299 PE=4 SV=1	TASK_LOCUS3299	2.0745	0.000349725	Up	131.45	25.7	19	19	1.45104	1.40123	1.19617	0.676238	0.654017	0.621301
binding	A0A158R782	Peptidyl glycine alpha amidating monooxygenase(predicted) OS=Taenia asiatica OX=60517 GN=TASK_LOCUS3328 PE=3 SV=1	TASK_LOCUS3328	0.1963	1.29447e-06	Down	96.618	26.5	15	15	0.328284	0.322406	0.334055	1.72558	1.5615	1.72818
binding	A0A158R7A1	Dynein heavy chain(predicted) OS=Taenia asiatica OX=60517 GN=TASK_LOCUS3427 PE=3 SV=1	TASK_LOCUS3427	6.1903	5.21079e-06	Up	529.13	34.7	123	123	1.69505	1.68637	1.78412	0.304054	0.277206	0.253201
binding	A0A158R7D9	Plasma membrane calcium ATPase isoform 1 OS=Taenia asiatica OX=60517 GN=TASK_LOCUS3676 PE=3 SV=1	TASK_LOCUS3676	2.9595	1.53165e-05	Up	131.72	42.8	37	35	1.50466	1.50415	1.47585	0.518668	0.463267	0.533401
binding	A0A158R7E7	Ankyrin-2(predicted) OS=Taenia asiatica OX=60517 GN=TASK_LOCUS3706 PE=4 SV=1	TASK_LOCUS3706	1.5665	0.00825245	Up	274.91	33.2	55	53	1.25178	1.23783	1.17255	0.651715	0.793794	0.892328
binding	A0A158R7H2	SANT domain-containing protein OS=Taenia asiatica OX=60517 GN=TASK_LOCUS3868 PE=4 SV=1	TASK_LOCUS3868	0.6535	0.0387241	Down	318.91	2.3	4	4	0.925599	0.794661	0.754767	1.41385	1.11113
binding	A0A158R7H7	Dynactin subunit 4(predicted) OS=Taenia asiatica OX=60517 GN=TASK_LOCUS3879 PE=4 SV=1	TASK_LOCUS3879	9.0753	0.000261938	Up	56.677	16.5	5	5	1.52896	1.55157	1.57731	0.195841		0.146323
binding	A0A158R7I3	Filamin-A(predicted) OS=Taenia asiatica OX=60517 GN=TASK_LOCUS3912 PE=3 SV=1	TASK_LOCUS3912	0.502	6.00576e-06	Down	308.01	47.6	104	103	0.663094	0.659983	0.682314	1.36116	1.35227	1.28117
binding	A0A158R7I9	RNA helicase OS=Taenia asiatica OX=60517 GN=TASK_LOCUS3944 PE=4 SV=1	TASK_LOCUS3944	2.6993	8.6493e-05	Up	49.197	46.5	13	13	1.41963	1.43454	1.52392	0.508653	0.508575	0.60468
binding	A0A158R7J7	Dynamin-type G domain-containing protein OS=Taenia asiatica OX=60517 GN=TASK_LOCUS3981 PE=4 SV=1	TASK_LOCUS3981	1.5371	0.0196516	Up	77.645	21.5	11	11	1.06416	1.46721	1.10372	0.818364	0.83026	0.716296
binding	A0A158R7K1	DUF1907 domain-containing protein OS=Taenia asiatica OX=60517 GN=TASK_LOCUS3989 PE=4 SV=1	TASK_LOCUS3989	0.1974	2.81494e-07	Down	37.954	23.6	4	4	0.318911	0.334743	0.335636	1.6158	1.68279	1.71212
binding	A0A158R7K5	Elongation factor G, mitochondrial OS=Taenia asiatica OX=60517 GN=TASK_LOCUS4007 PE=3 SV=1	TASK_LOCUS4007	3.4213	0.0132899	Up	82.709	23.2	10	10	0.959205	1.62897	1.59643	0.382898	0.432499
binding	A0A158R7M0	CSD_1 domain-containing protein OS=Taenia asiatica OX=60517 GN=TASK_LOCUS4062 PE=4 SV=1	TASK_LOCUS4062	3.8718	2.83216e-05	Up	35.729	32.9	9	9	1.58233	1.44989	1.7362	0.429292	0.420363	0.381926
binding	A0A158R7P6	Hypoxanthine phosphoribosyltransferase(predicted) OS=Taenia asiatica OX=60517 GN=TASK_LOCUS4154 PE=3 SV=1	TASK_LOCUS4154	0.3488	4.89854e-07	Down	52.233	26.7	10	10	0.512249	0.509738	0.529465	1.4928	1.44516	1.51059
binding	A0A158R7S9	Expressed protein(predicted) OS=Taenia asiatica OX=60517 GN=TASK_LOCUS4332 PE=4 SV=1	TASK_LOCUS4332	0.3513	2.05657e-07	Down	156.35	5.4	5	5	0.508461	0.529784	0.521658	1.49066	1.49209	1.45735
binding	A0A158R7T8	WH1 domain-containing protein OS=Taenia asiatica OX=60517 GN=TASK_LOCUS4366 PE=4 SV=1	TASK_LOCUS4366	0.3466	0.0133881	Down	137.33	3	3	3	0.49416	0.569691	0.646333	2.01465		1.27516
binding	A0A158R7X0	Pyruvate kinase OS=Taenia asiatica OX=60517 GN=TASK_LOCUS4526 PE=3 SV=1	TASK_LOCUS4526	6.9827	0.0010889	Up	122.63	24	15	15	1.46687	1.99298	1.78852	0.32824	0.157914	0.265473
binding	A0A158R803	Ubiquitin-like domain-containing protein OS=Taenia asiatica OX=60517 GN=TASK_LOCUS4666 PE=4 SV=1	TASK_LOCUS4666	2.2531	0.000337728	Up	148.44	9.7	9	9	1.36842	1.33973	1.44748	0.599483	0.550523	0.694365
binding	A0A158R820	Dynamin-1-like protein OS=Taenia asiatica OX=60517 GN=TASK_LOCUS4739 PE=3 SV=1	TASK_LOCUS4739	8.0802	0.0020362	Up	80.074	34.6	18	18	1.34075	1.86416	2.13431	0.340897	0.181334	0.138548
binding	A0A158R830	Septin-type G domain-containing protein OS=Taenia asiatica OX=60517 GN=TASK_LOCUS4777 PE=4 SV=1	TASK_LOCUS4777	6.1668	0.000910425	Up	28.818	39.2	6	6	1.36688	1.47483	1.6705	0.206781		0.281011
binding	A0A158R832	Nas2_N domain-containing protein OS=Taenia asiatica OX=60517 GN=TASK_LOCUS4784 PE=4 SV=1	TASK_LOCUS4784	0.451	7.00623e-05	Down	23.949	58.6	8	8	0.577981	0.635545	0.651326	1.29973	1.43101	1.40441
binding	A0A158R8B6	Tyrosine protein kinase transmembrane receptor(predicted) OS=Taenia asiatica OX=60517 GN=TASK_LOCUS5120 PE=4 SV=1	TASK_LOCUS5120	0.3793	0.00614648	Down	117.56	4.9	3	2	0.767365	0.423685	0.458823	1.49079	1.34235	1.51699
binding	A0A158R8C1	Filamin(predicted) OS=Taenia asiatica OX=60517 GN=TASK_LOCUS5142 PE=3 SV=1	TASK_LOCUS5142	0.3028	9.25699e-06	Down	277.16	58.1	106	105	0.429632	0.49125	0.473829	1.5033	1.57399	1.528
binding	A0A158R8E5	Alpha-actinin, sarcomeric(predicted) OS=Taenia asiatica OX=60517 GN=TASK_LOCUS5291 PE=3 SV=1	TASK_LOCUS5291	0.547	2.40822e-06	Down	107.61	34.8	26	25	0.720967	0.708631	0.691886	1.27598	1.28595	1.31658
binding	A0A158R8E9	Coronin OS=Taenia asiatica OX=60517 GN=TASK_LOCUS5312 PE=3 SV=1	TASK_LOCUS5312	1.7746	8.77299e-06	Up	55.971	21.6	7	7	1.26471	1.26403	1.3088	0.726261	0.698368	0.73784
binding	A0A158R8G6	t-SNARE coiled-coil homology domain-containing protein OS=Taenia asiatica OX=60517 GN=TASK_LOCUS5432 PE=4 SV=1	TASK_LOCUS5432	0.4687	2.687e-07	Down	26.425	24.8	5	5	0.690056	0.712465	0.703823	1.4868	1.49142	1.51543
binding	A0A158R8G9	CD36 class B scavenger receptor(predicted) OS=Taenia asiatica OX=60517 GN=TASK_LOCUS5449 PE=3 SV=1	TASK_LOCUS5449	14.7077	1.95211e-06	Up	56.337	19.6	6	6	1.90092	1.86009	1.85701	0.113878	0.142068	0.126032
binding	A0A158R8I3	Myosin_tail_1 domain-containing protein OS=Taenia asiatica OX=60517 GN=TASK_LOCUS5518 PE=4 SV=1	TASK_LOCUS5518	2.0182	0.000529138	Up	104.11	43.4	34	33	1.29264	1.32168	1.39773	0.752041	0.620624	0.615286
binding	A0A158R8I4	V-type proton ATPase subunit a OS=Taenia asiatica OX=60517 GN=TASK_LOCUS5520 PE=3 SV=1	TASK_LOCUS5520	2.3072	0.0128243	Up	101.47	20.7	13	13	1.45546	1.28172	1.44859	0.864022	0.490681	0.459531
binding	A0A158R8L9	SCD domain-containing protein OS=Taenia asiatica OX=60517 GN=TASK_LOCUS5697 PE=3 SV=1	TASK_LOCUS5697	38.0125	0.00139543	Up	157.74	7.5	8	7	1.66103	1.14737	2.10541	0.03078	0.055399
binding	A0A158R8M6	Ankyrin: unc(predicted) OS=Taenia asiatica OX=60517 GN=TASK_LOCUS5746 PE=4 SV=1	TASK_LOCUS5746	1.8533	7.57127e-05	Up	206.19	38.4	46	45	1.30091	1.30461	1.29166	0.657341	0.698409	0.747069
binding	A0A158R8R5	Vitellogenin domain-containing protein OS=Taenia asiatica OX=60517 GN=TASK_LOCUS5967 PE=4 SV=1	TASK_LOCUS5967	0.348	1.17731e-06	Down	338.42	19	45	45	0.53361	0.500627	0.514845	1.48512	1.45112	1.51467
binding	A0A158R8S6	Glucose-6-phosphate isomerase OS=Taenia asiatica OX=60517 GN=TASK_LOCUS6035 PE=3 SV=1	TASK_LOCUS6035	0.0356	1.04626e-07	Down	61.754	55.4	29	28	0.065961	0.066437	0.07405	1.89979	1.95304	1.94073
binding	A0A158R8V5	Annexin OS=Taenia asiatica OX=60517 GN=TASK_LOCUS6159 PE=3 SV=1	TASK_LOCUS6159	2.0017	0.00936031	Up	42.195	45.4	14	14	1.3585	1.29445	1.34817	0.690043	0.819797	0.489044
binding	A0A158R922	Vinculin OS=Taenia asiatica OX=60517 GN=TASK_LOCUS6513 PE=3 SV=1	TASK_LOCUS6513	1.6874	0.00149027	Up	113.15	29.2	18	17	1.24916	1.17521	1.34297	0.813842	0.747305	0.671518
binding	A0A158R941	Dynamin GTPase OS=Taenia asiatica OX=60517 GN=TASK_LOCUS6617 PE=3 SV=1	TASK_LOCUS6617	2.5149	5.17712e-05	Up	97.64	27.5	17	17	1.47337	1.45257	1.36703	0.601213	0.51991	0.585914
binding	A0A158R943	Vesicle-fusing ATPase OS=Taenia asiatica OX=60517 GN=TASK_LOCUS6635 PE=3 SV=1	TASK_LOCUS6635	22.3399	0.000100467	Up	84.019	25.6	14	13	1.57413	2.56625	1.60255	0.082664	0.104819	0.069587
binding	A0A158R982	ANK_REP_REGION domain-containing protein OS=Taenia asiatica OX=60517 GN=TASK_LOCUS6813 PE=4 SV=1	TASK_LOCUS6813	2.3969	0.000125582	Up	73.707	33.8	15	15	1.33787	1.41996	1.47585	0.533679	0.593186	0.639454
binding	A0A158R9A9	Leucine rich repeat(predicted) OS=Taenia asiatica OX=60517 GN=TASK_LOCUS6946 PE=4 SV=1	TASK_LOCUS6946	2.5938	0.000751519	Up	184.71	12.1	15	15	1.51448	1.36573	1.45025	0.454284	0.584006	0.631256
binding	A0A158R9E3	Receptor protein-tyrosine kinase OS=Taenia asiatica OX=60517 GN=TASK_LOCUS7122 PE=4 SV=1	TASK_LOCUS7122	0.4831	0.0136124	Down	162.16	7.1	7	6	0.595575	0.878332	0.48056	1.43195	1.26378	1.3498
binding	A0A158R9E9	Mitogen-activated protein kinase OS=Taenia asiatica OX=60517 GN=TASK_LOCUS7141 PE=4 SV=1	TASK_LOCUS7141	0.462	0.00160501	Down	84.014	10.6	6	6	0.573555	0.662542	0.659998	1.42314	1.53803	1.14274
binding	A0A158R9H0	Galactose-1-phosphate uridylyltransferase OS=Taenia asiatica OX=60517 GN=TASK_LOCUS7248 PE=3 SV=1	TASK_LOCUS7248	0.556	1.23816e-05	Down	56.453	23.1	7	6	0.711909	0.713905	0.718103	1.23526	1.28722	1.33361
binding	A0A158R9I4	Troponin i(predicted) OS=Taenia asiatica OX=60517 GN=TASK_LOCUS7318 PE=4 SV=1	TASK_LOCUS7318	4.4501	1.84451e-07	Up	23.503	41.5	10	10	1.60178	1.64474	1.65257	0.375767	0.354803	0.37033
binding	A0A158R9I7	cGMP-dependent protein kinase OS=Taenia asiatica OX=60517 GN=TASK_LOCUS7324 PE=3 SV=1	TASK_LOCUS7324	1.6831	0.000414691	Up	97.656	33	23	23	1.26023	1.26327	1.24025	0.685388	0.809323	0.741542
binding	A0A158R9J8	NAD(P)H-hydrate epimerase OS=Taenia asiatica OX=60517 GN=TASK_LOCUS7381 PE=3 SV=1	TASK_LOCUS7381	0.3483	0.000184816	Down	27.294	44.6	7	7	0.509136	0.514965	0.525941	1.72221	1.38401	1.34374
binding	A0A158R9P4	Synaptotagmin protein 4(predicted) OS=Taenia asiatica OX=60517 GN=TASK_LOCUS7561 PE=4 SV=1	TASK_LOCUS7561	3.1705	0.0012748	Up	81.69	26.6	14	14	1.51945	1.54232	1.49955	0.540186	0.351755	0.546732
binding	A0A158R9Q1	Kyphoscoliosis peptidase(predicted) OS=Taenia asiatica OX=60517 GN=TASK_LOCUS7593 PE=4 SV=1	TASK_LOCUS7593	7.514	0.000236539	Up	178.7	19.7	19	19	1.75337	2.10404	1.43787	0.18585	0.278932	0.23994
binding	A0A158R9R1	Formin proteiny 2 domain containing protein(predicted) OS=Taenia asiatica OX=60517 GN=TASK_LOCUS7665 PE=3 SV=1	TASK_LOCUS7665	2.1929	0.000145278	Up	114.53	21.3	16	16	1.42077	1.28541	1.41465	0.599576	0.68391	0.595677
binding	A0A158R9S5	SWI:SNF matrix associated(predicted) OS=Taenia asiatica OX=60517 GN=TASK_LOCUS7731 PE=3 SV=1	TASK_LOCUS7731	3.6841	4.87034e-07	Up	132.56	10.6	7	7	1.57018	1.59286	1.55603	0.423706	0.443923	0.413302
binding	A0A158R9U2	SH2 domain-containing protein OS=Taenia asiatica OX=60517 GN=TASK_LOCUS7806 PE=4 SV=1	TASK_LOCUS7806	2.8535	0.00054919	Up	160.26	15.5	17	17	1.40294	1.61499	1.42505	0.459606	0.62116	0.476248
binding	A0A158R9W1	Diadenosine tetraphosphate synthetase OS=Taenia asiatica OX=60517 GN=TASK_LOCUS7886 PE=3 SV=1	TASK_LOCUS7886	23.1909	0.000245181	Up	81.952	23.7	13	13	1.58041	2.20971	1.96185	0.106047	0.092932	0.049048
binding	A0A158R9W2	Rho GTPase-activating protein(predicted) OS=Taenia asiatica OX=60517 GN=TASK_LOCUS7888 PE=4 SV=1	TASK_LOCUS7888	2.8988	0.000117451	Up	66.985	18.4	6	5	1.37856	1.34696	1.33958	0.491583		0.443308
binding	A0A158R9W9	Aminotran_1_2 domain-containing protein OS=Taenia asiatica OX=60517 GN=TASK_LOCUS7918 PE=4 SV=1	TASK_LOCUS7918	31.9103	6.66605e-06	Up	56.969	46.2	17	17	1.91188	1.92881	1.97699	0.062305	0.071403	0.048606
binding	A0A158RA14	Dipeptidyl peptidase(predicted) OS=Taenia asiatica OX=60517 GN=TASK_LOCUS8215 PE=4 SV=1	TASK_LOCUS8215	0.5833	0.00163028	Down	142.21	14.1	13	12	0.653732	0.830546	0.726207	1.21729	1.27716	1.29506
binding	A0A158RA19	EH domain-containing protein(predicted) OS=Taenia asiatica OX=60517 GN=TASK_LOCUS8232 PE=4 SV=1	TASK_LOCUS8232	5.6924	4.97709e-06	Up	63.491	43.5	19	18	1.68817	1.65031	1.76498	0.315711	0.310257	0.270572
binding	A0A158RA37	Malic enzyme OS=Taenia asiatica OX=60517 GN=TASK_LOCUS8352 PE=3 SV=1	TASK_LOCUS8352	13.7144	9.85129e-07	Up	64.823	51.2	24	23	1.73907	1.99439	1.85877	0.126611	0.140739	0.140415
binding	A0A158RA46	SF3b1 domain-containing protein OS=Taenia asiatica OX=60517 GN=TASK_LOCUS8412 PE=3 SV=1	TASK_LOCUS8412	4.2564	0.000460529	Up	140.19	14.6	11	11	1.32193	1.37206	1.62893	0.348852	0.32823
binding	A0A158RA89	Ribosomal RNA-processing protein 8 OS=Taenia asiatica OX=60517 GN=TASK_LOCUS8685 PE=3 SV=1	TASK_LOCUS8685	15.2185	0.00014309	Up	87.033	30.3	15	14	1.95548	1.68156	1.99301	0.135729	0.082682	0.151538
binding	A0A158RAB9	Eukaryotic translation initiation factor 3 subunit I OS=Taenia asiatica OX=60517 GN=TASK_LOCUS8956 PE=3 SV=1	TASK_LOCUS8956	0.2994	0.0163686	Down	44.931	15.6	4	4	0.565633	0.593859	0.223003	1.71546	1.39679	1.50526
binding	A0A158RAE3	Kinesin motor domain-containing protein OS=Taenia asiatica OX=60517 GN=TASK_LOCUS9102 PE=3 SV=1	TASK_LOCUS9102	1.8651	1.42047e-06	Up	113.92	45.5	35	34	1.2912	1.31404	1.3006	0.691692	0.715778	0.6867
binding	A0A158RAI0	PX domain-containing protein OS=Taenia asiatica OX=60517 GN=TASK_LOCUS9424 PE=3 SV=1	TASK_LOCUS9424	1.7611	0.000948011	Up	120.78	14	13	12	1.30899	1.26116	1.25681	0.68676	0.667381	0.818898
binding	A0A3P6NC58	PKS_ER domain-containing protein OS=Taenia asiatica OX=60517 GN=TASK_LOCUS1673 PE=4 SV=1	TASK_LOCUS1673	290.772	3.74692e-05	Up	40.449	37.5	10	10	1.99638	1.92911	2.05394	0.011112	0.004397	0.005055
binding	A0A3P6NKC9	Prominin-1(predicted) OS=Taenia asiatica OX=60517 GN=TASK_LOCUS1690 PE=3 SV=1	TASK_LOCUS1690	7.9063	0.000827437	Up	55.645	19.2	6	6	1.68726	1.83209	1.80696	0.337793	0.163678	0.172209
binding	A0A3P6P571	Structural maintenance of chromosomes protein OS=Taenia asiatica OX=60517 GN=TASK_LOCUS3268 PE=3 SV=1	TASK_LOCUS3268	0.5503	0.00329537	Down	151.51	3.6	5	5	0.666113	0.659591	0.804171	1.45595	1.27052	1.14366
binding	A0A3P6PKV8	Spectrin beta chain(predicted) OS=Taenia asiatica OX=60517 GN=TASK_LOCUS118 PE=4 SV=1	TASK_LOCUS118	1.5455	0.000123466	Up	155.84	60.9	75	74	1.19281	1.23092	1.21912	0.819214	0.793399	0.744533
binding	A0A3P6PKY3	Ras-related protein Rab-39B(predicted) OS=Taenia asiatica OX=60517 GN=TASK_LOCUS6931 PE=4 SV=1	TASK_LOCUS6931	1.9561	0.0413684	Up	27.16	18.5	4	4	1.6221	1.09361	1.01336	0.621239	0.64969
binding	A0A3P6PM80	Aspartate transaminase OS=Taenia asiatica OX=60517 GN=TASK_LOCUS7227 PE=3 SV=1	TASK_LOCUS7227	0.0993	4.85138e-05	Down	46.811	37.7	15	15	0.190149	0.184368	0.167706	1.4254	1.94549	2.08689
binding	A0A3P6PMV6	Protein kinase C OS=Taenia asiatica OX=60517 GN=TASK_LOCUS674 PE=3 SV=1	TASK_LOCUS674	2.8576	0.0209154	Up	63.611	20	6	6	1.55717	1.57533	0.921666	0.464417	0.481409
binding	A0A3P6PP46	Protein kinase domain-containing protein OS=Taenia asiatica OX=60517 GN=TASK_LOCUS7682 PE=3 SV=1	TASK_LOCUS7682	2.896	0.0072953	Up	30.235	27.7	6	6	1.46131	1.49658	1.50208	0.322115	0.540768	0.677142
binding	A0A3P6PRB9	Intersectin-1(predicted) OS=Taenia asiatica OX=60517 GN=TASK_LOCUS1157 PE=4 SV=1	TASK_LOCUS1157	3.6042	0.040492	Up	188.41	13.4	15	15	1.64222	1.54782	1.50681	0.590481	0.579814	0.132855
binding	A0A3P6PV45	UTP--glucose-1-phosphate uridylyltransferase OS=Taenia asiatica OX=60517 GN=TASK_LOCUS1327 PE=3 SV=1	TASK_LOCUS1327	0.2771	8.40851e-06	Down	57.244	47	19	18	0.422361	0.446042	0.433329	1.60656	1.44162	1.6501
binding	A0A3P6PZ32	SER_THR_PHOSPHATASE domain-containing protein OS=Taenia asiatica OX=60517 GN=TASK_LOCUS2771 PE=4 SV=1	TASK_LOCUS2771	2.2215	1.06628e-05	Up	23.432	44.9	6	6	1.34517	1.3675	1.42483	0.592433	0.640632	0.629428
binding	A0A3P6PZ53	Hydroxymethylbilane synthase OS=Taenia asiatica OX=60517 GN=TASK_LOCUS4063 PE=3 SV=1	TASK_LOCUS4063	0.5161	0.000168599	Down	83.002	15.2	8	8	0.674636	0.71052	0.657271	1.37004	1.20899	1.37855
binding	A0A3P6Q051	Anion exchange protein(predicted) OS=Taenia asiatica OX=60517 GN=TASK_LOCUS9078 PE=3 SV=1	TASK_LOCUS9078	15.9403	0.00226437	Up	188.83	16.7	18	18	1.7001	1.65289	2.29282	0.22338	0.062717	0.068087
binding	A0A3P6Q1I7	Staphylococcal nuclease domain-containing protein OS=Taenia asiatica OX=60517 GN=TASK_LOCUS7855 PE=4 SV=1	TASK_LOCUS7855	2.0303	0.00317143	Up	109.33	23.2	14	14	1.46644	1.28237	1.27116	0.536277	0.684231	0.759523
binding	A0A3P6Q1T1	Calcium-transporting ATPase OS=Taenia asiatica OX=60517 GN=TASK_LOCUS7342 PE=3 SV=1	TASK_LOCUS7342	30.4852	3.09626e-05	Up	114.29	25.3	21	19	1.72785	1.9906	2.09098	0.053567	0.052654	0.084345
binding	A0A3P6Q1V8	PCI domain-containing protein OS=Taenia asiatica OX=60517 GN=TASK_LOCUS7357 PE=4 SV=1	TASK_LOCUS7357	5.8536	0.000537814	Up	40.506	31.7	7	7	1.48966	1.43315	1.56596	0.291887	0.219342
binding	A0A3P6Q288	Proteasome subunit alpha type OS=Taenia asiatica OX=60517 GN=TASK_LOCUS9520 PE=3 SV=1	TASK_LOCUS9520	0.2768	0.000419113	Down	28.341	56.9	10	10	0.373449	0.46987	0.457374	1.35842	1.47955	1.86134
binding	A0A3P6Q816	Mitogen-activated protein kinase OS=Taenia asiatica OX=60517 GN=TASK_LOCUS6138 PE=4 SV=1	TASK_LOCUS6138	0.3531	1.06506e-05	Down	38.23	20.5	5	5	0.518901	0.514262	0.532544	1.44585	1.58488	1.40356
binding	A0A3P6QFR0	Peptidase_M16_C domain-containing protein OS=Taenia asiatica OX=60517 GN=TASK_LOCUS9309 PE=4 SV=1	TASK_LOCUS9309	0.2608	2.78538e-05	Down	42.123	41.3	11	9	0.382295	0.422472	0.436437	1.7091	1.60173	1.44797
binding	A0A3P6QGK4	Proteasome subunit beta OS=Taenia asiatica OX=60517 GN=TASK_LOCUS7999 PE=3 SV=1	TASK_LOCUS7999	0.4741	0.0452023	Down	27.207	35.9	6	6	0.498472	0.957869	0.473381	0.987211	1.52579	1.55728
binding	A0A3P6QH31	Serine/threonine-protein phosphatase OS=Taenia asiatica OX=60517 GN=TASK_LOCUS10157 PE=3 SV=1	TASK_LOCUS10157	6.9332	0.000304845	Up	35.768	24.2	7	7	1.50643	1.53667	1.5183	0.189872		0.248733
binding	A0A3P6QKI3	UBX domain-containing protein OS=Taenia asiatica OX=60517 GN=TASK_LOCUS3830 PE=4 SV=1	TASK_LOCUS3830	0.3184	0.000420761	Down	25.895	10.2	3	3	0.455461	0.448031	0.545429	1.645	1.27047	1.6356
binding	A0A3P6QKJ7	Delta-aminolevulinic acid dehydratase OS=Taenia asiatica OX=60517 GN=TASK_LOCUS9395 PE=3 SV=1	TASK_LOCUS9395	0.4021	1.14944e-05	Down	39.843	32.3	11	11	0.549773	0.56213	0.608838	1.44901	1.44337	1.38688
binding	A0A3P6QWL4	Proteasome activator pa28 REG alpha beta subunit(predicted) OS=Taenia asiatica OX=60517 GN=TASK_LOCUS6067 PE=3 SV=1	TASK_LOCUS6067	0.1856	9.2802e-07	Down	26.964	32.5	6	6	0.295971	0.315819	0.327518	1.7235	1.63661	1.70059
binding	A0A3P6QZA2	Endoplasmic reticulum transmembrane protein OS=Taenia asiatica OX=60517 GN=TASK_LOCUS6603 PE=3 SV=1	TASK_LOCUS6603	3.3789	0.00101667	Up	27.839	41.4	10	10	1.3754	1.85425	1.40014	0.529375	0.371338	0.469505
binding	A0A3P6R5V1	VPS10 domain-containing protein OS=Taenia asiatica OX=60517 GN=TASK_LOCUS8410 PE=3 SV=1	TASK_LOCUS8410	2.1378	0.0358909	Up	80.578	18.6	8	8	1.0975	1.38345	1.60686	0.558254	0.933381	0.420555
binding	A0A3P6RFG9	UDP-N-acetylglucosamine 4-epimerase OS=Taenia asiatica OX=60517 GN=TASK_LOCUS9289 PE=4 SV=1	TASK_LOCUS9289	0.413	1.38234e-06	Down	45.659	28.3	13	13	0.590201	0.588696	0.574694	1.40775	1.37696	1.4617
binding	A0A3P6RIQ8	UBC core domain-containing protein OS=Taenia asiatica OX=60517 GN=TASK_LOCUS9125 PE=4 SV=1	TASK_LOCUS9125	0.2321	7.07107e-06	Down	17.062	76.8	9	9	0.354215	0.384794	0.391378	1.67296	1.69103	1.50562
biological regulation	A0A088FW30	Stefin 1 OS=Taenia asiatica OX=60517 GN=TASK_LOCUS1967 PE=2 SV=1	TASK_LOCUS1967	0.5279	1.49417e-06	Down	10.78	60.2	5	5	0.675654	0.694251	0.703219	1.33015	1.299	1.29772
biological regulation	A0A0R3VSE2	Septin-type G domain-containing protein OS=Taenia asiatica OX=60517 GN=TASK_LOCUS66 PE=3 SV=1	TASK_LOCUS66	6.3938	0.00248245	Up	66.486	23.8	9	9	1.68853	1.77026	1.72972	0.439312	0.182349	0.189828
biological regulation	A0A0R3VSF5	Ras gtp binding protein rho1(predicted) OS=Taenia asiatica OX=60517 GN=TASK_LOCUS86 PE=4 SV=1	TASK_LOCUS86	23.3547	1.67716e-06	Up	21.697	61.5	9	7	1.94512	1.89308	1.91544	0.093791	0.079056	0.073512
biological regulation	A0A0R3VSF6	tRNA-binding domain-containing protein OS=Taenia asiatica OX=60517 GN=TASK_LOCUS88 PE=4 SV=1	TASK_LOCUS88	0.3772	1.90144e-05	Down	27.516	36.7	7	7	0.531515	0.548083	0.563795	1.5506	1.36184	1.44416
biological regulation	A0A0R3VSL6	FABP domain-containing protein OS=Taenia asiatica OX=60517 GN=TASK_LOCUS165 PE=3 SV=1	TASK_LOCUS165	0.2093	3.66633e-05	Down	15.089	54.1	11	10	0.379024	0.299807	0.359761	1.70939	1.54725	1.70477
biological regulation	A0A0R3VSM0	Endophilin B1 OS=Taenia asiatica OX=60517 GN=TASK_LOCUS171 PE=4 SV=1	TASK_LOCUS171	14.0839	3.76641e-06	Up	26.966	64.7	18	18	1.8054	1.86902	1.92781	0.145437	0.137779	0.11456
biological regulation	A0A0R3VST0	Deoxyhypusine hydroxylase OS=Taenia asiatica OX=60517 GN=TASK_LOCUS242 PE=3 SV=1	TASK_LOCUS242	3.4358	0.00165184	Up	38.253	20.7	4	4	1.37027	1.57504	1.70205	0.564455	0.332712	0.455472
biological regulation	A0A0R3VSU0	Ubiquitin fusion degradation protein 1(predicted) OS=Taenia asiatica OX=60517 GN=TASK_LOCUS254 PE=3 SV=1	TASK_LOCUS254	0.497	0.00204963	Down	28.734	45.2	7	7	0.73575	0.716433	0.539885	1.33913	1.31466	1.35415
biological regulation	A0A0R3VT70	PPM-type phosphatase domain-containing protein OS=Taenia asiatica OX=60517 GN=TASK_LOCUS417 PE=3 SV=2	TASK_LOCUS417	2.4619	0.00931988	Up	77.966	9	4	4	1.20975	1.32327	1.40153	0.63359	0.431859
biological regulation	A0A0R3VT71	SAC domain-containing protein OS=Taenia asiatica OX=60517 GN=TASK_LOCUS418 PE=4 SV=1	TASK_LOCUS418	2.0732	0.00795032	Up	77.533	25.4	10	10	1.01741	1.6557	1.37453	0.628937	0.637099	0.68632
biological regulation	A0A0R3VT96	Protein kinase domain-containing protein OS=Taenia asiatica OX=60517 GN=TASK_LOCUS447 PE=3 SV=1	TASK_LOCUS447	5.4479	4.45165e-06	Up	42.468	56.5	17	17	1.7695	1.64269	1.65728	0.317542	0.284165	0.328822
biological regulation	A0A0R3VTC0	PH domain-containing protein OS=Taenia asiatica OX=60517 GN=TASK_LOCUS476 PE=4 SV=1	TASK_LOCUS476	3.4582	0.000355568	Up	94.109	27.7	15	15	1.35853	1.76367	1.53198	0.462136	0.382136	0.501551
biological regulation	A0A0R3VTD9	Transaldolase OS=Taenia asiatica OX=60517 GN=TASK_LOCUS497 PE=3 SV=1	TASK_LOCUS497	0.2249	6.18624e-06	Down	36.296	34.4	10	9	0.368271	0.363216	0.370293	1.54747	1.56064	1.79011
biological regulation	A0A0R3VTL0	PI31_Prot_C domain-containing protein OS=Taenia asiatica OX=60517 GN=TASK_LOCUS586 PE=3 SV=1	TASK_LOCUS586	0.1343	2.11452e-07	Down	32.779	18	3	3	0.230215	0.237145	0.243244	1.81229	1.68575	1.79135
biological regulation	A0A0R3VTP6	Protein-serine/threonine phosphatase OS=Taenia asiatica OX=60517 GN=TASK_LOCUS627 PE=3 SV=1	TASK_LOCUS627	2.0681	0.034843	Up	54.899	24.1	7	7	1.65265	1.06362	1.06486	0.633965	0.584908
biological regulation	A0A0R3VTP7	Histone deacetylase OS=Taenia asiatica OX=60517 GN=TASK_LOCUS629 PE=3 SV=2	TASK_LOCUS629	2.2735	0.00404234	Up	56.478	32.1	9	9	1.55226	1.52931	1.08551	0.661952	0.527233	0.643731
biological regulation	A0A0R3VTQ7	Eukaryotic translation initiation factor 3 subunit E OS=Taenia asiatica OX=60517 GN=TASK_LOCUS640 PE=3 SV=1	TASK_LOCUS640	3.5319	0.00400457	Up	50.772	53.8	16	16	2.03922	1.03747	1.59937	0.434936	0.48992	0.399083
biological regulation	A0A0R3VTT7	SUI1 domain-containing protein OS=Taenia asiatica OX=60517 GN=TASK_LOCUS677 PE=4 SV=1	TASK_LOCUS677	0.3492	0.00430863	Down	20.064	53.6	5	5	0.475148	0.517936	0.559722	1.16518	1.27136	2.01065
biological regulation	A0A0R3VTV6	Glutaredoxin domain-containing protein OS=Taenia asiatica OX=60517 GN=TASK_LOCUS700 PE=3 SV=2	TASK_LOCUS700	0.5095	0.000109803	Down	68.963	55.4	25	24	0.661113	0.682324	0.681611	1.25633	1.44069	1.27792
biological regulation	A0A0R3VTW1	Histidine--tRNA ligase OS=Taenia asiatica OX=60517 GN=TASK_LOCUS706 PE=3 SV=1	TASK_LOCUS706	2.2953	0.000145123	Up	59.553	45.8	19	18	1.36931	1.47137	1.33857	0.625401	0.54721	0.648144
biological regulation	A0A0R3VTX4	Succinate--CoA ligase [ADP-forming] subunit beta, mitochondrial OS=Taenia asiatica OX=60517 GN=TASK_LOCUS724 PE=3 SV=1	TASK_LOCUS724	34.4751	0.000154492	Up	45.409	30.6	9	9	1.53349	1.85908	1.51258	0.039936	0.054918
biological regulation	A0A0R3VTZ3	Eukaryotic translation initiation factor 3 subunit B OS=Taenia asiatica OX=60517 GN=TASK_LOCUS745 PE=3 SV=3	TASK_LOCUS745	0.6525	0.00449601	Down	76.316	34.9	18	18	0.720815	0.744168	0.904188	1.2629	1.1615	1.20643
biological regulation	A0A0R3VU03	Alpha-L-fucosidase OS=Taenia asiatica OX=60517 GN=TASK_LOCUS759 PE=3 SV=1	TASK_LOCUS759	0.5625	0.0161335	Down	56.715	22.5	8	8	0.905757	0.680567	0.573731	1.22019	1.17643	1.44333
biological regulation	A0A0R3VU18	Superoxide dismutase OS=Taenia asiatica OX=60517 GN=TASK_LOCUS777 PE=3 SV=1	TASK_LOCUS777	6.2684	0.000528361	Up	24.492	44.3	9	9	2.00216	1.60951	1.56285	0.371385	0.234556	0.219546
biological regulation	A0A0R3VU25	COP9 signalosome complex subunit 6 OS=Taenia asiatica OX=60517 GN=TASK_LOCUS785 PE=3 SV=1	TASK_LOCUS785	1.6626	0.000340873	Up	39.119	13.1	3	3	1.2396	1.23954	1.26744	0.814974	0.701011	0.737438
biological regulation	A0A0R3VU94	Ig-like domain-containing protein OS=Taenia asiatica OX=60517 GN=TASK_LOCUS872 PE=4 SV=1	TASK_LOCUS872	0.2965	7.27191e-05	Down	23.877	17.9	3	3	0.414055	0.511241	0.446788	1.43007	1.58046	1.61738
biological regulation	A0A0R3VUE4	LRRCT domain-containing protein OS=Taenia asiatica OX=60517 GN=TASK_LOCUS937 PE=4 SV=1	TASK_LOCUS937	0.3563	5.69764e-05	Down	44.103	12	5	5	0.47296	0.536308	0.566995	1.4135	1.49457	1.51566
biological regulation	A0A0R3VUJ3	U2 snRNP auxiliary factor large subunit OS=Taenia asiatica OX=60517 GN=TASK_LOCUS996 PE=3 SV=1	TASK_LOCUS996	1.6344	0.0256768	Up	56.458	33.3	10	10	1.55077	1.07035	1.10135	0.801314	0.821088	0.655127
biological regulation	A0A0R3VUJ7	RAB4B protein OS=Taenia asiatica OX=60517 GN=TASK_LOCUS1000 PE=4 SV=2	TASK_LOCUS1000	4.1042	0.0356776	Up	22.201	48.8	7	7	2.30548	0.994801	1.00103	0.378596		0.320084
biological regulation	A0A0R3VUK1	Poly [ADP-ribose] polymerase OS=Taenia asiatica OX=60517 GN=TASK_LOCUS1005 PE=4 SV=1	TASK_LOCUS1005	2.1201	0.0410348	Up	29.843	12.8	2	2	1.01333	1.70052	1.09001	0.61748	0.578655
biological regulation	A0A0R3VUP8	Syndecan binding protein syntenin(predicted) OS=Taenia asiatica OX=60517 GN=TASK_LOCUS1065 PE=4 SV=1	TASK_LOCUS1065	0.1638	2.29301e-05	Down	31.035	14.5	2	1	0.302191	0.273316	0.268896	1.90238	1.49358	1.75964
biological regulation	A0A0R3VUQ2	Calcineurin B OS=Taenia asiatica OX=60517 GN=TASK_LOCUS1069 PE=3 SV=1	TASK_LOCUS1069	0.4346	0.000208286	Down	18.99	45	6	6	0.5696	0.684741	0.563328	1.40919	1.35472	1.41841
biological regulation	A0A0R3VUR1	AAA domain-containing protein OS=Taenia asiatica OX=60517 GN=TASK_LOCUS1078 PE=3 SV=1	TASK_LOCUS1078	14.886	9.51211e-05	Up	49.056	51.3	15	15	1.52221	1.76552	2.33457	0.13976	0.139556	0.098375
biological regulation	A0A0R3VUT3	Complement component 1 Q subcomponent binding(predicted) OS=Taenia asiatica OX=60517 GN=TASK_LOCUS1107 PE=3 SV=1	TASK_LOCUS1107	10.2649	1.94773e-05	Up	27.845	19.8	3	3	1.75443	1.7712	1.94174	0.150206	0.207997	0.174426
biological regulation	A0A0R3VUU4	Metallophos domain-containing protein OS=Taenia asiatica OX=60517 GN=TASK_LOCUS1120 PE=4 SV=1	TASK_LOCUS1120	0.1631	0.0110242	Down	76.579	9.7	3	3	0.173924	0.274352	0.392985	2.62266	0.87629	1.65979
biological regulation	A0A0R3VUV9	Rab(predicted) OS=Taenia asiatica OX=60517 GN=TASK_LOCUS1135 PE=4 SV=1	TASK_LOCUS1135	1.8133	0.000182351	Up	23.638	55.2	8	8	1.19078	1.31394	1.36258	0.694033	0.700838	0.737834
biological regulation	A0A0R3VUY5	Heterolocus tagous nuclear ribonucleoprotein k(predicted) OS=Taenia asiatica OX=60517 GN=TASK_LOCUS1165 PE=4 SV=1	TASK_LOCUS1165	2.7894	0.00205804	Up	30.577	26.6	5	5	1.42702	1.35001	1.25848	0.423939	0.540556
biological regulation	A0A0R3VV11	Amino acid transporter OS=Taenia asiatica OX=60517 GN=TASK_LOCUS1197 PE=3 SV=2	TASK_LOCUS1197	8.5686	4.08349e-06	Up	60.892	20.6	7	7	2.00754	1.64285	1.72255	0.209668	0.204386	0.213
biological regulation	A0A0R3VV26	Mitochondrial import receptor subunit tom70(predicted) OS=Taenia asiatica OX=60517 GN=TASK_LOCUS1215 PE=4 SV=1	TASK_LOCUS1215	28.9672	1.20029e-06	Up	86.412	30.1	17	17	1.97123	1.88688	1.94168	0.058043	0.073501	0.068675
biological regulation	A0A0R3VV34	Oncosphere protein tso22(predicted) OS=Taenia asiatica OX=60517 GN=TASK_LOCUS1224 PE=3 SV=1	TASK_LOCUS1224	1.6402	5.58756e-05	Up	34.147	61.6	20	19	1.18561	1.24896	1.29288	0.742215	0.759746	0.770591
biological regulation	A0A0R3VV59	Protein phosphatase inhibitor 2(predicted) OS=Taenia asiatica OX=60517 GN=TASK_LOCUS1255 PE=3 SV=1	TASK_LOCUS1255	0.16	0.000275976	Down	20.024	43.4	5	5	0.212485	0.321981	0.293028	2.03787	1.56063	1.57401
biological regulation	A0A0R3VV89	Vesicle-fusing ATPase OS=Taenia asiatica OX=60517 GN=TASK_LOCUS1290 PE=3 SV=1	TASK_LOCUS1290	2.6653	0.00121345	Up	50.983	31.7	11	11	1.35432	1.49503	1.51369	0.481722	0.47655	0.678689
biological regulation	A0A0R3VVF3	Chloride intracellular channel protein 5(predicted) OS=Taenia asiatica OX=60517 GN=TASK_LOCUS1364 PE=4 SV=1	TASK_LOCUS1364	0.4891	2.80829e-06	Down	30.049	67.1	14	14	0.639668	0.666999	0.663944	1.36255	1.30786	1.35898
biological regulation	A0A0R3VVF5	RRM domain-containing protein(predicted) OS=Taenia asiatica OX=60517 GN=TASK_LOCUS1366 PE=4 SV=1	TASK_LOCUS1366	1.9748	0.00848831	Up	56.821	14.9	4	4	1.21719	1.29442	1.22649		0.722346	0.539557
biological regulation	A0A0R3VVG8	CS domain-containing protein OS=Taenia asiatica OX=60517 GN=TASK_LOCUS1382 PE=3 SV=1	TASK_LOCUS1382	0.5822	1.67291e-06	Down	49.699	20.5	8	8	0.728807	0.735225	0.743743	1.29195	1.25033	1.24994
biological regulation	A0A0R3VVK3	Protein kinase domain-containing protein OS=Taenia asiatica OX=60517 GN=TASK_LOCUS1420 PE=4 SV=1	TASK_LOCUS1420	2.2107	0.0168931	Up	29.105	31	4	4	1.41957	1.43753	0.984421		0.566348	0.592133
biological regulation	A0A0R3VVM6	LLGL domain-containing protein OS=Taenia asiatica OX=60517 GN=TASK_LOCUS1448 PE=4 SV=1	TASK_LOCUS1448	14.7251	0.000672263	Up	132.3	14.1	13	13	1.9415	1.96701	1.70994	0.193505	0.071731	0.11632
biological regulation	A0A0R3VVP1	Prohibitin OS=Taenia asiatica OX=60517 GN=TASK_LOCUS1466 PE=3 SV=1	TASK_LOCUS1466	14.9896	8.20787e-06	Up	30.406	42.6	9	9	2.0078	1.89614	1.72081	0.142011	0.107263	0.12597
biological regulation	A0A0R3VVP6	10 kDa heat shock protein, mitochondrial OS=Taenia asiatica OX=60517 GN=TASK_LOCUS1471 PE=3 SV=1	TASK_LOCUS1471	2.0362	0.000123318	Up	10.47	40.8	3	3	1.43989	1.35278	1.23115	0.644023	0.653523	0.678637
biological regulation	A0A0R3VW38	Tropomyosin(predicted) OS=Taenia asiatica OX=60517 GN=TASK_LOCUS1633 PE=3 SV=1	TASK_LOCUS1633	0.6177	1.12957e-05	Down	37	55.9	23	23	0.759757	0.777336	0.753858	1.27452	1.21841	1.21612
biological regulation	A0A0R3VW45	Ubiquitin carboxyl-terminal hydrolase OS=Taenia asiatica OX=60517 GN=TASK_LOCUS1640 PE=3 SV=1	TASK_LOCUS1640	0.6416	0.0267383	Down	59.215	28.1	11	11	0.744903	0.854314	0.745713	1.33388	1.37113	0.950065
biological regulation	A0A0R3VW67	L-lactate dehydrogenase OS=Taenia asiatica OX=60517 GN=TASK_LOCUS1662 PE=3 SV=1	TASK_LOCUS1662	0.1528	4.57411e-07	Down	35.299	28.4	8	8	0.276147	0.251481	0.267656	1.78371	1.72501	1.69599
biological regulation	A0A0R3VW68	IST1 homolog OS=Taenia asiatica OX=60517 GN=TASK_LOCUS1663 PE=3 SV=1	TASK_LOCUS1663	2.4424	0.00646278	Up	34.772	13.9	3	3	1.25243	1.48989	1.51472	0.599696	0.415095	0.728175
biological regulation	A0A0R3VW69	Vacuolar protein sorting-associated protein 35 OS=Taenia asiatica OX=60517 GN=TASK_LOCUS1664 PE=3 SV=1	TASK_LOCUS1664	2.9642	0.000603025	Up	93.95	14.4	8	8	1.62342	1.63172	1.23132	0.533921	0.532793	0.446823
biological regulation	A0A0R3VW88	Actin-binding LIM protein 2(predicted) OS=Taenia asiatica OX=60517 GN=TASK_LOCUS1683 PE=4 SV=1	TASK_LOCUS1683	0.1406	0.000359768	Down	87.903	7.1	5	5	0.204936	0.256854	0.277841	1.93326	2.04709	1.28002
biological regulation	A0A0R3VWD6	Tegumental protein(predicted) OS=Taenia asiatica OX=60517 GN=TASK_LOCUS1731 PE=4 SV=1	TASK_LOCUS1731	3.0202	0.000286456	Up	20.722	77.8	15	15	1.54878	1.26321	1.69554	0.515583	0.467277	0.509606
biological regulation	A0A0R3VWE7	TCTP domain-containing protein OS=Taenia asiatica OX=60517 GN=TASK_LOCUS1742 PE=3 SV=1	TASK_LOCUS1742	0.3441	2.76531e-07	Down	20.078	47.1	9	9	0.504762	0.520407	0.510775	1.45403	1.52021	1.48981
biological regulation	A0A0R3VWG1	Methionine--tRNA ligase, cytoplasmic OS=Taenia asiatica OX=60517 GN=TASK_LOCUS1756 PE=3 SV=1	TASK_LOCUS1756	6.9939	0.000244566	Up	141.07	11.8	12	12	2.13223	1.46964	1.64755	0.275718	0.19757	0.277287
biological regulation	A0A0R3VWI0	RNA helicase OS=Taenia asiatica OX=60517 GN=TASK_LOCUS1775 PE=3 SV=1	TASK_LOCUS1775	2.1884	0.013375	Up	71.857	23.2	11	9	1.10413	1.52076	1.49328	0.756919	0.674137	0.450773
biological regulation	A0A0R3VWJ0	Phosphoglycerate kinase OS=Taenia asiatica OX=60517 GN=TASK_LOCUS1785 PE=3 SV=1	TASK_LOCUS1785	0.5303	2.55653e-05	Down	44.13	77.1	30	30	0.661332	0.698959	0.718932	1.27704	1.34527	1.29847
biological regulation	A0A0R3VWJ8	Leuk-A4-hydro_C domain-containing protein OS=Taenia asiatica OX=60517 GN=TASK_LOCUS1793 PE=3 SV=1	TASK_LOCUS1793	0.5772	0.00232434	Down	73.711	40.3	17	17	0.741159	0.726479	0.728128	1.43161	1.28075	1.09188
biological regulation	A0A0R3VWL9	PIPK domain-containing protein OS=Taenia asiatica OX=60517 GN=TASK_LOCUS1814 PE=4 SV=1	TASK_LOCUS1814	0.5251	0.031062	Down	49.702	21.4	6	6	0.60517	0.691613	0.906137	1.26082	1.53626
biological regulation	A0A0R3VWM4	Actin protein 3B(predicted) OS=Taenia asiatica OX=60517 GN=TASK_LOCUS1819 PE=3 SV=1	TASK_LOCUS1819	3.4679	7.13395e-07	Up	45.409	45.8	11	10	1.56184	1.5572	1.53805	0.459547	0.455639	0.427725
biological regulation	A0A0R3VWM5	Phosphoenolpyruvate carboxykinase (GTP) OS=Taenia asiatica OX=60517 GN=TASK_LOCUS1820 PE=3 SV=1	TASK_LOCUS1820	0.3287	7.1495e-08	Down	70.477	78.7	67	67	0.495185	0.503324	0.485756	1.50114	1.49349	1.5211
biological regulation	A0A0R3VWN4	Pribosyltran_N domain-containing protein OS=Taenia asiatica OX=60517 GN=TASK_LOCUS1829 PE=3 SV=1	TASK_LOCUS1829	2.4894	0.00106826	Up	42.179	25.9	6	6	1.40656	1.52784	1.34612	0.627669	0.46246	0.629352
biological regulation	A0A0R3VWS4	Far upstream element-binding protein 2(predicted) OS=Taenia asiatica OX=60517 GN=TASK_LOCUS1869 PE=4 SV=1	TASK_LOCUS1869	1.5889	0.0032522	Up	58.351	28.2	11	11	1.3101	1.22937	1.14298	0.755181	0.697837	0.864528
biological regulation	A0A0R3VWZ4	Protein kinase domain-containing protein OS=Taenia asiatica OX=60517 GN=TASK_LOCUS1939 PE=4 SV=1	TASK_LOCUS1939	4.5438	0.00248002	Up	61.658	22.2	8	8	1.82627	1.10862	1.98281	0.442293	0.285482	0.354523
biological regulation	A0A0R3VWZ6	F-actin-capping protein subunit alpha OS=Taenia asiatica OX=60517 GN=TASK_LOCUS1941 PE=3 SV=1	TASK_LOCUS1941	1.6142	1.28566e-05	Up	31.537	54.2	10	10	1.19643	1.24676	1.26169	0.753385	0.764929	0.776806
biological regulation	A0A0R3VXB9	PX domain-containing protein OS=Taenia asiatica OX=60517 GN=TASK_LOCUS2064 PE=4 SV=1	TASK_LOCUS2064	3.3737	0.00838252	Up	18.482	42.1	4	4	1.50955	0.955258	2.16337	0.484432	0.466508	0.420884
biological regulation	A0A0R3VXG9	Fructose-bisphosphatase OS=Taenia asiatica OX=60517 GN=TASK_LOCUS2114 PE=3 SV=1	TASK_LOCUS2114	0.2606	8.39997e-06	Down	30.801	31.2	11	11	0.388653	0.425011	0.426815	1.49675	1.5748	1.68797
biological regulation	A0A0R3VXM8	Peptidase_M16 domain-containing protein OS=Taenia asiatica OX=60517 GN=TASK_LOCUS2173 PE=4 SV=1	TASK_LOCUS2173	0.2581	0.00072486	Down	21.107	55.2	9	9	0.418231	0.419016	0.39367	1.37334	1.33238	2.06336
biological regulation	A0A0R3VXN8	Guanine nucleotide-binding protein G(Q) subunit alpha(predicted) OS=Taenia asiatica OX=60517 GN=TASK_LOCUS2183 PE=4 SV=1	TASK_LOCUS2183	13.9942	2.72099e-05	Up	24.245	41.3	6	6	1.81788	1.92497	1.85699	0.167401	0.118622	0.114133
biological regulation	A0A0R3VXR3	Alpha-1,4 glucan phosphorylase OS=Taenia asiatica OX=60517 GN=TASK_LOCUS2209 PE=3 SV=1	TASK_LOCUS2209	2.5365	3.33847e-06	Up	20.278	54.5	8	6	1.40814	1.47871	1.41658	0.578205	0.575486	0.542883
biological regulation	A0A0R3VXW0	Peptidase_M1 domain-containing protein OS=Taenia asiatica OX=60517 GN=TASK_LOCUS2255 PE=3 SV=1	TASK_LOCUS2255	0.5405	0.000170858	Down	51.996	22.6	7	7	0.762723	0.684328	0.658023	1.29492	1.32443	1.27557
biological regulation	A0A0R3VY14	DUF3456 domain-containing protein OS=Taenia asiatica OX=60517 GN=TASK_LOCUS2309 PE=4 SV=1	TASK_LOCUS2309	0.3031	0.00101762	Down	23.596	18.5	3	3	0.460592	0.404297	0.530753	1.89981	1.32576	1.37878
biological regulation	A0A0R3VY23	ERAP1_C domain-containing protein OS=Taenia asiatica OX=60517 GN=TASK_LOCUS2318 PE=3 SV=1	TASK_LOCUS2318	0.191	8.37058e-06	Down	28.695	29.2	6	3	0.298853	0.330182	0.333134	1.83299	1.6165	1.58834
biological regulation	A0A0R3VYA0	Peptidase_M16_M domain-containing protein OS=Taenia asiatica OX=60517 GN=TASK_LOCUS2395 PE=4 SV=1	TASK_LOCUS2395	0.1372	3.0015e-05	Down	19.057	21.6	3	1	0.266346	0.233529	0.223935	1.62447	2.04378	1.60794
biological regulation	A0A0R3VYB3	Actin-related protein 2 OS=Taenia asiatica OX=60517 GN=TASK_LOCUS2408 PE=3 SV=1	TASK_LOCUS2408	2.3235	0.000324547	Up	44.111	39	12	11	1.36731	1.35837	1.46902	0.526244	0.666579	0.612479
biological regulation	A0A0R3VYB8	ATP synthase subunit beta OS=Taenia asiatica OX=60517 GN=TASK_LOCUS2413 PE=3 SV=1	TASK_LOCUS2413	32.6251	1.13914e-10	Up	55.673	69.7	23	23	1.91707	1.9504	1.95409	0.059221	0.059954	0.059263
biological regulation	A0A0R3VYL5	GTP-binding nuclear protein OS=Taenia asiatica OX=60517 GN=TASK_LOCUS2510 PE=3 SV=1	TASK_LOCUS2510	2.8175	1.04319e-06	Up	24.352	50.2	10	10	1.44638	1.50452	1.47738	0.525356	0.539287	0.507073
biological regulation	A0A0R3VYW5	Aminopeptidase(predicted) OS=Taenia asiatica OX=60517 GN=TASK_LOCUS2610 PE=4 SV=1	TASK_LOCUS2610	0.1851	1.60558e-06	Down	20.055	33	6	2	0.304897	0.319307	0.313142	1.6012	1.80634	1.65512
biological regulation	A0A0R3VZ98	NADH-ubiquinone oxidoreductase 75 kDa subunit, mitochondrial OS=Taenia asiatica OX=60517 GN=TASK_LOCUS2743 PE=3 SV=1	TASK_LOCUS2743	2.34	0.021387	Up	51.216	17.7	6	6	0.954239	1.46746	1.46965	0.533109	0.575538
biological regulation	A0A0R3VZA3	Peptidase_M16_M domain-containing protein OS=Taenia asiatica OX=60517 GN=TASK_LOCUS2748 PE=4 SV=1	TASK_LOCUS2748	0.6473	0.0414277	Down	12.569	38.4	3	3	1.04444	0.659474	0.653718	1.21346	1.18961	1.23931
biological regulation	A0A0R3VZD6	Seryl-tRNA synthetase OS=Taenia asiatica OX=60517 GN=TASK_LOCUS2781 PE=3 SV=1	TASK_LOCUS2781	43.4342	0.00205992	Up	56.998	36.6	14	14	1.80513	2.043	2.01684	0.099536	0.019407	0.016088
biological regulation	A0A0R3VZE5	Aspartate transaminase OS=Taenia asiatica OX=60517 GN=TASK_LOCUS2790 PE=3 SV=1	TASK_LOCUS2790	0.5384	0.00210605	Down	20.438	28.1	3	3	0.757262	0.693769	0.648699	1.19573	1.20396	1.50058
biological regulation	A0A0R3VZK3	60S ribosomal protein L12 OS=Taenia asiatica OX=60517 GN=TASK_LOCUS2848 PE=3 SV=1	TASK_LOCUS2848	2.5924	3.72961e-05	Up	17.572	38.4	4	4	1.40425	1.42673	1.49885	0.544879	0.604006	0.52129
biological regulation	A0A0R3W0L3	ERAP1_C domain-containing protein OS=Taenia asiatica OX=60517 GN=TASK_LOCUS3208 PE=3 SV=1	TASK_LOCUS3208	0.3294	3.38121e-08	Down	19.288	50.9	7	7	0.494139	0.503224	0.48922	1.50696	1.49056	1.51589
biological regulation	A0A0R3W0M1	Prohibitin OS=Taenia asiatica OX=60517 GN=TASK_LOCUS3216 PE=3 SV=1	TASK_LOCUS3216	52.9636	2.19985e-08	Up	32.041	38.4	8	8	1.85307	2.02722	2.00852	0.037767	0.036258	0.037161
biological regulation	A0A0R3W0Q2	Ras protein Rab 2A(predicted) OS=Taenia asiatica OX=60517 GN=TASK_LOCUS3254 PE=4 SV=1	TASK_LOCUS3254	4.034	0.00036111	Up	23.47	65.1	12	12	1.48982	1.44853	1.86974	0.475277	0.350999	0.365627
biological regulation	A0A0R3W0T5	PH domain-containing protein OS=Taenia asiatica OX=60517 GN=TASK_LOCUS3295 PE=4 SV=1	TASK_LOCUS3295	0.424	0.000556633	Down	44.225	17.1	5	5	0.660912	0.571923	0.553624	1.42532	1.23735	1.55087
biological regulation	A0A0R3W0U4	T-complex protein 1 subunit delta OS=Taenia asiatica OX=60517 GN=TASK_LOCUS3310 PE=3 SV=1	TASK_LOCUS3310	3.1409	4.44114e-05	Up	57.09	51.4	18	17	1.60963	1.50714	1.43428	0.519476	0.491053	0.438419
biological regulation	A0A0R3W0V9	L-lactate dehydrogenase OS=Taenia asiatica OX=60517 GN=TASK_LOCUS3330 PE=3 SV=1	TASK_LOCUS3330	2.3548	0.00840318	Up	35.27	36.3	11	11	1.64462	1.20324	1.36368	0.462123	0.782882	0.543463
biological regulation	A0A0R3W0W2	PDZ and LIM domain protein Zasp(predicted) OS=Taenia asiatica OX=60517 GN=TASK_LOCUS3335 PE=4 SV=1	TASK_LOCUS3335	0.3102	9.27006e-06	Down	33.855	44.9	9	9	0.45227	0.468968	0.499465	1.50551	1.61338	1.4604
biological regulation	A0A0R3W0X1	Eukaryotic translation initiation factor 2 subunit 1 OS=Taenia asiatica OX=60517 GN=TASK_LOCUS3347 PE=3 SV=1	TASK_LOCUS3347	12.8949	0.000300969	Up	42.256	23	7	7	2.02245	1.42133	2.12441	0.112008	0.19856	0.121244
biological regulation	A0A0R3W0Z5	Uncharacterized protein OS=Taenia asiatica OX=60517 GN=TASK_LOCUS3375 PE=4 SV=1	TASK_LOCUS3375	2.0159	0.000212713	Up	26.076	30.1	7	7	1.279	1.42147	1.31005	0.645934	0.622172	0.721374
biological regulation	A0A0R3W119	Major vault protein OS=Taenia asiatica OX=60517 GN=TASK_LOCUS3403 PE=4 SV=1	TASK_LOCUS3403	4.6748	1.94969e-06	Up	100.05	52.4	47	47	1.6005	1.74674	1.59545	0.360779	0.337244	0.359282
biological regulation	A0A0R3W127	P-type domain-containing protein OS=Taenia asiatica OX=60517 GN=TASK_LOCUS3413 PE=3 SV=1	TASK_LOCUS3413	0.2802	0.000119863	Down	101.51	32.7	22	22	0.500561	0.431122	0.381666	1.66926	1.53608	1.48131
biological regulation	A0A0R3W128	T-complex protein 1 subunit zeta(predicted) OS=Taenia asiatica OX=60517 GN=TASK_LOCUS3414 PE=3 SV=1	TASK_LOCUS3414	6.4047	1.16839e-06	Up	59.92	48.4	23	23	1.75202	1.65731	1.78038	0.286328	0.25604	0.267923
biological regulation	A0A0R3W130	SUI1 domain-containing protein OS=Taenia asiatica OX=60517 GN=TASK_LOCUS3418 PE=3 SV=1	TASK_LOCUS3418	0.3862	1.52203e-06	Down	12.177	63.6	6	4	0.541849	0.572822	0.556831	1.40249	1.46553	1.46048
biological regulation	A0A0R3W185	Sodium/potassium-transporting ATPase beta nervous system antigen 1 OS=Taenia asiatica OX=60517 GN=TASK_LOCUS3479 PE=3 SV=1	TASK_LOCUS3479	111.135	1.06212e-07	Up	31.127	40.4	10	10	2.10508	1.96486	1.87655	0.019338	0.01742	0.016749
biological regulation	A0A0R3W186	Importin N-terminal domain-containing protein OS=Taenia asiatica OX=60517 GN=TASK_LOCUS3481 PE=3 SV=1	TASK_LOCUS3481	2.3902	0.000372553	Up	123.43	33.2	23	23	1.35179	1.27881	1.59961	0.610076	0.615522	0.544189
biological regulation	A0A0R3W1B9	Glycylpeptide N-tetradecanoyltransferase OS=Taenia asiatica OX=60517 GN=TASK_LOCUS3519 PE=3 SV=1	TASK_LOCUS3519	2.3113	0.000909511	Up	52.62	32.8	8	8	1.1964	1.44333	1.54832	0.612736	0.655862	0.543352
biological regulation	A0A0R3W1C1	ATP synthase subunit alpha OS=Taenia asiatica OX=60517 GN=TASK_LOCUS3522 PE=3 SV=1	TASK_LOCUS3522	24.3489	1.68041e-05	Up	59.507	51.1	21	21	2.02578	1.83963	1.89789	0.100107	0.066454	0.070136
biological regulation	A0A0R3W1H9	Uncharacterized protein OS=Taenia asiatica OX=60517 GN=TASK_LOCUS3592 PE=4 SV=2	TASK_LOCUS3592	0.2709	0.0439974	Down	141.56	5.4	5	5		0.316204	0.448592	1.04909	2.23301	0.953101
biological regulation	A0A0R3W1K9	Fe2OG dioxygenase domain-containing protein OS=Taenia asiatica OX=60517 GN=TASK_LOCUS3627 PE=4 SV=1	TASK_LOCUS3627	0.4897	4.2483e-05	Down	80.131	24.1	13	12	0.622396	0.700158	0.64976	1.34507	1.37319	1.30942
biological regulation	A0A0R3W1M0	Vacuolar-sorting protein SNF8 OS=Taenia asiatica OX=60517 GN=TASK_LOCUS3643 PE=3 SV=1	TASK_LOCUS3643	3.3821	0.000944096	Up	28.181	34.4	6	6	1.52332	1.55732	1.55015	0.431958	0.356792	0.580462
biological regulation	A0A0R3W1M4	MHD domain-containing protein OS=Taenia asiatica OX=60517 GN=TASK_LOCUS3647 PE=3 SV=1	TASK_LOCUS3647	20.1747	8.60855e-05	Up	49.946	44.6	11	11	1.42846	2.61708	1.67109	0.092024	0.090984	0.100349
biological regulation	A0A0R3W1M5	AAA domain-containing protein OS=Taenia asiatica OX=60517 GN=TASK_LOCUS3648 PE=3 SV=1	TASK_LOCUS3648	4.4942	0.000122715	Up	44.317	41.2	11	11	1.54395	1.84288	1.52111	0.380455	0.403121	0.30848
biological regulation	A0A0R3W1M9	AAA domain-containing protein OS=Taenia asiatica OX=60517 GN=TASK_LOCUS3653 PE=3 SV=1	TASK_LOCUS3653	50.8233	1.41578e-05	Up	48.401	44	13	13	1.67982	1.81062	2.39378	0.039728	0.030955	0.045095
biological regulation	A0A0R3W1P2	AAA domain-containing protein OS=Taenia asiatica OX=60517 GN=TASK_LOCUS3668 PE=3 SV=1	TASK_LOCUS3668	19.9619	0.00153365	Up	47.959	40.8	11	11	1.514	1.27179	2.92797	0.048809	0.12112	0.116305
biological regulation	A0A0R3W1P6	Heat shock protein 60(predicted) OS=Taenia asiatica OX=60517 GN=TASK_LOCUS3672 PE=3 SV=1	TASK_LOCUS3672	3.7784	0.00230671	Up	60.596	67.8	35	34	1.8044	1.71094	1.22901	0.428131	0.308392	0.519124
biological regulation	A0A0R3W1S9	Zinc finger protein ZPR1(predicted) OS=Taenia asiatica OX=60517 GN=TASK_LOCUS3715 PE=3 SV=1	TASK_LOCUS3715	0.3769	0.00482838	Down	50.773	20.1	6	6	0.589537		0.414609	1.34043	1.33746	1.31796
biological regulation	A0A0R3W1V2	Calcium binding protein p22(predicted) OS=Taenia asiatica OX=60517 GN=TASK_LOCUS3741 PE=4 SV=1	TASK_LOCUS3741	5.7896	1.81243e-05	Up	21.296	35.3	6	6	1.65582	1.68701	1.77346	0.286284	0.262811	0.334612
biological regulation	A0A0R3W1Y9	SGNH_hydro domain-containing protein OS=Taenia asiatica OX=60517 GN=TASK_LOCUS3785 PE=4 SV=2	TASK_LOCUS3785	0.465	1.34096e-06	Down	25.363	50	8	8	0.629529	0.623258	0.651781	1.35757	1.39095	1.3469
biological regulation	A0A0R3W1Z9	WD_REPEATS_REGION domain-containing protein OS=Taenia asiatica OX=60517 GN=TASK_LOCUS3799 PE=4 SV=1	TASK_LOCUS3799	2.3086	0.035023	Up	38.754	39.6	8	8	1.75033	1.05761	1.07171	0.519037	0.601313
biological regulation	A0A0R3W203	Egf domain protein(predicted) OS=Taenia asiatica OX=60517 GN=TASK_LOCUS3804 PE=4 SV=2	TASK_LOCUS3804	0.2171	5.94931e-08	Down	283.18	15.6	28	27	0.363371	0.352978	0.353908	1.67491	1.60669	1.64814
biological regulation	A0A0R3W211	Glyceraldehyde-3-phosphate dehydrogenase OS=Taenia asiatica OX=60517 GN=TASK_LOCUS3812 PE=3 SV=1	TASK_LOCUS3812	1.9251	0.0107447	Up	36.261	59.8	19	19	1.37875	1.30969	1.26037	0.898323	0.576723	0.57615
biological regulation	A0A0R3W216	Serine/threonine protein phosphatase 2A regulatory subunit OS=Taenia asiatica OX=60517 GN=TASK_LOCUS3817 PE=3 SV=1	TASK_LOCUS3817	1.5574	0.000579798	Up	58.835	28.7	11	10	1.20327	1.17756	1.27304	0.759324	0.744549	0.842253
biological regulation	A0A0R3W220	Alpha-parvin(predicted) OS=Taenia asiatica OX=60517 GN=TASK_LOCUS3823 PE=3 SV=2	TASK_LOCUS3823	6.7431	0.0080548	Up	44.113	28.8	8	8	1.75783	1.69612	1.77117	0.346521	0.096433	0.331927
biological regulation	A0A0R3W228	Heterolocus tagous nuclear ribonucleoprotein A1(predicted) OS=Taenia asiatica OX=60517 GN=TASK_LOCUS3832 PE=4 SV=1	TASK_LOCUS3832	0.4876	3.15473e-06	Down	48.195	32.8	11	11	0.667465	0.656378	0.642852	1.38784	1.32384	1.32163
biological regulation	A0A0R3W233	Importin N-terminal domain-containing protein OS=Taenia asiatica OX=60517 GN=TASK_LOCUS3838 PE=3 SV=1	TASK_LOCUS3838	2.1374	1.09048e-05	Up	101.33	19.8	10	10	1.34291	1.41594	1.32874	0.663002	0.623387	0.626018
biological regulation	A0A0R3W235	Ral protein(predicted) OS=Taenia asiatica OX=60517 GN=TASK_LOCUS3840 PE=4 SV=1	TASK_LOCUS3840	1.8651	0.000172294	Up	23.025	43.5	8	8	1.30758	1.28999	1.30823	0.652328	0.680789	0.761085
biological regulation	A0A0R3W248	Glycine cleavage system H protein OS=Taenia asiatica OX=60517 GN=TASK_LOCUS3855 PE=3 SV=1	TASK_LOCUS3855	0.6303	0.000170249	Down	14.631	31.1	3	3	0.751698	0.76053	0.807404	1.2078	1.18349	1.28908
biological regulation	A0A0R3W252	116 kDa U5 small nuclear ribonucleoprotein component OS=Taenia asiatica OX=60517 GN=TASK_LOCUS3860 PE=3 SV=1	TASK_LOCUS3860	9.6424	0.00867977	Up	110.42	36.6	22	22	0.683876	1.78229	2.97006	0.219455	0.160794	0.183531
biological regulation	A0A0R3W292	Ras protein Rap 1b(predicted) OS=Taenia asiatica OX=60517 GN=TASK_LOCUS3914 PE=3 SV=1	TASK_LOCUS3914	13.6479	2.48539e-05	Up	26.935	32.9	6	5	1.52753	1.6183	1.62132	0.108171	0.124692
biological regulation	A0A0R3W296	Protein diaphanous(predicted) OS=Taenia asiatica OX=60517 GN=TASK_LOCUS3918 PE=4 SV=1	TASK_LOCUS3918	3.3106	0.000149355	Up	120.48	19.9	14	14	1.60266	1.44993	1.5555	0.405654	0.451613	0.534653
biological regulation	A0A0R3W2E0	Actin-related protein 2/3 complex subunit 4 OS=Taenia asiatica OX=60517 GN=TASK_LOCUS3974 PE=3 SV=1	TASK_LOCUS3974	1.9123	0.000426773	Up	21.533	33.2	5	5	1.36452	1.40125	1.17398	0.703892	0.653976	0.702382
biological regulation	A0A0R3W2E7	Calcium binding protein 39(predicted) OS=Taenia asiatica OX=60517 GN=TASK_LOCUS3984 PE=3 SV=1	TASK_LOCUS3984	0.1847	2.30294e-08	Down	45.575	56.3	23	23	0.31159	0.315046	0.308977	1.68162	1.65654	1.72623
biological regulation	A0A0R3W2I6	Non-specific serine/threonine protein kinase OS=Taenia asiatica OX=60517 GN=TASK_LOCUS4037 PE=4 SV=1	TASK_LOCUS4037	5.836	4.1715e-05	Up	61.184	26	9	9	1.713	1.75846	1.65084	0.316821	0.318155	0.242725
biological regulation	A0A0R3W2J1	ADK_lid domain-containing protein OS=Taenia asiatica OX=60517 GN=TASK_LOCUS4042 PE=3 SV=1	TASK_LOCUS4042	3.0586	0.00149749	Up	28.065	40.7	11	11	1.38753	1.54134	1.5928	0.595403	0.513021	0.369912
biological regulation	A0A0R3W2J8	Dimethylargininase OS=Taenia asiatica OX=60517 GN=TASK_LOCUS4054 PE=3 SV=1	TASK_LOCUS4054	2.522	1.93265e-05	Up	30.377	37.7	7	7	1.35392	1.48574	1.45674	0.53782	0.58816	0.577616
biological regulation	A0A0R3W2K8	Calmodulin OS=Taenia asiatica OX=60517 GN=TASK_LOCUS4069 PE=3 SV=1	TASK_LOCUS4069	0.2291	4.92581e-06	Down	16.819	61.7	9	9	0.357885	0.376117	0.384496	1.57319	1.55254	1.75578
biological regulation	A0A0R3W2T2	Ras protein m ras(predicted) OS=Taenia asiatica OX=60517 GN=TASK_LOCUS4168 PE=4 SV=1	TASK_LOCUS4168	28.2221	0.000444724	Up	20.379	21.9	2	2	1.60248	1.63569	1.64645	0.072701		0.042684
biological regulation	A0A0R3W2W2	Purine nucleoside phosphorylase OS=Taenia asiatica OX=60517 GN=TASK_LOCUS4202 PE=3 SV=1	TASK_LOCUS4202	0.1982	1.52297e-07	Down	32.358	26.7	6	6	0.337074	0.320013	0.335229	1.70936	1.65446	1.64387
biological regulation	A0A0R3W2W3	60S acidic ribosomal protein P0 OS=Taenia asiatica OX=60517 GN=TASK_LOCUS4203 PE=3 SV=1	TASK_LOCUS4203	7.9667	0.000693776	Up	35.687	34.7	9	9	1.74749	1.32974	1.53667	0.167537		0.218562
biological regulation	A0A0R3W2X1	Anamorsin homolog OS=Taenia asiatica OX=60517 GN=TASK_LOCUS4211 PE=3 SV=1	TASK_LOCUS4211	0.2257	2.57751e-07	Down	32.297	31.5	5	5	0.369334	0.381266	0.35435	1.62963	1.6237	1.64171
biological regulation	A0A0R3W2Y8	Fasciclin-3(predicted) OS=Taenia asiatica OX=60517 GN=TASK_LOCUS4235 PE=4 SV=1	TASK_LOCUS4235	1.629	2.64029e-06	Up	60.318	52.9	24	24	1.26086	1.22586	1.23108	0.764501	0.747447	0.770246
biological regulation	A0A0R3W319	Glucose-regulated protein(predicted) OS=Taenia asiatica OX=60517 GN=TASK_LOCUS4273 PE=3 SV=1	TASK_LOCUS4273	4.5802	5.82046e-06	Up	71.988	46	27	24	1.57356	1.70097	1.65024	0.329158	0.368936	0.377138
biological regulation	A0A0R3W340	Annexin OS=Taenia asiatica OX=60517 GN=TASK_LOCUS4301 PE=3 SV=1	TASK_LOCUS4301	2.4805	0.00125666	Up	35.547	44	15	15	1.56611	1.52749	1.18249	0.520755	0.552997	0.650158
biological regulation	A0A0R3W349	RRM domain-containing protein OS=Taenia asiatica OX=60517 GN=TASK_LOCUS4316 PE=4 SV=1	TASK_LOCUS4316	10.301	5.38065e-05	Up	98.326	14.9	8	8	1.48258	1.95935	2.02714	0.200297	0.179149	0.151481
biological regulation	A0A0R3W350	Nucleoside diphosphate kinase OS=Taenia asiatica OX=60517 GN=TASK_LOCUS4317 PE=3 SV=1	TASK_LOCUS4317	0.1872	0.00011617	Down	17.557	54.1	8	8	0.287171	0.294206	0.364748	1.87521	1.75195	1.42671
biological regulation	A0A0R3W367	Vacuolar proton pump subunit E(predicted) OS=Taenia asiatica OX=60517 GN=TASK_LOCUS4336 PE=3 SV=1	TASK_LOCUS4336	1.7185	0.0172257	Up	26.189	25.7	7	6	1.37125	1.27864	1.14298	0.72675	0.574559	0.905813
biological regulation	A0A0R3W369	Vesicle associated membrane protein vamp(predicted) OS=Taenia asiatica OX=60517 GN=TASK_LOCUS4339 PE=4 SV=1	TASK_LOCUS4339	3.3333	0.0185125	Up	38.145	49	9	8	1.24455	2.09264	1.27819	0.552344	0.2483	0.583978
biological regulation	A0A0R3W395	Cytoplasmic polyadenylation element binding(predicted) OS=Taenia asiatica OX=60517 GN=TASK_LOCUS4373 PE=4 SV=1	TASK_LOCUS4373	0.5031	0.0328578	Down	93.035	12.4	6	6	0.851417	0.530011	0.768958		1.37548	1.47413
biological regulation	A0A0R3W3D2	Beta-centractin(predicted) OS=Taenia asiatica OX=60517 GN=TASK_LOCUS4420 PE=3 SV=1	TASK_LOCUS4420	5.9228	1.88334e-06	Up	39.87	28.2	6	6	1.66494	1.7397	1.72865	0.266357	0.299146	0.301201
biological regulation	A0A0R3W3J5	UBX domain-containing protein OS=Taenia asiatica OX=60517 GN=TASK_LOCUS4493 PE=4 SV=2	TASK_LOCUS4493	1.6866	0.0126481	Up	55.259	32	8	7	1.0802	1.37912	1.30735	0.881003	0.72288	0.629444
biological regulation	A0A0R3W3L5	Methyltransf_25 domain-containing protein OS=Taenia asiatica OX=60517 GN=TASK_LOCUS4521 PE=4 SV=1	TASK_LOCUS4521	2.1582	0.000957325	Up	40.092	48.4	12	12	1.50882	1.30831	1.28308	0.688067	0.665968	0.54576
biological regulation	A0A0R3W3N1	Suppressor of G2 allele of SKP1(predicted) OS=Taenia asiatica OX=60517 GN=TASK_LOCUS4547 PE=4 SV=1	TASK_LOCUS4547	0.6036	0.0255601	Down	23.277	34.3	4	4	0.648594	0.662546	0.94722	1.10306	1.45295	1.18563
biological regulation	A0A0R3W3N2	Putative Ras-related protein Rab-4A(predicted) OS=Taenia asiatica OX=60517 GN=TASK_LOCUS4548 PE=4 SV=1	TASK_LOCUS4548	2.5586	0.032399	Up	23.927	29.8	5	5	1.06032	1.06535	1.84081	0.543155	0.490362
biological regulation	A0A0R3W3P3	AMP-binding domain-containing protein OS=Taenia asiatica OX=60517 GN=TASK_LOCUS4563 PE=4 SV=2	TASK_LOCUS4563	94.7763	3.78481e-05	Up	89.164	42.4	31	30	1.95894	2.05709	1.92132	0.031074	0.014583	0.016989
biological regulation	A0A0R3W3P7	Defective in cullin neddylation protein OS=Taenia asiatica OX=60517 GN=TASK_LOCUS4568 PE=4 SV=1	TASK_LOCUS4568	0.1803	0.000225133	Down	27.323	32.5	6	6	0.342711	0.344986	0.2287	1.73489	1.64434	1.70438
biological regulation	A0A0R3W3S2	Tr-type G domain-containing protein OS=Taenia asiatica OX=60517 GN=TASK_LOCUS4597 PE=3 SV=1	TASK_LOCUS4597	1.6459	0.000106462	Up	94.248	49.2	26	26	1.27068	1.23537	1.22628	0.730406	0.734224	0.803044
biological regulation	A0A0R3W3T2	HMG box domain-containing protein OS=Taenia asiatica OX=60517 GN=TASK_LOCUS4610 PE=4 SV=1	TASK_LOCUS4610	6.7291	4.60932e-05	Up	20.837	21.7	6	6	1.56797	1.63073	2.02501	0.235139	0.251263	0.289885
biological regulation	A0A0R3W3T5	Cytochrome C oxidase Copper Chaperone(predicted) OS=Taenia asiatica OX=60517 GN=TASK_LOCUS4613 PE=3 SV=1	TASK_LOCUS4613	0.1008	3.89677e-06	Down	6.4414	71.2	3	3	0.181088	0.191121	0.177146	1.88525	1.60531	1.96008
biological regulation	A0A0R3W3T9	AP-2 complex subunit alpha OS=Taenia asiatica OX=60517 GN=TASK_LOCUS4619 PE=3 SV=2	TASK_LOCUS4619	2.3398	0.00206659	Up	106.36	30.1	20	20	1.20097	1.70463	1.29788	0.628005	0.630368	0.53815
biological regulation	A0A0R3W3U5	Guanine nucleotide binding protein G protein(predicted) OS=Taenia asiatica OX=60517 GN=TASK_LOCUS4628 PE=4 SV=1	TASK_LOCUS4628	4.9887	1.22018e-07	Up	40.275	45.2	15	7	1.687	1.681	1.63012	0.342633	0.334811	0.324438
biological regulation	A0A0R3W406	Four and a half LIM domains protein 2(predicted) OS=Taenia asiatica OX=60517 GN=TASK_LOCUS4709 PE=4 SV=1	TASK_LOCUS4709	0.2216	2.8515e-06	Down	26.402	49.6	14	14	0.364093	0.337986	0.386374	1.66205	1.63611	1.61339
biological regulation	A0A0R3W418	Tr-type G domain-containing protein OS=Taenia asiatica OX=60517 GN=TASK_LOCUS4723 PE=3 SV=1	TASK_LOCUS4723	3.0395	0.00357915	Up	59.509	29.4	11	11	1.55492	1.53543	1.42432	0.513591	0.633478	0.338264
biological regulation	A0A0R3W419	DJ-1_PfpI domain-containing protein OS=Taenia asiatica OX=60517 GN=TASK_LOCUS4724 PE=4 SV=1	TASK_LOCUS4724	0.2728	1.70403e-06	Down	19.409	54.5	8	8	0.433325	0.407012	0.445511	1.60873	1.53426	1.57116
biological regulation	A0A0R3W420	Lysine--tRNA ligase OS=Taenia asiatica OX=60517 GN=TASK_LOCUS4725 PE=3 SV=1	TASK_LOCUS4725	2.6492	0.00554182	Up	66.937	25.3	9	9	1.49229	1.63924	1.22429	0.400114	0.54647	0.697597
biological regulation	A0A0R3W466	Elongation factor 1-alpha OS=Taenia asiatica OX=60517 GN=TASK_LOCUS4787 PE=3 SV=1	TASK_LOCUS4787	2.2121	2.00355e-05	Up	48.838	62.5	23	22	1.35152	1.39074	1.38982	0.661796	0.614015	0.592114
biological regulation	A0A0R3W471	CULLIN_2 domain-containing protein OS=Taenia asiatica OX=60517 GN=TASK_LOCUS4794 PE=3 SV=1	TASK_LOCUS4794	2.754	9.19088e-05	Up	92.83	26.3	13	13	1.36926	1.5246	1.50786	0.591652	0.50653	0.500097
biological regulation	A0A0R3W479	Glucose-6-phosphate 1-dehydrogenase OS=Taenia asiatica OX=60517 GN=TASK_LOCUS4804 PE=3 SV=1	TASK_LOCUS4804	0.3523	1.14709e-05	Down	58.144	57.1	25	25	0.49974	0.550167	0.513339	1.52927	1.50408	1.40341
biological regulation	A0A0R3W4D2	Aha1_N domain-containing protein OS=Taenia asiatica OX=60517 GN=TASK_LOCUS4869 PE=3 SV=1	TASK_LOCUS4869	0.483	0.000933876	Down	40.744	26.7	6	6	0.708026	0.595849	0.650241	1.19769	1.50622	1.34197
biological regulation	A0A0R3W4M5	Proteasome subunit alpha type-6 OS=Taenia asiatica OX=60517 GN=TASK_LOCUS4996 PE=3 SV=1	TASK_LOCUS4996	0.1973	2.11679e-07	Down	27.483	51	10	10	0.332955	0.33396	0.321827	1.60867	1.69402	1.70857
biological regulation	A0A0R3W4P0	Prosaposin a preproprotein(predicted) OS=Taenia asiatica OX=60517 GN=TASK_LOCUS5021 PE=4 SV=1	TASK_LOCUS5021	0.4481	0.00138482	Down	95.385	25.6	17	17	0.714521	0.592196	0.549911	1.4127	1.21441	1.51627
biological regulation	A0A0R3W4Q4	RNA helicase OS=Taenia asiatica OX=60517 GN=TASK_LOCUS5042 PE=3 SV=2	TASK_LOCUS5042	3.8326	5.66106e-05	Up	44.731	28.5	9	9	1.60176	1.57409	1.58259	0.474114	0.400118	0.367338
biological regulation	A0A0R3W4S2	Aldolase_II domain-containing protein OS=Taenia asiatica OX=60517 GN=TASK_LOCUS5061 PE=3 SV=2	TASK_LOCUS5061	3.5223	3.45062e-06	Up	90.83	52.9	28	28	1.52696	1.55953	1.58675	0.447627	0.41503	0.464097
biological regulation	A0A0R3W4Y5	TYR_PHOSPHATASE_2 domain-containing protein OS=Taenia asiatica OX=60517 GN=TASK_LOCUS5145 PE=4 SV=1	TASK_LOCUS5145	13.8483	1.44076e-08	Up	20.968	33.2	3	2	1.82455	1.87547	1.89589	0.138301	0.131611	0.134175
biological regulation	A0A0R3W4Y7	Amidase domain-containing protein OS=Taenia asiatica OX=60517 GN=TASK_LOCUS5148 PE=4 SV=1	TASK_LOCUS5148	51.34	0.000246443	Up	64.951	30.4	12	12	2.5146	2.26654	1.10422	0.035205	0.027675	0.051755
biological regulation	A0A0R3W4Y8	PDZ domain-containing protein OS=Taenia asiatica OX=60517 GN=TASK_LOCUS5149 PE=4 SV=1	TASK_LOCUS5149	5.2503	0.002177	Up	21.269	14.4	3	3	1.60668	1.71739	1.71597	0.349353	0.422016	0.18859
biological regulation	A0A0R3W501	40S ribosomal protein S21 OS=Taenia asiatica OX=60517 GN=TASK_LOCUS5165 PE=3 SV=1	TASK_LOCUS5165	0.573	0.00478425	Down	8.9922	42	3	3	0.640897	0.759531	0.785098	1.13795	1.21427	1.46225
biological regulation	A0A0R3W533	Ras gtpase(predicted) OS=Taenia asiatica OX=60517 GN=TASK_LOCUS5202 PE=3 SV=1	TASK_LOCUS5202	2.2723	0.00432548	Up	21.896	54.6	7	6	1.05074	1.45871	1.65696	0.630571	0.581434	0.621577
biological regulation	A0A0R3W536	Eukaryotic translation initiation factor 4E(predicted) OS=Taenia asiatica OX=60517 GN=TASK_LOCUS5205 PE=3 SV=1	TASK_LOCUS5205	4.3653	0.0016828	Up	22.109	40.1	5	3	1.77758	1.3121	1.79203	0.336635	0.281146	0.500506
biological regulation	A0A0R3W560	Cytochrome-b5 reductase OS=Taenia asiatica OX=60517 GN=TASK_LOCUS5236 PE=3 SV=1	TASK_LOCUS5236	28.7218	2.07289e-06	Up	38.57	50.1	17	17	1.84775	2.16893	1.78145	0.071657	0.070015	0.0602
biological regulation	A0A0R3W5B3	Adenylate kinase isoenzyme 6 homolog OS=Taenia asiatica OX=60517 GN=TASK_LOCUS5299 PE=3 SV=1	TASK_LOCUS5299	1.5146	0.0206759	Up	28.968	24.6	5	5	1.05137	1.10419	1.31628	0.738115		0.790043
biological regulation	A0A0R3W5B5	Ubiquitin-like modifier-activating enzyme ATG7 OS=Taenia asiatica OX=60517 GN=TASK_LOCUS5301 PE=3 SV=2	TASK_LOCUS5301	2.6319	0.0341977	Up	82.776	24.5	9	8	1.44417	1.40222	1.50158	0.87601	0.506768	0.269257
biological regulation	A0A0R3W5D2	Nuclear protein localization protein 4(predicted) OS=Taenia asiatica OX=60517 GN=TASK_LOCUS5320 PE=3 SV=1	TASK_LOCUS5320	2.0667	0.000111902	Up	70.494	26.8	10	10	1.37566	1.22875	1.4391	0.663853	0.643257	0.649369
biological regulation	A0A0R3W5F4	AAA domain-containing protein OS=Taenia asiatica OX=60517 GN=TASK_LOCUS5349 PE=3 SV=2	TASK_LOCUS5349	8.3134	5.17685e-05	Up	46.693	58.6	15	14	1.42802	1.90214	2.02561	0.205918	0.206006	0.232309
biological regulation	A0A0R3W5J0	Agenet-like domain-containing protein OS=Taenia asiatica OX=60517 GN=TASK_LOCUS5388 PE=3 SV=2	TASK_LOCUS5388	4.064	0.0396215	Up	64.278	21.2	9	9	0.790065	1.83723	1.66808	0.438853	0.265769
biological regulation	A0A0R3W5Q4	WD_REPEATS_REGION domain-containing protein OS=Taenia asiatica OX=60517 GN=TASK_LOCUS5465 PE=3 SV=1	TASK_LOCUS5465	3.7772	0.000165812	Up	39.211	46.7	11	10	1.30387	1.51085	1.43518	0.371697		0.3784
biological regulation	A0A0R3W613	Nervana 2(predicted) OS=Taenia asiatica OX=60517 GN=TASK_LOCUS5601 PE=3 SV=1	TASK_LOCUS5601	0.5916	0.021108	Down	23.405	20.7	3	3	0.834397	0.608806	0.787105	1.36464	1.01048	1.39458
biological regulation	A0A0R3W621	Programmed cell death protein 5(predicted) OS=Taenia asiatica OX=60517 GN=TASK_LOCUS5611 PE=3 SV=1	TASK_LOCUS5611	0.4947	0.000632827	Down	13.027	61.9	6	6	0.695338	0.610303	0.680256	1.19175	1.35862	1.46374
biological regulation	A0A0R3W653	CDK regulator involved in ribosome export(predicted) OS=Taenia asiatica OX=60517 GN=TASK_LOCUS5652 PE=3 SV=1	TASK_LOCUS5652	0.2694	0.00316445	Down	27.767	16.1	2	2	0.396925	0.364428		1.71441	1.361	1.16324
biological regulation	A0A0R3W687	Protein mago nashi(predicted) OS=Taenia asiatica OX=60517 GN=TASK_LOCUS5691 PE=3 SV=1	TASK_LOCUS5691	0.2452	0.000155798	Down	16.927	36.3	4	4	0.383	0.408013	0.390632	1.47965	1.93299	1.40571
biological regulation	A0A0R3W693	Sorting nexin OS=Taenia asiatica OX=60517 GN=TASK_LOCUS5702 PE=3 SV=1	TASK_LOCUS5702	9.5449	0.00114042	Up	49.952	23.5	9	9	1.27987	2.67784	1.47328	0.172516	0.244474	0.152008
biological regulation	A0A0R3W6B7	Camp regulated phosphoprotein(predicted) OS=Taenia asiatica OX=60517 GN=TASK_LOCUS5729 PE=3 SV=1	TASK_LOCUS5729	0.4994	5.01626e-05	Down	19.177	11.2	2	2	0.701502	0.620768	0.676116	1.3227	1.31819	1.36072
biological regulation	A0A0R3W6I1	WD_REPEATS_REGION domain-containing protein OS=Taenia asiatica OX=60517 GN=TASK_LOCUS5806 PE=3 SV=2	TASK_LOCUS5806	3.094	3.24644e-05	Up	39.939	58	13	13	1.44718	1.52912	1.55814	0.475242	0.453651	0.536669
biological regulation	A0A0R3W6K2	V-type proton ATPase proteolipid subunit OS=Taenia asiatica OX=60517 GN=TASK_LOCUS5837 PE=3 SV=1	TASK_LOCUS5837	13.8116	0.000246053	Up	15.584	31.2	3	3	1.85414	1.89601	1.84477	0.167775	0.153008	0.084305
biological regulation	A0A0R3W6K3	ATP binding cassette sub family E(predicted) OS=Taenia asiatica OX=60517 GN=TASK_LOCUS5838 PE=4 SV=1	TASK_LOCUS5838	2.0844	9.91608e-05	Up	68.797	23.5	11	11	1.42522	1.26908	1.36046	0.682713	0.65296	0.609573
biological regulation	A0A0R3W6N7	DUF1794 domain-containing protein OS=Taenia asiatica OX=60517 GN=TASK_LOCUS5880 PE=4 SV=1	TASK_LOCUS5880	0.2418	0.00576018	Down	18.293	31.5	4	4	0.266651	0.275876	0.625709	1.59163	1.58421	1.65593
biological regulation	A0A0R3W6Q4	Dynein light chain OS=Taenia asiatica OX=60517 GN=TASK_LOCUS5898 PE=3 SV=1	TASK_LOCUS5898	17.1067	0.00137151	Up	11.489	98.1	13	9	1.67766	1.81747	2.1735	0.0481	0.124832	0.158437
biological regulation	A0A0R3W6S6	Arp2/3 complex 34 kDa subunit OS=Taenia asiatica OX=60517 GN=TASK_LOCUS5921 PE=3 SV=1	TASK_LOCUS5921	2.8444	3.99042e-06	Up	35.3	31.4	9	9	1.49311	1.46258	1.48359	0.513765	0.549479	0.497478
biological regulation	A0A0R3W6T5	Cullin associated NEDD8 dissociated protein 1(predicted) OS=Taenia asiatica OX=60517 GN=TASK_LOCUS5931 PE=3 SV=2	TASK_LOCUS5931	2.4884	6.24908e-05	Up	170.99	26.1	30	30	1.36244	1.42594	1.49162	0.522918	0.60156	0.59552
biological regulation	A0A0R3W6V5	Inorganic diphosphatase OS=Taenia asiatica OX=60517 GN=TASK_LOCUS5957 PE=3 SV=1	TASK_LOCUS5957	0.2381	0.000142576	Down	27.84	57.6	12	12	0.330665	0.450921	0.372226	1.51746	1.56409	1.76464
biological regulation	A0A0R3W707	Peptidase_S8 domain-containing protein OS=Taenia asiatica OX=60517 GN=TASK_LOCUS6020 PE=4 SV=2	TASK_LOCUS6020	1.7742	0.0195336	Up	199.82	12.3	13	13	1.47493	1.31414	1.04813	0.574935	0.853715	0.734139
biological regulation	A0A0R3W737	Lipoma preferred partner(predicted) OS=Taenia asiatica OX=60517 GN=TASK_LOCUS6059 PE=4 SV=1	TASK_LOCUS6059	3.2505	0.0111445	Up	46.535	32.7	8	7	1.55302	1.29997	1.29606	0.313306		0.537647
biological regulation	A0A0R3W7B6	Annexin OS=Taenia asiatica OX=60517 GN=TASK_LOCUS6160 PE=3 SV=1	TASK_LOCUS6160	1.6476	8.821e-05	Up	37.568	61.8	20	18	1.29446	1.21785	1.2215	0.780588	0.764939	0.720659
biological regulation	A0A0R3W7C8	Peptidase_M24 domain-containing protein OS=Taenia asiatica OX=60517 GN=TASK_LOCUS6174 PE=3 SV=1	TASK_LOCUS6174	3.5199	0.00460978	Up	47.935	19.2	8	8	1.90577	1.77431	0.992459	0.410518	0.489926	0.427016
biological regulation	A0A0R3W7K4	Phosphatase 2a inhibitor i2pp2a(predicted) OS=Taenia asiatica OX=60517 GN=TASK_LOCUS6264 PE=3 SV=1	TASK_LOCUS6264	6.7843	3.3678e-05	Up	33.95	45.9	11	11	1.77735	1.75792	1.69395	0.214723	0.295459	0.2606
biological regulation	A0A0R3W7K5	Abhydrolase_2 domain-containing protein OS=Taenia asiatica OX=60517 GN=TASK_LOCUS6265 PE=3 SV=1	TASK_LOCUS6265	3.6438	0.0499411	Up	28.063	14.7	3	3	1.41596	1.44235	1.36838	0.599905	0.173399
biological regulation	A0A0R3W7L6	Thioredoxin peroxidase(predicted) OS=Taenia asiatica OX=60517 GN=TASK_LOCUS6278 PE=4 SV=1	TASK_LOCUS6278	0.3794	4.62873e-05	Down	42.997	52.2	24	24	0.602307	0.530605	0.599976	1.59962	1.52589	1.44161
biological regulation	A0A0R3W7R2	Phosphoacetylglucosamine mutase(predicted) OS=Taenia asiatica OX=60517 GN=TASK_LOCUS6337 PE=3 SV=2	TASK_LOCUS6337	9.4379	0.00161006	Up	71.542	34	13	13	2.48161	1.12538	1.81819	0.266268	0.156107	0.152451
biological regulation	A0A0R3W7Z5	60S ribosomal protein L13 OS=Taenia asiatica OX=60517 GN=TASK_LOCUS6439 PE=3 SV=1	TASK_LOCUS6439	4.8588	0.0130678	Up	23.381	13.9	3	3	1.72094	0.894877	1.78092		0.306137	0.297127
biological regulation	A0A0R3W823	Protein disulfide isomerase A6(predicted) OS=Taenia asiatica OX=60517 GN=TASK_LOCUS6470 PE=3 SV=3	TASK_LOCUS6470	1.7804	2.82616e-05	Up	46.339	35.3	10	10	1.25145	1.27551	1.31511	0.714765	0.693349	0.749822
biological regulation	A0A0R3W858	26S proteasome regulatory subunit 7 OS=Taenia asiatica OX=60517 GN=TASK_LOCUS6522 PE=3 SV=1	TASK_LOCUS6522	6.2579	0.0094667	Up	48.214	49	15	15	1.82369	1.80582	1.5438	0.506419	0.116873	0.203399
biological regulation	A0A0R3W8I4	DnaJ subfamily A(predicted) OS=Taenia asiatica OX=60517 GN=TASK_LOCUS6672 PE=3 SV=1	TASK_LOCUS6672	2.4837	2.5352e-05	Up	44.03	41.4	14	14	1.42789	1.4127	1.43713	0.566217	0.537337	0.618729
biological regulation	A0A0R3W8Q0	Leucine zipper-EF-hand-containing transmembrane protein 1 OS=Taenia asiatica OX=60517 GN=TASK_LOCUS6756 PE=3 SV=1	TASK_LOCUS6756	5.7627	0.000180895	Up	80.925	30	18	18	1.67428	1.9188	1.51969	0.341089	0.311603	0.234532
biological regulation	A0A0R3W8Q1	FERM domain-containing protein OS=Taenia asiatica OX=60517 GN=TASK_LOCUS6758 PE=4 SV=1	TASK_LOCUS6758	6.8184	1.79881e-07	Up	78.622	26.3	16	16	1.79554	1.74045	1.69659	0.249175	0.252741	0.265503
biological regulation	A0A0R3W8Q2	MPN domain-containing protein OS=Taenia asiatica OX=60517 GN=TASK_LOCUS6759 PE=4 SV=1	TASK_LOCUS6759	6.679	0.00112246	Up	36.952	43.1	9	9	1.8773	1.35567	1.31325	0.237919	0.215861
biological regulation	A0A0R3W8T8	Maspardin(predicted) OS=Taenia asiatica OX=60517 GN=TASK_LOCUS6807 PE=4 SV=1	TASK_LOCUS6807	3.3717	1.75426e-06	Up	19.877	44.3	5	5	1.52814	1.58762	1.51179	0.478944	0.451735	0.441775
biological regulation	A0A0R3W8X7	Coatomer subunit beta OS=Taenia asiatica OX=60517 GN=TASK_LOCUS6856 PE=4 SV=1	TASK_LOCUS6856	5.8863	6.27904e-06	Up	118.46	33.9	26	26	1.64105	1.73083	1.75683	0.318808	0.265548	0.286937
biological regulation	A0A0R3W8Y6	Tyrosine protein kinase otk(predicted) OS=Taenia asiatica OX=60517 GN=TASK_LOCUS6868 PE=4 SV=2	TASK_LOCUS6868	0.4469	5.48864e-05	Down	124.22	12.1	9	9	0.592048	0.650736	0.610293	1.28935	1.41442	1.44315
biological regulation	A0A0R3W936	Protein transport protein sec24c(predicted) OS=Taenia asiatica OX=60517 GN=TASK_LOCUS6930 PE=4 SV=1	TASK_LOCUS6930	20.6123	0.000662937	Up	111.82	39.7	23	23	1.96149	2.35303	1.40787	0.089089	0.137175	0.051356
biological regulation	A0A0R3W994	Vacuolar protein sorting-associated protein 28 homolog OS=Taenia asiatica OX=60517 GN=TASK_LOCUS7003 PE=3 SV=1	TASK_LOCUS7003	2.2701	0.000812718	Up	13.209	53.8	4	4	1.26577	1.55572	1.34372	0.666911	0.535253	0.632618
biological regulation	A0A0R3W9A6	Syntaxin-binding protein(predicted) OS=Taenia asiatica OX=60517 GN=TASK_LOCUS7019 PE=3 SV=1	TASK_LOCUS7019	7.8012	0.000352304	Up	76.823	25.4	11	11	1.63092	1.87258	1.81477	0.275407	0.154395	0.251922
biological regulation	A0A0R3W9H0	RuvB-like helicase OS=Taenia asiatica OX=60517 GN=TASK_LOCUS7098 PE=3 SV=1	TASK_LOCUS7098	4.6044	0.00172032	Up	51.987	28.9	9	9	1.32516	1.57601	1.46645	0.262595		0.369787
biological regulation	A0A0R3W9I7	GDP-D-mannose dehydratase OS=Taenia asiatica OX=60517 GN=TASK_LOCUS7118 PE=3 SV=1	TASK_LOCUS7118	2.6695	0.00861928	Up	40.106	32.9	9	9	1.41952	1.45536	1.49003	0.341813	0.643824	0.649449
biological regulation	A0A0R3W9K2	Echinoderm microtubule associated protein1(predicted) OS=Taenia asiatica OX=60517 GN=TASK_LOCUS7139 PE=3 SV=1	TASK_LOCUS7139	0.4218	1.31702e-06	Down	71.593	17.7	8	8	0.593986	0.607272	0.578764	1.42662	1.37179	1.42157
biological regulation	A0A0R3W9L4	Actin-related protein 2/3 complex subunit 5 OS=Taenia asiatica OX=60517 GN=TASK_LOCUS7154 PE=3 SV=1	TASK_LOCUS7154	0.3329	3.13656e-05	Down	22.724	23.6	3	2	0.478421	0.506076	0.514189	1.36671	1.52652	1.60808
biological regulation	A0A0R3W9U2	COP9 signalosome complex subunit 4 OS=Taenia asiatica OX=60517 GN=TASK_LOCUS7251 PE=3 SV=1	TASK_LOCUS7251	3.6217	1.03066e-06	Up	46.834	27.8	7	7	1.50396	1.55473	1.64309	0.43581	0.429061	0.433347
biological regulation	A0A0R3W9U5	J domain-containing protein OS=Taenia asiatica OX=60517 GN=TASK_LOCUS7254 PE=4 SV=2	TASK_LOCUS7254	7.5623	0.0214169	Up	303.63	13	23	23	2.05048	1.72727	0.817171	0.131456	0.273615
biological regulation	A0A0R3W9V0	Lupus La protein(predicted) OS=Taenia asiatica OX=60517 GN=TASK_LOCUS7261 PE=4 SV=1	TASK_LOCUS7261	0.5807	0.00207044	Down	42.817	31.3	10	9	0.710159	0.719603	0.774446	1.4299	1.11909	1.2468
biological regulation	A0A0R3W9V9	NSFL1 cofactor p47 OS=Taenia asiatica OX=60517 GN=TASK_LOCUS7274 PE=4 SV=1	TASK_LOCUS7274	0.6144	0.000566641	Down	44.866	32.7	8	8	0.709935	0.768854	0.804608	1.31881	1.18634	1.21146
biological regulation	A0A0R3W9W9	Rho GDP-dissociation inhibitor(predicted) OS=Taenia asiatica OX=60517 GN=TASK_LOCUS7288 PE=3 SV=1	TASK_LOCUS7288	6.8167	0.00205256	Up	21.703	73.3	12	12	2.16317	1.69474	1.3745	0.298552	0.318996	0.150038
biological regulation	A0A0R3WA13	UBIQUITIN_CONJUGAT_2 domain-containing protein OS=Taenia asiatica OX=60517 GN=TASK_LOCUS7344 PE=4 SV=1	TASK_LOCUS7344	0.3105	3.56207e-06	Down	49.399	28.8	8	8	0.446691	0.492795	0.482077	1.53538	1.55513	1.48793
biological regulation	A0A0R3WA32	Dynactin subunit(predicted) OS=Taenia asiatica OX=60517 GN=TASK_LOCUS7365 PE=3 SV=1	TASK_LOCUS7365	0.4843	1.65285e-05	Down	47.19	49.9	17	16	0.660128	0.648758	0.648889	1.31346	1.42641	1.30235
biological regulation	A0A0R3WA35	T-complex protein 1 subunit gamma OS=Taenia asiatica OX=60517 GN=TASK_LOCUS7370 PE=3 SV=1	TASK_LOCUS7370	2.2214	5.07137e-05	Up	59.052	49.5	20	20	1.48277	1.32289	1.33178	0.641624	0.626161	0.594773
biological regulation	A0A0R3WA57	40S ribosomal protein S2 OS=Taenia asiatica OX=60517 GN=TASK_LOCUS7401 PE=3 SV=1	TASK_LOCUS7401	58.8719	0.0003523	Up	28.452	43	12	12	1.88266	2.01873	1.99839	0.053071	0.014785	0.032358
biological regulation	A0A0R3WA62	Guanine nucleotide exchange factor mss4(predicted) OS=Taenia asiatica OX=60517 GN=TASK_LOCUS7407 PE=4 SV=1	TASK_LOCUS7407	0.589	0.000351542	Down	10.643	31.6	2	2	0.770023	0.768551	0.8068		1.36331	1.29131
biological regulation	A0A0R3WA80	Phenylalanyl-tRNA synthetase beta subunit OS=Taenia asiatica OX=60517 GN=TASK_LOCUS7429 PE=3 SV=2	TASK_LOCUS7429	1.8623	0.00904852	Up	64.8	23.8	10	10	1.01375	1.31743	1.57262	0.699749	0.687032	0.70942
biological regulation	A0A0R3WA82	Glutaredoxin domain-containing protein OS=Taenia asiatica OX=60517 GN=TASK_LOCUS7432 PE=4 SV=1	TASK_LOCUS7432	0.1863	1.34825e-05	Down	20.562	27.2	5	5	0.330292	0.308802	0.303131	1.85825	1.68802	1.51151
biological regulation	A0A0R3WA84	Splicing factor arginine:serine rich 4(predicted) OS=Taenia asiatica OX=60517 GN=TASK_LOCUS7434 PE=3 SV=1	TASK_LOCUS7434	3.5139	0.000227423	Up	41.081	14.1	5	5	1.48593	1.50991	1.67495	0.414562	0.526764	0.387894
biological regulation	A0A0R3WA86	LIM domain-containing protein OS=Taenia asiatica OX=60517 GN=TASK_LOCUS7437 PE=4 SV=1	TASK_LOCUS7437	1.9838	0.000157594	Up	41.243	50.1	12	12	1.33308	1.35715	1.29891	0.660354	0.61978	0.730733
biological regulation	A0A0R3WA89	Proteasome subunit alpha type OS=Taenia asiatica OX=60517 GN=TASK_LOCUS7441 PE=3 SV=3	TASK_LOCUS7441	0.2347	2.64581e-05	Down	28.359	54.3	14	14	0.347854	0.420818	0.371845	1.51847	1.6171	1.72392
biological regulation	A0A0R3WAP4	Golgi phosphoprotein 3(predicted) OS=Taenia asiatica OX=60517 GN=TASK_LOCUS7639 PE=3 SV=1	TASK_LOCUS7639	3.8201	0.00330022	Up	31.515	39.4	8	8	1.20384	1.6304	1.92098	0.519378	0.430013	0.295392
biological regulation	A0A0R3WAW4	Myosin-2 essential light chain(predicted) OS=Taenia asiatica OX=60517 GN=TASK_LOCUS7726 PE=4 SV=1	TASK_LOCUS7726	0.538	5.33391e-05	Down	16.6	84.9	11	11	0.734323	0.656576	0.707891	1.31999	1.3005	1.28072
biological regulation	A0A0R3WAW5	40S ribosomal protein S20 OS=Taenia asiatica OX=60517 GN=TASK_LOCUS7728 PE=3 SV=1	TASK_LOCUS7728	31.4458	0.000138053	Up	13.484	39.3	4	4	1.88543	1.94592	1.98373	0.07424	0.07484	0.035844
biological regulation	A0A0R3WB40	Oxysterol-binding protein OS=Taenia asiatica OX=60517 GN=TASK_LOCUS7822 PE=3 SV=1	TASK_LOCUS7822	1.941	0.00226793	Up	138.37	22.6	19	19	1.46384	1.24897	1.24705	0.792651	0.629808	0.617675
biological regulation	A0A0R3WB89	Acetyl coenzyme A acetyltransferase cytosolic(predicted) OS=Taenia asiatica OX=60517 GN=TASK_LOCUS7890 PE=3 SV=2	TASK_LOCUS7890	0.3455	0.000182366	Down	98.755	16.3	7	7	0.463762	0.530206	0.546691	1.6159	1.52817	1.31527
biological regulation	A0A0R3WB91	PDZ domain-containing protein OS=Taenia asiatica OX=60517 GN=TASK_LOCUS7892 PE=3 SV=1	TASK_LOCUS7892	2.3315	0.000115544	Up	134.51	5.9	5	5	1.47564	1.25812	1.46524	0.626603	0.587111	0.587278
biological regulation	A0A0R3WBQ6	WD40 repeat and fyve domain containing protein(predicted) OS=Taenia asiatica OX=60517 GN=TASK_LOCUS8087 PE=4 SV=1	TASK_LOCUS8087	0.4334	0.000370617	Down	42.716	35	9	9	0.585053	0.613242	0.615792	1.26671	1.31659	1.60261
biological regulation	A0A0R3WBU0	ATPase ASNA1 homolog OS=Taenia asiatica OX=60517 GN=TASK_LOCUS8125 PE=3 SV=1	TASK_LOCUS8125	1.9215	0.000552632	Up	38.963	49.7	10	10	1.33908	1.33002	1.27719	0.726777	0.726651	0.600278
biological regulation	A0A0R3WBY1	Cofilin/actin-depolymerizing factor(predicted) OS=Taenia asiatica OX=60517 GN=TASK_LOCUS8174 PE=3 SV=1	TASK_LOCUS8174	0.4428	0.000961645	Down	28.933	52.4	15	15	0.521283	0.702161	0.617859	1.46892	1.28902	1.40075
biological regulation	A0A0R3WC35	RNA-binding protein 8A OS=Taenia asiatica OX=60517 GN=TASK_LOCUS8243 PE=3 SV=1	TASK_LOCUS8243	0.1856	9.01878e-06	Down	21.765	61.1	9	9	0.311166	0.318534	0.309661	1.82791	1.72998	1.50275
biological regulation	A0A0R3WC44	Phosphatidylinositol transfer protein alpha OS=Taenia asiatica OX=60517 GN=TASK_LOCUS8253 PE=4 SV=1	TASK_LOCUS8253	0.4869	0.0127155	Down	30.869	30.6	8	8	0.620992	0.576499	0.767365	1.07014	1.24222	1.72278
biological regulation	A0A0R3WC77	Thioredoxin domain-containing protein 17 OS=Taenia asiatica OX=60517 GN=TASK_LOCUS8295 PE=4 SV=1	TASK_LOCUS8295	0.3591	0.0272368	Down	13.586	38.1	4	4	0.677322	0.265189	0.64282	1.32863	1.29272	1.79332
biological regulation	A0A0R3WC83	Uncharacterized protein OS=Taenia asiatica OX=60517 GN=TASK_LOCUS8303 PE=3 SV=1	TASK_LOCUS8303	2.6041	0.00100213	Up	44.22	28.1	9	9	1.37366	1.72571	1.23586	0.502922	0.56775	0.59409
biological regulation	A0A0R3WC84	Isocitrate dehydrogenase [NADP] OS=Taenia asiatica OX=60517 GN=TASK_LOCUS8304 PE=3 SV=1	TASK_LOCUS8304	41.559	0.000591587	Up	46.132	35.9	12	12	1.57577	1.69946	1.64583	0.051916	0.027025
biological regulation	A0A0R3WCB7	SAP domain-containing protein OS=Taenia asiatica OX=60517 GN=TASK_LOCUS8341 PE=4 SV=2	TASK_LOCUS8341	2.4334	2.06472e-05	Up	103.28	26.9	17	17	1.43214	1.38365	1.43669	0.567005	0.555314	0.625202
biological regulation	A0A0R3WCD0	60S ribosomal protein L6 OS=Taenia asiatica OX=60517 GN=TASK_LOCUS8356 PE=3 SV=1	TASK_LOCUS8356	0.074	3.95663e-05	Down	218.08	8.8	13	11	0.137982	0.141276	0.134077	1.79604	1.47425	2.31637
biological regulation	A0A0R3WCF4	Guanine nucleotide binding protein Gs subunit(predicted) OS=Taenia asiatica OX=60517 GN=TASK_LOCUS8383 PE=3 SV=1	TASK_LOCUS8383	7.9112	5.36079e-05	Up	44.089	33.8	10	9	1.87332	1.60313	1.85024	0.25703	0.233996	0.182284
biological regulation	A0A0R3WCF8	HATPase_c domain-containing protein OS=Taenia asiatica OX=60517 GN=TASK_LOCUS8388 PE=3 SV=2	TASK_LOCUS8388	4.41	0.00567844	Up	85.926	38.8	28	27	1.57417	1.77987	1.53691	0.539121	0.367414	0.202521
biological regulation	A0A0R3WCK6	Alpha-mann_mid domain-containing protein OS=Taenia asiatica OX=60517 GN=TASK_LOCUS8443 PE=3 SV=1	TASK_LOCUS8443	0.3033	0.000426467	Down	130.12	3.9	3	3		0.400012	0.440991	1.29487	1.50994	1.35419
biological regulation	A0A0R3WCQ1	DnaJ Hsp40 subfamily C member(predicted) OS=Taenia asiatica OX=60517 GN=TASK_LOCUS8496 PE=4 SV=2	TASK_LOCUS8496	2.3892	0.0255665	Up	56.565	17.5	6	6	1.4455	1.50445	0.959268		0.478033	0.612753
biological regulation	A0A0R3WCQ7	NEDD8-activating enzyme E1 regulatory subunit OS=Taenia asiatica OX=60517 GN=TASK_LOCUS8503 PE=3 SV=1	TASK_LOCUS8503	0.4068	3.32455e-07	Down	64.881	23.1	8	8	0.57362	0.579306	0.582162	1.45736	1.41335	1.39421
biological regulation	A0A0R3WCS9	Syntaxin-binding protein(predicted) OS=Taenia asiatica OX=60517 GN=TASK_LOCUS8526 PE=3 SV=1	TASK_LOCUS8526	4.5105	0.00512096	Up	80.206	18.5	9	9	1.69577	1.13159	1.52878		0.266072	0.377778
biological regulation	A0A0R3WCT7	Peptidylprolyl isomerase OS=Taenia asiatica OX=60517 GN=TASK_LOCUS8536 PE=4 SV=1	TASK_LOCUS8536	0.4665	5.65118e-05	Down	47.42	34	12	12	0.632573	0.654819	0.621251	1.3129	1.30508	1.47337
biological regulation	A0A0R3WCX3	Superoxide dismutase [Cu-Zn] OS=Taenia asiatica OX=60517 GN=TASK_LOCUS8583 PE=3 SV=1	TASK_LOCUS8583	0.0999	2.21193e-07	Down	15.018	56.2	7	7	0.18771	0.185518	0.17154	1.83837	1.76527	1.85159
biological regulation	A0A0R3WCX5	Ankyrin-2(predicted) OS=Taenia asiatica OX=60517 GN=TASK_LOCUS8585 PE=4 SV=1	TASK_LOCUS8585	2.779	0.00051627	Up	66.124	44.2	19	19	1.54017	1.4454	1.4267	0.619481	0.441117	0.527134
biological regulation	A0A0R3WCY5	Carbonic anhydrase OS=Taenia asiatica OX=60517 GN=TASK_LOCUS8598 PE=3 SV=1	TASK_LOCUS8598	0.177	9.89954e-06	Down	26.908	45.2	10	10	0.281573	0.293616	0.327143	1.74802	1.55739	1.79226
biological regulation	A0A0R3WD12	GB1/RHD3-type G domain-containing protein OS=Taenia asiatica OX=60517 GN=TASK_LOCUS8634 PE=3 SV=1	TASK_LOCUS8634	13.5053	0.00136213	Up	56.439	55.3	18	18	2.59656	1.45806	1.53173	0.149884	0.075237	0.18852
biological regulation	A0A0R3WD16	Protein transport protein SEC23 OS=Taenia asiatica OX=60517 GN=TASK_LOCUS8639 PE=3 SV=1	TASK_LOCUS8639	2.0785	2.05181e-07	Up	85.228	28.6	14	14	1.35469	1.32958	1.36672	0.645878	0.645971	0.657162
biological regulation	A0A0R3WD23	Tryptophanyl-tRNA synthetase OS=Taenia asiatica OX=60517 GN=TASK_LOCUS8649 PE=3 SV=1	TASK_LOCUS8649	3.1525	0.028322	Up	40.906	59.1	14	14	1.70849	1.40854	1.43805	0.20669	0.528885	0.709345
biological regulation	A0A0R3WD39	Hsp90 chaperone protein kinase-targeting subunit OS=Taenia asiatica OX=60517 GN=TASK_LOCUS8665 PE=3 SV=1	TASK_LOCUS8665	0.4405	2.79628e-05	Down	51.659	25.3	9	9	0.593367	0.634376	0.607117	1.4465	1.30017	1.41847
biological regulation	A0A0R3WD70	Leucyl-tRNA synthetase OS=Taenia asiatica OX=60517 GN=TASK_LOCUS8701 PE=3 SV=1	TASK_LOCUS8701	1.7372	0.000167308	Up	139.96	19.1	15	14	1.2695	1.31234	1.22615	0.749798	0.762041	0.680168
biological regulation	A0A0R3WD72	V-type proton ATPase subunit OS=Taenia asiatica OX=60517 GN=TASK_LOCUS8704 PE=3 SV=1	TASK_LOCUS8704	2.3098	0.00468709	Up	40.731	32.2	8	8	1.40342	1.41688	1.36691	0.797624	0.505815	0.509355
biological regulation	A0A0R3WDB8	Tyrosine-protein phosphatase domain-containing protein OS=Taenia asiatica OX=60517 GN=TASK_LOCUS8755 PE=4 SV=1	TASK_LOCUS8755	0.5965	0.000498704	Down	41.08	39.7	8	8	0.705423	0.729921	0.806457	1.32114	1.19075	1.24631
biological regulation	A0A0R3WDE1	EF1_GNE domain-containing protein OS=Taenia asiatica OX=60517 GN=TASK_LOCUS8781 PE=3 SV=1	TASK_LOCUS8781	2.336	0.00123058	Up	18.717	18.1	2	2	1.69086	1.22407	1.28652	0.581116	0.591929	0.625498
biological regulation	A0A0R3WDE3	Severin(predicted) OS=Taenia asiatica OX=60517 GN=TASK_LOCUS8783 PE=4 SV=2	TASK_LOCUS8783	0.6649	3.7369e-05	Down	43.365	22.1	7	7	0.795089	0.816624	0.784487	1.24025	1.19097	1.17258
biological regulation	A0A0R3WDE4	Gelsolin-like domain-containing protein OS=Taenia asiatica OX=60517 GN=TASK_LOCUS8785 PE=4 SV=1	TASK_LOCUS8785	1.6292	2.66052e-06	Up	42.149	24.2	11	11	1.22168	1.24452	1.25172	0.772507	0.746001	0.763566
biological regulation	A0A0R3WDF3	PCI domain-containing protein OS=Taenia asiatica OX=60517 GN=TASK_LOCUS8794 PE=3 SV=1	TASK_LOCUS8794	3.5976	7.53952e-05	Up	56.935	17.6	5	5	1.56705	1.5728	1.55513	0.370822	0.468248	0.465951
biological regulation	A0A0R3WDG2	Eukaryotic translation initiation factor 3 subunit D OS=Taenia asiatica OX=60517 GN=TASK_LOCUS8805 PE=3 SV=1	TASK_LOCUS8805	2.546	0.0324361	Up	67.648	33.5	12	12	1.04135	1.10274	2.16387	0.552345	0.42337	0.716314
biological regulation	A0A0R3WDI1	NAC-A/B domain-containing protein OS=Taenia asiatica OX=60517 GN=TASK_LOCUS8826 PE=4 SV=1	TASK_LOCUS8826	2.3837	0.0316548	Up	23.088	26.2	4	4	1.46702	1.4199	1.33988	0.380466	0.969069	0.423667
biological regulation	A0A0R3WDI8	Protein disulfide-isomerase OS=Taenia asiatica OX=60517 GN=TASK_LOCUS8833 PE=3 SV=1	TASK_LOCUS8833	0.6222	1.94853e-05	Down	81.565	19.8	11	11	0.757827	0.754835	0.788626	1.23582	1.20047	1.26242
biological regulation	A0A0R3WDP8	Triosephosphate isomerase OS=Taenia asiatica OX=60517 GN=TASK_LOCUS8901 PE=3 SV=1	TASK_LOCUS8901	0.6303	1.15703e-05	Down	25.444	70.3	15	15	0.755834	0.767642	0.796232	1.22811	1.2098	1.24238
biological regulation	A0A0R3WDS0	Archease domain-containing protein OS=Taenia asiatica OX=60517 GN=TASK_LOCUS8924 PE=3 SV=1	TASK_LOCUS8924	0.1119	0.00771901	Down	17.749	29.7	4	4	0.265551	0.273469	0.064819	1.99658	1.72026	1.67932
biological regulation	A0A0R3WDV0	Programmed cell death protein 4 OS=Taenia asiatica OX=60517 GN=TASK_LOCUS8960 PE=3 SV=1	TASK_LOCUS8960	3.4864	0.00522088	Up	55.338	35.2	13	13	1.83539	1.42258	1.40465	0.518514	0.540834	0.278035
biological regulation	A0A0R3WDX4	Asparagine--tRNA ligase OS=Taenia asiatica OX=60517 GN=TASK_LOCUS8988 PE=3 SV=1	TASK_LOCUS8988	1.9804	0.000440977	Up	61.548	46.6	19	19	1.39482	1.29848	1.29354	0.655044	0.610219	0.747899
biological regulation	A0A0R3WE21	Annexin OS=Taenia asiatica OX=60517 GN=TASK_LOCUS9043 PE=3 SV=1	TASK_LOCUS9043	0.4982	6.4883e-06	Down	41.228	47.3	21	21	0.668877	0.647347	0.678948	1.34238	1.29131	1.37113
biological regulation	A0A0R3WE27	Tropomodulin(predicted) OS=Taenia asiatica OX=60517 GN=TASK_LOCUS9050 PE=4 SV=1	TASK_LOCUS9050	0.3891	9.58767e-05	Down	42.855	40.7	17	17	0.558375	0.589064	0.533325	1.38151	1.59317	1.34456
biological regulation	A0A0R3WE47	Clathrin heavy chain OS=Taenia asiatica OX=60517 GN=TASK_LOCUS9074 PE=3 SV=1	TASK_LOCUS9074	2.8265	9.32008e-06	Up	191.22	65.4	83	83	1.45926	1.53015	1.44258	0.553991	0.496232	0.517787
biological regulation	A0A0R3WE70	5'-AMP-activated protein kinase subunit gamma-2(predicted) OS=Taenia asiatica OX=60517 GN=TASK_LOCUS9101 PE=4 SV=1	TASK_LOCUS9101	6.0872	9.83776e-05	Up	40.66	42.1	11	11	1.48162	2.02623	1.64556	0.32285	0.260756	0.262987
biological regulation	A0A0R3WE86	Heat shock protein 70(predicted) OS=Taenia asiatica OX=60517 GN=TASK_LOCUS9119 PE=3 SV=1	TASK_LOCUS9119	17.2517	2.24246e-05	Up	70.425	51.3	29	29	1.8627	1.75751	2.05105	0.110357	0.087294	0.131085
biological regulation	A0A0R3WE93	RNA-splicing ligase RtcB homolog OS=Taenia asiatica OX=60517 GN=TASK_LOCUS9126 PE=3 SV=1	TASK_LOCUS9126	9.3353	0.000392788	Up	55.583	57	15	15	1.73146	1.85584	1.83216	0.187205	0.129229	0.264103
biological regulation	A0A0R3WEA5	FBPase_C domain-containing protein OS=Taenia asiatica OX=60517 GN=TASK_LOCUS9139 PE=4 SV=1	TASK_LOCUS9139	0.1213	1.21794e-07	Down	6.235	47.4	4	4	0.210222	0.213	0.225992	1.74189	1.80125	1.80764
biological regulation	A0A0R3WEB6	Aminotran_1_2 domain-containing protein OS=Taenia asiatica OX=60517 GN=TASK_LOCUS9151 PE=3 SV=1	TASK_LOCUS9151	12.8512	0.000165852	Up	44.949	35.1	12	12	1.41889	2.04301	2.10493	0.174928	0.109463	0.148786
biological regulation	A0A0R3WED7	WD_REPEATS_REGION domain-containing protein OS=Taenia asiatica OX=60517 GN=TASK_LOCUS9175 PE=4 SV=1	TASK_LOCUS9175	9.9202	3.04602e-05	Up	35.609	66.2	12	12	1.762	1.87979	1.80877	0.163572	0.224654	0.161215
biological regulation	A0A0R3WEG9	N ethylmaleimide sensitive factor attachment(predicted) OS=Taenia asiatica OX=60517 GN=TASK_LOCUS9216 PE=3 SV=1	TASK_LOCUS9216	2.0005	5.55647e-06	Up	32.878	52.6	11	11	1.366	1.32166	1.31266	0.690356	0.654557	0.654766
biological regulation	A0A0R3WEH3	Sodium/potassium-transporting ATPase subunit alpha OS=Taenia asiatica OX=60517 GN=TASK_LOCUS9220 PE=3 SV=1	TASK_LOCUS9220	4.3612	2.04285e-07	Up	112.13	55.1	43	42	1.61384	1.67799	1.58902	0.365043	0.380089	0.374016
biological regulation	A0A0R3WEP8	Proteasome subunit alpha type-1 OS=Taenia asiatica OX=60517 GN=TASK_LOCUS9306 PE=3 SV=1	TASK_LOCUS9306	0.4909	6.07897e-06	Down	67.244	26.8	13	13	0.644618	0.667723	0.663228	1.39458	1.32213	1.30773
biological regulation	A0A0R3WEQ8	Ras-related protein Rab-27A(predicted) OS=Taenia asiatica OX=60517 GN=TASK_LOCUS9317 PE=4 SV=1	TASK_LOCUS9317	6.336	1.57369e-05	Up	25.746	35.2	5	5	1.75126	1.84431	1.58655	0.245991	0.269161	0.302728
biological regulation	A0A0R3WEW5	AP-1 complex subunit gamma OS=Taenia asiatica OX=60517 GN=TASK_LOCUS9380 PE=3 SV=2	TASK_LOCUS9380	1.8549	0.0265825	Up	101.54	17.1	9	9	1.51667	1.0688	1.09259	0.683578	0.638356
biological regulation	A0A0R3WEX8	Ubiquitin-like modifier-activating enzyme 5 OS=Taenia asiatica OX=60517 GN=TASK_LOCUS9394 PE=3 SV=1	TASK_LOCUS9394	3.2841	0.00532425	Up	44.38	24	6	6	1.1505	1.68437	1.32141	0.379772		0.46395
biological regulation	A0A0R3WF31	SH3 domain-containing protein OS=Taenia asiatica OX=60517 GN=TASK_LOCUS9458 PE=4 SV=1	TASK_LOCUS9458	0.5359	5.58331e-05	Down	48.818	17.3	5	5	0.665473	0.70115	0.726992	1.26266	1.28142	1.3623
biological regulation	A0A0R3WF54	Ubiquitin-like domain-containing protein OS=Taenia asiatica OX=60517 GN=TASK_LOCUS9487 PE=4 SV=1	TASK_LOCUS9487	0.5182	0.000749601	Down	48.276	29.5	9	9	0.65135	0.736997	0.659675	1.33307	1.44106	1.17785
biological regulation	A0A0R3WF55	WD_REPEATS_REGION domain-containing protein OS=Taenia asiatica OX=60517 GN=TASK_LOCUS9488 PE=4 SV=1	TASK_LOCUS9488	1.8059	0.00289403	Up	121.28	34.5	21	20	1.25068	1.22846	1.38252	0.630605	0.67402	0.83371
biological regulation	A0A0R3WF56	UBIQUITIN_CONJUGAT_2 domain-containing protein OS=Taenia asiatica OX=60517 GN=TASK_LOCUS9489 PE=4 SV=1	TASK_LOCUS9489	0.488	0.000897915	Down	22.46	28.1	3	3	0.646712	0.62527	0.695888	1.36753	1.50025	1.16434
biological regulation	A0A0R3WFC2	Tubulin polymerization promoting protein family(predicted) OS=Taenia asiatica OX=60517 GN=TASK_LOCUS9566 PE=3 SV=1	TASK_LOCUS9566	0.5318	0.000173748	Down	18.244	38.2	7	7	0.741511	0.670861	0.670754	1.38662	1.24005	1.2902
biological regulation	A0A0R3WFI0	PUR alpha protein(predicted) OS=Taenia asiatica OX=60517 GN=TASK_LOCUS9624 PE=3 SV=1	TASK_LOCUS9624	0.5816	0.0402008	Down	35.091	11.6	4	4	0.885599	0.485312	0.835424	1.30791	1.25571	1.23004
biological regulation	A0A0R3WFL4	Calnexin(predicted) OS=Taenia asiatica OX=60517 GN=TASK_LOCUS9658 PE=3 SV=1	TASK_LOCUS9658	2.9721	0.00481746	Up	55.635	33.6	12	12	1.34839	1.26567	1.87541	0.583879	0.365029	0.561628
biological regulation	A0A0R3WFN6	F-actin-capping protein subunit beta OS=Taenia asiatica OX=60517 GN=TASK_LOCUS9680 PE=3 SV=1	TASK_LOCUS9680	2.4757	0.000144461	Up	30.879	51.3	9	9	1.42633	1.44498	1.40242	0.507899	0.587811	0.630564
biological regulation	A0A0R3WFS6	Phospholipid scramblase OS=Taenia asiatica OX=60517 GN=TASK_LOCUS9720 PE=3 SV=1	TASK_LOCUS9720	2.1234	0.0235347	Up	32.747	20.9	3	3	1.91099	1.09261	1.07544	0.608954	0.733418	0.578593
biological regulation	A0A0R3WFU3	GOLD domain-containing protein OS=Taenia asiatica OX=60517 GN=TASK_LOCUS9737 PE=3 SV=1	TASK_LOCUS9737	9.1904	6.81514e-08	Up	23.71	23.6	4	4	1.81409	1.79362	1.8035	0.187469	0.200819	0.200504
biological regulation	A0A0R3WG70	UDP N acetylhexosamine pyrophosphorylase(predicted) OS=Taenia asiatica OX=60517 GN=TASK_LOCUS9864 PE=4 SV=1	TASK_LOCUS9864	1.5663	0.00258404	Up	46.211	29	6	6	1.18792	1.11153	1.36255	0.81313	0.737077	0.787801
biological regulation	A0A0R3WG88	Casein kinase II subunit beta OS=Taenia asiatica OX=60517 GN=TASK_LOCUS9882 PE=3 SV=1	TASK_LOCUS9882	7.8952	1.24427e-05	Up	25.119	51.1	6	6	1.74827	1.77061	1.80659	0.260462	0.201389	0.212673
biological regulation	A0A0R3WGN5	Aspartate transaminase OS=Taenia asiatica OX=60517 GN=TASK_LOCUS10029 PE=3 SV=1	TASK_LOCUS10029	0.4185	0.000977256	Down	29.88	18.4	3	3	0.533617	0.682896	0.553591	1.59698	1.29389	1.33903
biological regulation	A0A0R3WH54	DCC-interacting protein 13-beta(predicted) OS=Taenia asiatica OX=60517 GN=TASK_LOCUS10198 PE=4 SV=1	TASK_LOCUS10198	3.5704	1.84918e-06	Up	20.616	16.9	3	3	1.48808	1.55889	1.64026	0.443576	0.440554	0.428653
biological regulation	A0A158R6F4	Peptidase_M28 domain-containing protein OS=Taenia asiatica OX=60517 GN=TASK_LOCUS128 PE=3 SV=1	TASK_LOCUS128	0.6376	4.1246e-06	Down	99.083	12.4	7	7	0.768895	0.795007	0.772246	1.23161	1.20271	1.22954
biological regulation	A0A158R6F9	Spectrin alpha actinin(predicted) OS=Taenia asiatica OX=60517 GN=TASK_LOCUS149 PE=4 SV=1	TASK_LOCUS149	1.7053	0.00180177	Up	506.99	12.6	35	35	1.15186	1.22935	1.40095	0.677752	0.757446	0.782638
biological regulation	A0A158R6G3	Sulfhydryl oxidase OS=Taenia asiatica OX=60517 GN=TASK_LOCUS185 PE=4 SV=1	TASK_LOCUS185	0.1788	5.37774e-05	Down	43.255	8.5	4	4	0.328845	0.37058	0.358057	1.91854	2.02398
biological regulation	A0A158R6G5	HECT domain-containing protein OS=Taenia asiatica OX=60517 GN=TASK_LOCUS198 PE=4 SV=1	TASK_LOCUS198	2.7733	0.0287104	Up	144.6	12.7	13	13	1.25022	1.03207	1.74872		0.588949	0.380041
biological regulation	A0A158R6G7	Protein kinase C OS=Taenia asiatica OX=60517 GN=TASK_LOCUS203 PE=3 SV=1	TASK_LOCUS203	3.5369	0.000304525	Up	61.887	14.8	6	6	1.61576	1.46503	1.59673	0.479848	0.488408	0.354221
biological regulation	A0A158R6K9	Splicing factor 45(predicted) OS=Taenia asiatica OX=60517 GN=TASK_LOCUS424 PE=4 SV=1	TASK_LOCUS424	2.0179	0.0297096	Up	164.06	20.2	19	19	0.956897	1.55868	1.49627	0.508906	0.833135	0.646111
biological regulation	A0A158R6L4	Laminin subunit gamma(predicted) OS=Taenia asiatica OX=60517 GN=TASK_LOCUS451 PE=4 SV=1	TASK_LOCUS451	2.5506	0.00271171	Up	162.69	19.4	16	16	1.29988	1.56572	1.44453	0.442965	0.702554	0.544347
biological regulation	A0A158R6M4	WD_REPEATS_REGION domain-containing protein OS=Taenia asiatica OX=60517 GN=TASK_LOCUS523 PE=4 SV=1	TASK_LOCUS523	0.2159	1.85992e-06	Down	77.394	45.8	22	22	0.34389	0.375991	0.345581	1.60916	1.60828	1.7171
biological regulation	A0A158R6Q7	Calcium-transporting ATPase OS=Taenia asiatica OX=60517 GN=TASK_LOCUS707 PE=3 SV=1	TASK_LOCUS707	21.539	0.0153857	Up	115.85	30.9	23	21	1.61158	1.56936	2.55285	0.073833	0.009477	0.182895
biological regulation	A0A158R6T9	Vesicular amine transporter(predicted) OS=Taenia asiatica OX=60517 GN=TASK_LOCUS871 PE=4 SV=1	TASK_LOCUS871	0.3449	3.99035e-06	Down	42.633	17.7	4	4	0.498585	0.523703	0.516499	1.40951	1.51633	1.53537
biological regulation	A0A158R6V7	Cullin-1(predicted) OS=Taenia asiatica OX=60517 GN=TASK_LOCUS958 PE=3 SV=1	TASK_LOCUS958	1.7713	0.0461256	Up	163.8	11.1	11	11	1.09046	1.00602	1.53627	0.665969	0.701289
biological regulation	A0A158R6W7	Cation_ATPase_N domain-containing protein OS=Taenia asiatica OX=60517 GN=TASK_LOCUS1008 PE=4 SV=1	TASK_LOCUS1008	8.4696	7.30078e-05	Up	155.79	15.6	16	14	1.53059	2.18618	1.64963	0.185002	0.220527	0.228079
biological regulation	A0A158R707	Calpain-B(predicted) OS=Taenia asiatica OX=60517 GN=TASK_LOCUS1249 PE=3 SV=1	TASK_LOCUS1249	0.62	6.99203e-05	Down	86.913	14.9	8	8	0.725131	0.78059	0.79064	1.25223	1.21787	1.23353
biological regulation	A0A158R726	Caspase-3(predicted) OS=Taenia asiatica OX=60517 GN=TASK_LOCUS1385 PE=3 SV=1	TASK_LOCUS1385	0.6	6.36422e-05	Down	34.465	35.4	8	8	0.709217	0.780577	0.760129	1.26272	1.23419	1.25317
biological regulation	A0A158R737	Alpha-1,4 glucan phosphorylase OS=Taenia asiatica OX=60517 GN=TASK_LOCUS1476 PE=3 SV=1	TASK_LOCUS1476	0.4953	1.54772e-05	Down	70.753	48.8	26	24	0.647567	0.679446	0.660535	1.35877	1.27374	1.37994
biological regulation	A0A158R773	Calpain A(predicted) OS=Taenia asiatica OX=60517 GN=TASK_LOCUS3297 PE=3 SV=1	TASK_LOCUS3297	2.1698	7.56106e-05	Up	92.536	49.1	37	37	1.31837	1.4967	1.29205	0.627263	0.628257	0.637363
biological regulation	A0A158R774	CLIP-associating protein(predicted) OS=Taenia asiatica OX=60517 GN=TASK_LOCUS3299 PE=4 SV=1	TASK_LOCUS3299	2.0745	0.000349725	Up	131.45	25.7	19	19	1.45104	1.40123	1.19617	0.676238	0.654017	0.621301
biological regulation	A0A158R782	Peptidyl glycine alpha amidating monooxygenase(predicted) OS=Taenia asiatica OX=60517 GN=TASK_LOCUS3328 PE=3 SV=1	TASK_LOCUS3328	0.1963	1.29447e-06	Down	96.618	26.5	15	15	0.328284	0.322406	0.334055	1.72558	1.5615	1.72818
biological regulation	A0A158R7A1	Dynein heavy chain(predicted) OS=Taenia asiatica OX=60517 GN=TASK_LOCUS3427 PE=3 SV=1	TASK_LOCUS3427	6.1903	5.21079e-06	Up	529.13	34.7	123	123	1.69505	1.68637	1.78412	0.304054	0.277206	0.253201
biological regulation	A0A158R7D9	Plasma membrane calcium ATPase isoform 1 OS=Taenia asiatica OX=60517 GN=TASK_LOCUS3676 PE=3 SV=1	TASK_LOCUS3676	2.9595	1.53165e-05	Up	131.72	42.8	37	35	1.50466	1.50415	1.47585	0.518668	0.463267	0.533401
biological regulation	A0A158R7E7	Ankyrin-2(predicted) OS=Taenia asiatica OX=60517 GN=TASK_LOCUS3706 PE=4 SV=1	TASK_LOCUS3706	1.5665	0.00825245	Up	274.91	33.2	55	53	1.25178	1.23783	1.17255	0.651715	0.793794	0.892328
biological regulation	A0A158R7H2	SANT domain-containing protein OS=Taenia asiatica OX=60517 GN=TASK_LOCUS3868 PE=4 SV=1	TASK_LOCUS3868	0.6535	0.0387241	Down	318.91	2.3	4	4	0.925599	0.794661	0.754767	1.41385	1.11113
biological regulation	A0A158R7I3	Filamin-A(predicted) OS=Taenia asiatica OX=60517 GN=TASK_LOCUS3912 PE=3 SV=1	TASK_LOCUS3912	0.502	6.00576e-06	Down	308.01	47.6	104	103	0.663094	0.659983	0.682314	1.36116	1.35227	1.28117
biological regulation	A0A158R7I9	RNA helicase OS=Taenia asiatica OX=60517 GN=TASK_LOCUS3944 PE=4 SV=1	TASK_LOCUS3944	2.6993	8.6493e-05	Up	49.197	46.5	13	13	1.41963	1.43454	1.52392	0.508653	0.508575	0.60468
biological regulation	A0A158R7J7	Dynamin-type G domain-containing protein OS=Taenia asiatica OX=60517 GN=TASK_LOCUS3981 PE=4 SV=1	TASK_LOCUS3981	1.5371	0.0196516	Up	77.645	21.5	11	11	1.06416	1.46721	1.10372	0.818364	0.83026	0.716296
biological regulation	A0A158R7L3	Yippee domain-containing protein OS=Taenia asiatica OX=60517 GN=TASK_LOCUS4044 PE=3 SV=1	TASK_LOCUS4044	3.7735	0.000547809	Up	73.84	25.7	13	13	1.20132	1.80278	1.73897	0.418747	0.428394	0.409789
biological regulation	A0A158R7M0	CSD_1 domain-containing protein OS=Taenia asiatica OX=60517 GN=TASK_LOCUS4062 PE=4 SV=1	TASK_LOCUS4062	3.8718	2.83216e-05	Up	35.729	32.9	9	9	1.58233	1.44989	1.7362	0.429292	0.420363	0.381926
biological regulation	A0A158R7P6	Hypoxanthine phosphoribosyltransferase(predicted) OS=Taenia asiatica OX=60517 GN=TASK_LOCUS4154 PE=3 SV=1	TASK_LOCUS4154	0.3488	4.89854e-07	Down	52.233	26.7	10	10	0.512249	0.509738	0.529465	1.4928	1.44516	1.51059
biological regulation	A0A158R7S9	Expressed protein(predicted) OS=Taenia asiatica OX=60517 GN=TASK_LOCUS4332 PE=4 SV=1	TASK_LOCUS4332	0.3513	2.05657e-07	Down	156.35	5.4	5	5	0.508461	0.529784	0.521658	1.49066	1.49209	1.45735
biological regulation	A0A158R7T4	Ectonucleotide(predicted) OS=Taenia asiatica OX=60517 GN=TASK_LOCUS4347 PE=4 SV=1	TASK_LOCUS4347	7.7294	0.000227774	Up	63.558	6.2	2	2	1.40121	1.74565	1.45612	0.209051		0.18796
biological regulation	A0A158R7T8	WH1 domain-containing protein OS=Taenia asiatica OX=60517 GN=TASK_LOCUS4366 PE=4 SV=1	TASK_LOCUS4366	0.3466	0.0133881	Down	137.33	3	3	3	0.49416	0.569691	0.646333	2.01465		1.27516
biological regulation	A0A158R803	Ubiquitin-like domain-containing protein OS=Taenia asiatica OX=60517 GN=TASK_LOCUS4666 PE=4 SV=1	TASK_LOCUS4666	2.2531	0.000337728	Up	148.44	9.7	9	9	1.36842	1.33973	1.44748	0.599483	0.550523	0.694365
biological regulation	A0A158R820	Dynamin-1-like protein OS=Taenia asiatica OX=60517 GN=TASK_LOCUS4739 PE=3 SV=1	TASK_LOCUS4739	8.0802	0.0020362	Up	80.074	34.6	18	18	1.34075	1.86416	2.13431	0.340897	0.181334	0.138548
biological regulation	A0A158R830	Septin-type G domain-containing protein OS=Taenia asiatica OX=60517 GN=TASK_LOCUS4777 PE=4 SV=1	TASK_LOCUS4777	6.1668	0.000910425	Up	28.818	39.2	6	6	1.36688	1.47483	1.6705	0.206781		0.281011
biological regulation	A0A158R832	Nas2_N domain-containing protein OS=Taenia asiatica OX=60517 GN=TASK_LOCUS4784 PE=4 SV=1	TASK_LOCUS4784	0.451	7.00623e-05	Down	23.949	58.6	8	8	0.577981	0.635545	0.651326	1.29973	1.43101	1.40441
biological regulation	A0A158R853	Leucine rich repeat containing protein 68(predicted) OS=Taenia asiatica OX=60517 GN=TASK_LOCUS4886 PE=4 SV=1	TASK_LOCUS4886	0.6254	0.027985	Down	258.29	2.9	4	4	0.716014	0.916309	0.676275	0.993808	1.38461	1.31298
biological regulation	A0A158R893	Peroxidase OS=Taenia asiatica OX=60517 GN=TASK_LOCUS5025 PE=4 SV=1	TASK_LOCUS5025	0.4808	0.00141319	Down	151.73	23.5	21	21	0.739816	0.635623	0.572767	1.37579	1.20959	1.46641
biological regulation	A0A158R8B6	Tyrosine protein kinase transmembrane receptor(predicted) OS=Taenia asiatica OX=60517 GN=TASK_LOCUS5120 PE=4 SV=1	TASK_LOCUS5120	0.3793	0.00614648	Down	117.56	4.9	3	2	0.767365	0.423685	0.458823	1.49079	1.34235	1.51699
biological regulation	A0A158R8C1	Filamin(predicted) OS=Taenia asiatica OX=60517 GN=TASK_LOCUS5142 PE=3 SV=1	TASK_LOCUS5142	0.3028	9.25699e-06	Down	277.16	58.1	106	105	0.429632	0.49125	0.473829	1.5033	1.57399	1.528
biological regulation	A0A158R8E5	Alpha-actinin, sarcomeric(predicted) OS=Taenia asiatica OX=60517 GN=TASK_LOCUS5291 PE=3 SV=1	TASK_LOCUS5291	0.547	2.40822e-06	Down	107.61	34.8	26	25	0.720967	0.708631	0.691886	1.27598	1.28595	1.31658
biological regulation	A0A158R8E9	Coronin OS=Taenia asiatica OX=60517 GN=TASK_LOCUS5312 PE=3 SV=1	TASK_LOCUS5312	1.7746	8.77299e-06	Up	55.971	21.6	7	7	1.26471	1.26403	1.3088	0.726261	0.698368	0.73784
biological regulation	A0A158R8G6	t-SNARE coiled-coil homology domain-containing protein OS=Taenia asiatica OX=60517 GN=TASK_LOCUS5432 PE=4 SV=1	TASK_LOCUS5432	0.4687	2.687e-07	Down	26.425	24.8	5	5	0.690056	0.712465	0.703823	1.4868	1.49142	1.51543
biological regulation	A0A158R8G9	CD36 class B scavenger receptor(predicted) OS=Taenia asiatica OX=60517 GN=TASK_LOCUS5449 PE=3 SV=1	TASK_LOCUS5449	14.7077	1.95211e-06	Up	56.337	19.6	6	6	1.90092	1.86009	1.85701	0.113878	0.142068	0.126032
biological regulation	A0A158R8I3	Myosin_tail_1 domain-containing protein OS=Taenia asiatica OX=60517 GN=TASK_LOCUS5518 PE=4 SV=1	TASK_LOCUS5518	2.0182	0.000529138	Up	104.11	43.4	34	33	1.29264	1.32168	1.39773	0.752041	0.620624	0.615286
biological regulation	A0A158R8I4	V-type proton ATPase subunit a OS=Taenia asiatica OX=60517 GN=TASK_LOCUS5520 PE=3 SV=1	TASK_LOCUS5520	2.3072	0.0128243	Up	101.47	20.7	13	13	1.45546	1.28172	1.44859	0.864022	0.490681	0.459531
biological regulation	A0A158R8K3	Coatomer subunit alpha OS=Taenia asiatica OX=60517 GN=TASK_LOCUS5615 PE=4 SV=1	TASK_LOCUS5615	2.4445	0.000382687	Up	141.48	44.4	36	36	1.35337	1.37258	1.53213	0.522028	0.557194	0.6627
biological regulation	A0A158R8L9	SCD domain-containing protein OS=Taenia asiatica OX=60517 GN=TASK_LOCUS5697 PE=3 SV=1	TASK_LOCUS5697	38.0125	0.00139543	Up	157.74	7.5	8	7	1.66103	1.14737	2.10541	0.03078	0.055399
biological regulation	A0A158R8M6	Ankyrin: unc(predicted) OS=Taenia asiatica OX=60517 GN=TASK_LOCUS5746 PE=4 SV=1	TASK_LOCUS5746	1.8533	7.57127e-05	Up	206.19	38.4	46	45	1.30091	1.30461	1.29166	0.657341	0.698409	0.747069
biological regulation	A0A158R8R5	Vitellogenin domain-containing protein OS=Taenia asiatica OX=60517 GN=TASK_LOCUS5967 PE=4 SV=1	TASK_LOCUS5967	0.348	1.17731e-06	Down	338.42	19	45	45	0.53361	0.500627	0.514845	1.48512	1.45112	1.51467
biological regulation	A0A158R8S6	Glucose-6-phosphate isomerase OS=Taenia asiatica OX=60517 GN=TASK_LOCUS6035 PE=3 SV=1	TASK_LOCUS6035	0.0356	1.04626e-07	Down	61.754	55.4	29	28	0.065961	0.066437	0.07405	1.89979	1.95304	1.94073
biological regulation	A0A158R8V5	Annexin OS=Taenia asiatica OX=60517 GN=TASK_LOCUS6159 PE=3 SV=1	TASK_LOCUS6159	2.0017	0.00936031	Up	42.195	45.4	14	14	1.3585	1.29445	1.34817	0.690043	0.819797	0.489044
biological regulation	A0A158R922	Vinculin OS=Taenia asiatica OX=60517 GN=TASK_LOCUS6513 PE=3 SV=1	TASK_LOCUS6513	1.6874	0.00149027	Up	113.15	29.2	18	17	1.24916	1.17521	1.34297	0.813842	0.747305	0.671518
biological regulation	A0A158R929	Vacuolar protein sorting 26 vps26(predicted) OS=Taenia asiatica OX=60517 GN=TASK_LOCUS6532 PE=3 SV=1	TASK_LOCUS6532	0.3345	2.47394e-05	Down	88.509	17.7	10	10	0.512978	0.496481	0.49443	1.40828	1.64418	1.44365
biological regulation	A0A158R941	Dynamin GTPase OS=Taenia asiatica OX=60517 GN=TASK_LOCUS6617 PE=3 SV=1	TASK_LOCUS6617	2.5149	5.17712e-05	Up	97.64	27.5	17	17	1.47337	1.45257	1.36703	0.601213	0.51991	0.585914
biological regulation	A0A158R943	Vesicle-fusing ATPase OS=Taenia asiatica OX=60517 GN=TASK_LOCUS6635 PE=3 SV=1	TASK_LOCUS6635	22.3399	0.000100467	Up	84.019	25.6	14	13	1.57413	2.56625	1.60255	0.082664	0.104819	0.069587
biological regulation	A0A158R982	ANK_REP_REGION domain-containing protein OS=Taenia asiatica OX=60517 GN=TASK_LOCUS6813 PE=4 SV=1	TASK_LOCUS6813	2.3969	0.000125582	Up	73.707	33.8	15	15	1.33787	1.41996	1.47585	0.533679	0.593186	0.639454
biological regulation	A0A158R9A9	Leucine rich repeat(predicted) OS=Taenia asiatica OX=60517 GN=TASK_LOCUS6946 PE=4 SV=1	TASK_LOCUS6946	2.5938	0.000751519	Up	184.71	12.1	15	15	1.51448	1.36573	1.45025	0.454284	0.584006	0.631256
biological regulation	A0A158R9E3	Receptor protein-tyrosine kinase OS=Taenia asiatica OX=60517 GN=TASK_LOCUS7122 PE=4 SV=1	TASK_LOCUS7122	0.4831	0.0136124	Down	162.16	7.1	7	6	0.595575	0.878332	0.48056	1.43195	1.26378	1.3498
biological regulation	A0A158R9E9	Mitogen-activated protein kinase OS=Taenia asiatica OX=60517 GN=TASK_LOCUS7141 PE=4 SV=1	TASK_LOCUS7141	0.462	0.00160501	Down	84.014	10.6	6	6	0.573555	0.662542	0.659998	1.42314	1.53803	1.14274
biological regulation	A0A158R9H0	Galactose-1-phosphate uridylyltransferase OS=Taenia asiatica OX=60517 GN=TASK_LOCUS7248 PE=3 SV=1	TASK_LOCUS7248	0.556	1.23816e-05	Down	56.453	23.1	7	6	0.711909	0.713905	0.718103	1.23526	1.28722	1.33361
biological regulation	A0A158R9I4	Troponin i(predicted) OS=Taenia asiatica OX=60517 GN=TASK_LOCUS7318 PE=4 SV=1	TASK_LOCUS7318	4.4501	1.84451e-07	Up	23.503	41.5	10	10	1.60178	1.64474	1.65257	0.375767	0.354803	0.37033
biological regulation	A0A158R9I7	cGMP-dependent protein kinase OS=Taenia asiatica OX=60517 GN=TASK_LOCUS7324 PE=3 SV=1	TASK_LOCUS7324	1.6831	0.000414691	Up	97.656	33	23	23	1.26023	1.26327	1.24025	0.685388	0.809323	0.741542
biological regulation	A0A158R9P4	Synaptotagmin protein 4(predicted) OS=Taenia asiatica OX=60517 GN=TASK_LOCUS7561 PE=4 SV=1	TASK_LOCUS7561	3.1705	0.0012748	Up	81.69	26.6	14	14	1.51945	1.54232	1.49955	0.540186	0.351755	0.546732
biological regulation	A0A158R9R1	Formin proteiny 2 domain containing protein(predicted) OS=Taenia asiatica OX=60517 GN=TASK_LOCUS7665 PE=3 SV=1	TASK_LOCUS7665	2.1929	0.000145278	Up	114.53	21.3	16	16	1.42077	1.28541	1.41465	0.599576	0.68391	0.595677
biological regulation	A0A158R9S5	SWI:SNF matrix associated(predicted) OS=Taenia asiatica OX=60517 GN=TASK_LOCUS7731 PE=3 SV=1	TASK_LOCUS7731	3.6841	4.87034e-07	Up	132.56	10.6	7	7	1.57018	1.59286	1.55603	0.423706	0.443923	0.413302
biological regulation	A0A158R9U2	SH2 domain-containing protein OS=Taenia asiatica OX=60517 GN=TASK_LOCUS7806 PE=4 SV=1	TASK_LOCUS7806	2.8535	0.00054919	Up	160.26	15.5	17	17	1.40294	1.61499	1.42505	0.459606	0.62116	0.476248
biological regulation	A0A158R9W2	Rho GTPase-activating protein(predicted) OS=Taenia asiatica OX=60517 GN=TASK_LOCUS7888 PE=4 SV=1	TASK_LOCUS7888	2.8988	0.000117451	Up	66.985	18.4	6	5	1.37856	1.34696	1.33958	0.491583		0.443308
biological regulation	A0A158RA19	EH domain-containing protein(predicted) OS=Taenia asiatica OX=60517 GN=TASK_LOCUS8232 PE=4 SV=1	TASK_LOCUS8232	5.6924	4.97709e-06	Up	63.491	43.5	19	18	1.68817	1.65031	1.76498	0.315711	0.310257	0.270572
biological regulation	A0A158RA37	Malic enzyme OS=Taenia asiatica OX=60517 GN=TASK_LOCUS8352 PE=3 SV=1	TASK_LOCUS8352	13.7144	9.85129e-07	Up	64.823	51.2	24	23	1.73907	1.99439	1.85877	0.126611	0.140739	0.140415
biological regulation	A0A158RA46	SF3b1 domain-containing protein OS=Taenia asiatica OX=60517 GN=TASK_LOCUS8412 PE=3 SV=1	TASK_LOCUS8412	4.2564	0.000460529	Up	140.19	14.6	11	11	1.32193	1.37206	1.62893	0.348852	0.32823
biological regulation	A0A158RA56	WD repeat-containing protein SL1-17(predicted) OS=Taenia asiatica OX=60517 GN=TASK_LOCUS8494 PE=4 SV=1	TASK_LOCUS8494	0.5904	0.00015911	Down	57.628	25.1	7	7	0.743588	0.766199	0.71759	1.24148	1.19437	1.33678
biological regulation	A0A158RA89	Ribosomal RNA-processing protein 8 OS=Taenia asiatica OX=60517 GN=TASK_LOCUS8685 PE=3 SV=1	TASK_LOCUS8685	15.2185	0.00014309	Up	87.033	30.3	15	14	1.95548	1.68156	1.99301	0.135729	0.082682	0.151538
biological regulation	A0A158RAA1	V type proton ATPase subunit D(predicted) OS=Taenia asiatica OX=60517 GN=TASK_LOCUS8772 PE=3 SV=1	TASK_LOCUS8772	1.8038	0.00106084	Up	28.138	32.8	6	5	1.18574	1.249	1.42529	0.688786	0.774939	0.676233
biological regulation	A0A158RAE3	Kinesin motor domain-containing protein OS=Taenia asiatica OX=60517 GN=TASK_LOCUS9102 PE=3 SV=1	TASK_LOCUS9102	1.8651	1.42047e-06	Up	113.92	45.5	35	34	1.2912	1.31404	1.3006	0.691692	0.715778	0.6867
biological regulation	A0A158RAI0	PX domain-containing protein OS=Taenia asiatica OX=60517 GN=TASK_LOCUS9424 PE=3 SV=1	TASK_LOCUS9424	1.7611	0.000948011	Up	120.78	14	13	12	1.30899	1.26116	1.25681	0.68676	0.667381	0.818898
biological regulation	A0A158RAI7	Methionine aminopeptidase OS=Taenia asiatica OX=60517 GN=TASK_LOCUS9457 PE=3 SV=1	TASK_LOCUS9457	0.6102	0.000384598	Down	45.505	40.2	14	14	0.743099	0.768571	0.762061	1.20456	1.3503	1.17141
biological regulation	A0A3P6NKC9	Prominin-1(predicted) OS=Taenia asiatica OX=60517 GN=TASK_LOCUS1690 PE=3 SV=1	TASK_LOCUS1690	7.9063	0.000827437	Up	55.645	19.2	6	6	1.68726	1.83209	1.80696	0.337793	0.163678	0.172209
biological regulation	A0A3P6P571	Structural maintenance of chromosomes protein OS=Taenia asiatica OX=60517 GN=TASK_LOCUS3268 PE=3 SV=1	TASK_LOCUS3268	0.5503	0.00329537	Down	151.51	3.6	5	5	0.666113	0.659591	0.804171	1.45595	1.27052	1.14366
biological regulation	A0A3P6PKV8	Spectrin beta chain(predicted) OS=Taenia asiatica OX=60517 GN=TASK_LOCUS118 PE=4 SV=1	TASK_LOCUS118	1.5455	0.000123466	Up	155.84	60.9	75	74	1.19281	1.23092	1.21912	0.819214	0.793399	0.744533
biological regulation	A0A3P6PKY3	Ras-related protein Rab-39B(predicted) OS=Taenia asiatica OX=60517 GN=TASK_LOCUS6931 PE=4 SV=1	TASK_LOCUS6931	1.9561	0.0413684	Up	27.16	18.5	4	4	1.6221	1.09361	1.01336	0.621239	0.64969
biological regulation	A0A3P6PM80	Aspartate transaminase OS=Taenia asiatica OX=60517 GN=TASK_LOCUS7227 PE=3 SV=1	TASK_LOCUS7227	0.0993	4.85138e-05	Down	46.811	37.7	15	15	0.190149	0.184368	0.167706	1.4254	1.94549	2.08689
biological regulation	A0A3P6PMV6	Protein kinase C OS=Taenia asiatica OX=60517 GN=TASK_LOCUS674 PE=3 SV=1	TASK_LOCUS674	2.8576	0.0209154	Up	63.611	20	6	6	1.55717	1.57533	0.921666	0.464417	0.481409
biological regulation	A0A3P6PP46	Protein kinase domain-containing protein OS=Taenia asiatica OX=60517 GN=TASK_LOCUS7682 PE=3 SV=1	TASK_LOCUS7682	2.896	0.0072953	Up	30.235	27.7	6	6	1.46131	1.49658	1.50208	0.322115	0.540768	0.677142
biological regulation	A0A3P6PRB9	Intersectin-1(predicted) OS=Taenia asiatica OX=60517 GN=TASK_LOCUS1157 PE=4 SV=1	TASK_LOCUS1157	3.6042	0.040492	Up	188.41	13.4	15	15	1.64222	1.54782	1.50681	0.590481	0.579814	0.132855
biological regulation	A0A3P6Q051	Anion exchange protein(predicted) OS=Taenia asiatica OX=60517 GN=TASK_LOCUS9078 PE=3 SV=1	TASK_LOCUS9078	15.9403	0.00226437	Up	188.83	16.7	18	18	1.7001	1.65289	2.29282	0.22338	0.062717	0.068087
biological regulation	A0A3P6Q1I7	Staphylococcal nuclease domain-containing protein OS=Taenia asiatica OX=60517 GN=TASK_LOCUS7855 PE=4 SV=1	TASK_LOCUS7855	2.0303	0.00317143	Up	109.33	23.2	14	14	1.46644	1.28237	1.27116	0.536277	0.684231	0.759523
biological regulation	A0A3P6Q1T1	Calcium-transporting ATPase OS=Taenia asiatica OX=60517 GN=TASK_LOCUS7342 PE=3 SV=1	TASK_LOCUS7342	30.4852	3.09626e-05	Up	114.29	25.3	21	19	1.72785	1.9906	2.09098	0.053567	0.052654	0.084345
biological regulation	A0A3P6Q1V8	PCI domain-containing protein OS=Taenia asiatica OX=60517 GN=TASK_LOCUS7357 PE=4 SV=1	TASK_LOCUS7357	5.8536	0.000537814	Up	40.506	31.7	7	7	1.48966	1.43315	1.56596	0.291887	0.219342
biological regulation	A0A3P6Q6H1	MICOS complex subunit MIC60 OS=Taenia asiatica OX=60517 GN=TASK_LOCUS8229 PE=3 SV=1	TASK_LOCUS8229	20.6848	0.0038418	Up	74.687	44.1	21	21	1.74119	1.82074	2.16138	0.114222	0.137243	0.025227
biological regulation	A0A3P6Q816	Mitogen-activated protein kinase OS=Taenia asiatica OX=60517 GN=TASK_LOCUS6138 PE=4 SV=1	TASK_LOCUS6138	0.3531	1.06506e-05	Down	38.23	20.5	5	5	0.518901	0.514262	0.532544	1.44585	1.58488	1.40356
biological regulation	A0A3P6Q9G0	Eukaryotic translation initiation factor 3 subunit K OS=Taenia asiatica OX=60517 GN=TASK_LOCUS8636 PE=3 SV=1	TASK_LOCUS8636	0.6659	0.0062109	Down	26.478	39.5	7	7	0.771817	0.739113	0.887519	1.08238	1.3017	1.21747
biological regulation	A0A3P6QFR0	Peptidase_M16_C domain-containing protein OS=Taenia asiatica OX=60517 GN=TASK_LOCUS9309 PE=4 SV=1	TASK_LOCUS9309	0.2608	2.78538e-05	Down	42.123	41.3	11	9	0.382295	0.422472	0.436437	1.7091	1.60173	1.44797
biological regulation	A0A3P6QGK4	Proteasome subunit beta OS=Taenia asiatica OX=60517 GN=TASK_LOCUS7999 PE=3 SV=1	TASK_LOCUS7999	0.4741	0.0452023	Down	27.207	35.9	6	6	0.498472	0.957869	0.473381	0.987211	1.52579	1.55728
biological regulation	A0A3P6QH31	Serine/threonine-protein phosphatase OS=Taenia asiatica OX=60517 GN=TASK_LOCUS10157 PE=3 SV=1	TASK_LOCUS10157	6.9332	0.000304845	Up	35.768	24.2	7	7	1.50643	1.53667	1.5183	0.189872		0.248733
biological regulation	A0A3P6QIC8	Acetylcholine receptor subunit beta-like protein(predicted) OS=Taenia asiatica OX=60517 GN=TASK_LOCUS8335 PE=3 SV=1	TASK_LOCUS8335	0.6649	0.00083963	Down	107.15	5.5	5	5	0.851209	0.811859	0.733089	1.21161	1.17465	1.21758
biological regulation	A0A3P6QKH3	Ig-like domain-containing protein OS=Taenia asiatica OX=60517 GN=TASK_LOCUS9388 PE=4 SV=1	TASK_LOCUS9388	3.5838	0.00831763	Up	29.354	25.1	6	6	1.83391	0.909191	1.94793	0.40799	0.493217	0.407755
biological regulation	A0A3P6QKI3	UBX domain-containing protein OS=Taenia asiatica OX=60517 GN=TASK_LOCUS3830 PE=4 SV=1	TASK_LOCUS3830	0.3184	0.000420761	Down	25.895	10.2	3	3	0.455461	0.448031	0.545429	1.645	1.27047	1.6356
biological regulation	A0A3P6QKJ7	Delta-aminolevulinic acid dehydratase OS=Taenia asiatica OX=60517 GN=TASK_LOCUS9395 PE=3 SV=1	TASK_LOCUS9395	0.4021	1.14944e-05	Down	39.843	32.3	11	11	0.549773	0.56213	0.608838	1.44901	1.44337	1.38688
biological regulation	A0A3P6QP52	Multidrug resistance protein 1(predicted) OS=Taenia asiatica OX=60517 GN=TASK_LOCUS3593 PE=4 SV=1	TASK_LOCUS3593	0.338	0.0099214	Down	229.87	3.2	3	3	0.434684	0.751372	0.329502	1.35811	1.50501	1.62132
biological regulation	A0A3P6QWL4	Proteasome activator pa28 REG alpha beta subunit(predicted) OS=Taenia asiatica OX=60517 GN=TASK_LOCUS6067 PE=3 SV=1	TASK_LOCUS6067	0.1856	9.2802e-07	Down	26.964	32.5	6	6	0.295971	0.315819	0.327518	1.7235	1.63661	1.70059
biological regulation	A0A3P6QZA2	Endoplasmic reticulum transmembrane protein OS=Taenia asiatica OX=60517 GN=TASK_LOCUS6603 PE=3 SV=1	TASK_LOCUS6603	3.3789	0.00101667	Up	27.839	41.4	10	10	1.3754	1.85425	1.40014	0.529375	0.371338	0.469505
biological regulation	A0A3P6R5V1	VPS10 domain-containing protein OS=Taenia asiatica OX=60517 GN=TASK_LOCUS8410 PE=3 SV=1	TASK_LOCUS8410	2.1378	0.0358909	Up	80.578	18.6	8	8	1.0975	1.38345	1.60686	0.558254	0.933381	0.420555
biological regulation	A0A3P6RIQ8	UBC core domain-containing protein OS=Taenia asiatica OX=60517 GN=TASK_LOCUS9125 PE=4 SV=1	TASK_LOCUS9125	0.2321	7.07107e-06	Down	17.062	76.8	9	9	0.354215	0.384794	0.391378	1.67296	1.69103	1.50562
catalytic activity	A0A0R3VSE2	Septin-type G domain-containing protein OS=Taenia asiatica OX=60517 GN=TASK_LOCUS66 PE=3 SV=1	TASK_LOCUS66	6.3938	0.00248245	Up	66.486	23.8	9	9	1.68853	1.77026	1.72972	0.439312	0.182349	0.189828
catalytic activity	A0A0R3VSF5	Ras gtp binding protein rho1(predicted) OS=Taenia asiatica OX=60517 GN=TASK_LOCUS86 PE=4 SV=1	TASK_LOCUS86	23.3547	1.67716e-06	Up	21.697	61.5	9	7	1.94512	1.89308	1.91544	0.093791	0.079056	0.073512
catalytic activity	A0A0R3VSK7	Glutathione synthetase OS=Taenia asiatica OX=60517 GN=TASK_LOCUS155 PE=3 SV=1	TASK_LOCUS155	0.1777	2.1141e-08	Down	55.008	42	14	14	0.303348	0.29507	0.307121	1.67822	1.7128	1.70343
catalytic activity	A0A0R3VSM0	Endophilin B1 OS=Taenia asiatica OX=60517 GN=TASK_LOCUS171 PE=4 SV=1	TASK_LOCUS171	14.0839	3.76641e-06	Up	26.966	64.7	18	18	1.8054	1.86902	1.92781	0.145437	0.137779	0.11456
catalytic activity	A0A0R3VST0	Deoxyhypusine hydroxylase OS=Taenia asiatica OX=60517 GN=TASK_LOCUS242 PE=3 SV=1	TASK_LOCUS242	3.4358	0.00165184	Up	38.253	20.7	4	4	1.37027	1.57504	1.70205	0.564455	0.332712	0.455472
catalytic activity	A0A0R3VSU0	Ubiquitin fusion degradation protein 1(predicted) OS=Taenia asiatica OX=60517 GN=TASK_LOCUS254 PE=3 SV=1	TASK_LOCUS254	0.497	0.00204963	Down	28.734	45.2	7	7	0.73575	0.716433	0.539885	1.33913	1.31466	1.35415
catalytic activity	A0A0R3VSW8	Fructose-bisphosphate aldolase OS=Taenia asiatica OX=60517 GN=TASK_LOCUS293 PE=3 SV=1	TASK_LOCUS293	0.2933	0.000351953	Down	39.712	88.2	33	30	0.383583	0.516824	0.460215	1.69703	1.3576	1.58475
catalytic activity	A0A0R3VSZ7	Aspartyl aminopeptidase OS=Taenia asiatica OX=60517 GN=TASK_LOCUS328 PE=3 SV=1	TASK_LOCUS328	0.2347	1.10959e-05	Down	117.19	22.6	16	16	0.353095	0.371654	0.415874	1.54687	1.66998	1.64253
catalytic activity	A0A0R3VT30	Malate dehydrogenase, cytoplasmic OS=Taenia asiatica OX=60517 GN=TASK_LOCUS368 PE=3 SV=1	TASK_LOCUS368	2.1015	2.44352e-07	Up	36.574	64.5	20	20	1.33247	1.37035	1.36265	0.652435	0.643153	0.638943
catalytic activity	A0A0R3VT49	Proteasome subunit beta OS=Taenia asiatica OX=60517 GN=TASK_LOCUS392 PE=3 SV=1	TASK_LOCUS392	0.4962	1.02638e-05	Down	30.546	39.6	7	7	0.601628	0.561482	0.561383	1.13703	1.17835	1.16013
catalytic activity	A0A0R3VT65	Kinesin light chain OS=Taenia asiatica OX=60517 GN=TASK_LOCUS411 PE=3 SV=1	TASK_LOCUS411	1.5677	0.000204372	Up	54.315	57.8	25	24	1.23098	1.21502	1.21727	0.814098	0.795638	0.727
catalytic activity	A0A0R3VT70	PPM-type phosphatase domain-containing protein OS=Taenia asiatica OX=60517 GN=TASK_LOCUS417 PE=3 SV=2	TASK_LOCUS417	2.4619	0.00931988	Up	77.966	9	4	4	1.20975	1.32327	1.40153	0.63359	0.431859
catalytic activity	A0A0R3VT71	SAC domain-containing protein OS=Taenia asiatica OX=60517 GN=TASK_LOCUS418 PE=4 SV=1	TASK_LOCUS418	2.0732	0.00795032	Up	77.533	25.4	10	10	1.01741	1.6557	1.37453	0.628937	0.637099	0.68632
catalytic activity	A0A0R3VT96	Protein kinase domain-containing protein OS=Taenia asiatica OX=60517 GN=TASK_LOCUS447 PE=3 SV=1	TASK_LOCUS447	5.4479	4.45165e-06	Up	42.468	56.5	17	17	1.7695	1.64269	1.65728	0.317542	0.284165	0.328822
catalytic activity	A0A0R3VTD9	Transaldolase OS=Taenia asiatica OX=60517 GN=TASK_LOCUS497 PE=3 SV=1	TASK_LOCUS497	0.2249	6.18624e-06	Down	36.296	34.4	10	9	0.368271	0.363216	0.370293	1.54747	1.56064	1.79011
catalytic activity	A0A0R3VTP6	Protein-serine/threonine phosphatase OS=Taenia asiatica OX=60517 GN=TASK_LOCUS627 PE=3 SV=1	TASK_LOCUS627	2.0681	0.034843	Up	54.899	24.1	7	7	1.65265	1.06362	1.06486	0.633965	0.584908
catalytic activity	A0A0R3VTP7	Histone deacetylase OS=Taenia asiatica OX=60517 GN=TASK_LOCUS629 PE=3 SV=2	TASK_LOCUS629	2.2735	0.00404234	Up	56.478	32.1	9	9	1.55226	1.52931	1.08551	0.661952	0.527233	0.643731
catalytic activity	A0A0R3VTR1	Dolichyl pyrophosphate Man9GlcNAc2 alpha-1,3-glucosyltransferase(predicted) OS=Taenia asiatica OX=60517 GN=TASK_LOCUS648 PE=4 SV=1	TASK_LOCUS648	2.4627	0.0010621	Up	28.355	10.6	2	2	1.33195	1.25541	1.67991	0.639922	0.567303	0.525514
catalytic activity	A0A0R3VTV6	Glutaredoxin domain-containing protein OS=Taenia asiatica OX=60517 GN=TASK_LOCUS700 PE=3 SV=2	TASK_LOCUS700	0.5095	0.000109803	Down	68.963	55.4	25	24	0.661113	0.682324	0.681611	1.25633	1.44069	1.27792
catalytic activity	A0A0R3VTW1	Histidine--tRNA ligase OS=Taenia asiatica OX=60517 GN=TASK_LOCUS706 PE=3 SV=1	TASK_LOCUS706	2.2953	0.000145123	Up	59.553	45.8	19	18	1.36931	1.47137	1.33857	0.625401	0.54721	0.648144
catalytic activity	A0A0R3VTX4	Succinate--CoA ligase [ADP-forming] subunit beta, mitochondrial OS=Taenia asiatica OX=60517 GN=TASK_LOCUS724 PE=3 SV=1	TASK_LOCUS724	34.4751	0.000154492	Up	45.409	30.6	9	9	1.53349	1.85908	1.51258	0.039936	0.054918
catalytic activity	A0A0R3VTZ4	6-phosphogluconolactonase OS=Taenia asiatica OX=60517 GN=TASK_LOCUS747 PE=3 SV=1	TASK_LOCUS747	0.0761	1.00912e-06	Down	28.161	40	9	9	0.156318	0.132305	0.13574	1.85147	1.84231	1.88186
catalytic activity	A0A0R3VU03	Alpha-L-fucosidase OS=Taenia asiatica OX=60517 GN=TASK_LOCUS759 PE=3 SV=1	TASK_LOCUS759	0.5625	0.0161335	Down	56.715	22.5	8	8	0.905757	0.680567	0.573731	1.22019	1.17643	1.44333
catalytic activity	A0A0R3VU06	Glycerol-3-phosphate dehydrogenase OS=Taenia asiatica OX=60517 GN=TASK_LOCUS764 PE=3 SV=1	TASK_LOCUS764	7.4146	0.00184195	Up	82.29	29.5	15	15	1.14183	1.82158	1.62412		0.221024	0.191452
catalytic activity	A0A0R3VU18	Superoxide dismutase OS=Taenia asiatica OX=60517 GN=TASK_LOCUS777 PE=3 SV=1	TASK_LOCUS777	6.2684	0.000528361	Up	24.492	44.3	9	9	2.00216	1.60951	1.56285	0.371385	0.234556	0.219546
catalytic activity	A0A0R3VU71	Prolyl endopeptidase OS=Taenia asiatica OX=60517 GN=TASK_LOCUS843 PE=3 SV=1	TASK_LOCUS843	0.4006	9.95494e-05	Down	81.935	36.6	22	22	0.567304	0.613202	0.535742	1.49229	1.30566	1.4858
catalytic activity	A0A0R3VUJ7	RAB4B protein OS=Taenia asiatica OX=60517 GN=TASK_LOCUS1000 PE=4 SV=2	TASK_LOCUS1000	4.1042	0.0356776	Up	22.201	48.8	7	7	2.30548	0.994801	1.00103	0.378596		0.320084
catalytic activity	A0A0R3VUJ9	Aminopeptidase OS=Taenia asiatica OX=60517 GN=TASK_LOCUS1003 PE=3 SV=2	TASK_LOCUS1003	4.4106	2.88389e-07	Up	114.1	27.1	20	20	1.66518	1.60912	1.61677	0.355991	0.373449	0.379488
catalytic activity	A0A0R3VUK1	Poly [ADP-ribose] polymerase OS=Taenia asiatica OX=60517 GN=TASK_LOCUS1005 PE=4 SV=1	TASK_LOCUS1005	2.1201	0.0410348	Up	29.843	12.8	2	2	1.01333	1.70052	1.09001	0.61748	0.578655
catalytic activity	A0A0R3VUQ2	Calcineurin B OS=Taenia asiatica OX=60517 GN=TASK_LOCUS1069 PE=3 SV=1	TASK_LOCUS1069	0.4346	0.000208286	Down	18.99	45	6	6	0.5696	0.684741	0.563328	1.40919	1.35472	1.41841
catalytic activity	A0A0R3VUR1	AAA domain-containing protein OS=Taenia asiatica OX=60517 GN=TASK_LOCUS1078 PE=3 SV=1	TASK_LOCUS1078	14.886	9.51211e-05	Up	49.056	51.3	15	15	1.52221	1.76552	2.33457	0.13976	0.139556	0.098375
catalytic activity	A0A0R3VUU4	Metallophos domain-containing protein OS=Taenia asiatica OX=60517 GN=TASK_LOCUS1120 PE=4 SV=1	TASK_LOCUS1120	0.1631	0.0110242	Down	76.579	9.7	3	3	0.173924	0.274352	0.392985	2.62266	0.87629	1.65979
catalytic activity	A0A0R3VUV9	Rab(predicted) OS=Taenia asiatica OX=60517 GN=TASK_LOCUS1135 PE=4 SV=1	TASK_LOCUS1135	1.8133	0.000182351	Up	23.638	55.2	8	8	1.19078	1.31394	1.36258	0.694033	0.700838	0.737834
catalytic activity	A0A0R3VV89	Vesicle-fusing ATPase OS=Taenia asiatica OX=60517 GN=TASK_LOCUS1290 PE=3 SV=1	TASK_LOCUS1290	2.6653	0.00121345	Up	50.983	31.7	11	11	1.35432	1.49503	1.51369	0.481722	0.47655	0.678689
catalytic activity	A0A0R3VVE4	Glutamate dehydrogenase OS=Taenia asiatica OX=60517 GN=TASK_LOCUS1354 PE=3 SV=1	TASK_LOCUS1354	81.7278	1.21789e-05	Up	57.791	50	25	24	1.96022	1.98151	1.98575	0.020302	0.032796	0.019429
catalytic activity	A0A0R3VVK3	Protein kinase domain-containing protein OS=Taenia asiatica OX=60517 GN=TASK_LOCUS1420 PE=4 SV=1	TASK_LOCUS1420	2.2107	0.0168931	Up	29.105	31	4	4	1.41957	1.43753	0.984421		0.566348	0.592133
catalytic activity	A0A0R3VVW6	Obg-like ATPase 1 OS=Taenia asiatica OX=60517 GN=TASK_LOCUS1553 PE=3 SV=1	TASK_LOCUS1553	2.0929	3.5766e-07	Up	45.651	51.6	15	15	1.36781	1.32974	1.36251	0.640079	0.643818	0.656046
catalytic activity	A0A0R3VW45	Ubiquitin carboxyl-terminal hydrolase OS=Taenia asiatica OX=60517 GN=TASK_LOCUS1640 PE=3 SV=1	TASK_LOCUS1640	0.6416	0.0267383	Down	59.215	28.1	11	11	0.744903	0.854314	0.745713	1.33388	1.37113	0.950065
catalytic activity	A0A0R3VW67	L-lactate dehydrogenase OS=Taenia asiatica OX=60517 GN=TASK_LOCUS1662 PE=3 SV=1	TASK_LOCUS1662	0.1528	4.57411e-07	Down	35.299	28.4	8	8	0.276147	0.251481	0.267656	1.78371	1.72501	1.69599
catalytic activity	A0A0R3VWC8	Robl_LC7 domain-containing protein OS=Taenia asiatica OX=60517 GN=TASK_LOCUS1723 PE=3 SV=1	TASK_LOCUS1723	1.867	0.0417793	Up	9.2057	40.2	2	2	1.56203	1.07252	1.04982	0.601468	0.714172
catalytic activity	A0A0R3VWG1	Methionine--tRNA ligase, cytoplasmic OS=Taenia asiatica OX=60517 GN=TASK_LOCUS1756 PE=3 SV=1	TASK_LOCUS1756	6.9939	0.000244566	Up	141.07	11.8	12	12	2.13223	1.46964	1.64755	0.275718	0.19757	0.277287
catalytic activity	A0A0R3VWI0	RNA helicase OS=Taenia asiatica OX=60517 GN=TASK_LOCUS1775 PE=3 SV=1	TASK_LOCUS1775	2.1884	0.013375	Up	71.857	23.2	11	9	1.10413	1.52076	1.49328	0.756919	0.674137	0.450773
catalytic activity	A0A0R3VWJ0	Phosphoglycerate kinase OS=Taenia asiatica OX=60517 GN=TASK_LOCUS1785 PE=3 SV=1	TASK_LOCUS1785	0.5303	2.55653e-05	Down	44.13	77.1	30	30	0.661332	0.698959	0.718932	1.27704	1.34527	1.29847
catalytic activity	A0A0R3VWJ8	Leuk-A4-hydro_C domain-containing protein OS=Taenia asiatica OX=60517 GN=TASK_LOCUS1793 PE=3 SV=1	TASK_LOCUS1793	0.5772	0.00232434	Down	73.711	40.3	17	17	0.741159	0.726479	0.728128	1.43161	1.28075	1.09188
catalytic activity	A0A0R3VWL9	PIPK domain-containing protein OS=Taenia asiatica OX=60517 GN=TASK_LOCUS1814 PE=4 SV=1	TASK_LOCUS1814	0.5251	0.031062	Down	49.702	21.4	6	6	0.60517	0.691613	0.906137	1.26082	1.53626
catalytic activity	A0A0R3VWM5	Phosphoenolpyruvate carboxykinase (GTP) OS=Taenia asiatica OX=60517 GN=TASK_LOCUS1820 PE=3 SV=1	TASK_LOCUS1820	0.3287	7.1495e-08	Down	70.477	78.7	67	67	0.495185	0.503324	0.485756	1.50114	1.49349	1.5211
catalytic activity	A0A0R3VWR0	Nudix hydrolase domain-containing protein OS=Taenia asiatica OX=60517 GN=TASK_LOCUS1855 PE=4 SV=1	TASK_LOCUS1855	0.372	7.08318e-07	Down	69.918	11.5	4	4	0.544678	0.55207	0.530154	1.426	1.45134	1.49576
catalytic activity	A0A0R3VWV8	FSH1 domain-containing protein OS=Taenia asiatica OX=60517 GN=TASK_LOCUS1903 PE=3 SV=1	TASK_LOCUS1903	0.1447	0.00115417	Down	25.747	34.1	5	5	0.189875	0.375401	0.193283	2.03915	1.56767	1.63462
catalytic activity	A0A0R3VWZ4	Protein kinase domain-containing protein OS=Taenia asiatica OX=60517 GN=TASK_LOCUS1939 PE=4 SV=1	TASK_LOCUS1939	4.5438	0.00248002	Up	61.658	22.2	8	8	1.82627	1.10862	1.98281	0.442293	0.285482	0.354523
catalytic activity	A0A0R3VX15	Mitochondrial processing peptidase beta subunit(predicted) OS=Taenia asiatica OX=60517 GN=TASK_LOCUS1960 PE=3 SV=1	TASK_LOCUS1960	28.1915	3.19426e-06	Up	53.204	54.1	16	15	1.92227	2.04644	1.82576	0.07042	0.057976	0.077143
catalytic activity	A0A0R3VXG9	Fructose-bisphosphatase OS=Taenia asiatica OX=60517 GN=TASK_LOCUS2114 PE=3 SV=1	TASK_LOCUS2114	0.2606	8.39997e-06	Down	30.801	31.2	11	11	0.388653	0.425011	0.426815	1.49675	1.5748	1.68797
catalytic activity	A0A0R3VXM8	Peptidase_M16 domain-containing protein OS=Taenia asiatica OX=60517 GN=TASK_LOCUS2173 PE=4 SV=1	TASK_LOCUS2173	0.2581	0.00072486	Down	21.107	55.2	9	9	0.418231	0.419016	0.39367	1.37334	1.33238	2.06336
catalytic activity	A0A0R3VXN8	Guanine nucleotide-binding protein G(Q) subunit alpha(predicted) OS=Taenia asiatica OX=60517 GN=TASK_LOCUS2183 PE=4 SV=1	TASK_LOCUS2183	13.9942	2.72099e-05	Up	24.245	41.3	6	6	1.81788	1.92497	1.85699	0.167401	0.118622	0.114133
catalytic activity	A0A0R3VXR3	Alpha-1,4 glucan phosphorylase OS=Taenia asiatica OX=60517 GN=TASK_LOCUS2209 PE=3 SV=1	TASK_LOCUS2209	2.5365	3.33847e-06	Up	20.278	54.5	8	6	1.40814	1.47871	1.41658	0.578205	0.575486	0.542883
catalytic activity	A0A0R3VXW0	Peptidase_M1 domain-containing protein OS=Taenia asiatica OX=60517 GN=TASK_LOCUS2255 PE=3 SV=1	TASK_LOCUS2255	0.5405	0.000170858	Down	51.996	22.6	7	7	0.762723	0.684328	0.658023	1.29492	1.32443	1.27557
catalytic activity	A0A0R3VY23	ERAP1_C domain-containing protein OS=Taenia asiatica OX=60517 GN=TASK_LOCUS2318 PE=3 SV=1	TASK_LOCUS2318	0.191	8.37058e-06	Down	28.695	29.2	6	3	0.298853	0.330182	0.333134	1.83299	1.6165	1.58834
catalytic activity	A0A0R3VYA0	Peptidase_M16_M domain-containing protein OS=Taenia asiatica OX=60517 GN=TASK_LOCUS2395 PE=4 SV=1	TASK_LOCUS2395	0.1372	3.0015e-05	Down	19.057	21.6	3	1	0.266346	0.233529	0.223935	1.62447	2.04378	1.60794
catalytic activity	A0A0R3VYB8	ATP synthase subunit beta OS=Taenia asiatica OX=60517 GN=TASK_LOCUS2413 PE=3 SV=1	TASK_LOCUS2413	32.6251	1.13914e-10	Up	55.673	69.7	23	23	1.91707	1.9504	1.95409	0.059221	0.059954	0.059263
catalytic activity	A0A0R3VYL5	GTP-binding nuclear protein OS=Taenia asiatica OX=60517 GN=TASK_LOCUS2510 PE=3 SV=1	TASK_LOCUS2510	2.8175	1.04319e-06	Up	24.352	50.2	10	10	1.44638	1.50452	1.47738	0.525356	0.539287	0.507073
catalytic activity	A0A0R3VYW5	Aminopeptidase(predicted) OS=Taenia asiatica OX=60517 GN=TASK_LOCUS2610 PE=4 SV=1	TASK_LOCUS2610	0.1851	1.60558e-06	Down	20.055	33	6	2	0.304897	0.319307	0.313142	1.6012	1.80634	1.65512
catalytic activity	A0A0R3VZ23	Malate dehydrogenase OS=Taenia asiatica OX=60517 GN=TASK_LOCUS2668 PE=3 SV=1	TASK_LOCUS2668	3.185	0.000187051	Up	25.959	60.2	12	12	1.67386	1.60037	1.29207	0.456794	0.465983	0.510923
catalytic activity	A0A0R3VZ98	NADH-ubiquinone oxidoreductase 75 kDa subunit, mitochondrial OS=Taenia asiatica OX=60517 GN=TASK_LOCUS2743 PE=3 SV=1	TASK_LOCUS2743	2.34	0.021387	Up	51.216	17.7	6	6	0.954239	1.46746	1.46965	0.533109	0.575538
catalytic activity	A0A0R3VZA3	Peptidase_M16_M domain-containing protein OS=Taenia asiatica OX=60517 GN=TASK_LOCUS2748 PE=4 SV=1	TASK_LOCUS2748	0.6473	0.0414277	Down	12.569	38.4	3	3	1.04444	0.659474	0.653718	1.21346	1.18961	1.23931
catalytic activity	A0A0R3VZD6	Seryl-tRNA synthetase OS=Taenia asiatica OX=60517 GN=TASK_LOCUS2781 PE=3 SV=1	TASK_LOCUS2781	43.4342	0.00205992	Up	56.998	36.6	14	14	1.80513	2.043	2.01684	0.099536	0.019407	0.016088
catalytic activity	A0A0R3VZE5	Aspartate transaminase OS=Taenia asiatica OX=60517 GN=TASK_LOCUS2790 PE=3 SV=1	TASK_LOCUS2790	0.5384	0.00210605	Down	20.438	28.1	3	3	0.757262	0.693769	0.648699	1.19573	1.20396	1.50058
catalytic activity	A0A0R3W0L3	ERAP1_C domain-containing protein OS=Taenia asiatica OX=60517 GN=TASK_LOCUS3208 PE=3 SV=1	TASK_LOCUS3208	0.3294	3.38121e-08	Down	19.288	50.9	7	7	0.494139	0.503224	0.48922	1.50696	1.49056	1.51589
catalytic activity	A0A0R3W0M9	ATP-dependent (S)-NAD(P)H-hydrate dehydratase OS=Taenia asiatica OX=60517 GN=TASK_LOCUS3226 PE=3 SV=1	TASK_LOCUS3226	9.1076	0.000124299	Up	33.546	29.2	6	6	1.75711	1.82727	1.82201	0.153884	0.257328	0.182403
catalytic activity	A0A0R3W0Q2	Ras protein Rab 2A(predicted) OS=Taenia asiatica OX=60517 GN=TASK_LOCUS3254 PE=4 SV=1	TASK_LOCUS3254	4.034	0.00036111	Up	23.47	65.1	12	12	1.48982	1.44853	1.86974	0.475277	0.350999	0.365627
catalytic activity	A0A0R3W0V9	L-lactate dehydrogenase OS=Taenia asiatica OX=60517 GN=TASK_LOCUS3330 PE=3 SV=1	TASK_LOCUS3330	2.3548	0.00840318	Up	35.27	36.3	11	11	1.64462	1.20324	1.36368	0.462123	0.782882	0.543463
catalytic activity	A0A0R3W0Y2	26S proteasome non-ATPase regulatory subunit 6 OS=Taenia asiatica OX=60517 GN=TASK_LOCUS3360 PE=3 SV=1	TASK_LOCUS3360	2.6731	0.000259913	Up	44.08	33.7	10	10	1.44041	1.53145	1.39465	0.473336	0.616439	0.543709
catalytic activity	A0A0R3W0Z5	Uncharacterized protein OS=Taenia asiatica OX=60517 GN=TASK_LOCUS3375 PE=4 SV=1	TASK_LOCUS3375	2.0159	0.000212713	Up	26.076	30.1	7	7	1.279	1.42147	1.31005	0.645934	0.622172	0.721374
catalytic activity	A0A0R3W127	P-type domain-containing protein OS=Taenia asiatica OX=60517 GN=TASK_LOCUS3413 PE=3 SV=1	TASK_LOCUS3413	0.2802	0.000119863	Down	101.51	32.7	22	22	0.500561	0.431122	0.381666	1.66926	1.53608	1.48131
catalytic activity	A0A0R3W185	Sodium/potassium-transporting ATPase beta nervous system antigen 1 OS=Taenia asiatica OX=60517 GN=TASK_LOCUS3479 PE=3 SV=1	TASK_LOCUS3479	111.135	1.06212e-07	Up	31.127	40.4	10	10	2.10508	1.96486	1.87655	0.019338	0.01742	0.016749
catalytic activity	A0A0R3W190	Glycogen [starch] synthase OS=Taenia asiatica OX=60517 GN=TASK_LOCUS3485 PE=3 SV=2	TASK_LOCUS3485	4.9181	3.92239e-05	Up	85.997	34.4	18	18	1.64975	1.75738	1.57902	0.365209	0.289411	0.359221
catalytic activity	A0A0R3W1A1	Citrate synthase OS=Taenia asiatica OX=60517 GN=TASK_LOCUS3498 PE=3 SV=1	TASK_LOCUS3498	4.813	1.23017e-07	Up	52.302	47.5	16	16	1.61364	1.69151	1.66268	0.349721	0.347021	0.335433
catalytic activity	A0A0R3W1A5	Dipeptidyl peptidase 3 OS=Taenia asiatica OX=60517 GN=TASK_LOCUS3502 PE=3 SV=1	TASK_LOCUS3502	0.2407	7.91927e-05	Down	82.653	34.8	21	21	0.380001	0.356838	0.42714	1.63996	1.41226	1.78381
catalytic activity	A0A0R3W1B9	Glycylpeptide N-tetradecanoyltransferase OS=Taenia asiatica OX=60517 GN=TASK_LOCUS3519 PE=3 SV=1	TASK_LOCUS3519	2.3113	0.000909511	Up	52.62	32.8	8	8	1.1964	1.44333	1.54832	0.612736	0.655862	0.543352
catalytic activity	A0A0R3W1C1	ATP synthase subunit alpha OS=Taenia asiatica OX=60517 GN=TASK_LOCUS3522 PE=3 SV=1	TASK_LOCUS3522	24.3489	1.68041e-05	Up	59.507	51.1	21	21	2.02578	1.83963	1.89789	0.100107	0.066454	0.070136
catalytic activity	A0A0R3W1H9	Uncharacterized protein OS=Taenia asiatica OX=60517 GN=TASK_LOCUS3592 PE=4 SV=2	TASK_LOCUS3592	0.2709	0.0439974	Down	141.56	5.4	5	5		0.316204	0.448592	1.04909	2.23301	0.953101
catalytic activity	A0A0R3W1K9	Fe2OG dioxygenase domain-containing protein OS=Taenia asiatica OX=60517 GN=TASK_LOCUS3627 PE=4 SV=1	TASK_LOCUS3627	0.4897	4.2483e-05	Down	80.131	24.1	13	12	0.622396	0.700158	0.64976	1.34507	1.37319	1.30942
catalytic activity	A0A0R3W1M5	AAA domain-containing protein OS=Taenia asiatica OX=60517 GN=TASK_LOCUS3648 PE=3 SV=1	TASK_LOCUS3648	4.4942	0.000122715	Up	44.317	41.2	11	11	1.54395	1.84288	1.52111	0.380455	0.403121	0.30848
catalytic activity	A0A0R3W1M9	AAA domain-containing protein OS=Taenia asiatica OX=60517 GN=TASK_LOCUS3653 PE=3 SV=1	TASK_LOCUS3653	50.8233	1.41578e-05	Up	48.401	44	13	13	1.67982	1.81062	2.39378	0.039728	0.030955	0.045095
catalytic activity	A0A0R3W1P2	AAA domain-containing protein OS=Taenia asiatica OX=60517 GN=TASK_LOCUS3668 PE=3 SV=1	TASK_LOCUS3668	19.9619	0.00153365	Up	47.959	40.8	11	11	1.514	1.27179	2.92797	0.048809	0.12112	0.116305
catalytic activity	A0A0R3W1P6	Heat shock protein 60(predicted) OS=Taenia asiatica OX=60517 GN=TASK_LOCUS3672 PE=3 SV=1	TASK_LOCUS3672	3.7784	0.00230671	Up	60.596	67.8	35	34	1.8044	1.71094	1.22901	0.428131	0.308392	0.519124
catalytic activity	A0A0R3W1Y3	Coproporphyrinogen oxidase OS=Taenia asiatica OX=60517 GN=TASK_LOCUS3778 PE=3 SV=1	TASK_LOCUS3778	10.9721	0.000571136	Up	33.375	17	4	4	1.79707	1.82625	1.87551	0.127406	0.117789	0.255972
catalytic activity	A0A0R3W1Y9	SGNH_hydro domain-containing protein OS=Taenia asiatica OX=60517 GN=TASK_LOCUS3785 PE=4 SV=2	TASK_LOCUS3785	0.465	1.34096e-06	Down	25.363	50	8	8	0.629529	0.623258	0.651781	1.35757	1.39095	1.3469
catalytic activity	A0A0R3W211	Glyceraldehyde-3-phosphate dehydrogenase OS=Taenia asiatica OX=60517 GN=TASK_LOCUS3812 PE=3 SV=1	TASK_LOCUS3812	1.9251	0.0107447	Up	36.261	59.8	19	19	1.37875	1.30969	1.26037	0.898323	0.576723	0.57615
catalytic activity	A0A0R3W216	Serine/threonine protein phosphatase 2A regulatory subunit OS=Taenia asiatica OX=60517 GN=TASK_LOCUS3817 PE=3 SV=1	TASK_LOCUS3817	1.5574	0.000579798	Up	58.835	28.7	11	10	1.20327	1.17756	1.27304	0.759324	0.744549	0.842253
catalytic activity	A0A0R3W228	Heterolocus tagous nuclear ribonucleoprotein A1(predicted) OS=Taenia asiatica OX=60517 GN=TASK_LOCUS3832 PE=4 SV=1	TASK_LOCUS3832	0.4876	3.15473e-06	Down	48.195	32.8	11	11	0.667465	0.656378	0.642852	1.38784	1.32384	1.32163
catalytic activity	A0A0R3W235	Ral protein(predicted) OS=Taenia asiatica OX=60517 GN=TASK_LOCUS3840 PE=4 SV=1	TASK_LOCUS3840	1.8651	0.000172294	Up	23.025	43.5	8	8	1.30758	1.28999	1.30823	0.652328	0.680789	0.761085
catalytic activity	A0A0R3W248	Glycine cleavage system H protein OS=Taenia asiatica OX=60517 GN=TASK_LOCUS3855 PE=3 SV=1	TASK_LOCUS3855	0.6303	0.000170249	Down	14.631	31.1	3	3	0.751698	0.76053	0.807404	1.2078	1.18349	1.28908
catalytic activity	A0A0R3W252	116 kDa U5 small nuclear ribonucleoprotein component OS=Taenia asiatica OX=60517 GN=TASK_LOCUS3860 PE=3 SV=1	TASK_LOCUS3860	9.6424	0.00867977	Up	110.42	36.6	22	22	0.683876	1.78229	2.97006	0.219455	0.160794	0.183531
catalytic activity	A0A0R3W292	Ras protein Rap 1b(predicted) OS=Taenia asiatica OX=60517 GN=TASK_LOCUS3914 PE=3 SV=1	TASK_LOCUS3914	13.6479	2.48539e-05	Up	26.935	32.9	6	5	1.52753	1.6183	1.62132	0.108171	0.124692
catalytic activity	A0A0R3W2I6	Non-specific serine/threonine protein kinase OS=Taenia asiatica OX=60517 GN=TASK_LOCUS4037 PE=4 SV=1	TASK_LOCUS4037	5.836	4.1715e-05	Up	61.184	26	9	9	1.713	1.75846	1.65084	0.316821	0.318155	0.242725
catalytic activity	A0A0R3W2J1	ADK_lid domain-containing protein OS=Taenia asiatica OX=60517 GN=TASK_LOCUS4042 PE=3 SV=1	TASK_LOCUS4042	3.0586	0.00149749	Up	28.065	40.7	11	11	1.38753	1.54134	1.5928	0.595403	0.513021	0.369912
catalytic activity	A0A0R3W2J6	Succinate dehydrogenase [ubiquinone] flavoprotein subunit, mitochondrial OS=Taenia asiatica OX=60517 GN=TASK_LOCUS4049 PE=3 SV=2	TASK_LOCUS4049	22.0286	2.10835e-07	Up	70.647	57.5	31	31	1.86308	1.93307	1.9433	0.090903	0.089604	0.080039
catalytic activity	A0A0R3W2J8	Dimethylargininase OS=Taenia asiatica OX=60517 GN=TASK_LOCUS4054 PE=3 SV=1	TASK_LOCUS4054	2.522	1.93265e-05	Up	30.377	37.7	7	7	1.35392	1.48574	1.45674	0.53782	0.58816	0.577616
catalytic activity	A0A0R3W2T2	Ras protein m ras(predicted) OS=Taenia asiatica OX=60517 GN=TASK_LOCUS4168 PE=4 SV=1	TASK_LOCUS4168	28.2221	0.000444724	Up	20.379	21.9	2	2	1.60248	1.63569	1.64645	0.072701		0.042684
catalytic activity	A0A0R3W2W2	Purine nucleoside phosphorylase OS=Taenia asiatica OX=60517 GN=TASK_LOCUS4202 PE=3 SV=1	TASK_LOCUS4202	0.1982	1.52297e-07	Down	32.358	26.7	6	6	0.337074	0.320013	0.335229	1.70936	1.65446	1.64387
catalytic activity	A0A0R3W2W3	60S acidic ribosomal protein P0 OS=Taenia asiatica OX=60517 GN=TASK_LOCUS4203 PE=3 SV=1	TASK_LOCUS4203	7.9667	0.000693776	Up	35.687	34.7	9	9	1.74749	1.32974	1.53667	0.167537		0.218562
catalytic activity	A0A0R3W2X3	AMP_N domain-containing protein OS=Taenia asiatica OX=60517 GN=TASK_LOCUS4213 PE=4 SV=2	TASK_LOCUS4213	0.1029	2.51808e-08	Down	55.349	20.6	7	7	0.186763	0.189788	0.183265	1.79981	1.86689	1.77348
catalytic activity	A0A0R3W319	Glucose-regulated protein(predicted) OS=Taenia asiatica OX=60517 GN=TASK_LOCUS4273 PE=3 SV=1	TASK_LOCUS4273	4.5802	5.82046e-06	Up	71.988	46	27	24	1.57356	1.70097	1.65024	0.329158	0.368936	0.377138
catalytic activity	A0A0R3W350	Nucleoside diphosphate kinase OS=Taenia asiatica OX=60517 GN=TASK_LOCUS4317 PE=3 SV=1	TASK_LOCUS4317	0.1872	0.00011617	Down	17.557	54.1	8	8	0.287171	0.294206	0.364748	1.87521	1.75195	1.42671
catalytic activity	A0A0R3W367	Vacuolar proton pump subunit E(predicted) OS=Taenia asiatica OX=60517 GN=TASK_LOCUS4336 PE=3 SV=1	TASK_LOCUS4336	1.7185	0.0172257	Up	26.189	25.7	7	6	1.37125	1.27864	1.14298	0.72675	0.574559	0.905813
catalytic activity	A0A0R3W3A4	Ubiquitin carboxyl-terminal hydrolase MINDY OS=Taenia asiatica OX=60517 GN=TASK_LOCUS4385 PE=3 SV=1	TASK_LOCUS4385	0.3373	2.36433e-07	Down	44.056	11.5	4	4	0.501423	0.503283	0.5085	1.51857	1.45188	1.51634
catalytic activity	A0A0R3W3C6	Cytochrome c oxidase subunit 5B(predicted) OS=Taenia asiatica OX=60517 GN=TASK_LOCUS4413 PE=3 SV=1	TASK_LOCUS4413	12.5826	4.31541e-05	Up	25.969	45.5	9	9	2.0578	1.97118	1.52928	0.166553	0.153401	0.121788
catalytic activity	A0A0R3W3L5	Methyltransf_25 domain-containing protein OS=Taenia asiatica OX=60517 GN=TASK_LOCUS4521 PE=4 SV=1	TASK_LOCUS4521	2.1582	0.000957325	Up	40.092	48.4	12	12	1.50882	1.30831	1.28308	0.688067	0.665968	0.54576
catalytic activity	A0A0R3W3N2	Putative Ras-related protein Rab-4A(predicted) OS=Taenia asiatica OX=60517 GN=TASK_LOCUS4548 PE=4 SV=1	TASK_LOCUS4548	2.5586	0.032399	Up	23.927	29.8	5	5	1.06032	1.06535	1.84081	0.543155	0.490362
catalytic activity	A0A0R3W3P3	AMP-binding domain-containing protein OS=Taenia asiatica OX=60517 GN=TASK_LOCUS4563 PE=4 SV=2	TASK_LOCUS4563	94.7763	3.78481e-05	Up	89.164	42.4	31	30	1.95894	2.05709	1.92132	0.031074	0.014583	0.016989
catalytic activity	A0A0R3W3U5	Guanine nucleotide binding protein G protein(predicted) OS=Taenia asiatica OX=60517 GN=TASK_LOCUS4628 PE=4 SV=1	TASK_LOCUS4628	4.9887	1.22018e-07	Up	40.275	45.2	15	7	1.687	1.681	1.63012	0.342633	0.334811	0.324438
catalytic activity	A0A0R3W418	Tr-type G domain-containing protein OS=Taenia asiatica OX=60517 GN=TASK_LOCUS4723 PE=3 SV=1	TASK_LOCUS4723	3.0395	0.00357915	Up	59.509	29.4	11	11	1.55492	1.53543	1.42432	0.513591	0.633478	0.338264
catalytic activity	A0A0R3W420	Lysine--tRNA ligase OS=Taenia asiatica OX=60517 GN=TASK_LOCUS4725 PE=3 SV=1	TASK_LOCUS4725	2.6492	0.00554182	Up	66.937	25.3	9	9	1.49229	1.63924	1.22429	0.400114	0.54647	0.697597
catalytic activity	A0A0R3W466	Elongation factor 1-alpha OS=Taenia asiatica OX=60517 GN=TASK_LOCUS4787 PE=3 SV=1	TASK_LOCUS4787	2.2121	2.00355e-05	Up	48.838	62.5	23	22	1.35152	1.39074	1.38982	0.661796	0.614015	0.592114
catalytic activity	A0A0R3W479	Glucose-6-phosphate 1-dehydrogenase OS=Taenia asiatica OX=60517 GN=TASK_LOCUS4804 PE=3 SV=1	TASK_LOCUS4804	0.3523	1.14709e-05	Down	58.144	57.1	25	25	0.49974	0.550167	0.513339	1.52927	1.50408	1.40341
catalytic activity	A0A0R3W4M5	Proteasome subunit alpha type-6 OS=Taenia asiatica OX=60517 GN=TASK_LOCUS4996 PE=3 SV=1	TASK_LOCUS4996	0.1973	2.11679e-07	Down	27.483	51	10	10	0.332955	0.33396	0.321827	1.60867	1.69402	1.70857
catalytic activity	A0A0R3W4P0	Prosaposin a preproprotein(predicted) OS=Taenia asiatica OX=60517 GN=TASK_LOCUS5021 PE=4 SV=1	TASK_LOCUS5021	0.4481	0.00138482	Down	95.385	25.6	17	17	0.714521	0.592196	0.549911	1.4127	1.21441	1.51627
catalytic activity	A0A0R3W4Q4	RNA helicase OS=Taenia asiatica OX=60517 GN=TASK_LOCUS5042 PE=3 SV=2	TASK_LOCUS5042	3.8326	5.66106e-05	Up	44.731	28.5	9	9	1.60176	1.57409	1.58259	0.474114	0.400118	0.367338
catalytic activity	A0A0R3W4Q8	Succinate--CoA ligase [ADP/GDP-forming] subunit alpha, mitochondrial OS=Taenia asiatica OX=60517 GN=TASK_LOCUS5047 PE=3 SV=1	TASK_LOCUS5047	15.7746	0.0364185	Up	33.243	42.1	8	8	3.39826	0.692488	0.706505	0.10342	0.099322
catalytic activity	A0A0R3W4V0	Dynein heavy chain(predicted) OS=Taenia asiatica OX=60517 GN=TASK_LOCUS5102 PE=3 SV=2	TASK_LOCUS5102	0.4092	2.76028e-05	Down	473.39	0.4	1	1	0.591778	0.58315	0.567315	1.46354	1.48445	1.30977
catalytic activity	A0A0R3W4X4	USP domain-containing protein OS=Taenia asiatica OX=60517 GN=TASK_LOCUS5131 PE=4 SV=1	TASK_LOCUS5131	4.791	0.00114727	Up	89.29	23.6	12	12	1.42426	1.32257	1.64241		0.345061	0.2657
catalytic activity	A0A0R3W4Y5	TYR_PHOSPHATASE_2 domain-containing protein OS=Taenia asiatica OX=60517 GN=TASK_LOCUS5145 PE=4 SV=1	TASK_LOCUS5145	13.8483	1.44076e-08	Up	20.968	33.2	3	2	1.82455	1.87547	1.89589	0.138301	0.131611	0.134175
catalytic activity	A0A0R3W4Y7	Amidase domain-containing protein OS=Taenia asiatica OX=60517 GN=TASK_LOCUS5148 PE=4 SV=1	TASK_LOCUS5148	51.34	0.000246443	Up	64.951	30.4	12	12	2.5146	2.26654	1.10422	0.035205	0.027675	0.051755
catalytic activity	A0A0R3W511	PKS_AT domain-containing protein OS=Taenia asiatica OX=60517 GN=TASK_LOCUS5179 PE=4 SV=1	TASK_LOCUS5179	9.7443	0.00221323	Up	40.125	34.2	10	8	1.91168	1.76684	1.76304	0.202942	0.268698	0.086795
catalytic activity	A0A0R3W533	Ras gtpase(predicted) OS=Taenia asiatica OX=60517 GN=TASK_LOCUS5202 PE=3 SV=1	TASK_LOCUS5202	2.2723	0.00432548	Up	21.896	54.6	7	6	1.05074	1.45871	1.65696	0.630571	0.581434	0.621577
catalytic activity	A0A0R3W542	Oxoglutarate dehydrogenase (succinyl-transferring) OS=Taenia asiatica OX=60517 GN=TASK_LOCUS5211 PE=3 SV=1	TASK_LOCUS5211	193.508	2.3977e-09	Up	120.42	35.9	29	29	2.02039	1.96695	1.98181	0.010705	0.00992	0.010222
catalytic activity	A0A0R3W560	Cytochrome-b5 reductase OS=Taenia asiatica OX=60517 GN=TASK_LOCUS5236 PE=3 SV=1	TASK_LOCUS5236	28.7218	2.07289e-06	Up	38.57	50.1	17	17	1.84775	2.16893	1.78145	0.071657	0.070015	0.0602
catalytic activity	A0A0R3W5B3	Adenylate kinase isoenzyme 6 homolog OS=Taenia asiatica OX=60517 GN=TASK_LOCUS5299 PE=3 SV=1	TASK_LOCUS5299	1.5146	0.0206759	Up	28.968	24.6	5	5	1.05137	1.10419	1.31628	0.738115		0.790043
catalytic activity	A0A0R3W5C6	Adenylosuccinate synthetase OS=Taenia asiatica OX=60517 GN=TASK_LOCUS5314 PE=3 SV=1	TASK_LOCUS5314	0.2909	4.08644e-06	Down	47.436	48.5	19	19	0.477133	0.427108	0.447824	1.57763	1.50261	1.56769
catalytic activity	A0A0R3W5F4	AAA domain-containing protein OS=Taenia asiatica OX=60517 GN=TASK_LOCUS5349 PE=3 SV=2	TASK_LOCUS5349	8.3134	5.17685e-05	Up	46.693	58.6	15	14	1.42802	1.90214	2.02561	0.205918	0.206006	0.232309
catalytic activity	A0A0R3W5H4	Glutathione transferase OS=Taenia asiatica OX=60517 GN=TASK_LOCUS5371 PE=3 SV=1	TASK_LOCUS5371	0.3688	1.32261e-06	Down	22.573	32.5	6	6	0.54167	0.548024	0.526831	1.51016	1.41848	1.45484
catalytic activity	A0A0R3W5Q4	WD_REPEATS_REGION domain-containing protein OS=Taenia asiatica OX=60517 GN=TASK_LOCUS5465 PE=3 SV=1	TASK_LOCUS5465	3.7772	0.000165812	Up	39.211	46.7	11	10	1.30387	1.51085	1.43518	0.371697		0.3784
catalytic activity	A0A0R3W613	Nervana 2(predicted) OS=Taenia asiatica OX=60517 GN=TASK_LOCUS5601 PE=3 SV=1	TASK_LOCUS5601	0.5916	0.021108	Down	23.405	20.7	3	3	0.834397	0.608806	0.787105	1.36464	1.01048	1.39458
catalytic activity	A0A0R3W6K2	V-type proton ATPase proteolipid subunit OS=Taenia asiatica OX=60517 GN=TASK_LOCUS5837 PE=3 SV=1	TASK_LOCUS5837	13.8116	0.000246053	Up	15.584	31.2	3	3	1.85414	1.89601	1.84477	0.167775	0.153008	0.084305
catalytic activity	A0A0R3W6T0	Ethanolamine kinase 2(predicted) OS=Taenia asiatica OX=60517 GN=TASK_LOCUS5925 PE=4 SV=1	TASK_LOCUS5925	0.2997	0.000248795	Down	40.734	20.9	5	5	0.432495	0.446033	0.50497	1.39634	1.81048	1.40968
catalytic activity	A0A0R3W6V5	Inorganic diphosphatase OS=Taenia asiatica OX=60517 GN=TASK_LOCUS5957 PE=3 SV=1	TASK_LOCUS5957	0.2381	0.000142576	Down	27.84	57.6	12	12	0.330665	0.450921	0.372226	1.51746	1.56409	1.76464
catalytic activity	A0A0R3W6Y1	Elongation factor 1-gamma(predicted) OS=Taenia asiatica OX=60517 GN=TASK_LOCUS5993 PE=3 SV=1	TASK_LOCUS5993	2.0008	0.000308615	Up	47.741	33.7	10	10	1.42692	1.31939	1.25419	0.607565	0.707128	0.684806
catalytic activity	A0A0R3W707	Peptidase_S8 domain-containing protein OS=Taenia asiatica OX=60517 GN=TASK_LOCUS6020 PE=4 SV=2	TASK_LOCUS6020	1.7742	0.0195336	Up	199.82	12.3	13	13	1.47493	1.31414	1.04813	0.574935	0.853715	0.734139
catalytic activity	A0A0R3W7K5	Abhydrolase_2 domain-containing protein OS=Taenia asiatica OX=60517 GN=TASK_LOCUS6265 PE=3 SV=1	TASK_LOCUS6265	3.6438	0.0499411	Up	28.063	14.7	3	3	1.41596	1.44235	1.36838	0.599905	0.173399
catalytic activity	A0A0R3W7L6	Thioredoxin peroxidase(predicted) OS=Taenia asiatica OX=60517 GN=TASK_LOCUS6278 PE=4 SV=1	TASK_LOCUS6278	0.3794	4.62873e-05	Down	42.997	52.2	24	24	0.602307	0.530605	0.599976	1.59962	1.52589	1.44161
catalytic activity	A0A0R3W7M2	3-hydroxyacyl-CoA dehydrogenase type-2(predicted) OS=Taenia asiatica OX=60517 GN=TASK_LOCUS6284 PE=3 SV=1	TASK_LOCUS6284	6.5695	0.000134135	Up	32.072	44.5	7	7	1.63249	1.61638	1.95847	0.223065	0.326487	0.243105
catalytic activity	A0A0R3W7R2	Phosphoacetylglucosamine mutase(predicted) OS=Taenia asiatica OX=60517 GN=TASK_LOCUS6337 PE=3 SV=2	TASK_LOCUS6337	9.4379	0.00161006	Up	71.542	34	13	13	2.48161	1.12538	1.81819	0.266268	0.156107	0.152451
catalytic activity	A0A0R3W816	CYTOSOL_AP domain-containing protein OS=Taenia asiatica OX=60517 GN=TASK_LOCUS6462 PE=3 SV=2	TASK_LOCUS6462	8.7612	0.000498995	Up	105.91	14.3	9	9	1.66875	1.73279	1.98377	0.169437	0.150127	0.295117
catalytic activity	A0A0R3W823	Protein disulfide isomerase A6(predicted) OS=Taenia asiatica OX=60517 GN=TASK_LOCUS6470 PE=3 SV=3	TASK_LOCUS6470	1.7804	2.82616e-05	Up	46.339	35.3	10	10	1.25145	1.27551	1.31511	0.714765	0.693349	0.749822
catalytic activity	A0A0R3W858	26S proteasome regulatory subunit 7 OS=Taenia asiatica OX=60517 GN=TASK_LOCUS6522 PE=3 SV=1	TASK_LOCUS6522	6.2579	0.0094667	Up	48.214	49	15	15	1.82369	1.80582	1.5438	0.506419	0.116873	0.203399
catalytic activity	A0A0R3W8K3	GDP-4-keto-6-deoxy-D-mannose-3,5-epimerase-4-reductase OS=Taenia asiatica OX=60517 GN=TASK_LOCUS6699 PE=3 SV=1	TASK_LOCUS6699	0.5819	0.00195062	Down	35.233	65.5	14	14	0.682043	0.714052	0.810889	1.35447	1.13352	1.30503
catalytic activity	A0A0R3W8Y6	Tyrosine protein kinase otk(predicted) OS=Taenia asiatica OX=60517 GN=TASK_LOCUS6868 PE=4 SV=2	TASK_LOCUS6868	0.4469	5.48864e-05	Down	124.22	12.1	9	9	0.592048	0.650736	0.610293	1.28935	1.41442	1.44315
catalytic activity	A0A0R3W962	1,4-alpha-glucan branching enzyme OS=Taenia asiatica OX=60517 GN=TASK_LOCUS6961 PE=3 SV=1	TASK_LOCUS6961	0.1733	1.6826e-05	Down	81.205	49.4	31	31	0.279825	0.27682	0.329409	1.84347	1.57836	1.69212
catalytic activity	A0A0R3W9B4	3'2'5' bisphosphate nucleotidase 1(predicted) OS=Taenia asiatica OX=60517 GN=TASK_LOCUS7028 PE=3 SV=1	TASK_LOCUS7028	2.0312	0.0034728	Up	36.005	33.7	8	8	1.38712	1.3158	1.31766	0.517605	0.741302	0.720517
catalytic activity	A0A0R3W9G0	Adenosylhomocysteinase OS=Taenia asiatica OX=60517 GN=TASK_LOCUS7086 PE=3 SV=1	TASK_LOCUS7086	0.3544	0.000235784	Down	51.817	49.5	20	20	0.524691	0.492736	0.55272	1.49848	1.27643	1.65495
catalytic activity	A0A0R3W9H0	RuvB-like helicase OS=Taenia asiatica OX=60517 GN=TASK_LOCUS7098 PE=3 SV=1	TASK_LOCUS7098	4.6044	0.00172032	Up	51.987	28.9	9	9	1.32516	1.57601	1.46645	0.262595		0.369787
catalytic activity	A0A0R3W9I1	Beta-galactosidase OS=Taenia asiatica OX=60517 GN=TASK_LOCUS7110 PE=3 SV=2	TASK_LOCUS7110	0.3286	1.66824e-06	Down	69.74	17.3	9	9	0.479913	0.519671	0.484363	1.4959	1.51967	1.50049
catalytic activity	A0A0R3W9I7	GDP-D-mannose dehydratase OS=Taenia asiatica OX=60517 GN=TASK_LOCUS7118 PE=3 SV=1	TASK_LOCUS7118	2.6695	0.00861928	Up	40.106	32.9	9	9	1.41952	1.45536	1.49003	0.341813	0.643824	0.649449
catalytic activity	A0A0R3W9M8	RNA helicase OS=Taenia asiatica OX=60517 GN=TASK_LOCUS7172 PE=4 SV=1	TASK_LOCUS7172	15.5543	0.0091209	Up	108.59	19.8	14	14	2.2085	2.77832	0.650737	0.1696	0.137522	0.055322
catalytic activity	A0A0R3W9N7	Isoleucyl-tRNA synthetase OS=Taenia asiatica OX=60517 GN=TASK_LOCUS7185 PE=3 SV=1	TASK_LOCUS7185	1.8274	0.000320425	Up	144.24	22.9	19	19	1.34696	1.24976	1.28119	0.655948	0.771423	0.694712
catalytic activity	A0A0R3W9U2	COP9 signalosome complex subunit 4 OS=Taenia asiatica OX=60517 GN=TASK_LOCUS7251 PE=3 SV=1	TASK_LOCUS7251	3.6217	1.03066e-06	Up	46.834	27.8	7	7	1.50396	1.55473	1.64309	0.43581	0.429061	0.433347
catalytic activity	A0A0R3W9Z3	PNP_UDP_1 domain-containing protein OS=Taenia asiatica OX=60517 GN=TASK_LOCUS7315 PE=3 SV=1	TASK_LOCUS7315	0.4289	0.0169796	Down	33.485	29.1	6	6	0.581922	0.568261	0.650924	1.80454	0.915755	1.4786
catalytic activity	A0A0R3WA13	UBIQUITIN_CONJUGAT_2 domain-containing protein OS=Taenia asiatica OX=60517 GN=TASK_LOCUS7344 PE=4 SV=1	TASK_LOCUS7344	0.3105	3.56207e-06	Down	49.399	28.8	8	8	0.446691	0.492795	0.482077	1.53538	1.55513	1.48793
catalytic activity	A0A0R3WA35	T-complex protein 1 subunit gamma OS=Taenia asiatica OX=60517 GN=TASK_LOCUS7370 PE=3 SV=1	TASK_LOCUS7370	2.2214	5.07137e-05	Up	59.052	49.5	20	20	1.48277	1.32289	1.33178	0.641624	0.626161	0.594773
catalytic activity	A0A0R3WA80	Phenylalanyl-tRNA synthetase beta subunit OS=Taenia asiatica OX=60517 GN=TASK_LOCUS7429 PE=3 SV=2	TASK_LOCUS7429	1.8623	0.00904852	Up	64.8	23.8	10	10	1.01375	1.31743	1.57262	0.699749	0.687032	0.70942
catalytic activity	A0A0R3WAD6	Glycolipid transfer protein-like protein OS=Taenia asiatica OX=60517 GN=TASK_LOCUS7504 PE=4 SV=1	TASK_LOCUS7504	0.5724	1.39985e-05	Down	23.857	30.7	5	5	0.756381	0.717707	0.710208	1.29643	1.26519	1.25408
catalytic activity	A0A0R3WAG1	Ribose-phosphate diphosphokinase OS=Taenia asiatica OX=60517 GN=TASK_LOCUS7535 PE=3 SV=1	TASK_LOCUS7535	7.901	3.50414e-05	Up	34.799	51.9	13	13	1.81162	1.65508	1.85922	0.183956	0.240509	0.249613
catalytic activity	A0A0R3WAW8	Guanylate kinase-like domain-containing protein OS=Taenia asiatica OX=60517 GN=TASK_LOCUS7732 PE=4 SV=1	TASK_LOCUS7732	0.3201	0.0367548	Down	28.705	33.5	6	6	0.692161	0.47693	0.28588	2.34801	1.2117	0.985328
catalytic activity	A0A0R3WB12	Ufm1 specific protease 1(predicted) OS=Taenia asiatica OX=60517 GN=TASK_LOCUS7790 PE=4 SV=1	TASK_LOCUS7790	2.6176	0.00410899	Up	26.559	28.3	4	4	1.30289	1.5529	1.48566	0.668221	0.396657	0.593669
catalytic activity	A0A0R3WB83	Elongation factor Tu OS=Taenia asiatica OX=60517 GN=TASK_LOCUS7879 PE=3 SV=1	TASK_LOCUS7879	27.8474	3.83262e-06	Up	48.989	57.1	19	19	1.95576	1.81272	2.02353	0.080828	0.059555	0.067608
catalytic activity	A0A0R3WB89	Acetyl coenzyme A acetyltransferase cytosolic(predicted) OS=Taenia asiatica OX=60517 GN=TASK_LOCUS7890 PE=3 SV=2	TASK_LOCUS7890	0.3455	0.000182366	Down	98.755	16.3	7	7	0.463762	0.530206	0.546691	1.6159	1.52817	1.31527
catalytic activity	A0A0R3WB91	PDZ domain-containing protein OS=Taenia asiatica OX=60517 GN=TASK_LOCUS7892 PE=3 SV=1	TASK_LOCUS7892	2.3315	0.000115544	Up	134.51	5.9	5	5	1.47564	1.25812	1.46524	0.626603	0.587111	0.587278
catalytic activity	A0A0R3WB92	Cytosolic purine 5prime nucleotidase(predicted) OS=Taenia asiatica OX=60517 GN=TASK_LOCUS7893 PE=3 SV=1	TASK_LOCUS7893	0.2772	6.23951e-07	Down	65.02	50	21	21	0.41916	0.430292	0.452932	1.57004	1.55437	1.5732
catalytic activity	A0A0R3WBM4	N-acyl-L-amino-acid amidohydrolase OS=Taenia asiatica OX=60517 GN=TASK_LOCUS8050 PE=3 SV=1	TASK_LOCUS8050	0.2797	0.000135336	Down	61.296	27.9	12	12	0.442428	0.423988	0.444828	1.31863	1.59711	1.77302
catalytic activity	A0A0R3WBR9	N(4)-(Beta-N-acetylglucosaminyl)-L-asparaginase(predicted) OS=Taenia asiatica OX=60517 GN=TASK_LOCUS8101 PE=3 SV=1	TASK_LOCUS8101	2.1777	1.18227e-05	Up	40.455	30.5	9	9	1.33491	1.35825	1.41866	0.655529	0.605522	0.62713
catalytic activity	A0A0R3WBU0	ATPase ASNA1 homolog OS=Taenia asiatica OX=60517 GN=TASK_LOCUS8125 PE=3 SV=1	TASK_LOCUS8125	1.9215	0.000552632	Up	38.963	49.7	10	10	1.33908	1.33002	1.27719	0.726777	0.726651	0.600278
catalytic activity	A0A0R3WC27	Pyruvate dehydrogenase E1 component subunit beta OS=Taenia asiatica OX=60517 GN=TASK_LOCUS8235 PE=4 SV=1	TASK_LOCUS8235	154.103	0.000233302	Up	36.764	55.5	14	14	2.02679	2.0172	1.91732	0.023902	0.005881	0.008901
catalytic activity	A0A0R3WC77	Thioredoxin domain-containing protein 17 OS=Taenia asiatica OX=60517 GN=TASK_LOCUS8295 PE=4 SV=1	TASK_LOCUS8295	0.3591	0.0272368	Down	13.586	38.1	4	4	0.677322	0.265189	0.64282	1.32863	1.29272	1.79332
catalytic activity	A0A0R3WC83	Uncharacterized protein OS=Taenia asiatica OX=60517 GN=TASK_LOCUS8303 PE=3 SV=1	TASK_LOCUS8303	2.6041	0.00100213	Up	44.22	28.1	9	9	1.37366	1.72571	1.23586	0.502922	0.56775	0.59409
catalytic activity	A0A0R3WC84	Isocitrate dehydrogenase [NADP] OS=Taenia asiatica OX=60517 GN=TASK_LOCUS8304 PE=3 SV=1	TASK_LOCUS8304	41.559	0.000591587	Up	46.132	35.9	12	12	1.57577	1.69946	1.64583	0.051916	0.027025
catalytic activity	A0A0R3WCF4	Guanine nucleotide binding protein Gs subunit(predicted) OS=Taenia asiatica OX=60517 GN=TASK_LOCUS8383 PE=3 SV=1	TASK_LOCUS8383	7.9112	5.36079e-05	Up	44.089	33.8	10	9	1.87332	1.60313	1.85024	0.25703	0.233996	0.182284
catalytic activity	A0A0R3WCK6	Alpha-mann_mid domain-containing protein OS=Taenia asiatica OX=60517 GN=TASK_LOCUS8443 PE=3 SV=1	TASK_LOCUS8443	0.3033	0.000426467	Down	130.12	3.9	3	3		0.400012	0.440991	1.29487	1.50994	1.35419
catalytic activity	A0A0R3WCQ7	NEDD8-activating enzyme E1 regulatory subunit OS=Taenia asiatica OX=60517 GN=TASK_LOCUS8503 PE=3 SV=1	TASK_LOCUS8503	0.4068	3.32455e-07	Down	64.881	23.1	8	8	0.57362	0.579306	0.582162	1.45736	1.41335	1.39421
catalytic activity	A0A0R3WCT7	Peptidylprolyl isomerase OS=Taenia asiatica OX=60517 GN=TASK_LOCUS8536 PE=4 SV=1	TASK_LOCUS8536	0.4665	5.65118e-05	Down	47.42	34	12	12	0.632573	0.654819	0.621251	1.3129	1.30508	1.47337
catalytic activity	A0A0R3WCX2	Inosine-5'-monophosphate dehydrogenase OS=Taenia asiatica OX=60517 GN=TASK_LOCUS8580 PE=3 SV=1	TASK_LOCUS8580	0.5591	0.000151995	Down	56.894	29.1	12	12	0.671329	0.743378	0.736997	1.25527	1.24355	1.34947
catalytic activity	A0A0R3WCX3	Superoxide dismutase [Cu-Zn] OS=Taenia asiatica OX=60517 GN=TASK_LOCUS8583 PE=3 SV=1	TASK_LOCUS8583	0.0999	2.21193e-07	Down	15.018	56.2	7	7	0.18771	0.185518	0.17154	1.83837	1.76527	1.85159
catalytic activity	A0A0R3WCY1	Cathepsin B(predicted) OS=Taenia asiatica OX=60517 GN=TASK_LOCUS8592 PE=3 SV=1	TASK_LOCUS8592	17.1927	7.87188e-11	Up	83.355	12.2	7	7	1.87798	1.90129	1.89093	0.11007	0.110632	0.109101
catalytic activity	A0A0R3WCY5	Carbonic anhydrase OS=Taenia asiatica OX=60517 GN=TASK_LOCUS8598 PE=3 SV=1	TASK_LOCUS8598	0.177	9.89954e-06	Down	26.908	45.2	10	10	0.281573	0.293616	0.327143	1.74802	1.55739	1.79226
catalytic activity	A0A0R3WD12	GB1/RHD3-type G domain-containing protein OS=Taenia asiatica OX=60517 GN=TASK_LOCUS8634 PE=3 SV=1	TASK_LOCUS8634	13.5053	0.00136213	Up	56.439	55.3	18	18	2.59656	1.45806	1.53173	0.149884	0.075237	0.18852
catalytic activity	A0A0R3WD23	Tryptophanyl-tRNA synthetase OS=Taenia asiatica OX=60517 GN=TASK_LOCUS8649 PE=3 SV=1	TASK_LOCUS8649	3.1525	0.028322	Up	40.906	59.1	14	14	1.70849	1.40854	1.43805	0.20669	0.528885	0.709345
catalytic activity	A0A0R3WD39	Hsp90 chaperone protein kinase-targeting subunit OS=Taenia asiatica OX=60517 GN=TASK_LOCUS8665 PE=3 SV=1	TASK_LOCUS8665	0.4405	2.79628e-05	Down	51.659	25.3	9	9	0.593367	0.634376	0.607117	1.4465	1.30017	1.41847
catalytic activity	A0A0R3WD70	Leucyl-tRNA synthetase OS=Taenia asiatica OX=60517 GN=TASK_LOCUS8701 PE=3 SV=1	TASK_LOCUS8701	1.7372	0.000167308	Up	139.96	19.1	15	14	1.2695	1.31234	1.22615	0.749798	0.762041	0.680168
catalytic activity	A0A0R3WD72	V-type proton ATPase subunit OS=Taenia asiatica OX=60517 GN=TASK_LOCUS8704 PE=3 SV=1	TASK_LOCUS8704	2.3098	0.00468709	Up	40.731	32.2	8	8	1.40342	1.41688	1.36691	0.797624	0.505815	0.509355
catalytic activity	A0A0R3WDB8	Tyrosine-protein phosphatase domain-containing protein OS=Taenia asiatica OX=60517 GN=TASK_LOCUS8755 PE=4 SV=1	TASK_LOCUS8755	0.5965	0.000498704	Down	41.08	39.7	8	8	0.705423	0.729921	0.806457	1.32114	1.19075	1.24631
catalytic activity	A0A0R3WDI8	Protein disulfide-isomerase OS=Taenia asiatica OX=60517 GN=TASK_LOCUS8833 PE=3 SV=1	TASK_LOCUS8833	0.6222	1.94853e-05	Down	81.565	19.8	11	11	0.757827	0.754835	0.788626	1.23582	1.20047	1.26242
catalytic activity	A0A0R3WDP8	Triosephosphate isomerase OS=Taenia asiatica OX=60517 GN=TASK_LOCUS8901 PE=3 SV=1	TASK_LOCUS8901	0.6303	1.15703e-05	Down	25.444	70.3	15	15	0.755834	0.767642	0.796232	1.22811	1.2098	1.24238
catalytic activity	A0A0R3WDX4	Asparagine--tRNA ligase OS=Taenia asiatica OX=60517 GN=TASK_LOCUS8988 PE=3 SV=1	TASK_LOCUS8988	1.9804	0.000440977	Up	61.548	46.6	19	19	1.39482	1.29848	1.29354	0.655044	0.610219	0.747899
catalytic activity	A0A0R3WE17	Bis(5'-adenosyl)-triphosphatase OS=Taenia asiatica OX=60517 GN=TASK_LOCUS9039 PE=3 SV=1	TASK_LOCUS9039	0.5336	7.68608e-05	Down	55.362	21	7	7	0.669657	0.688351	0.729743	1.36713	1.30452	1.2406
catalytic activity	A0A0R3WE70	5'-AMP-activated protein kinase subunit gamma-2(predicted) OS=Taenia asiatica OX=60517 GN=TASK_LOCUS9101 PE=4 SV=1	TASK_LOCUS9101	6.0872	9.83776e-05	Up	40.66	42.1	11	11	1.48162	2.02623	1.64556	0.32285	0.260756	0.262987
catalytic activity	A0A0R3WE91	Proteasome subunit beta OS=Taenia asiatica OX=60517 GN=TASK_LOCUS9124 PE=3 SV=1	TASK_LOCUS9124	0.1935	1.92702e-05	Down	23.259	34	6	6	0.300826	0.346453	0.325667	1.62519	1.54017	1.8617
catalytic activity	A0A0R3WE93	RNA-splicing ligase RtcB homolog OS=Taenia asiatica OX=60517 GN=TASK_LOCUS9126 PE=3 SV=1	TASK_LOCUS9126	9.3353	0.000392788	Up	55.583	57	15	15	1.73146	1.85584	1.83216	0.187205	0.129229	0.264103
catalytic activity	A0A0R3WEA5	FBPase_C domain-containing protein OS=Taenia asiatica OX=60517 GN=TASK_LOCUS9139 PE=4 SV=1	TASK_LOCUS9139	0.1213	1.21794e-07	Down	6.235	47.4	4	4	0.210222	0.213	0.225992	1.74189	1.80125	1.80764
catalytic activity	A0A0R3WEB6	Aminotran_1_2 domain-containing protein OS=Taenia asiatica OX=60517 GN=TASK_LOCUS9151 PE=3 SV=1	TASK_LOCUS9151	12.8512	0.000165852	Up	44.949	35.1	12	12	1.41889	2.04301	2.10493	0.174928	0.109463	0.148786
catalytic activity	A0A0R3WEH3	Sodium/potassium-transporting ATPase subunit alpha OS=Taenia asiatica OX=60517 GN=TASK_LOCUS9220 PE=3 SV=1	TASK_LOCUS9220	4.3612	2.04285e-07	Up	112.13	55.1	43	42	1.61384	1.67799	1.58902	0.365043	0.380089	0.374016
catalytic activity	A0A0R3WEK4	Nudix hydrolase domain-containing protein OS=Taenia asiatica OX=60517 GN=TASK_LOCUS9257 PE=4 SV=1	TASK_LOCUS9257	0.4269	2.87994e-05	Down	32.322	42.6	9	9	0.633885	0.591021	0.570277	1.33721	1.40931	1.4583
catalytic activity	A0A0R3WEQ8	Ras-related protein Rab-27A(predicted) OS=Taenia asiatica OX=60517 GN=TASK_LOCUS9317 PE=4 SV=1	TASK_LOCUS9317	6.336	1.57369e-05	Up	25.746	35.2	5	5	1.75126	1.84431	1.58655	0.245991	0.269161	0.302728
catalytic activity	A0A0R3WEX8	Ubiquitin-like modifier-activating enzyme 5 OS=Taenia asiatica OX=60517 GN=TASK_LOCUS9394 PE=3 SV=1	TASK_LOCUS9394	3.2841	0.00532425	Up	44.38	24	6	6	1.1505	1.68437	1.32141	0.379772		0.46395
catalytic activity	A0A0R3WF56	UBIQUITIN_CONJUGAT_2 domain-containing protein OS=Taenia asiatica OX=60517 GN=TASK_LOCUS9489 PE=4 SV=1	TASK_LOCUS9489	0.488	0.000897915	Down	22.46	28.1	3	3	0.646712	0.62527	0.695888	1.36753	1.50025	1.16434
catalytic activity	A0A0R3WG50	Ornithine--oxo-acid aminotransferase OS=Taenia asiatica OX=60517 GN=TASK_LOCUS9844 PE=3 SV=1	TASK_LOCUS9844	0.6533	7.24074e-06	Down	45.318	66.3	21	21	0.783566	0.807617	0.77963	1.21994	1.18838	1.22087
catalytic activity	A0A0R3WG70	UDP N acetylhexosamine pyrophosphorylase(predicted) OS=Taenia asiatica OX=60517 GN=TASK_LOCUS9864 PE=4 SV=1	TASK_LOCUS9864	1.5663	0.00258404	Up	46.211	29	6	6	1.18792	1.11153	1.36255	0.81313	0.737077	0.787801
catalytic activity	A0A0R3WG88	Casein kinase II subunit beta OS=Taenia asiatica OX=60517 GN=TASK_LOCUS9882 PE=3 SV=1	TASK_LOCUS9882	7.8952	1.24427e-05	Up	25.119	51.1	6	6	1.74827	1.77061	1.80659	0.260462	0.201389	0.212673
catalytic activity	A0A0R3WGB5	Glutathione transferase OS=Taenia asiatica OX=60517 GN=TASK_LOCUS9909 PE=3 SV=1	TASK_LOCUS9909	0.4311	6.63775e-05	Down	21.076	45.6	11	10	0.569763	0.661603	0.576037	1.37558	1.41916	1.39786
catalytic activity	A0A0R3WGN5	Aspartate transaminase OS=Taenia asiatica OX=60517 GN=TASK_LOCUS10029 PE=3 SV=1	TASK_LOCUS10029	0.4185	0.000977256	Down	29.88	18.4	3	3	0.533617	0.682896	0.553591	1.59698	1.29389	1.33903
catalytic activity	A0A0R3WH02	Alpha-galactosidase OS=Taenia asiatica OX=60517 GN=TASK_LOCUS10146 PE=3 SV=1	TASK_LOCUS10146	1.7878	0.00121484	Up	48.381	23	8	7	1.3296	1.12332	1.39487	0.702566	0.694951	0.754694
catalytic activity	A0A158R6G3	Sulfhydryl oxidase OS=Taenia asiatica OX=60517 GN=TASK_LOCUS185 PE=4 SV=1	TASK_LOCUS185	0.1788	5.37774e-05	Down	43.255	8.5	4	4	0.328845	0.37058	0.358057	1.91854	2.02398
catalytic activity	A0A158R6G5	HECT domain-containing protein OS=Taenia asiatica OX=60517 GN=TASK_LOCUS198 PE=4 SV=1	TASK_LOCUS198	2.7733	0.0287104	Up	144.6	12.7	13	13	1.25022	1.03207	1.74872		0.588949	0.380041
catalytic activity	A0A158R6G7	Protein kinase C OS=Taenia asiatica OX=60517 GN=TASK_LOCUS203 PE=3 SV=1	TASK_LOCUS203	3.5369	0.000304525	Up	61.887	14.8	6	6	1.61576	1.46503	1.59673	0.479848	0.488408	0.354221
catalytic activity	A0A158R6L7	Adenylosuccinate lyase OS=Taenia asiatica OX=60517 GN=TASK_LOCUS474 PE=3 SV=1	TASK_LOCUS474	0.4546	3.51773e-05	Down	55.284	17.8	7	7	0.607546	0.622358	0.645178	1.44292	1.39777	1.28424
catalytic activity	A0A158R6N6	Phosphorylase b kinase regulatory subunit OS=Taenia asiatica OX=60517 GN=TASK_LOCUS574 PE=3 SV=1	TASK_LOCUS574	84.0002	0.000863354	Up	127.8	26.2	19	18	1.8771	1.09461	1.98891	0.014142		0.025228
catalytic activity	A0A158R6Q7	Calcium-transporting ATPase OS=Taenia asiatica OX=60517 GN=TASK_LOCUS707 PE=3 SV=1	TASK_LOCUS707	21.539	0.0153857	Up	115.85	30.9	23	21	1.61158	1.56936	2.55285	0.073833	0.009477	0.182895
catalytic activity	A0A158R6V7	Cullin-1(predicted) OS=Taenia asiatica OX=60517 GN=TASK_LOCUS958 PE=3 SV=1	TASK_LOCUS958	1.7713	0.0461256	Up	163.8	11.1	11	11	1.09046	1.00602	1.53627	0.665969	0.701289
catalytic activity	A0A158R6W7	Cation_ATPase_N domain-containing protein OS=Taenia asiatica OX=60517 GN=TASK_LOCUS1008 PE=4 SV=1	TASK_LOCUS1008	8.4696	7.30078e-05	Up	155.79	15.6	16	14	1.53059	2.18618	1.64963	0.185002	0.220527	0.228079
catalytic activity	A0A158R6W9	Succinate dehydrogenase [ubiquinone] iron-sulfur subunit, mitochondrial OS=Taenia asiatica OX=60517 GN=TASK_LOCUS1021 PE=3 SV=1	TASK_LOCUS1021	39.3437	0.00428605	Up	78.492	26.9	11	11	0.468167	2.49905	2.88407	0.050652	0.050266	0.047804
catalytic activity	A0A158R707	Calpain-B(predicted) OS=Taenia asiatica OX=60517 GN=TASK_LOCUS1249 PE=3 SV=1	TASK_LOCUS1249	0.62	6.99203e-05	Down	86.913	14.9	8	8	0.725131	0.78059	0.79064	1.25223	1.21787	1.23353
catalytic activity	A0A158R712	Lysophosphatidic acid phosphatase type 6(predicted) OS=Taenia asiatica OX=60517 GN=TASK_LOCUS1277 PE=4 SV=1	TASK_LOCUS1277	0.5805	0.000524379	Down	52.472	23.2	8	8	0.794777	0.665691	0.743271	1.29841	1.26288	1.23497
catalytic activity	A0A158R726	Caspase-3(predicted) OS=Taenia asiatica OX=60517 GN=TASK_LOCUS1385 PE=3 SV=1	TASK_LOCUS1385	0.6	6.36422e-05	Down	34.465	35.4	8	8	0.709217	0.780577	0.760129	1.26272	1.23419	1.25317
catalytic activity	A0A158R737	Alpha-1,4 glucan phosphorylase OS=Taenia asiatica OX=60517 GN=TASK_LOCUS1476 PE=3 SV=1	TASK_LOCUS1476	0.4953	1.54772e-05	Down	70.753	48.8	26	24	0.647567	0.679446	0.660535	1.35877	1.27374	1.37994
catalytic activity	A0A158R773	Calpain A(predicted) OS=Taenia asiatica OX=60517 GN=TASK_LOCUS3297 PE=3 SV=1	TASK_LOCUS3297	2.1698	7.56106e-05	Up	92.536	49.1	37	37	1.31837	1.4967	1.29205	0.627263	0.628257	0.637363
catalytic activity	A0A158R782	Peptidyl glycine alpha amidating monooxygenase(predicted) OS=Taenia asiatica OX=60517 GN=TASK_LOCUS3328 PE=3 SV=1	TASK_LOCUS3328	0.1963	1.29447e-06	Down	96.618	26.5	15	15	0.328284	0.322406	0.334055	1.72558	1.5615	1.72818
catalytic activity	A0A158R7A1	Dynein heavy chain(predicted) OS=Taenia asiatica OX=60517 GN=TASK_LOCUS3427 PE=3 SV=1	TASK_LOCUS3427	6.1903	5.21079e-06	Up	529.13	34.7	123	123	1.69505	1.68637	1.78412	0.304054	0.277206	0.253201
catalytic activity	A0A158R7D9	Plasma membrane calcium ATPase isoform 1 OS=Taenia asiatica OX=60517 GN=TASK_LOCUS3676 PE=3 SV=1	TASK_LOCUS3676	2.9595	1.53165e-05	Up	131.72	42.8	37	35	1.50466	1.50415	1.47585	0.518668	0.463267	0.533401
catalytic activity	A0A158R7I9	RNA helicase OS=Taenia asiatica OX=60517 GN=TASK_LOCUS3944 PE=4 SV=1	TASK_LOCUS3944	2.6993	8.6493e-05	Up	49.197	46.5	13	13	1.41963	1.43454	1.52392	0.508653	0.508575	0.60468
catalytic activity	A0A158R7J7	Dynamin-type G domain-containing protein OS=Taenia asiatica OX=60517 GN=TASK_LOCUS3981 PE=4 SV=1	TASK_LOCUS3981	1.5371	0.0196516	Up	77.645	21.5	11	11	1.06416	1.46721	1.10372	0.818364	0.83026	0.716296
catalytic activity	A0A158R7K1	DUF1907 domain-containing protein OS=Taenia asiatica OX=60517 GN=TASK_LOCUS3989 PE=4 SV=1	TASK_LOCUS3989	0.1974	2.81494e-07	Down	37.954	23.6	4	4	0.318911	0.334743	0.335636	1.6158	1.68279	1.71212
catalytic activity	A0A158R7K5	Elongation factor G, mitochondrial OS=Taenia asiatica OX=60517 GN=TASK_LOCUS4007 PE=3 SV=1	TASK_LOCUS4007	3.4213	0.0132899	Up	82.709	23.2	10	10	0.959205	1.62897	1.59643	0.382898	0.432499
catalytic activity	A0A158R7L3	Yippee domain-containing protein OS=Taenia asiatica OX=60517 GN=TASK_LOCUS4044 PE=3 SV=1	TASK_LOCUS4044	3.7735	0.000547809	Up	73.84	25.7	13	13	1.20132	1.80278	1.73897	0.418747	0.428394	0.409789
catalytic activity	A0A158R7P6	Hypoxanthine phosphoribosyltransferase(predicted) OS=Taenia asiatica OX=60517 GN=TASK_LOCUS4154 PE=3 SV=1	TASK_LOCUS4154	0.3488	4.89854e-07	Down	52.233	26.7	10	10	0.512249	0.509738	0.529465	1.4928	1.44516	1.51059
catalytic activity	A0A158R7T4	Ectonucleotide(predicted) OS=Taenia asiatica OX=60517 GN=TASK_LOCUS4347 PE=4 SV=1	TASK_LOCUS4347	7.7294	0.000227774	Up	63.558	6.2	2	2	1.40121	1.74565	1.45612	0.209051		0.18796
catalytic activity	A0A158R7U9	Glycogen debranching enzyme(predicted) OS=Taenia asiatica OX=60517 GN=TASK_LOCUS4414 PE=4 SV=1	TASK_LOCUS4414	4.1638	7.15247e-06	Up	194.99	38.6	46	46	1.61574	1.63549	1.58683	0.423716	0.364949	0.373275
catalytic activity	A0A158R7X0	Pyruvate kinase OS=Taenia asiatica OX=60517 GN=TASK_LOCUS4526 PE=3 SV=1	TASK_LOCUS4526	6.9827	0.0010889	Up	122.63	24	15	15	1.46687	1.99298	1.78852	0.32824	0.157914	0.265473
catalytic activity	A0A158R820	Dynamin-1-like protein OS=Taenia asiatica OX=60517 GN=TASK_LOCUS4739 PE=3 SV=1	TASK_LOCUS4739	8.0802	0.0020362	Up	80.074	34.6	18	18	1.34075	1.86416	2.13431	0.340897	0.181334	0.138548
catalytic activity	A0A158R825	Peptidyl-prolyl cis-trans isomerase OS=Taenia asiatica OX=60517 GN=TASK_LOCUS4761 PE=3 SV=1	TASK_LOCUS4761	0.5708	0.000108994	Down	16.129	28.7	3	3	0.715293	0.712813	0.752171	1.19309	1.30066	1.32597
catalytic activity	A0A158R830	Septin-type G domain-containing protein OS=Taenia asiatica OX=60517 GN=TASK_LOCUS4777 PE=4 SV=1	TASK_LOCUS4777	6.1668	0.000910425	Up	28.818	39.2	6	6	1.36688	1.47483	1.6705	0.206781		0.281011
catalytic activity	A0A158R880	Non-lysosomal glucosylceramidase(predicted) OS=Taenia asiatica OX=60517 GN=TASK_LOCUS4989 PE=4 SV=1	TASK_LOCUS4989	8.9016	4.50206e-06	Up	112.55	27.2	21	21	1.7936	1.84096	1.75948	0.222125	0.204965	0.178874
catalytic activity	A0A158R893	Peroxidase OS=Taenia asiatica OX=60517 GN=TASK_LOCUS5025 PE=4 SV=1	TASK_LOCUS5025	0.4808	0.00141319	Down	151.73	23.5	21	21	0.739816	0.635623	0.572767	1.37579	1.20959	1.46641
catalytic activity	A0A158R896	DNA polymerase zeta catalytic subunit OS=Taenia asiatica OX=60517 GN=TASK_LOCUS5034 PE=3 SV=1	TASK_LOCUS5034	1.8327	9.30208e-05	Up	239.71	8	11	9	1.26179	1.31438	1.30575	0.684491	0.675859	0.757741
catalytic activity	A0A158R8B6	Tyrosine protein kinase transmembrane receptor(predicted) OS=Taenia asiatica OX=60517 GN=TASK_LOCUS5120 PE=4 SV=1	TASK_LOCUS5120	0.3793	0.00614648	Down	117.56	4.9	3	2	0.767365	0.423685	0.458823	1.49079	1.34235	1.51699
catalytic activity	A0A158R8I4	V-type proton ATPase subunit a OS=Taenia asiatica OX=60517 GN=TASK_LOCUS5520 PE=3 SV=1	TASK_LOCUS5520	2.3072	0.0128243	Up	101.47	20.7	13	13	1.45546	1.28172	1.44859	0.864022	0.490681	0.459531
catalytic activity	A0A158R8R2	Ferric-chelate reductase(predicted) OS=Taenia asiatica OX=60517 GN=TASK_LOCUS5954 PE=4 SV=1	TASK_LOCUS5954	4.3907	5.01499e-07	Up	52.49	43.6	12	12	1.62845	1.64613	1.61239	0.386126	0.37207	0.354835
catalytic activity	A0A158R8S6	Glucose-6-phosphate isomerase OS=Taenia asiatica OX=60517 GN=TASK_LOCUS6035 PE=3 SV=1	TASK_LOCUS6035	0.0356	1.04626e-07	Down	61.754	55.4	29	28	0.065961	0.066437	0.07405	1.89979	1.95304	1.94073
catalytic activity	A0A158R941	Dynamin GTPase OS=Taenia asiatica OX=60517 GN=TASK_LOCUS6617 PE=3 SV=1	TASK_LOCUS6617	2.5149	5.17712e-05	Up	97.64	27.5	17	17	1.47337	1.45257	1.36703	0.601213	0.51991	0.585914
catalytic activity	A0A158R943	Vesicle-fusing ATPase OS=Taenia asiatica OX=60517 GN=TASK_LOCUS6635 PE=3 SV=1	TASK_LOCUS6635	22.3399	0.000100467	Up	84.019	25.6	14	13	1.57413	2.56625	1.60255	0.082664	0.104819	0.069587
catalytic activity	A0A158R9A9	Leucine rich repeat(predicted) OS=Taenia asiatica OX=60517 GN=TASK_LOCUS6946 PE=4 SV=1	TASK_LOCUS6946	2.5938	0.000751519	Up	184.71	12.1	15	15	1.51448	1.36573	1.45025	0.454284	0.584006	0.631256
catalytic activity	A0A158R9E3	Receptor protein-tyrosine kinase OS=Taenia asiatica OX=60517 GN=TASK_LOCUS7122 PE=4 SV=1	TASK_LOCUS7122	0.4831	0.0136124	Down	162.16	7.1	7	6	0.595575	0.878332	0.48056	1.43195	1.26378	1.3498
catalytic activity	A0A158R9E9	Mitogen-activated protein kinase OS=Taenia asiatica OX=60517 GN=TASK_LOCUS7141 PE=4 SV=1	TASK_LOCUS7141	0.462	0.00160501	Down	84.014	10.6	6	6	0.573555	0.662542	0.659998	1.42314	1.53803	1.14274
catalytic activity	A0A158R9H0	Galactose-1-phosphate uridylyltransferase OS=Taenia asiatica OX=60517 GN=TASK_LOCUS7248 PE=3 SV=1	TASK_LOCUS7248	0.556	1.23816e-05	Down	56.453	23.1	7	6	0.711909	0.713905	0.718103	1.23526	1.28722	1.33361
catalytic activity	A0A158R9I4	Troponin i(predicted) OS=Taenia asiatica OX=60517 GN=TASK_LOCUS7318 PE=4 SV=1	TASK_LOCUS7318	4.4501	1.84451e-07	Up	23.503	41.5	10	10	1.60178	1.64474	1.65257	0.375767	0.354803	0.37033
catalytic activity	A0A158R9I7	cGMP-dependent protein kinase OS=Taenia asiatica OX=60517 GN=TASK_LOCUS7324 PE=3 SV=1	TASK_LOCUS7324	1.6831	0.000414691	Up	97.656	33	23	23	1.26023	1.26327	1.24025	0.685388	0.809323	0.741542
catalytic activity	A0A158R9J8	NAD(P)H-hydrate epimerase OS=Taenia asiatica OX=60517 GN=TASK_LOCUS7381 PE=3 SV=1	TASK_LOCUS7381	0.3483	0.000184816	Down	27.294	44.6	7	7	0.509136	0.514965	0.525941	1.72221	1.38401	1.34374
catalytic activity	A0A158R9R7	Cytochrome c1, heme protein(predicted) OS=Taenia asiatica OX=60517 GN=TASK_LOCUS7695 PE=3 SV=1	TASK_LOCUS7695	10.6667	3.10584e-06	Up	30.645	37.7	7	7	1.7927	1.84188	1.85114	0.193071	0.164323	0.156891
catalytic activity	A0A158R9S5	SWI:SNF matrix associated(predicted) OS=Taenia asiatica OX=60517 GN=TASK_LOCUS7731 PE=3 SV=1	TASK_LOCUS7731	3.6841	4.87034e-07	Up	132.56	10.6	7	7	1.57018	1.59286	1.55603	0.423706	0.443923	0.413302
catalytic activity	A0A158R9W1	Diadenosine tetraphosphate synthetase OS=Taenia asiatica OX=60517 GN=TASK_LOCUS7886 PE=3 SV=1	TASK_LOCUS7886	23.1909	0.000245181	Up	81.952	23.7	13	13	1.58041	2.20971	1.96185	0.106047	0.092932	0.049048
catalytic activity	A0A158R9W9	Aminotran_1_2 domain-containing protein OS=Taenia asiatica OX=60517 GN=TASK_LOCUS7918 PE=4 SV=1	TASK_LOCUS7918	31.9103	6.66605e-06	Up	56.969	46.2	17	17	1.91188	1.92881	1.97699	0.062305	0.071403	0.048606
catalytic activity	A0A158RA14	Dipeptidyl peptidase(predicted) OS=Taenia asiatica OX=60517 GN=TASK_LOCUS8215 PE=4 SV=1	TASK_LOCUS8215	0.5833	0.00163028	Down	142.21	14.1	13	12	0.653732	0.830546	0.726207	1.21729	1.27716	1.29506
catalytic activity	A0A158RA37	Malic enzyme OS=Taenia asiatica OX=60517 GN=TASK_LOCUS8352 PE=3 SV=1	TASK_LOCUS8352	13.7144	9.85129e-07	Up	64.823	51.2	24	23	1.73907	1.99439	1.85877	0.126611	0.140739	0.140415
catalytic activity	A0A158RA89	Ribosomal RNA-processing protein 8 OS=Taenia asiatica OX=60517 GN=TASK_LOCUS8685 PE=3 SV=1	TASK_LOCUS8685	15.2185	0.00014309	Up	87.033	30.3	15	14	1.95548	1.68156	1.99301	0.135729	0.082682	0.151538
catalytic activity	A0A158RAE3	Kinesin motor domain-containing protein OS=Taenia asiatica OX=60517 GN=TASK_LOCUS9102 PE=3 SV=1	TASK_LOCUS9102	1.8651	1.42047e-06	Up	113.92	45.5	35	34	1.2912	1.31404	1.3006	0.691692	0.715778	0.6867
catalytic activity	A0A158RAI7	Methionine aminopeptidase OS=Taenia asiatica OX=60517 GN=TASK_LOCUS9457 PE=3 SV=1	TASK_LOCUS9457	0.6102	0.000384598	Down	45.505	40.2	14	14	0.743099	0.768571	0.762061	1.20456	1.3503	1.17141
catalytic activity	A0A3P6NC58	PKS_ER domain-containing protein OS=Taenia asiatica OX=60517 GN=TASK_LOCUS1673 PE=4 SV=1	TASK_LOCUS1673	290.772	3.74692e-05	Up	40.449	37.5	10	10	1.99638	1.92911	2.05394	0.011112	0.004397	0.005055
catalytic activity	A0A3P6P571	Structural maintenance of chromosomes protein OS=Taenia asiatica OX=60517 GN=TASK_LOCUS3268 PE=3 SV=1	TASK_LOCUS3268	0.5503	0.00329537	Down	151.51	3.6	5	5	0.666113	0.659591	0.804171	1.45595	1.27052	1.14366
catalytic activity	A0A3P6PK97	Rhodanese domain-containing protein OS=Taenia asiatica OX=60517 GN=TASK_LOCUS3820 PE=4 SV=1	TASK_LOCUS3820	1.515	0.0154107	Up	49.336	24.6	6	6	1.09452	1.37722	1.14261	0.688837	0.889254	0.807561
catalytic activity	A0A3P6PKY3	Ras-related protein Rab-39B(predicted) OS=Taenia asiatica OX=60517 GN=TASK_LOCUS6931 PE=4 SV=1	TASK_LOCUS6931	1.9561	0.0413684	Up	27.16	18.5	4	4	1.6221	1.09361	1.01336	0.621239	0.64969
catalytic activity	A0A3P6PM80	Aspartate transaminase OS=Taenia asiatica OX=60517 GN=TASK_LOCUS7227 PE=3 SV=1	TASK_LOCUS7227	0.0993	4.85138e-05	Down	46.811	37.7	15	15	0.190149	0.184368	0.167706	1.4254	1.94549	2.08689
catalytic activity	A0A3P6PMV6	Protein kinase C OS=Taenia asiatica OX=60517 GN=TASK_LOCUS674 PE=3 SV=1	TASK_LOCUS674	2.8576	0.0209154	Up	63.611	20	6	6	1.55717	1.57533	0.921666	0.464417	0.481409
catalytic activity	A0A3P6PP46	Protein kinase domain-containing protein OS=Taenia asiatica OX=60517 GN=TASK_LOCUS7682 PE=3 SV=1	TASK_LOCUS7682	2.896	0.0072953	Up	30.235	27.7	6	6	1.46131	1.49658	1.50208	0.322115	0.540768	0.677142
catalytic activity	A0A3P6PV45	UTP--glucose-1-phosphate uridylyltransferase OS=Taenia asiatica OX=60517 GN=TASK_LOCUS1327 PE=3 SV=1	TASK_LOCUS1327	0.2771	8.40851e-06	Down	57.244	47	19	18	0.422361	0.446042	0.433329	1.60656	1.44162	1.6501
catalytic activity	A0A3P6PWN5	Myosin essential light chain(predicted) OS=Taenia asiatica OX=60517 GN=TASK_LOCUS3456 PE=4 SV=1	TASK_LOCUS3456	1.9461	2.27521e-06	Up	30.164	43.3	12	12	1.29247	1.32149	1.34948	0.672062	0.670822	0.693681
catalytic activity	A0A3P6PZ32	SER_THR_PHOSPHATASE domain-containing protein OS=Taenia asiatica OX=60517 GN=TASK_LOCUS2771 PE=4 SV=1	TASK_LOCUS2771	2.2215	1.06628e-05	Up	23.432	44.9	6	6	1.34517	1.3675	1.42483	0.592433	0.640632	0.629428
catalytic activity	A0A3P6PZ53	Hydroxymethylbilane synthase OS=Taenia asiatica OX=60517 GN=TASK_LOCUS4063 PE=3 SV=1	TASK_LOCUS4063	0.5161	0.000168599	Down	83.002	15.2	8	8	0.674636	0.71052	0.657271	1.37004	1.20899	1.37855
catalytic activity	A0A3P6Q1I7	Staphylococcal nuclease domain-containing protein OS=Taenia asiatica OX=60517 GN=TASK_LOCUS7855 PE=4 SV=1	TASK_LOCUS7855	2.0303	0.00317143	Up	109.33	23.2	14	14	1.46644	1.28237	1.27116	0.536277	0.684231	0.759523
catalytic activity	A0A3P6Q1T1	Calcium-transporting ATPase OS=Taenia asiatica OX=60517 GN=TASK_LOCUS7342 PE=3 SV=1	TASK_LOCUS7342	30.4852	3.09626e-05	Up	114.29	25.3	21	19	1.72785	1.9906	2.09098	0.053567	0.052654	0.084345
catalytic activity	A0A3P6Q816	Mitogen-activated protein kinase OS=Taenia asiatica OX=60517 GN=TASK_LOCUS6138 PE=4 SV=1	TASK_LOCUS6138	0.3531	1.06506e-05	Down	38.23	20.5	5	5	0.518901	0.514262	0.532544	1.44585	1.58488	1.40356
catalytic activity	A0A3P6QFR0	Peptidase_M16_C domain-containing protein OS=Taenia asiatica OX=60517 GN=TASK_LOCUS9309 PE=4 SV=1	TASK_LOCUS9309	0.2608	2.78538e-05	Down	42.123	41.3	11	9	0.382295	0.422472	0.436437	1.7091	1.60173	1.44797
catalytic activity	A0A3P6QH31	Serine/threonine-protein phosphatase OS=Taenia asiatica OX=60517 GN=TASK_LOCUS10157 PE=3 SV=1	TASK_LOCUS10157	6.9332	0.000304845	Up	35.768	24.2	7	7	1.50643	1.53667	1.5183	0.189872		0.248733
catalytic activity	A0A3P6QKJ7	Delta-aminolevulinic acid dehydratase OS=Taenia asiatica OX=60517 GN=TASK_LOCUS9395 PE=3 SV=1	TASK_LOCUS9395	0.4021	1.14944e-05	Down	39.843	32.3	11	11	0.549773	0.56213	0.608838	1.44901	1.44337	1.38688
catalytic activity	A0A3P6QP52	Multidrug resistance protein 1(predicted) OS=Taenia asiatica OX=60517 GN=TASK_LOCUS3593 PE=4 SV=1	TASK_LOCUS3593	0.338	0.0099214	Down	229.87	3.2	3	3	0.434684	0.751372	0.329502	1.35811	1.50501	1.62132
catalytic activity	A0A3P6RFG9	UDP-N-acetylglucosamine 4-epimerase OS=Taenia asiatica OX=60517 GN=TASK_LOCUS9289 PE=4 SV=1	TASK_LOCUS9289	0.413	1.38234e-06	Down	45.659	28.3	13	13	0.590201	0.588696	0.574694	1.40775	1.37696	1.4617
catalytic activity	A0A3P6RIQ8	UBC core domain-containing protein OS=Taenia asiatica OX=60517 GN=TASK_LOCUS9125 PE=4 SV=1	TASK_LOCUS9125	0.2321	7.07107e-06	Down	17.062	76.8	9	9	0.354215	0.384794	0.391378	1.67296	1.69103	1.50562
cell	A0A088FW30	Stefin 1 OS=Taenia asiatica OX=60517 GN=TASK_LOCUS1967 PE=2 SV=1	TASK_LOCUS1967	0.5279	1.49417e-06	Down	10.78	60.2	5	5	0.675654	0.694251	0.703219	1.33015	1.299	1.29772
cell	A0A0R3VSE2	Septin-type G domain-containing protein OS=Taenia asiatica OX=60517 GN=TASK_LOCUS66 PE=3 SV=1	TASK_LOCUS66	6.3938	0.00248245	Up	66.486	23.8	9	9	1.68853	1.77026	1.72972	0.439312	0.182349	0.189828
cell	A0A0R3VSF5	Ras gtp binding protein rho1(predicted) OS=Taenia asiatica OX=60517 GN=TASK_LOCUS86 PE=4 SV=1	TASK_LOCUS86	23.3547	1.67716e-06	Up	21.697	61.5	9	7	1.94512	1.89308	1.91544	0.093791	0.079056	0.073512
cell	A0A0R3VSF6	tRNA-binding domain-containing protein OS=Taenia asiatica OX=60517 GN=TASK_LOCUS88 PE=4 SV=1	TASK_LOCUS88	0.3772	1.90144e-05	Down	27.516	36.7	7	7	0.531515	0.548083	0.563795	1.5506	1.36184	1.44416
cell	A0A0R3VSH9	CCT-alpha OS=Taenia asiatica OX=60517 GN=TASK_LOCUS120 PE=3 SV=1	TASK_LOCUS120	1.9985	4.70996e-05	Up	59.459	44.5	20	20	1.40078	1.32075	1.27746	0.664531	0.697206	0.63927
cell	A0A0R3VSK7	Glutathione synthetase OS=Taenia asiatica OX=60517 GN=TASK_LOCUS155 PE=3 SV=1	TASK_LOCUS155	0.1777	2.1141e-08	Down	55.008	42	14	14	0.303348	0.29507	0.307121	1.67822	1.7128	1.70343
cell	A0A0R3VSK8	60S ribosomal protein L3(predicted) OS=Taenia asiatica OX=60517 GN=TASK_LOCUS156 PE=3 SV=1	TASK_LOCUS156	28.2156	0.00118955	Up	47.619	33.1	14	14	1.52892	1.21251	2.14315	0.070766	0.044645
cell	A0A0R3VSL6	FABP domain-containing protein OS=Taenia asiatica OX=60517 GN=TASK_LOCUS165 PE=3 SV=1	TASK_LOCUS165	0.2093	3.66633e-05	Down	15.089	54.1	11	10	0.379024	0.299807	0.359761	1.70939	1.54725	1.70477
cell	A0A0R3VSM0	Endophilin B1 OS=Taenia asiatica OX=60517 GN=TASK_LOCUS171 PE=4 SV=1	TASK_LOCUS171	14.0839	3.76641e-06	Up	26.966	64.7	18	18	1.8054	1.86902	1.92781	0.145437	0.137779	0.11456
cell	A0A0R3VST0	Deoxyhypusine hydroxylase OS=Taenia asiatica OX=60517 GN=TASK_LOCUS242 PE=3 SV=1	TASK_LOCUS242	3.4358	0.00165184	Up	38.253	20.7	4	4	1.37027	1.57504	1.70205	0.564455	0.332712	0.455472
cell	A0A0R3VSU0	Ubiquitin fusion degradation protein 1(predicted) OS=Taenia asiatica OX=60517 GN=TASK_LOCUS254 PE=3 SV=1	TASK_LOCUS254	0.497	0.00204963	Down	28.734	45.2	7	7	0.73575	0.716433	0.539885	1.33913	1.31466	1.35415
cell	A0A0R3VSW8	Fructose-bisphosphate aldolase OS=Taenia asiatica OX=60517 GN=TASK_LOCUS293 PE=3 SV=1	TASK_LOCUS293	0.2933	0.000351953	Down	39.712	88.2	33	30	0.383583	0.516824	0.460215	1.69703	1.3576	1.58475
cell	A0A0R3VSZ7	Aspartyl aminopeptidase OS=Taenia asiatica OX=60517 GN=TASK_LOCUS328 PE=3 SV=1	TASK_LOCUS328	0.2347	1.10959e-05	Down	117.19	22.6	16	16	0.353095	0.371654	0.415874	1.54687	1.66998	1.64253
cell	A0A0R3VT30	Malate dehydrogenase, cytoplasmic OS=Taenia asiatica OX=60517 GN=TASK_LOCUS368 PE=3 SV=1	TASK_LOCUS368	2.1015	2.44352e-07	Up	36.574	64.5	20	20	1.33247	1.37035	1.36265	0.652435	0.643153	0.638943
cell	A0A0R3VT49	Proteasome subunit beta OS=Taenia asiatica OX=60517 GN=TASK_LOCUS392 PE=3 SV=1	TASK_LOCUS392	0.4962	1.02638e-05	Down	30.546	39.6	7	7	0.601628	0.561482	0.561383	1.13703	1.17835	1.16013
cell	A0A0R3VT62	Uncharacterized protein OS=Taenia asiatica OX=60517 GN=TASK_LOCUS408 PE=4 SV=1	TASK_LOCUS408	0.1622	1.6161e-06	Down	23.712	62.3	8	8	0.25817	0.286918	0.292317	1.6778	1.76743	1.71736
cell	A0A0R3VT65	Kinesin light chain OS=Taenia asiatica OX=60517 GN=TASK_LOCUS411 PE=3 SV=1	TASK_LOCUS411	1.5677	0.000204372	Up	54.315	57.8	25	24	1.23098	1.21502	1.21727	0.814098	0.795638	0.727
cell	A0A0R3VT70	PPM-type phosphatase domain-containing protein OS=Taenia asiatica OX=60517 GN=TASK_LOCUS417 PE=3 SV=2	TASK_LOCUS417	2.4619	0.00931988	Up	77.966	9	4	4	1.20975	1.32327	1.40153	0.63359	0.431859
cell	A0A0R3VT71	SAC domain-containing protein OS=Taenia asiatica OX=60517 GN=TASK_LOCUS418 PE=4 SV=1	TASK_LOCUS418	2.0732	0.00795032	Up	77.533	25.4	10	10	1.01741	1.6557	1.37453	0.628937	0.637099	0.68632
cell	A0A0R3VT96	Protein kinase domain-containing protein OS=Taenia asiatica OX=60517 GN=TASK_LOCUS447 PE=3 SV=1	TASK_LOCUS447	5.4479	4.45165e-06	Up	42.468	56.5	17	17	1.7695	1.64269	1.65728	0.317542	0.284165	0.328822
cell	A0A0R3VTC0	PH domain-containing protein OS=Taenia asiatica OX=60517 GN=TASK_LOCUS476 PE=4 SV=1	TASK_LOCUS476	3.4582	0.000355568	Up	94.109	27.7	15	15	1.35853	1.76367	1.53198	0.462136	0.382136	0.501551
cell	A0A0R3VTD9	Transaldolase OS=Taenia asiatica OX=60517 GN=TASK_LOCUS497 PE=3 SV=1	TASK_LOCUS497	0.2249	6.18624e-06	Down	36.296	34.4	10	9	0.368271	0.363216	0.370293	1.54747	1.56064	1.79011
cell	A0A0R3VTL0	PI31_Prot_C domain-containing protein OS=Taenia asiatica OX=60517 GN=TASK_LOCUS586 PE=3 SV=1	TASK_LOCUS586	0.1343	2.11452e-07	Down	32.779	18	3	3	0.230215	0.237145	0.243244	1.81229	1.68575	1.79135
cell	A0A0R3VTP6	Protein-serine/threonine phosphatase OS=Taenia asiatica OX=60517 GN=TASK_LOCUS627 PE=3 SV=1	TASK_LOCUS627	2.0681	0.034843	Up	54.899	24.1	7	7	1.65265	1.06362	1.06486	0.633965	0.584908
cell	A0A0R3VTP7	Histone deacetylase OS=Taenia asiatica OX=60517 GN=TASK_LOCUS629 PE=3 SV=2	TASK_LOCUS629	2.2735	0.00404234	Up	56.478	32.1	9	9	1.55226	1.52931	1.08551	0.661952	0.527233	0.643731
cell	A0A0R3VTQ7	Eukaryotic translation initiation factor 3 subunit E OS=Taenia asiatica OX=60517 GN=TASK_LOCUS640 PE=3 SV=1	TASK_LOCUS640	3.5319	0.00400457	Up	50.772	53.8	16	16	2.03922	1.03747	1.59937	0.434936	0.48992	0.399083
cell	A0A0R3VTR1	Dolichyl pyrophosphate Man9GlcNAc2 alpha-1,3-glucosyltransferase(predicted) OS=Taenia asiatica OX=60517 GN=TASK_LOCUS648 PE=4 SV=1	TASK_LOCUS648	2.4627	0.0010621	Up	28.355	10.6	2	2	1.33195	1.25541	1.67991	0.639922	0.567303	0.525514
cell	A0A0R3VTS9	OBG-type G domain-containing protein(predicted) OS=Taenia asiatica OX=60517 GN=TASK_LOCUS667 PE=4 SV=2	TASK_LOCUS667	1.9363	0.0103751	Up	39.418	40.8	10	10	1.36461	1.20214	1.38984	0.526688	0.86027	0.656453
cell	A0A0R3VTT7	SUI1 domain-containing protein OS=Taenia asiatica OX=60517 GN=TASK_LOCUS677 PE=4 SV=1	TASK_LOCUS677	0.3492	0.00430863	Down	20.064	53.6	5	5	0.475148	0.517936	0.559722	1.16518	1.27136	2.01065
cell	A0A0R3VTV6	Glutaredoxin domain-containing protein OS=Taenia asiatica OX=60517 GN=TASK_LOCUS700 PE=3 SV=2	TASK_LOCUS700	0.5095	0.000109803	Down	68.963	55.4	25	24	0.661113	0.682324	0.681611	1.25633	1.44069	1.27792
cell	A0A0R3VTW1	Histidine--tRNA ligase OS=Taenia asiatica OX=60517 GN=TASK_LOCUS706 PE=3 SV=1	TASK_LOCUS706	2.2953	0.000145123	Up	59.553	45.8	19	18	1.36931	1.47137	1.33857	0.625401	0.54721	0.648144
cell	A0A0R3VTX4	Succinate--CoA ligase [ADP-forming] subunit beta, mitochondrial OS=Taenia asiatica OX=60517 GN=TASK_LOCUS724 PE=3 SV=1	TASK_LOCUS724	34.4751	0.000154492	Up	45.409	30.6	9	9	1.53349	1.85908	1.51258	0.039936	0.054918
cell	A0A0R3VTZ3	Eukaryotic translation initiation factor 3 subunit B OS=Taenia asiatica OX=60517 GN=TASK_LOCUS745 PE=3 SV=3	TASK_LOCUS745	0.6525	0.00449601	Down	76.316	34.9	18	18	0.720815	0.744168	0.904188	1.2629	1.1615	1.20643
cell	A0A0R3VTZ4	6-phosphogluconolactonase OS=Taenia asiatica OX=60517 GN=TASK_LOCUS747 PE=3 SV=1	TASK_LOCUS747	0.0761	1.00912e-06	Down	28.161	40	9	9	0.156318	0.132305	0.13574	1.85147	1.84231	1.88186
cell	A0A0R3VU03	Alpha-L-fucosidase OS=Taenia asiatica OX=60517 GN=TASK_LOCUS759 PE=3 SV=1	TASK_LOCUS759	0.5625	0.0161335	Down	56.715	22.5	8	8	0.905757	0.680567	0.573731	1.22019	1.17643	1.44333
cell	A0A0R3VU06	Glycerol-3-phosphate dehydrogenase OS=Taenia asiatica OX=60517 GN=TASK_LOCUS764 PE=3 SV=1	TASK_LOCUS764	7.4146	0.00184195	Up	82.29	29.5	15	15	1.14183	1.82158	1.62412		0.221024	0.191452
cell	A0A0R3VU18	Superoxide dismutase OS=Taenia asiatica OX=60517 GN=TASK_LOCUS777 PE=3 SV=1	TASK_LOCUS777	6.2684	0.000528361	Up	24.492	44.3	9	9	2.00216	1.60951	1.56285	0.371385	0.234556	0.219546
cell	A0A0R3VU25	COP9 signalosome complex subunit 6 OS=Taenia asiatica OX=60517 GN=TASK_LOCUS785 PE=3 SV=1	TASK_LOCUS785	1.6626	0.000340873	Up	39.119	13.1	3	3	1.2396	1.23954	1.26744	0.814974	0.701011	0.737438
cell	A0A0R3VU71	Prolyl endopeptidase OS=Taenia asiatica OX=60517 GN=TASK_LOCUS843 PE=3 SV=1	TASK_LOCUS843	0.4006	9.95494e-05	Down	81.935	36.6	22	22	0.567304	0.613202	0.535742	1.49229	1.30566	1.4858
cell	A0A0R3VU94	Ig-like domain-containing protein OS=Taenia asiatica OX=60517 GN=TASK_LOCUS872 PE=4 SV=1	TASK_LOCUS872	0.2965	7.27191e-05	Down	23.877	17.9	3	3	0.414055	0.511241	0.446788	1.43007	1.58046	1.61738
cell	A0A0R3VUE4	LRRCT domain-containing protein OS=Taenia asiatica OX=60517 GN=TASK_LOCUS937 PE=4 SV=1	TASK_LOCUS937	0.3563	5.69764e-05	Down	44.103	12	5	5	0.47296	0.536308	0.566995	1.4135	1.49457	1.51566
cell	A0A0R3VUI2	Coiled-coil domain-containing protein 58 OS=Taenia asiatica OX=60517 GN=TASK_LOCUS983 PE=3 SV=1	TASK_LOCUS983	0.2323	4.78272e-06	Down	17.326	32	3	3	0.362809	0.381526	0.386593	1.66103	1.50099	1.70705
cell	A0A0R3VUJ3	U2 snRNP auxiliary factor large subunit OS=Taenia asiatica OX=60517 GN=TASK_LOCUS996 PE=3 SV=1	TASK_LOCUS996	1.6344	0.0256768	Up	56.458	33.3	10	10	1.55077	1.07035	1.10135	0.801314	0.821088	0.655127
cell	A0A0R3VUJ7	RAB4B protein OS=Taenia asiatica OX=60517 GN=TASK_LOCUS1000 PE=4 SV=2	TASK_LOCUS1000	4.1042	0.0356776	Up	22.201	48.8	7	7	2.30548	0.994801	1.00103	0.378596		0.320084
cell	A0A0R3VUJ9	Aminopeptidase OS=Taenia asiatica OX=60517 GN=TASK_LOCUS1003 PE=3 SV=2	TASK_LOCUS1003	4.4106	2.88389e-07	Up	114.1	27.1	20	20	1.66518	1.60912	1.61677	0.355991	0.373449	0.379488
cell	A0A0R3VUK1	Poly [ADP-ribose] polymerase OS=Taenia asiatica OX=60517 GN=TASK_LOCUS1005 PE=4 SV=1	TASK_LOCUS1005	2.1201	0.0410348	Up	29.843	12.8	2	2	1.01333	1.70052	1.09001	0.61748	0.578655
cell	A0A0R3VUP8	Syndecan binding protein syntenin(predicted) OS=Taenia asiatica OX=60517 GN=TASK_LOCUS1065 PE=4 SV=1	TASK_LOCUS1065	0.1638	2.29301e-05	Down	31.035	14.5	2	1	0.302191	0.273316	0.268896	1.90238	1.49358	1.75964
cell	A0A0R3VUQ2	Calcineurin B OS=Taenia asiatica OX=60517 GN=TASK_LOCUS1069 PE=3 SV=1	TASK_LOCUS1069	0.4346	0.000208286	Down	18.99	45	6	6	0.5696	0.684741	0.563328	1.40919	1.35472	1.41841
cell	A0A0R3VUR1	AAA domain-containing protein OS=Taenia asiatica OX=60517 GN=TASK_LOCUS1078 PE=3 SV=1	TASK_LOCUS1078	14.886	9.51211e-05	Up	49.056	51.3	15	15	1.52221	1.76552	2.33457	0.13976	0.139556	0.098375
cell	A0A0R3VUR9	Actin(predicted) OS=Taenia asiatica OX=60517 GN=TASK_LOCUS1089 PE=3 SV=2	TASK_LOCUS1089	2.7487	0.00014494	Up	41.744	90.4	34	21	1.51006	1.46807	1.42129	0.606231	0.515397	0.478942
cell	A0A0R3VUT3	Complement component 1 Q subcomponent binding(predicted) OS=Taenia asiatica OX=60517 GN=TASK_LOCUS1107 PE=3 SV=1	TASK_LOCUS1107	10.2649	1.94773e-05	Up	27.845	19.8	3	3	1.75443	1.7712	1.94174	0.150206	0.207997	0.174426
cell	A0A0R3VUU4	Metallophos domain-containing protein OS=Taenia asiatica OX=60517 GN=TASK_LOCUS1120 PE=4 SV=1	TASK_LOCUS1120	0.1631	0.0110242	Down	76.579	9.7	3	3	0.173924	0.274352	0.392985	2.62266	0.87629	1.65979
cell	A0A0R3VUV9	Rab(predicted) OS=Taenia asiatica OX=60517 GN=TASK_LOCUS1135 PE=4 SV=1	TASK_LOCUS1135	1.8133	0.000182351	Up	23.638	55.2	8	8	1.19078	1.31394	1.36258	0.694033	0.700838	0.737834
cell	A0A0R3VUY5	Heterolocus tagous nuclear ribonucleoprotein k(predicted) OS=Taenia asiatica OX=60517 GN=TASK_LOCUS1165 PE=4 SV=1	TASK_LOCUS1165	2.7894	0.00205804	Up	30.577	26.6	5	5	1.42702	1.35001	1.25848	0.423939	0.540556
cell	A0A0R3VUZ2	Atp:adp antiporter(predicted) OS=Taenia asiatica OX=60517 GN=TASK_LOCUS1173 PE=3 SV=1	TASK_LOCUS1173	61.2846	6.28911e-05	Up	33.517	50.5	16	16	1.62117	2.70407	1.57843	0.031563	0.04096	0.023809
cell	A0A0R3VV11	Amino acid transporter OS=Taenia asiatica OX=60517 GN=TASK_LOCUS1197 PE=3 SV=2	TASK_LOCUS1197	8.5686	4.08349e-06	Up	60.892	20.6	7	7	2.00754	1.64285	1.72255	0.209668	0.204386	0.213
cell	A0A0R3VV26	Mitochondrial import receptor subunit tom70(predicted) OS=Taenia asiatica OX=60517 GN=TASK_LOCUS1215 PE=4 SV=1	TASK_LOCUS1215	28.9672	1.20029e-06	Up	86.412	30.1	17	17	1.97123	1.88688	1.94168	0.058043	0.073501	0.068675
cell	A0A0R3VV34	Oncosphere protein tso22(predicted) OS=Taenia asiatica OX=60517 GN=TASK_LOCUS1224 PE=3 SV=1	TASK_LOCUS1224	1.6402	5.58756e-05	Up	34.147	61.6	20	19	1.18561	1.24896	1.29288	0.742215	0.759746	0.770591
cell	A0A0R3VV59	Protein phosphatase inhibitor 2(predicted) OS=Taenia asiatica OX=60517 GN=TASK_LOCUS1255 PE=3 SV=1	TASK_LOCUS1255	0.16	0.000275976	Down	20.024	43.4	5	5	0.212485	0.321981	0.293028	2.03787	1.56063	1.57401
cell	A0A0R3VV89	Vesicle-fusing ATPase OS=Taenia asiatica OX=60517 GN=TASK_LOCUS1290 PE=3 SV=1	TASK_LOCUS1290	2.6653	0.00121345	Up	50.983	31.7	11	11	1.35432	1.49503	1.51369	0.481722	0.47655	0.678689
cell	A0A0R3VVE4	Glutamate dehydrogenase OS=Taenia asiatica OX=60517 GN=TASK_LOCUS1354 PE=3 SV=1	TASK_LOCUS1354	81.7278	1.21789e-05	Up	57.791	50	25	24	1.96022	1.98151	1.98575	0.020302	0.032796	0.019429
cell	A0A0R3VVF3	Chloride intracellular channel protein 5(predicted) OS=Taenia asiatica OX=60517 GN=TASK_LOCUS1364 PE=4 SV=1	TASK_LOCUS1364	0.4891	2.80829e-06	Down	30.049	67.1	14	14	0.639668	0.666999	0.663944	1.36255	1.30786	1.35898
cell	A0A0R3VVF5	RRM domain-containing protein(predicted) OS=Taenia asiatica OX=60517 GN=TASK_LOCUS1366 PE=4 SV=1	TASK_LOCUS1366	1.9748	0.00848831	Up	56.821	14.9	4	4	1.21719	1.29442	1.22649		0.722346	0.539557
cell	A0A0R3VVG8	CS domain-containing protein OS=Taenia asiatica OX=60517 GN=TASK_LOCUS1382 PE=3 SV=1	TASK_LOCUS1382	0.5822	1.67291e-06	Down	49.699	20.5	8	8	0.728807	0.735225	0.743743	1.29195	1.25033	1.24994
cell	A0A0R3VVK3	Protein kinase domain-containing protein OS=Taenia asiatica OX=60517 GN=TASK_LOCUS1420 PE=4 SV=1	TASK_LOCUS1420	2.2107	0.0168931	Up	29.105	31	4	4	1.41957	1.43753	0.984421		0.566348	0.592133
cell	A0A0R3VVM6	LLGL domain-containing protein OS=Taenia asiatica OX=60517 GN=TASK_LOCUS1448 PE=4 SV=1	TASK_LOCUS1448	14.7251	0.000672263	Up	132.3	14.1	13	13	1.9415	1.96701	1.70994	0.193505	0.071731	0.11632
cell	A0A0R3VVP1	Prohibitin OS=Taenia asiatica OX=60517 GN=TASK_LOCUS1466 PE=3 SV=1	TASK_LOCUS1466	14.9896	8.20787e-06	Up	30.406	42.6	9	9	2.0078	1.89614	1.72081	0.142011	0.107263	0.12597
cell	A0A0R3VVP6	10 kDa heat shock protein, mitochondrial OS=Taenia asiatica OX=60517 GN=TASK_LOCUS1471 PE=3 SV=1	TASK_LOCUS1471	2.0362	0.000123318	Up	10.47	40.8	3	3	1.43989	1.35278	1.23115	0.644023	0.653523	0.678637
cell	A0A0R3VVW6	Obg-like ATPase 1 OS=Taenia asiatica OX=60517 GN=TASK_LOCUS1553 PE=3 SV=1	TASK_LOCUS1553	2.0929	3.5766e-07	Up	45.651	51.6	15	15	1.36781	1.32974	1.36251	0.640079	0.643818	0.656046
cell	A0A0R3VW38	Tropomyosin(predicted) OS=Taenia asiatica OX=60517 GN=TASK_LOCUS1633 PE=3 SV=1	TASK_LOCUS1633	0.6177	1.12957e-05	Down	37	55.9	23	23	0.759757	0.777336	0.753858	1.27452	1.21841	1.21612
cell	A0A0R3VW45	Ubiquitin carboxyl-terminal hydrolase OS=Taenia asiatica OX=60517 GN=TASK_LOCUS1640 PE=3 SV=1	TASK_LOCUS1640	0.6416	0.0267383	Down	59.215	28.1	11	11	0.744903	0.854314	0.745713	1.33388	1.37113	0.950065
cell	A0A0R3VW67	L-lactate dehydrogenase OS=Taenia asiatica OX=60517 GN=TASK_LOCUS1662 PE=3 SV=1	TASK_LOCUS1662	0.1528	4.57411e-07	Down	35.299	28.4	8	8	0.276147	0.251481	0.267656	1.78371	1.72501	1.69599
cell	A0A0R3VW68	IST1 homolog OS=Taenia asiatica OX=60517 GN=TASK_LOCUS1663 PE=3 SV=1	TASK_LOCUS1663	2.4424	0.00646278	Up	34.772	13.9	3	3	1.25243	1.48989	1.51472	0.599696	0.415095	0.728175
cell	A0A0R3VW69	Vacuolar protein sorting-associated protein 35 OS=Taenia asiatica OX=60517 GN=TASK_LOCUS1664 PE=3 SV=1	TASK_LOCUS1664	2.9642	0.000603025	Up	93.95	14.4	8	8	1.62342	1.63172	1.23132	0.533921	0.532793	0.446823
cell	A0A0R3VW70	Sm domain-containing protein OS=Taenia asiatica OX=60517 GN=TASK_LOCUS1665 PE=4 SV=1	TASK_LOCUS1665	1.5185	0.0118998	Up	84.674	5.3	3	3	1.16962	1.26256	1.18543	0.880619	0.849108	0.652666
cell	A0A0R3VW88	Actin-binding LIM protein 2(predicted) OS=Taenia asiatica OX=60517 GN=TASK_LOCUS1683 PE=4 SV=1	TASK_LOCUS1683	0.1406	0.000359768	Down	87.903	7.1	5	5	0.204936	0.256854	0.277841	1.93326	2.04709	1.28002
cell	A0A0R3VWC8	Robl_LC7 domain-containing protein OS=Taenia asiatica OX=60517 GN=TASK_LOCUS1723 PE=3 SV=1	TASK_LOCUS1723	1.867	0.0417793	Up	9.2057	40.2	2	2	1.56203	1.07252	1.04982	0.601468	0.714172
cell	A0A0R3VWD6	Tegumental protein(predicted) OS=Taenia asiatica OX=60517 GN=TASK_LOCUS1731 PE=4 SV=1	TASK_LOCUS1731	3.0202	0.000286456	Up	20.722	77.8	15	15	1.54878	1.26321	1.69554	0.515583	0.467277	0.509606
cell	A0A0R3VWE7	TCTP domain-containing protein OS=Taenia asiatica OX=60517 GN=TASK_LOCUS1742 PE=3 SV=1	TASK_LOCUS1742	0.3441	2.76531e-07	Down	20.078	47.1	9	9	0.504762	0.520407	0.510775	1.45403	1.52021	1.48981
cell	A0A0R3VWG1	Methionine--tRNA ligase, cytoplasmic OS=Taenia asiatica OX=60517 GN=TASK_LOCUS1756 PE=3 SV=1	TASK_LOCUS1756	6.9939	0.000244566	Up	141.07	11.8	12	12	2.13223	1.46964	1.64755	0.275718	0.19757	0.277287
cell	A0A0R3VWI0	RNA helicase OS=Taenia asiatica OX=60517 GN=TASK_LOCUS1775 PE=3 SV=1	TASK_LOCUS1775	2.1884	0.013375	Up	71.857	23.2	11	9	1.10413	1.52076	1.49328	0.756919	0.674137	0.450773
cell	A0A0R3VWJ0	Phosphoglycerate kinase OS=Taenia asiatica OX=60517 GN=TASK_LOCUS1785 PE=3 SV=1	TASK_LOCUS1785	0.5303	2.55653e-05	Down	44.13	77.1	30	30	0.661332	0.698959	0.718932	1.27704	1.34527	1.29847
cell	A0A0R3VWJ7	60S ribosomal protein L26(predicted) OS=Taenia asiatica OX=60517 GN=TASK_LOCUS1792 PE=3 SV=1	TASK_LOCUS1792	5.2928	0.000690119	Up	16.535	32.4	5	5	1.63332	1.64443	1.76878	0.403856	0.328677	0.22094
cell	A0A0R3VWJ8	Leuk-A4-hydro_C domain-containing protein OS=Taenia asiatica OX=60517 GN=TASK_LOCUS1793 PE=3 SV=1	TASK_LOCUS1793	0.5772	0.00232434	Down	73.711	40.3	17	17	0.741159	0.726479	0.728128	1.43161	1.28075	1.09188
cell	A0A0R3VWL9	PIPK domain-containing protein OS=Taenia asiatica OX=60517 GN=TASK_LOCUS1814 PE=4 SV=1	TASK_LOCUS1814	0.5251	0.031062	Down	49.702	21.4	6	6	0.60517	0.691613	0.906137	1.26082	1.53626
cell	A0A0R3VWM4	Actin protein 3B(predicted) OS=Taenia asiatica OX=60517 GN=TASK_LOCUS1819 PE=3 SV=1	TASK_LOCUS1819	3.4679	7.13395e-07	Up	45.409	45.8	11	10	1.56184	1.5572	1.53805	0.459547	0.455639	0.427725
cell	A0A0R3VWM5	Phosphoenolpyruvate carboxykinase (GTP) OS=Taenia asiatica OX=60517 GN=TASK_LOCUS1820 PE=3 SV=1	TASK_LOCUS1820	0.3287	7.1495e-08	Down	70.477	78.7	67	67	0.495185	0.503324	0.485756	1.50114	1.49349	1.5211
cell	A0A0R3VWM8	T-complex protein 1 subunit eta OS=Taenia asiatica OX=60517 GN=TASK_LOCUS1823 PE=3 SV=1	TASK_LOCUS1823	1.8029	3.46036e-05	Up	60.665	45.4	20	20	1.28863	1.2711	1.29965	0.7533	0.68567	0.701653
cell	A0A0R3VWR0	Nudix hydrolase domain-containing protein OS=Taenia asiatica OX=60517 GN=TASK_LOCUS1855 PE=4 SV=1	TASK_LOCUS1855	0.372	7.08318e-07	Down	69.918	11.5	4	4	0.544678	0.55207	0.530154	1.426	1.45134	1.49576
cell	A0A0R3VWS4	Far upstream element-binding protein 2(predicted) OS=Taenia asiatica OX=60517 GN=TASK_LOCUS1869 PE=4 SV=1	TASK_LOCUS1869	1.5889	0.0032522	Up	58.351	28.2	11	11	1.3101	1.22937	1.14298	0.755181	0.697837	0.864528
cell	A0A0R3VWV8	FSH1 domain-containing protein OS=Taenia asiatica OX=60517 GN=TASK_LOCUS1903 PE=3 SV=1	TASK_LOCUS1903	0.1447	0.00115417	Down	25.747	34.1	5	5	0.189875	0.375401	0.193283	2.03915	1.56767	1.63462
cell	A0A0R3VWZ4	Protein kinase domain-containing protein OS=Taenia asiatica OX=60517 GN=TASK_LOCUS1939 PE=4 SV=1	TASK_LOCUS1939	4.5438	0.00248002	Up	61.658	22.2	8	8	1.82627	1.10862	1.98281	0.442293	0.285482	0.354523
cell	A0A0R3VWZ6	F-actin-capping protein subunit alpha OS=Taenia asiatica OX=60517 GN=TASK_LOCUS1941 PE=3 SV=1	TASK_LOCUS1941	1.6142	1.28566e-05	Up	31.537	54.2	10	10	1.19643	1.24676	1.26169	0.753385	0.764929	0.776806
cell	A0A0R3VX15	Mitochondrial processing peptidase beta subunit(predicted) OS=Taenia asiatica OX=60517 GN=TASK_LOCUS1960 PE=3 SV=1	TASK_LOCUS1960	28.1915	3.19426e-06	Up	53.204	54.1	16	15	1.92227	2.04644	1.82576	0.07042	0.057976	0.077143
cell	A0A0R3VXB0	2-phospho-D-glycerate hydro-lyase OS=Taenia asiatica OX=60517 GN=TASK_LOCUS2055 PE=3 SV=1	TASK_LOCUS2055	0.252	1.28164e-06	Down	46.528	81.1	37	35	0.41016	0.402318	0.395065	1.63544	1.64625	1.51076
cell	A0A0R3VXB9	PX domain-containing protein OS=Taenia asiatica OX=60517 GN=TASK_LOCUS2064 PE=4 SV=1	TASK_LOCUS2064	3.3737	0.00838252	Up	18.482	42.1	4	4	1.50955	0.955258	2.16337	0.484432	0.466508	0.420884
cell	A0A0R3VXG9	Fructose-bisphosphatase OS=Taenia asiatica OX=60517 GN=TASK_LOCUS2114 PE=3 SV=1	TASK_LOCUS2114	0.2606	8.39997e-06	Down	30.801	31.2	11	11	0.388653	0.425011	0.426815	1.49675	1.5748	1.68797
cell	A0A0R3VXL4	Ig-like domain-containing protein OS=Taenia asiatica OX=60517 GN=TASK_LOCUS2159 PE=4 SV=1	TASK_LOCUS2159	0.1286	3.51849e-06	Down	49.837	35.4	9	9	0.211381	0.225272	0.246797	1.78408	1.87195	1.66051
cell	A0A0R3VXM8	Peptidase_M16 domain-containing protein OS=Taenia asiatica OX=60517 GN=TASK_LOCUS2173 PE=4 SV=1	TASK_LOCUS2173	0.2581	0.00072486	Down	21.107	55.2	9	9	0.418231	0.419016	0.39367	1.37334	1.33238	2.06336
cell	A0A0R3VXN8	Guanine nucleotide-binding protein G(Q) subunit alpha(predicted) OS=Taenia asiatica OX=60517 GN=TASK_LOCUS2183 PE=4 SV=1	TASK_LOCUS2183	13.9942	2.72099e-05	Up	24.245	41.3	6	6	1.81788	1.92497	1.85699	0.167401	0.118622	0.114133
cell	A0A0R3VXR3	Alpha-1,4 glucan phosphorylase OS=Taenia asiatica OX=60517 GN=TASK_LOCUS2209 PE=3 SV=1	TASK_LOCUS2209	2.5365	3.33847e-06	Up	20.278	54.5	8	6	1.40814	1.47871	1.41658	0.578205	0.575486	0.542883
cell	A0A0R3VXW0	Peptidase_M1 domain-containing protein OS=Taenia asiatica OX=60517 GN=TASK_LOCUS2255 PE=3 SV=1	TASK_LOCUS2255	0.5405	0.000170858	Down	51.996	22.6	7	7	0.762723	0.684328	0.658023	1.29492	1.32443	1.27557
cell	A0A0R3VY14	DUF3456 domain-containing protein OS=Taenia asiatica OX=60517 GN=TASK_LOCUS2309 PE=4 SV=1	TASK_LOCUS2309	0.3031	0.00101762	Down	23.596	18.5	3	3	0.460592	0.404297	0.530753	1.89981	1.32576	1.37878
cell	A0A0R3VY23	ERAP1_C domain-containing protein OS=Taenia asiatica OX=60517 GN=TASK_LOCUS2318 PE=3 SV=1	TASK_LOCUS2318	0.191	8.37058e-06	Down	28.695	29.2	6	3	0.298853	0.330182	0.333134	1.83299	1.6165	1.58834
cell	A0A0R3VYA0	Peptidase_M16_M domain-containing protein OS=Taenia asiatica OX=60517 GN=TASK_LOCUS2395 PE=4 SV=1	TASK_LOCUS2395	0.1372	3.0015e-05	Down	19.057	21.6	3	1	0.266346	0.233529	0.223935	1.62447	2.04378	1.60794
cell	A0A0R3VYB3	Actin-related protein 2 OS=Taenia asiatica OX=60517 GN=TASK_LOCUS2408 PE=3 SV=1	TASK_LOCUS2408	2.3235	0.000324547	Up	44.111	39	12	11	1.36731	1.35837	1.46902	0.526244	0.666579	0.612479
cell	A0A0R3VYB8	ATP synthase subunit beta OS=Taenia asiatica OX=60517 GN=TASK_LOCUS2413 PE=3 SV=1	TASK_LOCUS2413	32.6251	1.13914e-10	Up	55.673	69.7	23	23	1.91707	1.9504	1.95409	0.059221	0.059954	0.059263
cell	A0A0R3VYL5	GTP-binding nuclear protein OS=Taenia asiatica OX=60517 GN=TASK_LOCUS2510 PE=3 SV=1	TASK_LOCUS2510	2.8175	1.04319e-06	Up	24.352	50.2	10	10	1.44638	1.50452	1.47738	0.525356	0.539287	0.507073
cell	A0A0R3VYW5	Aminopeptidase(predicted) OS=Taenia asiatica OX=60517 GN=TASK_LOCUS2610 PE=4 SV=1	TASK_LOCUS2610	0.1851	1.60558e-06	Down	20.055	33	6	2	0.304897	0.319307	0.313142	1.6012	1.80634	1.65512
cell	A0A0R3VZ23	Malate dehydrogenase OS=Taenia asiatica OX=60517 GN=TASK_LOCUS2668 PE=3 SV=1	TASK_LOCUS2668	3.185	0.000187051	Up	25.959	60.2	12	12	1.67386	1.60037	1.29207	0.456794	0.465983	0.510923
cell	A0A0R3VZ98	NADH-ubiquinone oxidoreductase 75 kDa subunit, mitochondrial OS=Taenia asiatica OX=60517 GN=TASK_LOCUS2743 PE=3 SV=1	TASK_LOCUS2743	2.34	0.021387	Up	51.216	17.7	6	6	0.954239	1.46746	1.46965	0.533109	0.575538
cell	A0A0R3VZA3	Peptidase_M16_M domain-containing protein OS=Taenia asiatica OX=60517 GN=TASK_LOCUS2748 PE=4 SV=1	TASK_LOCUS2748	0.6473	0.0414277	Down	12.569	38.4	3	3	1.04444	0.659474	0.653718	1.21346	1.18961	1.23931
cell	A0A0R3VZD6	Seryl-tRNA synthetase OS=Taenia asiatica OX=60517 GN=TASK_LOCUS2781 PE=3 SV=1	TASK_LOCUS2781	43.4342	0.00205992	Up	56.998	36.6	14	14	1.80513	2.043	2.01684	0.099536	0.019407	0.016088
cell	A0A0R3VZE5	Aspartate transaminase OS=Taenia asiatica OX=60517 GN=TASK_LOCUS2790 PE=3 SV=1	TASK_LOCUS2790	0.5384	0.00210605	Down	20.438	28.1	3	3	0.757262	0.693769	0.648699	1.19573	1.20396	1.50058
cell	A0A0R3VZK3	60S ribosomal protein L12 OS=Taenia asiatica OX=60517 GN=TASK_LOCUS2848 PE=3 SV=1	TASK_LOCUS2848	2.5924	3.72961e-05	Up	17.572	38.4	4	4	1.40425	1.42673	1.49885	0.544879	0.604006	0.52129
cell	A0A0R3VZM2	ANK_REP_REGION domain-containing protein OS=Taenia asiatica OX=60517 GN=TASK_LOCUS2867 PE=4 SV=1	TASK_LOCUS2867	2.3773	3.20624e-05	Up	9.685	67.9	5	5	1.36675	1.46238	1.39429	0.636139	0.566042	0.574396
cell	A0A0R3W0L3	ERAP1_C domain-containing protein OS=Taenia asiatica OX=60517 GN=TASK_LOCUS3208 PE=3 SV=1	TASK_LOCUS3208	0.3294	3.38121e-08	Down	19.288	50.9	7	7	0.494139	0.503224	0.48922	1.50696	1.49056	1.51589
cell	A0A0R3W0M1	Prohibitin OS=Taenia asiatica OX=60517 GN=TASK_LOCUS3216 PE=3 SV=1	TASK_LOCUS3216	52.9636	2.19985e-08	Up	32.041	38.4	8	8	1.85307	2.02722	2.00852	0.037767	0.036258	0.037161
cell	A0A0R3W0M9	ATP-dependent (S)-NAD(P)H-hydrate dehydratase OS=Taenia asiatica OX=60517 GN=TASK_LOCUS3226 PE=3 SV=1	TASK_LOCUS3226	9.1076	0.000124299	Up	33.546	29.2	6	6	1.75711	1.82727	1.82201	0.153884	0.257328	0.182403
cell	A0A0R3W0Q2	Ras protein Rab 2A(predicted) OS=Taenia asiatica OX=60517 GN=TASK_LOCUS3254 PE=4 SV=1	TASK_LOCUS3254	4.034	0.00036111	Up	23.47	65.1	12	12	1.48982	1.44853	1.86974	0.475277	0.350999	0.365627
cell	A0A0R3W0T5	PH domain-containing protein OS=Taenia asiatica OX=60517 GN=TASK_LOCUS3295 PE=4 SV=1	TASK_LOCUS3295	0.424	0.000556633	Down	44.225	17.1	5	5	0.660912	0.571923	0.553624	1.42532	1.23735	1.55087
cell	A0A0R3W0U4	T-complex protein 1 subunit delta OS=Taenia asiatica OX=60517 GN=TASK_LOCUS3310 PE=3 SV=1	TASK_LOCUS3310	3.1409	4.44114e-05	Up	57.09	51.4	18	17	1.60963	1.50714	1.43428	0.519476	0.491053	0.438419
cell	A0A0R3W0V9	L-lactate dehydrogenase OS=Taenia asiatica OX=60517 GN=TASK_LOCUS3330 PE=3 SV=1	TASK_LOCUS3330	2.3548	0.00840318	Up	35.27	36.3	11	11	1.64462	1.20324	1.36368	0.462123	0.782882	0.543463
cell	A0A0R3W0W2	PDZ and LIM domain protein Zasp(predicted) OS=Taenia asiatica OX=60517 GN=TASK_LOCUS3335 PE=4 SV=1	TASK_LOCUS3335	0.3102	9.27006e-06	Down	33.855	44.9	9	9	0.45227	0.468968	0.499465	1.50551	1.61338	1.4604
cell	A0A0R3W0X1	Eukaryotic translation initiation factor 2 subunit 1 OS=Taenia asiatica OX=60517 GN=TASK_LOCUS3347 PE=3 SV=1	TASK_LOCUS3347	12.8949	0.000300969	Up	42.256	23	7	7	2.02245	1.42133	2.12441	0.112008	0.19856	0.121244
cell	A0A0R3W0Y2	26S proteasome non-ATPase regulatory subunit 6 OS=Taenia asiatica OX=60517 GN=TASK_LOCUS3360 PE=3 SV=1	TASK_LOCUS3360	2.6731	0.000259913	Up	44.08	33.7	10	10	1.44041	1.53145	1.39465	0.473336	0.616439	0.543709
cell	A0A0R3W0Z5	Uncharacterized protein OS=Taenia asiatica OX=60517 GN=TASK_LOCUS3375 PE=4 SV=1	TASK_LOCUS3375	2.0159	0.000212713	Up	26.076	30.1	7	7	1.279	1.42147	1.31005	0.645934	0.622172	0.721374
cell	A0A0R3W0Z7	Prefoldin subunit 4 OS=Taenia asiatica OX=60517 GN=TASK_LOCUS3379 PE=3 SV=1	TASK_LOCUS3379	0.3555	6.9076e-09	Down	13.704	61.7	5	5	0.520234	0.526073	0.527306	1.48809	1.4713	1.467
cell	A0A0R3W119	Major vault protein OS=Taenia asiatica OX=60517 GN=TASK_LOCUS3403 PE=4 SV=1	TASK_LOCUS3403	4.6748	1.94969e-06	Up	100.05	52.4	47	47	1.6005	1.74674	1.59545	0.360779	0.337244	0.359282
cell	A0A0R3W127	P-type domain-containing protein OS=Taenia asiatica OX=60517 GN=TASK_LOCUS3413 PE=3 SV=1	TASK_LOCUS3413	0.2802	0.000119863	Down	101.51	32.7	22	22	0.500561	0.431122	0.381666	1.66926	1.53608	1.48131
cell	A0A0R3W128	T-complex protein 1 subunit zeta(predicted) OS=Taenia asiatica OX=60517 GN=TASK_LOCUS3414 PE=3 SV=1	TASK_LOCUS3414	6.4047	1.16839e-06	Up	59.92	48.4	23	23	1.75202	1.65731	1.78038	0.286328	0.25604	0.267923
cell	A0A0R3W130	SUI1 domain-containing protein OS=Taenia asiatica OX=60517 GN=TASK_LOCUS3418 PE=3 SV=1	TASK_LOCUS3418	0.3862	1.52203e-06	Down	12.177	63.6	6	4	0.541849	0.572822	0.556831	1.40249	1.46553	1.46048
cell	A0A0R3W134	Protein GPR107(predicted) OS=Taenia asiatica OX=60517 GN=TASK_LOCUS3423 PE=4 SV=1	TASK_LOCUS3423	3.119	0.0123528	Up	83.14	8.5	4	4	2.12419	1.44893	0.970204	0.396494	0.468774	0.591403
cell	A0A0R3W185	Sodium/potassium-transporting ATPase beta nervous system antigen 1 OS=Taenia asiatica OX=60517 GN=TASK_LOCUS3479 PE=3 SV=1	TASK_LOCUS3479	111.135	1.06212e-07	Up	31.127	40.4	10	10	2.10508	1.96486	1.87655	0.019338	0.01742	0.016749
cell	A0A0R3W186	Importin N-terminal domain-containing protein OS=Taenia asiatica OX=60517 GN=TASK_LOCUS3481 PE=3 SV=1	TASK_LOCUS3481	2.3902	0.000372553	Up	123.43	33.2	23	23	1.35179	1.27881	1.59961	0.610076	0.615522	0.544189
cell	A0A0R3W190	Glycogen [starch] synthase OS=Taenia asiatica OX=60517 GN=TASK_LOCUS3485 PE=3 SV=2	TASK_LOCUS3485	4.9181	3.92239e-05	Up	85.997	34.4	18	18	1.64975	1.75738	1.57902	0.365209	0.289411	0.359221
cell	A0A0R3W1A1	Citrate synthase OS=Taenia asiatica OX=60517 GN=TASK_LOCUS3498 PE=3 SV=1	TASK_LOCUS3498	4.813	1.23017e-07	Up	52.302	47.5	16	16	1.61364	1.69151	1.66268	0.349721	0.347021	0.335433
cell	A0A0R3W1A5	Dipeptidyl peptidase 3 OS=Taenia asiatica OX=60517 GN=TASK_LOCUS3502 PE=3 SV=1	TASK_LOCUS3502	0.2407	7.91927e-05	Down	82.653	34.8	21	21	0.380001	0.356838	0.42714	1.63996	1.41226	1.78381
cell	A0A0R3W1B9	Glycylpeptide N-tetradecanoyltransferase OS=Taenia asiatica OX=60517 GN=TASK_LOCUS3519 PE=3 SV=1	TASK_LOCUS3519	2.3113	0.000909511	Up	52.62	32.8	8	8	1.1964	1.44333	1.54832	0.612736	0.655862	0.543352
cell	A0A0R3W1C1	ATP synthase subunit alpha OS=Taenia asiatica OX=60517 GN=TASK_LOCUS3522 PE=3 SV=1	TASK_LOCUS3522	24.3489	1.68041e-05	Up	59.507	51.1	21	21	2.02578	1.83963	1.89789	0.100107	0.066454	0.070136
cell	A0A0R3W1D9	Chaperonin containing TCP1 subunit 5 epsilon(predicted) OS=Taenia asiatica OX=60517 GN=TASK_LOCUS3545 PE=3 SV=1	TASK_LOCUS3545	6.2551	0.000810976	Up	59.819	42.5	21	20	1.6533	1.53789	1.98181	0.262043	0.192537	0.372423
cell	A0A0R3W1H9	Uncharacterized protein OS=Taenia asiatica OX=60517 GN=TASK_LOCUS3592 PE=4 SV=2	TASK_LOCUS3592	0.2709	0.0439974	Down	141.56	5.4	5	5		0.316204	0.448592	1.04909	2.23301	0.953101
cell	A0A0R3W1K9	Fe2OG dioxygenase domain-containing protein OS=Taenia asiatica OX=60517 GN=TASK_LOCUS3627 PE=4 SV=1	TASK_LOCUS3627	0.4897	4.2483e-05	Down	80.131	24.1	13	12	0.622396	0.700158	0.64976	1.34507	1.37319	1.30942
cell	A0A0R3W1M0	Vacuolar-sorting protein SNF8 OS=Taenia asiatica OX=60517 GN=TASK_LOCUS3643 PE=3 SV=1	TASK_LOCUS3643	3.3821	0.000944096	Up	28.181	34.4	6	6	1.52332	1.55732	1.55015	0.431958	0.356792	0.580462
cell	A0A0R3W1M4	MHD domain-containing protein OS=Taenia asiatica OX=60517 GN=TASK_LOCUS3647 PE=3 SV=1	TASK_LOCUS3647	20.1747	8.60855e-05	Up	49.946	44.6	11	11	1.42846	2.61708	1.67109	0.092024	0.090984	0.100349
cell	A0A0R3W1M5	AAA domain-containing protein OS=Taenia asiatica OX=60517 GN=TASK_LOCUS3648 PE=3 SV=1	TASK_LOCUS3648	4.4942	0.000122715	Up	44.317	41.2	11	11	1.54395	1.84288	1.52111	0.380455	0.403121	0.30848
cell	A0A0R3W1M9	AAA domain-containing protein OS=Taenia asiatica OX=60517 GN=TASK_LOCUS3653 PE=3 SV=1	TASK_LOCUS3653	50.8233	1.41578e-05	Up	48.401	44	13	13	1.67982	1.81062	2.39378	0.039728	0.030955	0.045095
cell	A0A0R3W1P2	AAA domain-containing protein OS=Taenia asiatica OX=60517 GN=TASK_LOCUS3668 PE=3 SV=1	TASK_LOCUS3668	19.9619	0.00153365	Up	47.959	40.8	11	11	1.514	1.27179	2.92797	0.048809	0.12112	0.116305
cell	A0A0R3W1P6	Heat shock protein 60(predicted) OS=Taenia asiatica OX=60517 GN=TASK_LOCUS3672 PE=3 SV=1	TASK_LOCUS3672	3.7784	0.00230671	Up	60.596	67.8	35	34	1.8044	1.71094	1.22901	0.428131	0.308392	0.519124
cell	A0A0R3W1S9	Zinc finger protein ZPR1(predicted) OS=Taenia asiatica OX=60517 GN=TASK_LOCUS3715 PE=3 SV=1	TASK_LOCUS3715	0.3769	0.00482838	Down	50.773	20.1	6	6	0.589537		0.414609	1.34043	1.33746	1.31796
cell	A0A0R3W1V2	Calcium binding protein p22(predicted) OS=Taenia asiatica OX=60517 GN=TASK_LOCUS3741 PE=4 SV=1	TASK_LOCUS3741	5.7896	1.81243e-05	Up	21.296	35.3	6	6	1.65582	1.68701	1.77346	0.286284	0.262811	0.334612
cell	A0A0R3W1X8	Spondin-1(predicted) OS=Taenia asiatica OX=60517 GN=TASK_LOCUS3773 PE=4 SV=1	TASK_LOCUS3773	0.6287	0.0215664	Down	108.37	5.3	3	3	0.803536	0.765106	0.747468	1.16621	1.51589	1.00178
cell	A0A0R3W1Y0	PHD-type domain-containing protein OS=Taenia asiatica OX=60517 GN=TASK_LOCUS3775 PE=3 SV=1	TASK_LOCUS3775	0.4009	1.80966e-06	Down	48.343	17.4	5	5	0.567926	0.554477	0.594702	1.4288	1.41191	1.44218
cell	A0A0R3W1Y3	Coproporphyrinogen oxidase OS=Taenia asiatica OX=60517 GN=TASK_LOCUS3778 PE=3 SV=1	TASK_LOCUS3778	10.9721	0.000571136	Up	33.375	17	4	4	1.79707	1.82625	1.87551	0.127406	0.117789	0.255972
cell	A0A0R3W1Y9	SGNH_hydro domain-containing protein OS=Taenia asiatica OX=60517 GN=TASK_LOCUS3785 PE=4 SV=2	TASK_LOCUS3785	0.465	1.34096e-06	Down	25.363	50	8	8	0.629529	0.623258	0.651781	1.35757	1.39095	1.3469
cell	A0A0R3W1Z9	WD_REPEATS_REGION domain-containing protein OS=Taenia asiatica OX=60517 GN=TASK_LOCUS3799 PE=4 SV=1	TASK_LOCUS3799	2.3086	0.035023	Up	38.754	39.6	8	8	1.75033	1.05761	1.07171	0.519037	0.601313
cell	A0A0R3W211	Glyceraldehyde-3-phosphate dehydrogenase OS=Taenia asiatica OX=60517 GN=TASK_LOCUS3812 PE=3 SV=1	TASK_LOCUS3812	1.9251	0.0107447	Up	36.261	59.8	19	19	1.37875	1.30969	1.26037	0.898323	0.576723	0.57615
cell	A0A0R3W216	Serine/threonine protein phosphatase 2A regulatory subunit OS=Taenia asiatica OX=60517 GN=TASK_LOCUS3817 PE=3 SV=1	TASK_LOCUS3817	1.5574	0.000579798	Up	58.835	28.7	11	10	1.20327	1.17756	1.27304	0.759324	0.744549	0.842253
cell	A0A0R3W220	Alpha-parvin(predicted) OS=Taenia asiatica OX=60517 GN=TASK_LOCUS3823 PE=3 SV=2	TASK_LOCUS3823	6.7431	0.0080548	Up	44.113	28.8	8	8	1.75783	1.69612	1.77117	0.346521	0.096433	0.331927
cell	A0A0R3W228	Heterolocus tagous nuclear ribonucleoprotein A1(predicted) OS=Taenia asiatica OX=60517 GN=TASK_LOCUS3832 PE=4 SV=1	TASK_LOCUS3832	0.4876	3.15473e-06	Down	48.195	32.8	11	11	0.667465	0.656378	0.642852	1.38784	1.32384	1.32163
cell	A0A0R3W233	Importin N-terminal domain-containing protein OS=Taenia asiatica OX=60517 GN=TASK_LOCUS3838 PE=3 SV=1	TASK_LOCUS3838	2.1374	1.09048e-05	Up	101.33	19.8	10	10	1.34291	1.41594	1.32874	0.663002	0.623387	0.626018
cell	A0A0R3W235	Ral protein(predicted) OS=Taenia asiatica OX=60517 GN=TASK_LOCUS3840 PE=4 SV=1	TASK_LOCUS3840	1.8651	0.000172294	Up	23.025	43.5	8	8	1.30758	1.28999	1.30823	0.652328	0.680789	0.761085
cell	A0A0R3W248	Glycine cleavage system H protein OS=Taenia asiatica OX=60517 GN=TASK_LOCUS3855 PE=3 SV=1	TASK_LOCUS3855	0.6303	0.000170249	Down	14.631	31.1	3	3	0.751698	0.76053	0.807404	1.2078	1.18349	1.28908
cell	A0A0R3W252	116 kDa U5 small nuclear ribonucleoprotein component OS=Taenia asiatica OX=60517 GN=TASK_LOCUS3860 PE=3 SV=1	TASK_LOCUS3860	9.6424	0.00867977	Up	110.42	36.6	22	22	0.683876	1.78229	2.97006	0.219455	0.160794	0.183531
cell	A0A0R3W292	Ras protein Rap 1b(predicted) OS=Taenia asiatica OX=60517 GN=TASK_LOCUS3914 PE=3 SV=1	TASK_LOCUS3914	13.6479	2.48539e-05	Up	26.935	32.9	6	5	1.52753	1.6183	1.62132	0.108171	0.124692
cell	A0A0R3W296	Protein diaphanous(predicted) OS=Taenia asiatica OX=60517 GN=TASK_LOCUS3918 PE=4 SV=1	TASK_LOCUS3918	3.3106	0.000149355	Up	120.48	19.9	14	14	1.60266	1.44993	1.5555	0.405654	0.451613	0.534653
cell	A0A0R3W2E0	Actin-related protein 2/3 complex subunit 4 OS=Taenia asiatica OX=60517 GN=TASK_LOCUS3974 PE=3 SV=1	TASK_LOCUS3974	1.9123	0.000426773	Up	21.533	33.2	5	5	1.36452	1.40125	1.17398	0.703892	0.653976	0.702382
cell	A0A0R3W2E7	Calcium binding protein 39(predicted) OS=Taenia asiatica OX=60517 GN=TASK_LOCUS3984 PE=3 SV=1	TASK_LOCUS3984	0.1847	2.30294e-08	Down	45.575	56.3	23	23	0.31159	0.315046	0.308977	1.68162	1.65654	1.72623
cell	A0A0R3W2I6	Non-specific serine/threonine protein kinase OS=Taenia asiatica OX=60517 GN=TASK_LOCUS4037 PE=4 SV=1	TASK_LOCUS4037	5.836	4.1715e-05	Up	61.184	26	9	9	1.713	1.75846	1.65084	0.316821	0.318155	0.242725
cell	A0A0R3W2J1	ADK_lid domain-containing protein OS=Taenia asiatica OX=60517 GN=TASK_LOCUS4042 PE=3 SV=1	TASK_LOCUS4042	3.0586	0.00149749	Up	28.065	40.7	11	11	1.38753	1.54134	1.5928	0.595403	0.513021	0.369912
cell	A0A0R3W2J6	Succinate dehydrogenase [ubiquinone] flavoprotein subunit, mitochondrial OS=Taenia asiatica OX=60517 GN=TASK_LOCUS4049 PE=3 SV=2	TASK_LOCUS4049	22.0286	2.10835e-07	Up	70.647	57.5	31	31	1.86308	1.93307	1.9433	0.090903	0.089604	0.080039
cell	A0A0R3W2J8	Dimethylargininase OS=Taenia asiatica OX=60517 GN=TASK_LOCUS4054 PE=3 SV=1	TASK_LOCUS4054	2.522	1.93265e-05	Up	30.377	37.7	7	7	1.35392	1.48574	1.45674	0.53782	0.58816	0.577616
cell	A0A0R3W2K5	Protein-synthesizing GTPase OS=Taenia asiatica OX=60517 GN=TASK_LOCUS4065 PE=4 SV=1	TASK_LOCUS4065	7.4644	0.000129285	Up	49.975	41.8	11	11	1.392	2.21891	1.68024	0.229269	0.234793	0.244791
cell	A0A0R3W2K8	Calmodulin OS=Taenia asiatica OX=60517 GN=TASK_LOCUS4069 PE=3 SV=1	TASK_LOCUS4069	0.2291	4.92581e-06	Down	16.819	61.7	9	9	0.357885	0.376117	0.384496	1.57319	1.55254	1.75578
cell	A0A0R3W2P9	Prefoldin subunit 3 OS=Taenia asiatica OX=60517 GN=TASK_LOCUS4125 PE=3 SV=1	TASK_LOCUS4125	0.3094	5.50503e-06	Down	22.158	27.5	5	5	0.453758	0.474363	0.489495	1.61657	1.4912	1.47462
cell	A0A0R3W2T2	Ras protein m ras(predicted) OS=Taenia asiatica OX=60517 GN=TASK_LOCUS4168 PE=4 SV=1	TASK_LOCUS4168	28.2221	0.000444724	Up	20.379	21.9	2	2	1.60248	1.63569	1.64645	0.072701		0.042684
cell	A0A0R3W2W2	Purine nucleoside phosphorylase OS=Taenia asiatica OX=60517 GN=TASK_LOCUS4202 PE=3 SV=1	TASK_LOCUS4202	0.1982	1.52297e-07	Down	32.358	26.7	6	6	0.337074	0.320013	0.335229	1.70936	1.65446	1.64387
cell	A0A0R3W2W3	60S acidic ribosomal protein P0 OS=Taenia asiatica OX=60517 GN=TASK_LOCUS4203 PE=3 SV=1	TASK_LOCUS4203	7.9667	0.000693776	Up	35.687	34.7	9	9	1.74749	1.32974	1.53667	0.167537		0.218562
cell	A0A0R3W2X1	Anamorsin homolog OS=Taenia asiatica OX=60517 GN=TASK_LOCUS4211 PE=3 SV=1	TASK_LOCUS4211	0.2257	2.57751e-07	Down	32.297	31.5	5	5	0.369334	0.381266	0.35435	1.62963	1.6237	1.64171
cell	A0A0R3W2X3	AMP_N domain-containing protein OS=Taenia asiatica OX=60517 GN=TASK_LOCUS4213 PE=4 SV=2	TASK_LOCUS4213	0.1029	2.51808e-08	Down	55.349	20.6	7	7	0.186763	0.189788	0.183265	1.79981	1.86689	1.77348
cell	A0A0R3W319	Glucose-regulated protein(predicted) OS=Taenia asiatica OX=60517 GN=TASK_LOCUS4273 PE=3 SV=1	TASK_LOCUS4273	4.5802	5.82046e-06	Up	71.988	46	27	24	1.57356	1.70097	1.65024	0.329158	0.368936	0.377138
cell	A0A0R3W340	Annexin OS=Taenia asiatica OX=60517 GN=TASK_LOCUS4301 PE=3 SV=1	TASK_LOCUS4301	2.4805	0.00125666	Up	35.547	44	15	15	1.56611	1.52749	1.18249	0.520755	0.552997	0.650158
cell	A0A0R3W349	RRM domain-containing protein OS=Taenia asiatica OX=60517 GN=TASK_LOCUS4316 PE=4 SV=1	TASK_LOCUS4316	10.301	5.38065e-05	Up	98.326	14.9	8	8	1.48258	1.95935	2.02714	0.200297	0.179149	0.151481
cell	A0A0R3W350	Nucleoside diphosphate kinase OS=Taenia asiatica OX=60517 GN=TASK_LOCUS4317 PE=3 SV=1	TASK_LOCUS4317	0.1872	0.00011617	Down	17.557	54.1	8	8	0.287171	0.294206	0.364748	1.87521	1.75195	1.42671
cell	A0A0R3W367	Vacuolar proton pump subunit E(predicted) OS=Taenia asiatica OX=60517 GN=TASK_LOCUS4336 PE=3 SV=1	TASK_LOCUS4336	1.7185	0.0172257	Up	26.189	25.7	7	6	1.37125	1.27864	1.14298	0.72675	0.574559	0.905813
cell	A0A0R3W369	Vesicle associated membrane protein vamp(predicted) OS=Taenia asiatica OX=60517 GN=TASK_LOCUS4339 PE=4 SV=1	TASK_LOCUS4339	3.3333	0.0185125	Up	38.145	49	9	8	1.24455	2.09264	1.27819	0.552344	0.2483	0.583978
cell	A0A0R3W382	Eukaryotic translation initiation factor 3 subunit L OS=Taenia asiatica OX=60517 GN=TASK_LOCUS4356 PE=3 SV=1	TASK_LOCUS4356	4.1588	0.00929884	Up	60.711	15.6	6	6	0.983281	1.94619	1.90746	0.509006	0.255539	0.398526
cell	A0A0R3W395	Cytoplasmic polyadenylation element binding(predicted) OS=Taenia asiatica OX=60517 GN=TASK_LOCUS4373 PE=4 SV=1	TASK_LOCUS4373	0.5031	0.0328578	Down	93.035	12.4	6	6	0.851417	0.530011	0.768958		1.37548	1.47413
cell	A0A0R3W3A4	Ubiquitin carboxyl-terminal hydrolase MINDY OS=Taenia asiatica OX=60517 GN=TASK_LOCUS4385 PE=3 SV=1	TASK_LOCUS4385	0.3373	2.36433e-07	Down	44.056	11.5	4	4	0.501423	0.503283	0.5085	1.51857	1.45188	1.51634
cell	A0A0R3W3C6	Cytochrome c oxidase subunit 5B(predicted) OS=Taenia asiatica OX=60517 GN=TASK_LOCUS4413 PE=3 SV=1	TASK_LOCUS4413	12.5826	4.31541e-05	Up	25.969	45.5	9	9	2.0578	1.97118	1.52928	0.166553	0.153401	0.121788
cell	A0A0R3W3D2	Beta-centractin(predicted) OS=Taenia asiatica OX=60517 GN=TASK_LOCUS4420 PE=3 SV=1	TASK_LOCUS4420	5.9228	1.88334e-06	Up	39.87	28.2	6	6	1.66494	1.7397	1.72865	0.266357	0.299146	0.301201
cell	A0A0R3W3F6	ACB domain-containing protein OS=Taenia asiatica OX=60517 GN=TASK_LOCUS4450 PE=4 SV=1	TASK_LOCUS4450	0.1702	0.00249616	Down	9.0302	47.6	3	3	0.268123		0.313544		1.6376	1.78073
cell	A0A0R3W3I5	WD_REPEATS_REGION domain-containing protein OS=Taenia asiatica OX=60517 GN=TASK_LOCUS4481 PE=4 SV=1	TASK_LOCUS4481	2.5029	0.0370867	Up	40.071	32.9	7	7	1.84286	1.00656	1.09891	0.503769		0.547905
cell	A0A0R3W3J5	UBX domain-containing protein OS=Taenia asiatica OX=60517 GN=TASK_LOCUS4493 PE=4 SV=2	TASK_LOCUS4493	1.6866	0.0126481	Up	55.259	32	8	7	1.0802	1.37912	1.30735	0.881003	0.72288	0.629444
cell	A0A0R3W3L5	Methyltransf_25 domain-containing protein OS=Taenia asiatica OX=60517 GN=TASK_LOCUS4521 PE=4 SV=1	TASK_LOCUS4521	2.1582	0.000957325	Up	40.092	48.4	12	12	1.50882	1.30831	1.28308	0.688067	0.665968	0.54576
cell	A0A0R3W3N1	Suppressor of G2 allele of SKP1(predicted) OS=Taenia asiatica OX=60517 GN=TASK_LOCUS4547 PE=4 SV=1	TASK_LOCUS4547	0.6036	0.0255601	Down	23.277	34.3	4	4	0.648594	0.662546	0.94722	1.10306	1.45295	1.18563
cell	A0A0R3W3N2	Putative Ras-related protein Rab-4A(predicted) OS=Taenia asiatica OX=60517 GN=TASK_LOCUS4548 PE=4 SV=1	TASK_LOCUS4548	2.5586	0.032399	Up	23.927	29.8	5	5	1.06032	1.06535	1.84081	0.543155	0.490362
cell	A0A0R3W3P3	AMP-binding domain-containing protein OS=Taenia asiatica OX=60517 GN=TASK_LOCUS4563 PE=4 SV=2	TASK_LOCUS4563	94.7763	3.78481e-05	Up	89.164	42.4	31	30	1.95894	2.05709	1.92132	0.031074	0.014583	0.016989
cell	A0A0R3W3P7	Defective in cullin neddylation protein OS=Taenia asiatica OX=60517 GN=TASK_LOCUS4568 PE=4 SV=1	TASK_LOCUS4568	0.1803	0.000225133	Down	27.323	32.5	6	6	0.342711	0.344986	0.2287	1.73489	1.64434	1.70438
cell	A0A0R3W3S2	Tr-type G domain-containing protein OS=Taenia asiatica OX=60517 GN=TASK_LOCUS4597 PE=3 SV=1	TASK_LOCUS4597	1.6459	0.000106462	Up	94.248	49.2	26	26	1.27068	1.23537	1.22628	0.730406	0.734224	0.803044
cell	A0A0R3W3T2	HMG box domain-containing protein OS=Taenia asiatica OX=60517 GN=TASK_LOCUS4610 PE=4 SV=1	TASK_LOCUS4610	6.7291	4.60932e-05	Up	20.837	21.7	6	6	1.56797	1.63073	2.02501	0.235139	0.251263	0.289885
cell	A0A0R3W3T5	Cytochrome C oxidase Copper Chaperone(predicted) OS=Taenia asiatica OX=60517 GN=TASK_LOCUS4613 PE=3 SV=1	TASK_LOCUS4613	0.1008	3.89677e-06	Down	6.4414	71.2	3	3	0.181088	0.191121	0.177146	1.88525	1.60531	1.96008
cell	A0A0R3W3T9	AP-2 complex subunit alpha OS=Taenia asiatica OX=60517 GN=TASK_LOCUS4619 PE=3 SV=2	TASK_LOCUS4619	2.3398	0.00206659	Up	106.36	30.1	20	20	1.20097	1.70463	1.29788	0.628005	0.630368	0.53815
cell	A0A0R3W3U5	Guanine nucleotide binding protein G protein(predicted) OS=Taenia asiatica OX=60517 GN=TASK_LOCUS4628 PE=4 SV=1	TASK_LOCUS4628	4.9887	1.22018e-07	Up	40.275	45.2	15	7	1.687	1.681	1.63012	0.342633	0.334811	0.324438
cell	A0A0R3W406	Four and a half LIM domains protein 2(predicted) OS=Taenia asiatica OX=60517 GN=TASK_LOCUS4709 PE=4 SV=1	TASK_LOCUS4709	0.2216	2.8515e-06	Down	26.402	49.6	14	14	0.364093	0.337986	0.386374	1.66205	1.63611	1.61339
cell	A0A0R3W418	Tr-type G domain-containing protein OS=Taenia asiatica OX=60517 GN=TASK_LOCUS4723 PE=3 SV=1	TASK_LOCUS4723	3.0395	0.00357915	Up	59.509	29.4	11	11	1.55492	1.53543	1.42432	0.513591	0.633478	0.338264
cell	A0A0R3W419	DJ-1_PfpI domain-containing protein OS=Taenia asiatica OX=60517 GN=TASK_LOCUS4724 PE=4 SV=1	TASK_LOCUS4724	0.2728	1.70403e-06	Down	19.409	54.5	8	8	0.433325	0.407012	0.445511	1.60873	1.53426	1.57116
cell	A0A0R3W420	Lysine--tRNA ligase OS=Taenia asiatica OX=60517 GN=TASK_LOCUS4725 PE=3 SV=1	TASK_LOCUS4725	2.6492	0.00554182	Up	66.937	25.3	9	9	1.49229	1.63924	1.22429	0.400114	0.54647	0.697597
cell	A0A0R3W466	Elongation factor 1-alpha OS=Taenia asiatica OX=60517 GN=TASK_LOCUS4787 PE=3 SV=1	TASK_LOCUS4787	2.2121	2.00355e-05	Up	48.838	62.5	23	22	1.35152	1.39074	1.38982	0.661796	0.614015	0.592114
cell	A0A0R3W471	CULLIN_2 domain-containing protein OS=Taenia asiatica OX=60517 GN=TASK_LOCUS4794 PE=3 SV=1	TASK_LOCUS4794	2.754	9.19088e-05	Up	92.83	26.3	13	13	1.36926	1.5246	1.50786	0.591652	0.50653	0.500097
cell	A0A0R3W479	Glucose-6-phosphate 1-dehydrogenase OS=Taenia asiatica OX=60517 GN=TASK_LOCUS4804 PE=3 SV=1	TASK_LOCUS4804	0.3523	1.14709e-05	Down	58.144	57.1	25	25	0.49974	0.550167	0.513339	1.52927	1.50408	1.40341
cell	A0A0R3W4D2	Aha1_N domain-containing protein OS=Taenia asiatica OX=60517 GN=TASK_LOCUS4869 PE=3 SV=1	TASK_LOCUS4869	0.483	0.000933876	Down	40.744	26.7	6	6	0.708026	0.595849	0.650241	1.19769	1.50622	1.34197
cell	A0A0R3W4M5	Proteasome subunit alpha type-6 OS=Taenia asiatica OX=60517 GN=TASK_LOCUS4996 PE=3 SV=1	TASK_LOCUS4996	0.1973	2.11679e-07	Down	27.483	51	10	10	0.332955	0.33396	0.321827	1.60867	1.69402	1.70857
cell	A0A0R3W4N3	GrpE protein homolog OS=Taenia asiatica OX=60517 GN=TASK_LOCUS5011 PE=3 SV=1	TASK_LOCUS5011	9.0211	1.28698e-05	Up	54.342	19.7	6	6	1.90106	1.8327	1.66751	0.171722	0.220699	0.206318
cell	A0A0R3W4N4	FYVE-type domain-containing protein OS=Taenia asiatica OX=60517 GN=TASK_LOCUS5013 PE=3 SV=1	TASK_LOCUS5013	1.5447	0.00106883	Up	60.554	5.9	2	2	1.21239	1.12752	1.3022	0.82834	0.782931	0.746609
cell	A0A0R3W4P0	Prosaposin a preproprotein(predicted) OS=Taenia asiatica OX=60517 GN=TASK_LOCUS5021 PE=4 SV=1	TASK_LOCUS5021	0.4481	0.00138482	Down	95.385	25.6	17	17	0.714521	0.592196	0.549911	1.4127	1.21441	1.51627
cell	A0A0R3W4Q4	RNA helicase OS=Taenia asiatica OX=60517 GN=TASK_LOCUS5042 PE=3 SV=2	TASK_LOCUS5042	3.8326	5.66106e-05	Up	44.731	28.5	9	9	1.60176	1.57409	1.58259	0.474114	0.400118	0.367338
cell	A0A0R3W4Q8	Succinate--CoA ligase [ADP/GDP-forming] subunit alpha, mitochondrial OS=Taenia asiatica OX=60517 GN=TASK_LOCUS5047 PE=3 SV=1	TASK_LOCUS5047	15.7746	0.0364185	Up	33.243	42.1	8	8	3.39826	0.692488	0.706505	0.10342	0.099322
cell	A0A0R3W4S2	Aldolase_II domain-containing protein OS=Taenia asiatica OX=60517 GN=TASK_LOCUS5061 PE=3 SV=2	TASK_LOCUS5061	3.5223	3.45062e-06	Up	90.83	52.9	28	28	1.52696	1.55953	1.58675	0.447627	0.41503	0.464097
cell	A0A0R3W4V0	Dynein heavy chain(predicted) OS=Taenia asiatica OX=60517 GN=TASK_LOCUS5102 PE=3 SV=2	TASK_LOCUS5102	0.4092	2.76028e-05	Down	473.39	0.4	1	1	0.591778	0.58315	0.567315	1.46354	1.48445	1.30977
cell	A0A0R3W4X4	USP domain-containing protein OS=Taenia asiatica OX=60517 GN=TASK_LOCUS5131 PE=4 SV=1	TASK_LOCUS5131	4.791	0.00114727	Up	89.29	23.6	12	12	1.42426	1.32257	1.64241		0.345061	0.2657
cell	A0A0R3W4Y5	TYR_PHOSPHATASE_2 domain-containing protein OS=Taenia asiatica OX=60517 GN=TASK_LOCUS5145 PE=4 SV=1	TASK_LOCUS5145	13.8483	1.44076e-08	Up	20.968	33.2	3	2	1.82455	1.87547	1.89589	0.138301	0.131611	0.134175
cell	A0A0R3W4Y7	Amidase domain-containing protein OS=Taenia asiatica OX=60517 GN=TASK_LOCUS5148 PE=4 SV=1	TASK_LOCUS5148	51.34	0.000246443	Up	64.951	30.4	12	12	2.5146	2.26654	1.10422	0.035205	0.027675	0.051755
cell	A0A0R3W4Y8	PDZ domain-containing protein OS=Taenia asiatica OX=60517 GN=TASK_LOCUS5149 PE=4 SV=1	TASK_LOCUS5149	5.2503	0.002177	Up	21.269	14.4	3	3	1.60668	1.71739	1.71597	0.349353	0.422016	0.18859
cell	A0A0R3W501	40S ribosomal protein S21 OS=Taenia asiatica OX=60517 GN=TASK_LOCUS5165 PE=3 SV=1	TASK_LOCUS5165	0.573	0.00478425	Down	8.9922	42	3	3	0.640897	0.759531	0.785098	1.13795	1.21427	1.46225
cell	A0A0R3W511	PKS_AT domain-containing protein OS=Taenia asiatica OX=60517 GN=TASK_LOCUS5179 PE=4 SV=1	TASK_LOCUS5179	9.7443	0.00221323	Up	40.125	34.2	10	8	1.91168	1.76684	1.76304	0.202942	0.268698	0.086795
cell	A0A0R3W533	Ras gtpase(predicted) OS=Taenia asiatica OX=60517 GN=TASK_LOCUS5202 PE=3 SV=1	TASK_LOCUS5202	2.2723	0.00432548	Up	21.896	54.6	7	6	1.05074	1.45871	1.65696	0.630571	0.581434	0.621577
cell	A0A0R3W536	Eukaryotic translation initiation factor 4E(predicted) OS=Taenia asiatica OX=60517 GN=TASK_LOCUS5205 PE=3 SV=1	TASK_LOCUS5205	4.3653	0.0016828	Up	22.109	40.1	5	3	1.77758	1.3121	1.79203	0.336635	0.281146	0.500506
cell	A0A0R3W542	Oxoglutarate dehydrogenase (succinyl-transferring) OS=Taenia asiatica OX=60517 GN=TASK_LOCUS5211 PE=3 SV=1	TASK_LOCUS5211	193.508	2.3977e-09	Up	120.42	35.9	29	29	2.02039	1.96695	1.98181	0.010705	0.00992	0.010222
cell	A0A0R3W560	Cytochrome-b5 reductase OS=Taenia asiatica OX=60517 GN=TASK_LOCUS5236 PE=3 SV=1	TASK_LOCUS5236	28.7218	2.07289e-06	Up	38.57	50.1	17	17	1.84775	2.16893	1.78145	0.071657	0.070015	0.0602
cell	A0A0R3W5B3	Adenylate kinase isoenzyme 6 homolog OS=Taenia asiatica OX=60517 GN=TASK_LOCUS5299 PE=3 SV=1	TASK_LOCUS5299	1.5146	0.0206759	Up	28.968	24.6	5	5	1.05137	1.10419	1.31628	0.738115		0.790043
cell	A0A0R3W5C6	Adenylosuccinate synthetase OS=Taenia asiatica OX=60517 GN=TASK_LOCUS5314 PE=3 SV=1	TASK_LOCUS5314	0.2909	4.08644e-06	Down	47.436	48.5	19	19	0.477133	0.427108	0.447824	1.57763	1.50261	1.56769
cell	A0A0R3W5D2	Nuclear protein localization protein 4(predicted) OS=Taenia asiatica OX=60517 GN=TASK_LOCUS5320 PE=3 SV=1	TASK_LOCUS5320	2.0667	0.000111902	Up	70.494	26.8	10	10	1.37566	1.22875	1.4391	0.663853	0.643257	0.649369
cell	A0A0R3W5E8	26S proteasome non-ATPase regulatory subunit 2 OS=Taenia asiatica OX=60517 GN=TASK_LOCUS5341 PE=3 SV=1	TASK_LOCUS5341	5.2101	1.22864e-06	Up	109.49	45.9	30	30	1.58194	1.73992	1.71197	0.314224	0.317556	0.334389
cell	A0A0R3W5F4	AAA domain-containing protein OS=Taenia asiatica OX=60517 GN=TASK_LOCUS5349 PE=3 SV=2	TASK_LOCUS5349	8.3134	5.17685e-05	Up	46.693	58.6	15	14	1.42802	1.90214	2.02561	0.205918	0.206006	0.232309
cell	A0A0R3W5F5	Lactamase_B domain-containing protein OS=Taenia asiatica OX=60517 GN=TASK_LOCUS5350 PE=4 SV=1	TASK_LOCUS5350	6.2497	3.27203e-07	Up	27.016	52.9	9	9	1.69989	1.67963	1.79287	0.27402	0.28605	0.267546
cell	A0A0R3W5H4	Glutathione transferase OS=Taenia asiatica OX=60517 GN=TASK_LOCUS5371 PE=3 SV=1	TASK_LOCUS5371	0.3688	1.32261e-06	Down	22.573	32.5	6	6	0.54167	0.548024	0.526831	1.51016	1.41848	1.45484
cell	A0A0R3W5J0	Agenet-like domain-containing protein OS=Taenia asiatica OX=60517 GN=TASK_LOCUS5388 PE=3 SV=2	TASK_LOCUS5388	4.064	0.0396215	Up	64.278	21.2	9	9	0.790065	1.83723	1.66808	0.438853	0.265769
cell	A0A0R3W5K5	MPN domain-containing protein OS=Taenia asiatica OX=60517 GN=TASK_LOCUS5404 PE=3 SV=1	TASK_LOCUS5404	3.7646	0.000132405	Up	37.372	50.3	10	10	1.61187	1.64261	1.48624	0.469486	0.437817	0.351984
cell	A0A0R3W5Q4	WD_REPEATS_REGION domain-containing protein OS=Taenia asiatica OX=60517 GN=TASK_LOCUS5465 PE=3 SV=1	TASK_LOCUS5465	3.7772	0.000165812	Up	39.211	46.7	11	10	1.30387	1.51085	1.43518	0.371697		0.3784
cell	A0A0R3W613	Nervana 2(predicted) OS=Taenia asiatica OX=60517 GN=TASK_LOCUS5601 PE=3 SV=1	TASK_LOCUS5601	0.5916	0.021108	Down	23.405	20.7	3	3	0.834397	0.608806	0.787105	1.36464	1.01048	1.39458
cell	A0A0R3W621	Programmed cell death protein 5(predicted) OS=Taenia asiatica OX=60517 GN=TASK_LOCUS5611 PE=3 SV=1	TASK_LOCUS5611	0.4947	0.000632827	Down	13.027	61.9	6	6	0.695338	0.610303	0.680256	1.19175	1.35862	1.46374
cell	A0A0R3W653	CDK regulator involved in ribosome export(predicted) OS=Taenia asiatica OX=60517 GN=TASK_LOCUS5652 PE=3 SV=1	TASK_LOCUS5652	0.2694	0.00316445	Down	27.767	16.1	2	2	0.396925	0.364428		1.71441	1.361	1.16324
cell	A0A0R3W686	Proteasome subunit beta OS=Taenia asiatica OX=60517 GN=TASK_LOCUS5690 PE=3 SV=1	TASK_LOCUS5690	0.3928	2.6215e-05	Down	21.925	46.2	6	6	0.560515	0.576238	0.555364	1.45659	1.52564	1.32565
cell	A0A0R3W687	Protein mago nashi(predicted) OS=Taenia asiatica OX=60517 GN=TASK_LOCUS5691 PE=3 SV=1	TASK_LOCUS5691	0.2452	0.000155798	Down	16.927	36.3	4	4	0.383	0.408013	0.390632	1.47965	1.93299	1.40571
cell	A0A0R3W693	Sorting nexin OS=Taenia asiatica OX=60517 GN=TASK_LOCUS5702 PE=3 SV=1	TASK_LOCUS5702	9.5449	0.00114042	Up	49.952	23.5	9	9	1.27987	2.67784	1.47328	0.172516	0.244474	0.152008
cell	A0A0R3W6B7	Camp regulated phosphoprotein(predicted) OS=Taenia asiatica OX=60517 GN=TASK_LOCUS5729 PE=3 SV=1	TASK_LOCUS5729	0.4994	5.01626e-05	Down	19.177	11.2	2	2	0.701502	0.620768	0.676116	1.3227	1.31819	1.36072
cell	A0A0R3W6I1	WD_REPEATS_REGION domain-containing protein OS=Taenia asiatica OX=60517 GN=TASK_LOCUS5806 PE=3 SV=2	TASK_LOCUS5806	3.094	3.24644e-05	Up	39.939	58	13	13	1.44718	1.52912	1.55814	0.475242	0.453651	0.536669
cell	A0A0R3W6K2	V-type proton ATPase proteolipid subunit OS=Taenia asiatica OX=60517 GN=TASK_LOCUS5837 PE=3 SV=1	TASK_LOCUS5837	13.8116	0.000246053	Up	15.584	31.2	3	3	1.85414	1.89601	1.84477	0.167775	0.153008	0.084305
cell	A0A0R3W6K3	ATP binding cassette sub family E(predicted) OS=Taenia asiatica OX=60517 GN=TASK_LOCUS5838 PE=4 SV=1	TASK_LOCUS5838	2.0844	9.91608e-05	Up	68.797	23.5	11	11	1.42522	1.26908	1.36046	0.682713	0.65296	0.609573
cell	A0A0R3W6N2	Small nuclear ribonucleoprotein Sm D3 OS=Taenia asiatica OX=60517 GN=TASK_LOCUS5873 PE=3 SV=1	TASK_LOCUS5873	2.8328	4.35e-06	Up	13.48	32.8	3	3	1.43955	1.52802	1.467	0.517413	0.546252	0.501767
cell	A0A0R3W6N7	DUF1794 domain-containing protein OS=Taenia asiatica OX=60517 GN=TASK_LOCUS5880 PE=4 SV=1	TASK_LOCUS5880	0.2418	0.00576018	Down	18.293	31.5	4	4	0.266651	0.275876	0.625709	1.59163	1.58421	1.65593
cell	A0A0R3W6P8	Proteasome subunit alpha type OS=Taenia asiatica OX=60517 GN=TASK_LOCUS5892 PE=3 SV=1	TASK_LOCUS5892	0.294	1.17682e-05	Down	26.064	64.7	14	14	0.447962	0.445904	0.469445	1.68028	1.47092	1.48549
cell	A0A0R3W6Q4	Dynein light chain OS=Taenia asiatica OX=60517 GN=TASK_LOCUS5898 PE=3 SV=1	TASK_LOCUS5898	17.1067	0.00137151	Up	11.489	98.1	13	9	1.67766	1.81747	2.1735	0.0481	0.124832	0.158437
cell	A0A0R3W6S6	Arp2/3 complex 34 kDa subunit OS=Taenia asiatica OX=60517 GN=TASK_LOCUS5921 PE=3 SV=1	TASK_LOCUS5921	2.8444	3.99042e-06	Up	35.3	31.4	9	9	1.49311	1.46258	1.48359	0.513765	0.549479	0.497478
cell	A0A0R3W6T0	Ethanolamine kinase 2(predicted) OS=Taenia asiatica OX=60517 GN=TASK_LOCUS5925 PE=4 SV=1	TASK_LOCUS5925	0.2997	0.000248795	Down	40.734	20.9	5	5	0.432495	0.446033	0.50497	1.39634	1.81048	1.40968
cell	A0A0R3W6T5	Cullin associated NEDD8 dissociated protein 1(predicted) OS=Taenia asiatica OX=60517 GN=TASK_LOCUS5931 PE=3 SV=2	TASK_LOCUS5931	2.4884	6.24908e-05	Up	170.99	26.1	30	30	1.36244	1.42594	1.49162	0.522918	0.60156	0.59552
cell	A0A0R3W6V5	Inorganic diphosphatase OS=Taenia asiatica OX=60517 GN=TASK_LOCUS5957 PE=3 SV=1	TASK_LOCUS5957	0.2381	0.000142576	Down	27.84	57.6	12	12	0.330665	0.450921	0.372226	1.51746	1.56409	1.76464
cell	A0A0R3W6Y1	Elongation factor 1-gamma(predicted) OS=Taenia asiatica OX=60517 GN=TASK_LOCUS5993 PE=3 SV=1	TASK_LOCUS5993	2.0008	0.000308615	Up	47.741	33.7	10	10	1.42692	1.31939	1.25419	0.607565	0.707128	0.684806
cell	A0A0R3W707	Peptidase_S8 domain-containing protein OS=Taenia asiatica OX=60517 GN=TASK_LOCUS6020 PE=4 SV=2	TASK_LOCUS6020	1.7742	0.0195336	Up	199.82	12.3	13	13	1.47493	1.31414	1.04813	0.574935	0.853715	0.734139
cell	A0A0R3W737	Lipoma preferred partner(predicted) OS=Taenia asiatica OX=60517 GN=TASK_LOCUS6059 PE=4 SV=1	TASK_LOCUS6059	3.2505	0.0111445	Up	46.535	32.7	8	7	1.55302	1.29997	1.29606	0.313306		0.537647
cell	A0A0R3W7B6	Annexin OS=Taenia asiatica OX=60517 GN=TASK_LOCUS6160 PE=3 SV=1	TASK_LOCUS6160	1.6476	8.821e-05	Up	37.568	61.8	20	18	1.29446	1.21785	1.2215	0.780588	0.764939	0.720659
cell	A0A0R3W7C8	Peptidase_M24 domain-containing protein OS=Taenia asiatica OX=60517 GN=TASK_LOCUS6174 PE=3 SV=1	TASK_LOCUS6174	3.5199	0.00460978	Up	47.935	19.2	8	8	1.90577	1.77431	0.992459	0.410518	0.489926	0.427016
cell	A0A0R3W7I8	Ribosomal protein l5(predicted) OS=Taenia asiatica OX=60517 GN=TASK_LOCUS6247 PE=3 SV=1	TASK_LOCUS6247	18.2459	5.80873e-05	Up	75.159	16.3	12	12	1.80509	1.78789	2.09526	0.094161	0.136694	0.0809
cell	A0A0R3W7K4	Phosphatase 2a inhibitor i2pp2a(predicted) OS=Taenia asiatica OX=60517 GN=TASK_LOCUS6264 PE=3 SV=1	TASK_LOCUS6264	6.7843	3.3678e-05	Up	33.95	45.9	11	11	1.77735	1.75792	1.69395	0.214723	0.295459	0.2606
cell	A0A0R3W7K5	Abhydrolase_2 domain-containing protein OS=Taenia asiatica OX=60517 GN=TASK_LOCUS6265 PE=3 SV=1	TASK_LOCUS6265	3.6438	0.0499411	Up	28.063	14.7	3	3	1.41596	1.44235	1.36838	0.599905	0.173399
cell	A0A0R3W7L6	Thioredoxin peroxidase(predicted) OS=Taenia asiatica OX=60517 GN=TASK_LOCUS6278 PE=4 SV=1	TASK_LOCUS6278	0.3794	4.62873e-05	Down	42.997	52.2	24	24	0.602307	0.530605	0.599976	1.59962	1.52589	1.44161
cell	A0A0R3W7M2	3-hydroxyacyl-CoA dehydrogenase type-2(predicted) OS=Taenia asiatica OX=60517 GN=TASK_LOCUS6284 PE=3 SV=1	TASK_LOCUS6284	6.5695	0.000134135	Up	32.072	44.5	7	7	1.63249	1.61638	1.95847	0.223065	0.326487	0.243105
cell	A0A0R3W7R2	Phosphoacetylglucosamine mutase(predicted) OS=Taenia asiatica OX=60517 GN=TASK_LOCUS6337 PE=3 SV=2	TASK_LOCUS6337	9.4379	0.00161006	Up	71.542	34	13	13	2.48161	1.12538	1.81819	0.266268	0.156107	0.152451
cell	A0A0R3W7Z5	60S ribosomal protein L13 OS=Taenia asiatica OX=60517 GN=TASK_LOCUS6439 PE=3 SV=1	TASK_LOCUS6439	4.8588	0.0130678	Up	23.381	13.9	3	3	1.72094	0.894877	1.78092		0.306137	0.297127
cell	A0A0R3W7Z8	26S proteasome non-ATPase regulatory subunit 1 OS=Taenia asiatica OX=60517 GN=TASK_LOCUS6442 PE=3 SV=2	TASK_LOCUS6442	3.8025	9.53735e-06	Up	131.38	24.4	19	19	1.65123	1.54041	1.55901	0.439118	0.42787	0.38237
cell	A0A0R3W816	CYTOSOL_AP domain-containing protein OS=Taenia asiatica OX=60517 GN=TASK_LOCUS6462 PE=3 SV=2	TASK_LOCUS6462	8.7612	0.000498995	Up	105.91	14.3	9	9	1.66875	1.73279	1.98377	0.169437	0.150127	0.295117
cell	A0A0R3W823	Protein disulfide isomerase A6(predicted) OS=Taenia asiatica OX=60517 GN=TASK_LOCUS6470 PE=3 SV=3	TASK_LOCUS6470	1.7804	2.82616e-05	Up	46.339	35.3	10	10	1.25145	1.27551	1.31511	0.714765	0.693349	0.749822
cell	A0A0R3W856	Peptidyl-prolyl cis-trans isomerase OS=Taenia asiatica OX=60517 GN=TASK_LOCUS6520 PE=3 SV=1	TASK_LOCUS6520	0.3459	5.29205e-05	Down	12.801	52	5	5	0.507817	0.500168	0.534165	1.46731	1.6354	1.35514
cell	A0A0R3W858	26S proteasome regulatory subunit 7 OS=Taenia asiatica OX=60517 GN=TASK_LOCUS6522 PE=3 SV=1	TASK_LOCUS6522	6.2579	0.0094667	Up	48.214	49	15	15	1.82369	1.80582	1.5438	0.506419	0.116873	0.203399
cell	A0A0R3W8G5	Vacuolar protein sorting-associated protein(predicted) OS=Taenia asiatica OX=60517 GN=TASK_LOCUS6650 PE=3 SV=2	TASK_LOCUS6650	12.4786	0.00475242	Up	373.57	19.5	40	40	2.04375	2.76781	0.743281	0.195143	0.122099	0.127909
cell	A0A0R3W8I4	DnaJ subfamily A(predicted) OS=Taenia asiatica OX=60517 GN=TASK_LOCUS6672 PE=3 SV=1	TASK_LOCUS6672	2.4837	2.5352e-05	Up	44.03	41.4	14	14	1.42789	1.4127	1.43713	0.566217	0.537337	0.618729
cell	A0A0R3W8K3	GDP-4-keto-6-deoxy-D-mannose-3,5-epimerase-4-reductase OS=Taenia asiatica OX=60517 GN=TASK_LOCUS6699 PE=3 SV=1	TASK_LOCUS6699	0.5819	0.00195062	Down	35.233	65.5	14	14	0.682043	0.714052	0.810889	1.35447	1.13352	1.30503
cell	A0A0R3W8Q0	Leucine zipper-EF-hand-containing transmembrane protein 1 OS=Taenia asiatica OX=60517 GN=TASK_LOCUS6756 PE=3 SV=1	TASK_LOCUS6756	5.7627	0.000180895	Up	80.925	30	18	18	1.67428	1.9188	1.51969	0.341089	0.311603	0.234532
cell	A0A0R3W8Q1	FERM domain-containing protein OS=Taenia asiatica OX=60517 GN=TASK_LOCUS6758 PE=4 SV=1	TASK_LOCUS6758	6.8184	1.79881e-07	Up	78.622	26.3	16	16	1.79554	1.74045	1.69659	0.249175	0.252741	0.265503
cell	A0A0R3W8Q2	MPN domain-containing protein OS=Taenia asiatica OX=60517 GN=TASK_LOCUS6759 PE=4 SV=1	TASK_LOCUS6759	6.679	0.00112246	Up	36.952	43.1	9	9	1.8773	1.35567	1.31325	0.237919	0.215861
cell	A0A0R3W8S0	MABP domain-containing protein OS=Taenia asiatica OX=60517 GN=TASK_LOCUS6784 PE=4 SV=1	TASK_LOCUS6784	2.7331	0.000100649	Up	26.28	37.6	6	6	1.39076	1.36017	1.2686	0.487691		0.492773
cell	A0A0R3W8T8	Maspardin(predicted) OS=Taenia asiatica OX=60517 GN=TASK_LOCUS6807 PE=4 SV=1	TASK_LOCUS6807	3.3717	1.75426e-06	Up	19.877	44.3	5	5	1.52814	1.58762	1.51179	0.478944	0.451735	0.441775
cell	A0A0R3W8T9	26S proteasome non-ATPase regulatory subunit 4 OS=Taenia asiatica OX=60517 GN=TASK_LOCUS6809 PE=3 SV=1	TASK_LOCUS6809	2.3139	0.0013255	Up	46.696	24.9	10	10	1.36516	1.33536	1.4889	0.489066	0.650724	0.670791
cell	A0A0R3W8X7	Coatomer subunit beta OS=Taenia asiatica OX=60517 GN=TASK_LOCUS6856 PE=4 SV=1	TASK_LOCUS6856	5.8863	6.27904e-06	Up	118.46	33.9	26	26	1.64105	1.73083	1.75683	0.318808	0.265548	0.286937
cell	A0A0R3W8Y6	Tyrosine protein kinase otk(predicted) OS=Taenia asiatica OX=60517 GN=TASK_LOCUS6868 PE=4 SV=2	TASK_LOCUS6868	0.4469	5.48864e-05	Down	124.22	12.1	9	9	0.592048	0.650736	0.610293	1.28935	1.41442	1.44315
cell	A0A0R3W8Z6	PCI domain-containing protein OS=Taenia asiatica OX=60517 GN=TASK_LOCUS6880 PE=3 SV=1	TASK_LOCUS6880	4.926	0.00150228	Up	46.802	48.7	17	17	1.41888	1.85156	1.71706	0.423069	0.366624	0.222799
cell	A0A0R3W936	Protein transport protein sec24c(predicted) OS=Taenia asiatica OX=60517 GN=TASK_LOCUS6930 PE=4 SV=1	TASK_LOCUS6930	20.6123	0.000662937	Up	111.82	39.7	23	23	1.96149	2.35303	1.40787	0.089089	0.137175	0.051356
cell	A0A0R3W962	1,4-alpha-glucan branching enzyme OS=Taenia asiatica OX=60517 GN=TASK_LOCUS6961 PE=3 SV=1	TASK_LOCUS6961	0.1733	1.6826e-05	Down	81.205	49.4	31	31	0.279825	0.27682	0.329409	1.84347	1.57836	1.69212
cell	A0A0R3W994	Vacuolar protein sorting-associated protein 28 homolog OS=Taenia asiatica OX=60517 GN=TASK_LOCUS7003 PE=3 SV=1	TASK_LOCUS7003	2.2701	0.000812718	Up	13.209	53.8	4	4	1.26577	1.55572	1.34372	0.666911	0.535253	0.632618
cell	A0A0R3W9A6	Syntaxin-binding protein(predicted) OS=Taenia asiatica OX=60517 GN=TASK_LOCUS7019 PE=3 SV=1	TASK_LOCUS7019	7.8012	0.000352304	Up	76.823	25.4	11	11	1.63092	1.87258	1.81477	0.275407	0.154395	0.251922
cell	A0A0R3W9B4	3'2'5' bisphosphate nucleotidase 1(predicted) OS=Taenia asiatica OX=60517 GN=TASK_LOCUS7028 PE=3 SV=1	TASK_LOCUS7028	2.0312	0.0034728	Up	36.005	33.7	8	8	1.38712	1.3158	1.31766	0.517605	0.741302	0.720517
cell	A0A0R3W9G0	Adenosylhomocysteinase OS=Taenia asiatica OX=60517 GN=TASK_LOCUS7086 PE=3 SV=1	TASK_LOCUS7086	0.3544	0.000235784	Down	51.817	49.5	20	20	0.524691	0.492736	0.55272	1.49848	1.27643	1.65495
cell	A0A0R3W9H0	RuvB-like helicase OS=Taenia asiatica OX=60517 GN=TASK_LOCUS7098 PE=3 SV=1	TASK_LOCUS7098	4.6044	0.00172032	Up	51.987	28.9	9	9	1.32516	1.57601	1.46645	0.262595		0.369787
cell	A0A0R3W9I1	Beta-galactosidase OS=Taenia asiatica OX=60517 GN=TASK_LOCUS7110 PE=3 SV=2	TASK_LOCUS7110	0.3286	1.66824e-06	Down	69.74	17.3	9	9	0.479913	0.519671	0.484363	1.4959	1.51967	1.50049
cell	A0A0R3W9K2	Echinoderm microtubule associated protein1(predicted) OS=Taenia asiatica OX=60517 GN=TASK_LOCUS7139 PE=3 SV=1	TASK_LOCUS7139	0.4218	1.31702e-06	Down	71.593	17.7	8	8	0.593986	0.607272	0.578764	1.42662	1.37179	1.42157
cell	A0A0R3W9L4	Actin-related protein 2/3 complex subunit 5 OS=Taenia asiatica OX=60517 GN=TASK_LOCUS7154 PE=3 SV=1	TASK_LOCUS7154	0.3329	3.13656e-05	Down	22.724	23.6	3	2	0.478421	0.506076	0.514189	1.36671	1.52652	1.60808
cell	A0A0R3W9M8	RNA helicase OS=Taenia asiatica OX=60517 GN=TASK_LOCUS7172 PE=4 SV=1	TASK_LOCUS7172	15.5543	0.0091209	Up	108.59	19.8	14	14	2.2085	2.77832	0.650737	0.1696	0.137522	0.055322
cell	A0A0R3W9N7	Isoleucyl-tRNA synthetase OS=Taenia asiatica OX=60517 GN=TASK_LOCUS7185 PE=3 SV=1	TASK_LOCUS7185	1.8274	0.000320425	Up	144.24	22.9	19	19	1.34696	1.24976	1.28119	0.655948	0.771423	0.694712
cell	A0A0R3W9P8	Expressed protein(predicted) OS=Taenia asiatica OX=60517 GN=TASK_LOCUS7200 PE=4 SV=1	TASK_LOCUS7200	0.0474	0.000370045	Down	55.882	31.3	12	12	0.109127	0.106599	0.05578	2.0581	1.34511	2.32528
cell	A0A0R3W9U2	COP9 signalosome complex subunit 4 OS=Taenia asiatica OX=60517 GN=TASK_LOCUS7251 PE=3 SV=1	TASK_LOCUS7251	3.6217	1.03066e-06	Up	46.834	27.8	7	7	1.50396	1.55473	1.64309	0.43581	0.429061	0.433347
cell	A0A0R3W9U5	J domain-containing protein OS=Taenia asiatica OX=60517 GN=TASK_LOCUS7254 PE=4 SV=2	TASK_LOCUS7254	7.5623	0.0214169	Up	303.63	13	23	23	2.05048	1.72727	0.817171	0.131456	0.273615
cell	A0A0R3W9V0	Lupus La protein(predicted) OS=Taenia asiatica OX=60517 GN=TASK_LOCUS7261 PE=4 SV=1	TASK_LOCUS7261	0.5807	0.00207044	Down	42.817	31.3	10	9	0.710159	0.719603	0.774446	1.4299	1.11909	1.2468
cell	A0A0R3W9V3	Myosin regulatory light chain OS=Taenia asiatica OX=60517 GN=TASK_LOCUS7267 PE=4 SV=1	TASK_LOCUS7267	2.3858	0.0322591	Up	21.056	65.8	11	11	1.30996	1.48552	1.43241	0.306711	0.747483	0.717918
cell	A0A0R3W9V9	NSFL1 cofactor p47 OS=Taenia asiatica OX=60517 GN=TASK_LOCUS7274 PE=4 SV=1	TASK_LOCUS7274	0.6144	0.000566641	Down	44.866	32.7	8	8	0.709935	0.768854	0.804608	1.31881	1.18634	1.21146
cell	A0A0R3W9W9	Rho GDP-dissociation inhibitor(predicted) OS=Taenia asiatica OX=60517 GN=TASK_LOCUS7288 PE=3 SV=1	TASK_LOCUS7288	6.8167	0.00205256	Up	21.703	73.3	12	12	2.16317	1.69474	1.3745	0.298552	0.318996	0.150038
cell	A0A0R3W9Z3	PNP_UDP_1 domain-containing protein OS=Taenia asiatica OX=60517 GN=TASK_LOCUS7315 PE=3 SV=1	TASK_LOCUS7315	0.4289	0.0169796	Down	33.485	29.1	6	6	0.581922	0.568261	0.650924	1.80454	0.915755	1.4786
cell	A0A0R3WA00	26S proteasome non-ATPase regulatory subunit 5 OS=Taenia asiatica OX=60517 GN=TASK_LOCUS7327 PE=4 SV=1	TASK_LOCUS7327	0.3725	0.0213621	Down	57.275	17	6	6	0.593044	0.526638	0.50881	1.86056	1.67241	0.838535
cell	A0A0R3WA13	UBIQUITIN_CONJUGAT_2 domain-containing protein OS=Taenia asiatica OX=60517 GN=TASK_LOCUS7344 PE=4 SV=1	TASK_LOCUS7344	0.3105	3.56207e-06	Down	49.399	28.8	8	8	0.446691	0.492795	0.482077	1.53538	1.55513	1.48793
cell	A0A0R3WA32	Dynactin subunit(predicted) OS=Taenia asiatica OX=60517 GN=TASK_LOCUS7365 PE=3 SV=1	TASK_LOCUS7365	0.4843	1.65285e-05	Down	47.19	49.9	17	16	0.660128	0.648758	0.648889	1.31346	1.42641	1.30235
cell	A0A0R3WA35	T-complex protein 1 subunit gamma OS=Taenia asiatica OX=60517 GN=TASK_LOCUS7370 PE=3 SV=1	TASK_LOCUS7370	2.2214	5.07137e-05	Up	59.052	49.5	20	20	1.48277	1.32289	1.33178	0.641624	0.626161	0.594773
cell	A0A0R3WA57	40S ribosomal protein S2 OS=Taenia asiatica OX=60517 GN=TASK_LOCUS7401 PE=3 SV=1	TASK_LOCUS7401	58.8719	0.0003523	Up	28.452	43	12	12	1.88266	2.01873	1.99839	0.053071	0.014785	0.032358
cell	A0A0R3WA62	Guanine nucleotide exchange factor mss4(predicted) OS=Taenia asiatica OX=60517 GN=TASK_LOCUS7407 PE=4 SV=1	TASK_LOCUS7407	0.589	0.000351542	Down	10.643	31.6	2	2	0.770023	0.768551	0.8068		1.36331	1.29131
cell	A0A0R3WA80	Phenylalanyl-tRNA synthetase beta subunit OS=Taenia asiatica OX=60517 GN=TASK_LOCUS7429 PE=3 SV=2	TASK_LOCUS7429	1.8623	0.00904852	Up	64.8	23.8	10	10	1.01375	1.31743	1.57262	0.699749	0.687032	0.70942
cell	A0A0R3WA82	Glutaredoxin domain-containing protein OS=Taenia asiatica OX=60517 GN=TASK_LOCUS7432 PE=4 SV=1	TASK_LOCUS7432	0.1863	1.34825e-05	Down	20.562	27.2	5	5	0.330292	0.308802	0.303131	1.85825	1.68802	1.51151
cell	A0A0R3WA84	Splicing factor arginine:serine rich 4(predicted) OS=Taenia asiatica OX=60517 GN=TASK_LOCUS7434 PE=3 SV=1	TASK_LOCUS7434	3.5139	0.000227423	Up	41.081	14.1	5	5	1.48593	1.50991	1.67495	0.414562	0.526764	0.387894
cell	A0A0R3WA86	LIM domain-containing protein OS=Taenia asiatica OX=60517 GN=TASK_LOCUS7437 PE=4 SV=1	TASK_LOCUS7437	1.9838	0.000157594	Up	41.243	50.1	12	12	1.33308	1.35715	1.29891	0.660354	0.61978	0.730733
cell	A0A0R3WA89	Proteasome subunit alpha type OS=Taenia asiatica OX=60517 GN=TASK_LOCUS7441 PE=3 SV=3	TASK_LOCUS7441	0.2347	2.64581e-05	Down	28.359	54.3	14	14	0.347854	0.420818	0.371845	1.51847	1.6171	1.72392
cell	A0A0R3WAB1	BolA-like protein(predicted) OS=Taenia asiatica OX=60517 GN=TASK_LOCUS7472 PE=3 SV=1	TASK_LOCUS7472	0.0434	2.34385e-05	Down	9.3366	30.5	2	2	0.063847		0.076777	1.61741	1.6054	1.63656
cell	A0A0R3WAD6	Glycolipid transfer protein-like protein OS=Taenia asiatica OX=60517 GN=TASK_LOCUS7504 PE=4 SV=1	TASK_LOCUS7504	0.5724	1.39985e-05	Down	23.857	30.7	5	5	0.756381	0.717707	0.710208	1.29643	1.26519	1.25408
cell	A0A0R3WAG1	Ribose-phosphate diphosphokinase OS=Taenia asiatica OX=60517 GN=TASK_LOCUS7535 PE=3 SV=1	TASK_LOCUS7535	7.901	3.50414e-05	Up	34.799	51.9	13	13	1.81162	1.65508	1.85922	0.183956	0.240509	0.249613
cell	A0A0R3WAJ3	FAS1 domain-containing protein OS=Taenia asiatica OX=60517 GN=TASK_LOCUS7581 PE=4 SV=2	TASK_LOCUS7581	0.2686	0.00517149	Down	77.3	12.4	5	5	0.532354	0.272623	0.465513	1.86097	1.65654	1.212
cell	A0A0R3WAL7	Proteasome subunit alpha type OS=Taenia asiatica OX=60517 GN=TASK_LOCUS7609 PE=3 SV=1	TASK_LOCUS7609	0.3517	6.67481e-05	Down	25.745	45.6	8	8	0.566351	0.464584	0.530246	1.50504	1.42775	1.50603
cell	A0A0R3WAP4	Golgi phosphoprotein 3(predicted) OS=Taenia asiatica OX=60517 GN=TASK_LOCUS7639 PE=3 SV=1	TASK_LOCUS7639	3.8201	0.00330022	Up	31.515	39.4	8	8	1.20384	1.6304	1.92098	0.519378	0.430013	0.295392
cell	A0A0R3WAW0	PlsC domain-containing protein OS=Taenia asiatica OX=60517 GN=TASK_LOCUS7719 PE=4 SV=1	TASK_LOCUS7719	12.0422	0.000179341	Up	45.645	38.4	11	11	2.22211	1.46418	1.85366	0.114511	0.161449	0.184085
cell	A0A0R3WAW4	Myosin-2 essential light chain(predicted) OS=Taenia asiatica OX=60517 GN=TASK_LOCUS7726 PE=4 SV=1	TASK_LOCUS7726	0.538	5.33391e-05	Down	16.6	84.9	11	11	0.734323	0.656576	0.707891	1.31999	1.3005	1.28072
cell	A0A0R3WAW5	40S ribosomal protein S20 OS=Taenia asiatica OX=60517 GN=TASK_LOCUS7728 PE=3 SV=1	TASK_LOCUS7728	31.4458	0.000138053	Up	13.484	39.3	4	4	1.88543	1.94592	1.98373	0.07424	0.07484	0.035844
cell	A0A0R3WAW8	Guanylate kinase-like domain-containing protein OS=Taenia asiatica OX=60517 GN=TASK_LOCUS7732 PE=4 SV=1	TASK_LOCUS7732	0.3201	0.0367548	Down	28.705	33.5	6	6	0.692161	0.47693	0.28588	2.34801	1.2117	0.985328
cell	A0A0R3WB40	Oxysterol-binding protein OS=Taenia asiatica OX=60517 GN=TASK_LOCUS7822 PE=3 SV=1	TASK_LOCUS7822	1.941	0.00226793	Up	138.37	22.6	19	19	1.46384	1.24897	1.24705	0.792651	0.629808	0.617675
cell	A0A0R3WB83	Elongation factor Tu OS=Taenia asiatica OX=60517 GN=TASK_LOCUS7879 PE=3 SV=1	TASK_LOCUS7879	27.8474	3.83262e-06	Up	48.989	57.1	19	19	1.95576	1.81272	2.02353	0.080828	0.059555	0.067608
cell	A0A0R3WB89	Acetyl coenzyme A acetyltransferase cytosolic(predicted) OS=Taenia asiatica OX=60517 GN=TASK_LOCUS7890 PE=3 SV=2	TASK_LOCUS7890	0.3455	0.000182366	Down	98.755	16.3	7	7	0.463762	0.530206	0.546691	1.6159	1.52817	1.31527
cell	A0A0R3WB91	PDZ domain-containing protein OS=Taenia asiatica OX=60517 GN=TASK_LOCUS7892 PE=3 SV=1	TASK_LOCUS7892	2.3315	0.000115544	Up	134.51	5.9	5	5	1.47564	1.25812	1.46524	0.626603	0.587111	0.587278
cell	A0A0R3WB92	Cytosolic purine 5prime nucleotidase(predicted) OS=Taenia asiatica OX=60517 GN=TASK_LOCUS7893 PE=3 SV=1	TASK_LOCUS7893	0.2772	6.23951e-07	Down	65.02	50	21	21	0.41916	0.430292	0.452932	1.57004	1.55437	1.5732
cell	A0A0R3WBA1	Tubulin beta chain OS=Taenia asiatica OX=60517 GN=TASK_LOCUS7904 PE=3 SV=1	TASK_LOCUS7904	15.3592	2.20485e-07	Up	51.909	62.3	21	13	1.85215	1.86203	1.91905	0.120702	0.115425	0.13064
cell	A0A0R3WBA2	Tubulin beta chain OS=Taenia asiatica OX=60517 GN=TASK_LOCUS7905 PE=3 SV=1	TASK_LOCUS7905	4.061	5.9837e-06	Up	50.455	70	24	21	1.60799	1.54201	1.66446	0.416526	0.366264	0.402748
cell	A0A0R3WBM4	N-acyl-L-amino-acid amidohydrolase OS=Taenia asiatica OX=60517 GN=TASK_LOCUS8050 PE=3 SV=1	TASK_LOCUS8050	0.2797	0.000135336	Down	61.296	27.9	12	12	0.442428	0.423988	0.444828	1.31863	1.59711	1.77302
cell	A0A0R3WBQ6	WD40 repeat and fyve domain containing protein(predicted) OS=Taenia asiatica OX=60517 GN=TASK_LOCUS8087 PE=4 SV=1	TASK_LOCUS8087	0.4334	0.000370617	Down	42.716	35	9	9	0.585053	0.613242	0.615792	1.26671	1.31659	1.60261
cell	A0A0R3WBR9	N(4)-(Beta-N-acetylglucosaminyl)-L-asparaginase(predicted) OS=Taenia asiatica OX=60517 GN=TASK_LOCUS8101 PE=3 SV=1	TASK_LOCUS8101	2.1777	1.18227e-05	Up	40.455	30.5	9	9	1.33491	1.35825	1.41866	0.655529	0.605522	0.62713
cell	A0A0R3WBU0	ATPase ASNA1 homolog OS=Taenia asiatica OX=60517 GN=TASK_LOCUS8125 PE=3 SV=1	TASK_LOCUS8125	1.9215	0.000552632	Up	38.963	49.7	10	10	1.33908	1.33002	1.27719	0.726777	0.726651	0.600278
cell	A0A0R3WBY1	Cofilin/actin-depolymerizing factor(predicted) OS=Taenia asiatica OX=60517 GN=TASK_LOCUS8174 PE=3 SV=1	TASK_LOCUS8174	0.4428	0.000961645	Down	28.933	52.4	15	15	0.521283	0.702161	0.617859	1.46892	1.28902	1.40075
cell	A0A0R3WC27	Pyruvate dehydrogenase E1 component subunit beta OS=Taenia asiatica OX=60517 GN=TASK_LOCUS8235 PE=4 SV=1	TASK_LOCUS8235	154.103	0.000233302	Up	36.764	55.5	14	14	2.02679	2.0172	1.91732	0.023902	0.005881	0.008901
cell	A0A0R3WC35	RNA-binding protein 8A OS=Taenia asiatica OX=60517 GN=TASK_LOCUS8243 PE=3 SV=1	TASK_LOCUS8243	0.1856	9.01878e-06	Down	21.765	61.1	9	9	0.311166	0.318534	0.309661	1.82791	1.72998	1.50275
cell	A0A0R3WC44	Phosphatidylinositol transfer protein alpha OS=Taenia asiatica OX=60517 GN=TASK_LOCUS8253 PE=4 SV=1	TASK_LOCUS8253	0.4869	0.0127155	Down	30.869	30.6	8	8	0.620992	0.576499	0.767365	1.07014	1.24222	1.72278
cell	A0A0R3WC77	Thioredoxin domain-containing protein 17 OS=Taenia asiatica OX=60517 GN=TASK_LOCUS8295 PE=4 SV=1	TASK_LOCUS8295	0.3591	0.0272368	Down	13.586	38.1	4	4	0.677322	0.265189	0.64282	1.32863	1.29272	1.79332
cell	A0A0R3WC83	Uncharacterized protein OS=Taenia asiatica OX=60517 GN=TASK_LOCUS8303 PE=3 SV=1	TASK_LOCUS8303	2.6041	0.00100213	Up	44.22	28.1	9	9	1.37366	1.72571	1.23586	0.502922	0.56775	0.59409
cell	A0A0R3WC84	Isocitrate dehydrogenase [NADP] OS=Taenia asiatica OX=60517 GN=TASK_LOCUS8304 PE=3 SV=1	TASK_LOCUS8304	41.559	0.000591587	Up	46.132	35.9	12	12	1.57577	1.69946	1.64583	0.051916	0.027025
cell	A0A0R3WCB7	SAP domain-containing protein OS=Taenia asiatica OX=60517 GN=TASK_LOCUS8341 PE=4 SV=2	TASK_LOCUS8341	2.4334	2.06472e-05	Up	103.28	26.9	17	17	1.43214	1.38365	1.43669	0.567005	0.555314	0.625202
cell	A0A0R3WCD0	60S ribosomal protein L6 OS=Taenia asiatica OX=60517 GN=TASK_LOCUS8356 PE=3 SV=1	TASK_LOCUS8356	0.074	3.95663e-05	Down	218.08	8.8	13	11	0.137982	0.141276	0.134077	1.79604	1.47425	2.31637
cell	A0A0R3WCF4	Guanine nucleotide binding protein Gs subunit(predicted) OS=Taenia asiatica OX=60517 GN=TASK_LOCUS8383 PE=3 SV=1	TASK_LOCUS8383	7.9112	5.36079e-05	Up	44.089	33.8	10	9	1.87332	1.60313	1.85024	0.25703	0.233996	0.182284
cell	A0A0R3WCF8	HATPase_c domain-containing protein OS=Taenia asiatica OX=60517 GN=TASK_LOCUS8388 PE=3 SV=2	TASK_LOCUS8388	4.41	0.00567844	Up	85.926	38.8	28	27	1.57417	1.77987	1.53691	0.539121	0.367414	0.202521
cell	A0A0R3WCK6	Alpha-mann_mid domain-containing protein OS=Taenia asiatica OX=60517 GN=TASK_LOCUS8443 PE=3 SV=1	TASK_LOCUS8443	0.3033	0.000426467	Down	130.12	3.9	3	3		0.400012	0.440991	1.29487	1.50994	1.35419
cell	A0A0R3WCQ1	DnaJ Hsp40 subfamily C member(predicted) OS=Taenia asiatica OX=60517 GN=TASK_LOCUS8496 PE=4 SV=2	TASK_LOCUS8496	2.3892	0.0255665	Up	56.565	17.5	6	6	1.4455	1.50445	0.959268		0.478033	0.612753
cell	A0A0R3WCQ7	NEDD8-activating enzyme E1 regulatory subunit OS=Taenia asiatica OX=60517 GN=TASK_LOCUS8503 PE=3 SV=1	TASK_LOCUS8503	0.4068	3.32455e-07	Down	64.881	23.1	8	8	0.57362	0.579306	0.582162	1.45736	1.41335	1.39421
cell	A0A0R3WCS9	Syntaxin-binding protein(predicted) OS=Taenia asiatica OX=60517 GN=TASK_LOCUS8526 PE=3 SV=1	TASK_LOCUS8526	4.5105	0.00512096	Up	80.206	18.5	9	9	1.69577	1.13159	1.52878		0.266072	0.377778
cell	A0A0R3WCT7	Peptidylprolyl isomerase OS=Taenia asiatica OX=60517 GN=TASK_LOCUS8536 PE=4 SV=1	TASK_LOCUS8536	0.4665	5.65118e-05	Down	47.42	34	12	12	0.632573	0.654819	0.621251	1.3129	1.30508	1.47337
cell	A0A0R3WCX2	Inosine-5'-monophosphate dehydrogenase OS=Taenia asiatica OX=60517 GN=TASK_LOCUS8580 PE=3 SV=1	TASK_LOCUS8580	0.5591	0.000151995	Down	56.894	29.1	12	12	0.671329	0.743378	0.736997	1.25527	1.24355	1.34947
cell	A0A0R3WCX3	Superoxide dismutase [Cu-Zn] OS=Taenia asiatica OX=60517 GN=TASK_LOCUS8583 PE=3 SV=1	TASK_LOCUS8583	0.0999	2.21193e-07	Down	15.018	56.2	7	7	0.18771	0.185518	0.17154	1.83837	1.76527	1.85159
cell	A0A0R3WCX5	Ankyrin-2(predicted) OS=Taenia asiatica OX=60517 GN=TASK_LOCUS8585 PE=4 SV=1	TASK_LOCUS8585	2.779	0.00051627	Up	66.124	44.2	19	19	1.54017	1.4454	1.4267	0.619481	0.441117	0.527134
cell	A0A0R3WCY1	Cathepsin B(predicted) OS=Taenia asiatica OX=60517 GN=TASK_LOCUS8592 PE=3 SV=1	TASK_LOCUS8592	17.1927	7.87188e-11	Up	83.355	12.2	7	7	1.87798	1.90129	1.89093	0.11007	0.110632	0.109101
cell	A0A0R3WCY5	Carbonic anhydrase OS=Taenia asiatica OX=60517 GN=TASK_LOCUS8598 PE=3 SV=1	TASK_LOCUS8598	0.177	9.89954e-06	Down	26.908	45.2	10	10	0.281573	0.293616	0.327143	1.74802	1.55739	1.79226
cell	A0A0R3WD12	GB1/RHD3-type G domain-containing protein OS=Taenia asiatica OX=60517 GN=TASK_LOCUS8634 PE=3 SV=1	TASK_LOCUS8634	13.5053	0.00136213	Up	56.439	55.3	18	18	2.59656	1.45806	1.53173	0.149884	0.075237	0.18852
cell	A0A0R3WD16	Protein transport protein SEC23 OS=Taenia asiatica OX=60517 GN=TASK_LOCUS8639 PE=3 SV=1	TASK_LOCUS8639	2.0785	2.05181e-07	Up	85.228	28.6	14	14	1.35469	1.32958	1.36672	0.645878	0.645971	0.657162
cell	A0A0R3WD23	Tryptophanyl-tRNA synthetase OS=Taenia asiatica OX=60517 GN=TASK_LOCUS8649 PE=3 SV=1	TASK_LOCUS8649	3.1525	0.028322	Up	40.906	59.1	14	14	1.70849	1.40854	1.43805	0.20669	0.528885	0.709345
cell	A0A0R3WD39	Hsp90 chaperone protein kinase-targeting subunit OS=Taenia asiatica OX=60517 GN=TASK_LOCUS8665 PE=3 SV=1	TASK_LOCUS8665	0.4405	2.79628e-05	Down	51.659	25.3	9	9	0.593367	0.634376	0.607117	1.4465	1.30017	1.41847
cell	A0A0R3WD70	Leucyl-tRNA synthetase OS=Taenia asiatica OX=60517 GN=TASK_LOCUS8701 PE=3 SV=1	TASK_LOCUS8701	1.7372	0.000167308	Up	139.96	19.1	15	14	1.2695	1.31234	1.22615	0.749798	0.762041	0.680168
cell	A0A0R3WD72	V-type proton ATPase subunit OS=Taenia asiatica OX=60517 GN=TASK_LOCUS8704 PE=3 SV=1	TASK_LOCUS8704	2.3098	0.00468709	Up	40.731	32.2	8	8	1.40342	1.41688	1.36691	0.797624	0.505815	0.509355
cell	A0A0R3WDB8	Tyrosine-protein phosphatase domain-containing protein OS=Taenia asiatica OX=60517 GN=TASK_LOCUS8755 PE=4 SV=1	TASK_LOCUS8755	0.5965	0.000498704	Down	41.08	39.7	8	8	0.705423	0.729921	0.806457	1.32114	1.19075	1.24631
cell	A0A0R3WDE1	EF1_GNE domain-containing protein OS=Taenia asiatica OX=60517 GN=TASK_LOCUS8781 PE=3 SV=1	TASK_LOCUS8781	2.336	0.00123058	Up	18.717	18.1	2	2	1.69086	1.22407	1.28652	0.581116	0.591929	0.625498
cell	A0A0R3WDF3	PCI domain-containing protein OS=Taenia asiatica OX=60517 GN=TASK_LOCUS8794 PE=3 SV=1	TASK_LOCUS8794	3.5976	7.53952e-05	Up	56.935	17.6	5	5	1.56705	1.5728	1.55513	0.370822	0.468248	0.465951
cell	A0A0R3WDG2	Eukaryotic translation initiation factor 3 subunit D OS=Taenia asiatica OX=60517 GN=TASK_LOCUS8805 PE=3 SV=1	TASK_LOCUS8805	2.546	0.0324361	Up	67.648	33.5	12	12	1.04135	1.10274	2.16387	0.552345	0.42337	0.716314
cell	A0A0R3WDI1	NAC-A/B domain-containing protein OS=Taenia asiatica OX=60517 GN=TASK_LOCUS8826 PE=4 SV=1	TASK_LOCUS8826	2.3837	0.0316548	Up	23.088	26.2	4	4	1.46702	1.4199	1.33988	0.380466	0.969069	0.423667
cell	A0A0R3WDI8	Protein disulfide-isomerase OS=Taenia asiatica OX=60517 GN=TASK_LOCUS8833 PE=3 SV=1	TASK_LOCUS8833	0.6222	1.94853e-05	Down	81.565	19.8	11	11	0.757827	0.754835	0.788626	1.23582	1.20047	1.26242
cell	A0A0R3WDP8	Triosephosphate isomerase OS=Taenia asiatica OX=60517 GN=TASK_LOCUS8901 PE=3 SV=1	TASK_LOCUS8901	0.6303	1.15703e-05	Down	25.444	70.3	15	15	0.755834	0.767642	0.796232	1.22811	1.2098	1.24238
cell	A0A0R3WDS0	Archease domain-containing protein OS=Taenia asiatica OX=60517 GN=TASK_LOCUS8924 PE=3 SV=1	TASK_LOCUS8924	0.1119	0.00771901	Down	17.749	29.7	4	4	0.265551	0.273469	0.064819	1.99658	1.72026	1.67932
cell	A0A0R3WDV0	Programmed cell death protein 4 OS=Taenia asiatica OX=60517 GN=TASK_LOCUS8960 PE=3 SV=1	TASK_LOCUS8960	3.4864	0.00522088	Up	55.338	35.2	13	13	1.83539	1.42258	1.40465	0.518514	0.540834	0.278035
cell	A0A0R3WDX4	Asparagine--tRNA ligase OS=Taenia asiatica OX=60517 GN=TASK_LOCUS8988 PE=3 SV=1	TASK_LOCUS8988	1.9804	0.000440977	Up	61.548	46.6	19	19	1.39482	1.29848	1.29354	0.655044	0.610219	0.747899
cell	A0A0R3WE21	Annexin OS=Taenia asiatica OX=60517 GN=TASK_LOCUS9043 PE=3 SV=1	TASK_LOCUS9043	0.4982	6.4883e-06	Down	41.228	47.3	21	21	0.668877	0.647347	0.678948	1.34238	1.29131	1.37113
cell	A0A0R3WE27	Tropomodulin(predicted) OS=Taenia asiatica OX=60517 GN=TASK_LOCUS9050 PE=4 SV=1	TASK_LOCUS9050	0.3891	9.58767e-05	Down	42.855	40.7	17	17	0.558375	0.589064	0.533325	1.38151	1.59317	1.34456
cell	A0A0R3WE47	Clathrin heavy chain OS=Taenia asiatica OX=60517 GN=TASK_LOCUS9074 PE=3 SV=1	TASK_LOCUS9074	2.8265	9.32008e-06	Up	191.22	65.4	83	83	1.45926	1.53015	1.44258	0.553991	0.496232	0.517787
cell	A0A0R3WE67	PCI domain-containing protein OS=Taenia asiatica OX=60517 GN=TASK_LOCUS9097 PE=3 SV=1	TASK_LOCUS9097	2.6961	4.50097e-05	Up	59.458	38.5	16	16	1.42664	1.54161	1.40842	0.573138	0.495711	0.55449
cell	A0A0R3WE70	5'-AMP-activated protein kinase subunit gamma-2(predicted) OS=Taenia asiatica OX=60517 GN=TASK_LOCUS9101 PE=4 SV=1	TASK_LOCUS9101	6.0872	9.83776e-05	Up	40.66	42.1	11	11	1.48162	2.02623	1.64556	0.32285	0.260756	0.262987
cell	A0A0R3WE86	Heat shock protein 70(predicted) OS=Taenia asiatica OX=60517 GN=TASK_LOCUS9119 PE=3 SV=1	TASK_LOCUS9119	17.2517	2.24246e-05	Up	70.425	51.3	29	29	1.8627	1.75751	2.05105	0.110357	0.087294	0.131085
cell	A0A0R3WE91	Proteasome subunit beta OS=Taenia asiatica OX=60517 GN=TASK_LOCUS9124 PE=3 SV=1	TASK_LOCUS9124	0.1935	1.92702e-05	Down	23.259	34	6	6	0.300826	0.346453	0.325667	1.62519	1.54017	1.8617
cell	A0A0R3WE93	RNA-splicing ligase RtcB homolog OS=Taenia asiatica OX=60517 GN=TASK_LOCUS9126 PE=3 SV=1	TASK_LOCUS9126	9.3353	0.000392788	Up	55.583	57	15	15	1.73146	1.85584	1.83216	0.187205	0.129229	0.264103
cell	A0A0R3WEA5	FBPase_C domain-containing protein OS=Taenia asiatica OX=60517 GN=TASK_LOCUS9139 PE=4 SV=1	TASK_LOCUS9139	0.1213	1.21794e-07	Down	6.235	47.4	4	4	0.210222	0.213	0.225992	1.74189	1.80125	1.80764
cell	A0A0R3WEB6	Aminotran_1_2 domain-containing protein OS=Taenia asiatica OX=60517 GN=TASK_LOCUS9151 PE=3 SV=1	TASK_LOCUS9151	12.8512	0.000165852	Up	44.949	35.1	12	12	1.41889	2.04301	2.10493	0.174928	0.109463	0.148786
cell	A0A0R3WED7	WD_REPEATS_REGION domain-containing protein OS=Taenia asiatica OX=60517 GN=TASK_LOCUS9175 PE=4 SV=1	TASK_LOCUS9175	9.9202	3.04602e-05	Up	35.609	66.2	12	12	1.762	1.87979	1.80877	0.163572	0.224654	0.161215
cell	A0A0R3WEG8	Prefoldin subunit 2(predicted) OS=Taenia asiatica OX=60517 GN=TASK_LOCUS9215 PE=3 SV=1	TASK_LOCUS9215	0.461	4.78555e-05	Down	17.671	24.1	4	4	0.593411	0.63349	0.666307	1.41446	1.30513	1.3872
cell	A0A0R3WEG9	N ethylmaleimide sensitive factor attachment(predicted) OS=Taenia asiatica OX=60517 GN=TASK_LOCUS9216 PE=3 SV=1	TASK_LOCUS9216	2.0005	5.55647e-06	Up	32.878	52.6	11	11	1.366	1.32166	1.31266	0.690356	0.654557	0.654766
cell	A0A0R3WEH3	Sodium/potassium-transporting ATPase subunit alpha OS=Taenia asiatica OX=60517 GN=TASK_LOCUS9220 PE=3 SV=1	TASK_LOCUS9220	4.3612	2.04285e-07	Up	112.13	55.1	43	42	1.61384	1.67799	1.58902	0.365043	0.380089	0.374016
cell	A0A0R3WEK4	Nudix hydrolase domain-containing protein OS=Taenia asiatica OX=60517 GN=TASK_LOCUS9257 PE=4 SV=1	TASK_LOCUS9257	0.4269	2.87994e-05	Down	32.322	42.6	9	9	0.633885	0.591021	0.570277	1.33721	1.40931	1.4583
cell	A0A0R3WEP6	Coiled coil helix coiled coil helix(predicted) OS=Taenia asiatica OX=60517 GN=TASK_LOCUS9304 PE=4 SV=1	TASK_LOCUS9304	6.1416	0.000287119	Up	19.854	24.2	3	2	1.56559	1.86305	1.7312	0.315122	0.205103	0.319927
cell	A0A0R3WEP8	Proteasome subunit alpha type-1 OS=Taenia asiatica OX=60517 GN=TASK_LOCUS9306 PE=3 SV=1	TASK_LOCUS9306	0.4909	6.07897e-06	Down	67.244	26.8	13	13	0.644618	0.667723	0.663228	1.39458	1.32213	1.30773
cell	A0A0R3WEQ8	Ras-related protein Rab-27A(predicted) OS=Taenia asiatica OX=60517 GN=TASK_LOCUS9317 PE=4 SV=1	TASK_LOCUS9317	6.336	1.57369e-05	Up	25.746	35.2	5	5	1.75126	1.84431	1.58655	0.245991	0.269161	0.302728
cell	A0A0R3WEW5	AP-1 complex subunit gamma OS=Taenia asiatica OX=60517 GN=TASK_LOCUS9380 PE=3 SV=2	TASK_LOCUS9380	1.8549	0.0265825	Up	101.54	17.1	9	9	1.51667	1.0688	1.09259	0.683578	0.638356
cell	A0A0R3WEX6	Synaptotagmin(predicted) OS=Taenia asiatica OX=60517 GN=TASK_LOCUS9392 PE=4 SV=1	TASK_LOCUS9392	3.9211	2.76546e-05	Up	48.822	30.5	9	9	1.51387	1.63038	1.63651	0.402723	0.449366	0.367156
cell	A0A0R3WEX8	Ubiquitin-like modifier-activating enzyme 5 OS=Taenia asiatica OX=60517 GN=TASK_LOCUS9394 PE=3 SV=1	TASK_LOCUS9394	3.2841	0.00532425	Up	44.38	24	6	6	1.1505	1.68437	1.32141	0.379772		0.46395
cell	A0A0R3WF31	SH3 domain-containing protein OS=Taenia asiatica OX=60517 GN=TASK_LOCUS9458 PE=4 SV=1	TASK_LOCUS9458	0.5359	5.58331e-05	Down	48.818	17.3	5	5	0.665473	0.70115	0.726992	1.26266	1.28142	1.3623
cell	A0A0R3WF54	Ubiquitin-like domain-containing protein OS=Taenia asiatica OX=60517 GN=TASK_LOCUS9487 PE=4 SV=1	TASK_LOCUS9487	0.5182	0.000749601	Down	48.276	29.5	9	9	0.65135	0.736997	0.659675	1.33307	1.44106	1.17785
cell	A0A0R3WF55	WD_REPEATS_REGION domain-containing protein OS=Taenia asiatica OX=60517 GN=TASK_LOCUS9488 PE=4 SV=1	TASK_LOCUS9488	1.8059	0.00289403	Up	121.28	34.5	21	20	1.25068	1.22846	1.38252	0.630605	0.67402	0.83371
cell	A0A0R3WF56	UBIQUITIN_CONJUGAT_2 domain-containing protein OS=Taenia asiatica OX=60517 GN=TASK_LOCUS9489 PE=4 SV=1	TASK_LOCUS9489	0.488	0.000897915	Down	22.46	28.1	3	3	0.646712	0.62527	0.695888	1.36753	1.50025	1.16434
cell	A0A0R3WF71	Bac_surface_Ag domain-containing protein OS=Taenia asiatica OX=60517 GN=TASK_LOCUS9506 PE=3 SV=1	TASK_LOCUS9506	12.1333	0.0122538	Up	54.228	33	12	12	2.14023	0.752906	1.84645	0.105128	0.155289
cell	A0A0R3WFC2	Tubulin polymerization promoting protein family(predicted) OS=Taenia asiatica OX=60517 GN=TASK_LOCUS9566 PE=3 SV=1	TASK_LOCUS9566	0.5318	0.000173748	Down	18.244	38.2	7	7	0.741511	0.670861	0.670754	1.38662	1.24005	1.2902
cell	A0A0R3WFD3	26S proteasome non-ATPase regulatory subunit 8 OS=Taenia asiatica OX=60517 GN=TASK_LOCUS9577 PE=3 SV=1	TASK_LOCUS9577	1.734	0.000893792	Up	31.863	46.9	10	10	1.22314	1.25413	1.32814	0.754881	0.651806	0.787905
cell	A0A0R3WFG5	Histone domain-containing protein OS=Taenia asiatica OX=60517 GN=TASK_LOCUS9609 PE=3 SV=1	TASK_LOCUS9609	27.898	0.00161985	Up	11.974	33.6	3	3		1.82113	2.04045	0.060825		0.077593
cell	A0A0R3WFI0	PUR alpha protein(predicted) OS=Taenia asiatica OX=60517 GN=TASK_LOCUS9624 PE=3 SV=1	TASK_LOCUS9624	0.5816	0.0402008	Down	35.091	11.6	4	4	0.885599	0.485312	0.835424	1.30791	1.25571	1.23004
cell	A0A0R3WFL4	Calnexin(predicted) OS=Taenia asiatica OX=60517 GN=TASK_LOCUS9658 PE=3 SV=1	TASK_LOCUS9658	2.9721	0.00481746	Up	55.635	33.6	12	12	1.34839	1.26567	1.87541	0.583879	0.365029	0.561628
cell	A0A0R3WFM9	Ribosomal protein L23a OS=Taenia asiatica OX=60517 GN=TASK_LOCUS9673 PE=3 SV=1	TASK_LOCUS9673	2.8228	0.0109229	Up	22.397	13.7	3	3	1.53255	1.00685	1.50535	0.499727		0.455528
cell	A0A0R3WFN6	F-actin-capping protein subunit beta OS=Taenia asiatica OX=60517 GN=TASK_LOCUS9680 PE=3 SV=1	TASK_LOCUS9680	2.4757	0.000144461	Up	30.879	51.3	9	9	1.42633	1.44498	1.40242	0.507899	0.587811	0.630564
cell	A0A0R3WFS6	Phospholipid scramblase OS=Taenia asiatica OX=60517 GN=TASK_LOCUS9720 PE=3 SV=1	TASK_LOCUS9720	2.1234	0.0235347	Up	32.747	20.9	3	3	1.91099	1.09261	1.07544	0.608954	0.733418	0.578593
cell	A0A0R3WG50	Ornithine--oxo-acid aminotransferase OS=Taenia asiatica OX=60517 GN=TASK_LOCUS9844 PE=3 SV=1	TASK_LOCUS9844	0.6533	7.24074e-06	Down	45.318	66.3	21	21	0.783566	0.807617	0.77963	1.21994	1.18838	1.22087
cell	A0A0R3WG70	UDP N acetylhexosamine pyrophosphorylase(predicted) OS=Taenia asiatica OX=60517 GN=TASK_LOCUS9864 PE=4 SV=1	TASK_LOCUS9864	1.5663	0.00258404	Up	46.211	29	6	6	1.18792	1.11153	1.36255	0.81313	0.737077	0.787801
cell	A0A0R3WG88	Casein kinase II subunit beta OS=Taenia asiatica OX=60517 GN=TASK_LOCUS9882 PE=3 SV=1	TASK_LOCUS9882	7.8952	1.24427e-05	Up	25.119	51.1	6	6	1.74827	1.77061	1.80659	0.260462	0.201389	0.212673
cell	A0A0R3WGB5	Glutathione transferase OS=Taenia asiatica OX=60517 GN=TASK_LOCUS9909 PE=3 SV=1	TASK_LOCUS9909	0.4311	6.63775e-05	Down	21.076	45.6	11	10	0.569763	0.661603	0.576037	1.37558	1.41916	1.39786
cell	A0A0R3WGH1	40S ribosomal protein S28 OS=Taenia asiatica OX=60517 GN=TASK_LOCUS9965 PE=3 SV=1	TASK_LOCUS9965	1.8184	0.0138557	Up	8.6501	26.7	2	2	1.15989	1.06925	1.42949		0.690137	0.651227
cell	A0A0R3WGN5	Aspartate transaminase OS=Taenia asiatica OX=60517 GN=TASK_LOCUS10029 PE=3 SV=1	TASK_LOCUS10029	0.4185	0.000977256	Down	29.88	18.4	3	3	0.533617	0.682896	0.553591	1.59698	1.29389	1.33903
cell	A0A0R3WH02	Alpha-galactosidase OS=Taenia asiatica OX=60517 GN=TASK_LOCUS10146 PE=3 SV=1	TASK_LOCUS10146	1.7878	0.00121484	Up	48.381	23	8	7	1.3296	1.12332	1.39487	0.702566	0.694951	0.754694
cell	A0A0R3WH54	DCC-interacting protein 13-beta(predicted) OS=Taenia asiatica OX=60517 GN=TASK_LOCUS10198 PE=4 SV=1	TASK_LOCUS10198	3.5704	1.84918e-06	Up	20.616	16.9	3	3	1.48808	1.55889	1.64026	0.443576	0.440554	0.428653
cell	A0A158R6D6	Phospholipase B-like OS=Taenia asiatica OX=60517 GN=TASK_LOCUS67 PE=3 SV=1	TASK_LOCUS67	0.3406	0.000273552	Down	64.691	14.5	6	6	0.528259	0.426891	0.569364	1.46744	1.5681	1.43995
cell	A0A158R6F4	Peptidase_M28 domain-containing protein OS=Taenia asiatica OX=60517 GN=TASK_LOCUS128 PE=3 SV=1	TASK_LOCUS128	0.6376	4.1246e-06	Down	99.083	12.4	7	7	0.768895	0.795007	0.772246	1.23161	1.20271	1.22954
cell	A0A158R6F9	Spectrin alpha actinin(predicted) OS=Taenia asiatica OX=60517 GN=TASK_LOCUS149 PE=4 SV=1	TASK_LOCUS149	1.7053	0.00180177	Up	506.99	12.6	35	35	1.15186	1.22935	1.40095	0.677752	0.757446	0.782638
cell	A0A158R6G3	Sulfhydryl oxidase OS=Taenia asiatica OX=60517 GN=TASK_LOCUS185 PE=4 SV=1	TASK_LOCUS185	0.1788	5.37774e-05	Down	43.255	8.5	4	4	0.328845	0.37058	0.358057	1.91854	2.02398
cell	A0A158R6G5	HECT domain-containing protein OS=Taenia asiatica OX=60517 GN=TASK_LOCUS198 PE=4 SV=1	TASK_LOCUS198	2.7733	0.0287104	Up	144.6	12.7	13	13	1.25022	1.03207	1.74872		0.588949	0.380041
cell	A0A158R6G7	Protein kinase C OS=Taenia asiatica OX=60517 GN=TASK_LOCUS203 PE=3 SV=1	TASK_LOCUS203	3.5369	0.000304525	Up	61.887	14.8	6	6	1.61576	1.46503	1.59673	0.479848	0.488408	0.354221
cell	A0A158R6K9	Splicing factor 45(predicted) OS=Taenia asiatica OX=60517 GN=TASK_LOCUS424 PE=4 SV=1	TASK_LOCUS424	2.0179	0.0297096	Up	164.06	20.2	19	19	0.956897	1.55868	1.49627	0.508906	0.833135	0.646111
cell	A0A158R6L4	Laminin subunit gamma(predicted) OS=Taenia asiatica OX=60517 GN=TASK_LOCUS451 PE=4 SV=1	TASK_LOCUS451	2.5506	0.00271171	Up	162.69	19.4	16	16	1.29988	1.56572	1.44453	0.442965	0.702554	0.544347
cell	A0A158R6L7	Adenylosuccinate lyase OS=Taenia asiatica OX=60517 GN=TASK_LOCUS474 PE=3 SV=1	TASK_LOCUS474	0.4546	3.51773e-05	Down	55.284	17.8	7	7	0.607546	0.622358	0.645178	1.44292	1.39777	1.28424
cell	A0A158R6M4	WD_REPEATS_REGION domain-containing protein OS=Taenia asiatica OX=60517 GN=TASK_LOCUS523 PE=4 SV=1	TASK_LOCUS523	0.2159	1.85992e-06	Down	77.394	45.8	22	22	0.34389	0.375991	0.345581	1.60916	1.60828	1.7171
cell	A0A158R6N5	Ankyrin repeat domain containing protein(predicted) OS=Taenia asiatica OX=60517 GN=TASK_LOCUS562 PE=4 SV=1	TASK_LOCUS562	1.8795	1.76899e-05	Up	67.16	38.1	16	16	1.34602	1.3089	1.26135	0.719678	0.677874	0.686174
cell	A0A158R6N6	Phosphorylase b kinase regulatory subunit OS=Taenia asiatica OX=60517 GN=TASK_LOCUS574 PE=3 SV=1	TASK_LOCUS574	84.0002	0.000863354	Up	127.8	26.2	19	18	1.8771	1.09461	1.98891	0.014142		0.025228
cell	A0A158R6Q7	Calcium-transporting ATPase OS=Taenia asiatica OX=60517 GN=TASK_LOCUS707 PE=3 SV=1	TASK_LOCUS707	21.539	0.0153857	Up	115.85	30.9	23	21	1.61158	1.56936	2.55285	0.073833	0.009477	0.182895
cell	A0A158R6T9	Vesicular amine transporter(predicted) OS=Taenia asiatica OX=60517 GN=TASK_LOCUS871 PE=4 SV=1	TASK_LOCUS871	0.3449	3.99035e-06	Down	42.633	17.7	4	4	0.498585	0.523703	0.516499	1.40951	1.51633	1.53537
cell	A0A158R6V7	Cullin-1(predicted) OS=Taenia asiatica OX=60517 GN=TASK_LOCUS958 PE=3 SV=1	TASK_LOCUS958	1.7713	0.0461256	Up	163.8	11.1	11	11	1.09046	1.00602	1.53627	0.665969	0.701289
cell	A0A158R6W7	Cation_ATPase_N domain-containing protein OS=Taenia asiatica OX=60517 GN=TASK_LOCUS1008 PE=4 SV=1	TASK_LOCUS1008	8.4696	7.30078e-05	Up	155.79	15.6	16	14	1.53059	2.18618	1.64963	0.185002	0.220527	0.228079
cell	A0A158R6W9	Succinate dehydrogenase [ubiquinone] iron-sulfur subunit, mitochondrial OS=Taenia asiatica OX=60517 GN=TASK_LOCUS1021 PE=3 SV=1	TASK_LOCUS1021	39.3437	0.00428605	Up	78.492	26.9	11	11	0.468167	2.49905	2.88407	0.050652	0.050266	0.047804
cell	A0A158R6Y5	Importin N-terminal domain-containing protein OS=Taenia asiatica OX=60517 GN=TASK_LOCUS1106 PE=4 SV=1	TASK_LOCUS1106	2.9369	0.000482498	Up	147.42	12.9	10	9	1.71604	1.3471	1.41283	0.514819	0.567025	0.442182
cell	A0A158R707	Calpain-B(predicted) OS=Taenia asiatica OX=60517 GN=TASK_LOCUS1249 PE=3 SV=1	TASK_LOCUS1249	0.62	6.99203e-05	Down	86.913	14.9	8	8	0.725131	0.78059	0.79064	1.25223	1.21787	1.23353
cell	A0A158R712	Lysophosphatidic acid phosphatase type 6(predicted) OS=Taenia asiatica OX=60517 GN=TASK_LOCUS1277 PE=4 SV=1	TASK_LOCUS1277	0.5805	0.000524379	Down	52.472	23.2	8	8	0.794777	0.665691	0.743271	1.29841	1.26288	1.23497
cell	A0A158R726	Caspase-3(predicted) OS=Taenia asiatica OX=60517 GN=TASK_LOCUS1385 PE=3 SV=1	TASK_LOCUS1385	0.6	6.36422e-05	Down	34.465	35.4	8	8	0.709217	0.780577	0.760129	1.26272	1.23419	1.25317
cell	A0A158R737	Alpha-1,4 glucan phosphorylase OS=Taenia asiatica OX=60517 GN=TASK_LOCUS1476 PE=3 SV=1	TASK_LOCUS1476	0.4953	1.54772e-05	Down	70.753	48.8	26	24	0.647567	0.679446	0.660535	1.35877	1.27374	1.37994
cell	A0A158R773	Calpain A(predicted) OS=Taenia asiatica OX=60517 GN=TASK_LOCUS3297 PE=3 SV=1	TASK_LOCUS3297	2.1698	7.56106e-05	Up	92.536	49.1	37	37	1.31837	1.4967	1.29205	0.627263	0.628257	0.637363
cell	A0A158R774	CLIP-associating protein(predicted) OS=Taenia asiatica OX=60517 GN=TASK_LOCUS3299 PE=4 SV=1	TASK_LOCUS3299	2.0745	0.000349725	Up	131.45	25.7	19	19	1.45104	1.40123	1.19617	0.676238	0.654017	0.621301
cell	A0A158R782	Peptidyl glycine alpha amidating monooxygenase(predicted) OS=Taenia asiatica OX=60517 GN=TASK_LOCUS3328 PE=3 SV=1	TASK_LOCUS3328	0.1963	1.29447e-06	Down	96.618	26.5	15	15	0.328284	0.322406	0.334055	1.72558	1.5615	1.72818
cell	A0A158R7A1	Dynein heavy chain(predicted) OS=Taenia asiatica OX=60517 GN=TASK_LOCUS3427 PE=3 SV=1	TASK_LOCUS3427	6.1903	5.21079e-06	Up	529.13	34.7	123	123	1.69505	1.68637	1.78412	0.304054	0.277206	0.253201
cell	A0A158R7D9	Plasma membrane calcium ATPase isoform 1 OS=Taenia asiatica OX=60517 GN=TASK_LOCUS3676 PE=3 SV=1	TASK_LOCUS3676	2.9595	1.53165e-05	Up	131.72	42.8	37	35	1.50466	1.50415	1.47585	0.518668	0.463267	0.533401
cell	A0A158R7E7	Ankyrin-2(predicted) OS=Taenia asiatica OX=60517 GN=TASK_LOCUS3706 PE=4 SV=1	TASK_LOCUS3706	1.5665	0.00825245	Up	274.91	33.2	55	53	1.25178	1.23783	1.17255	0.651715	0.793794	0.892328
cell	A0A158R7H2	SANT domain-containing protein OS=Taenia asiatica OX=60517 GN=TASK_LOCUS3868 PE=4 SV=1	TASK_LOCUS3868	0.6535	0.0387241	Down	318.91	2.3	4	4	0.925599	0.794661	0.754767	1.41385	1.11113
cell	A0A158R7H7	Dynactin subunit 4(predicted) OS=Taenia asiatica OX=60517 GN=TASK_LOCUS3879 PE=4 SV=1	TASK_LOCUS3879	9.0753	0.000261938	Up	56.677	16.5	5	5	1.52896	1.55157	1.57731	0.195841		0.146323
cell	A0A158R7I3	Filamin-A(predicted) OS=Taenia asiatica OX=60517 GN=TASK_LOCUS3912 PE=3 SV=1	TASK_LOCUS3912	0.502	6.00576e-06	Down	308.01	47.6	104	103	0.663094	0.659983	0.682314	1.36116	1.35227	1.28117
cell	A0A158R7I9	RNA helicase OS=Taenia asiatica OX=60517 GN=TASK_LOCUS3944 PE=4 SV=1	TASK_LOCUS3944	2.6993	8.6493e-05	Up	49.197	46.5	13	13	1.41963	1.43454	1.52392	0.508653	0.508575	0.60468
cell	A0A158R7J7	Dynamin-type G domain-containing protein OS=Taenia asiatica OX=60517 GN=TASK_LOCUS3981 PE=4 SV=1	TASK_LOCUS3981	1.5371	0.0196516	Up	77.645	21.5	11	11	1.06416	1.46721	1.10372	0.818364	0.83026	0.716296
cell	A0A158R7K1	DUF1907 domain-containing protein OS=Taenia asiatica OX=60517 GN=TASK_LOCUS3989 PE=4 SV=1	TASK_LOCUS3989	0.1974	2.81494e-07	Down	37.954	23.6	4	4	0.318911	0.334743	0.335636	1.6158	1.68279	1.71212
cell	A0A158R7K5	Elongation factor G, mitochondrial OS=Taenia asiatica OX=60517 GN=TASK_LOCUS4007 PE=3 SV=1	TASK_LOCUS4007	3.4213	0.0132899	Up	82.709	23.2	10	10	0.959205	1.62897	1.59643	0.382898	0.432499
cell	A0A158R7L3	Yippee domain-containing protein OS=Taenia asiatica OX=60517 GN=TASK_LOCUS4044 PE=3 SV=1	TASK_LOCUS4044	3.7735	0.000547809	Up	73.84	25.7	13	13	1.20132	1.80278	1.73897	0.418747	0.428394	0.409789
cell	A0A158R7M0	CSD_1 domain-containing protein OS=Taenia asiatica OX=60517 GN=TASK_LOCUS4062 PE=4 SV=1	TASK_LOCUS4062	3.8718	2.83216e-05	Up	35.729	32.9	9	9	1.58233	1.44989	1.7362	0.429292	0.420363	0.381926
cell	A0A158R7P6	Hypoxanthine phosphoribosyltransferase(predicted) OS=Taenia asiatica OX=60517 GN=TASK_LOCUS4154 PE=3 SV=1	TASK_LOCUS4154	0.3488	4.89854e-07	Down	52.233	26.7	10	10	0.512249	0.509738	0.529465	1.4928	1.44516	1.51059
cell	A0A158R7S9	Expressed protein(predicted) OS=Taenia asiatica OX=60517 GN=TASK_LOCUS4332 PE=4 SV=1	TASK_LOCUS4332	0.3513	2.05657e-07	Down	156.35	5.4	5	5	0.508461	0.529784	0.521658	1.49066	1.49209	1.45735
cell	A0A158R7T4	Ectonucleotide(predicted) OS=Taenia asiatica OX=60517 GN=TASK_LOCUS4347 PE=4 SV=1	TASK_LOCUS4347	7.7294	0.000227774	Up	63.558	6.2	2	2	1.40121	1.74565	1.45612	0.209051		0.18796
cell	A0A158R7T8	WH1 domain-containing protein OS=Taenia asiatica OX=60517 GN=TASK_LOCUS4366 PE=4 SV=1	TASK_LOCUS4366	0.3466	0.0133881	Down	137.33	3	3	3	0.49416	0.569691	0.646333	2.01465		1.27516
cell	A0A158R7X0	Pyruvate kinase OS=Taenia asiatica OX=60517 GN=TASK_LOCUS4526 PE=3 SV=1	TASK_LOCUS4526	6.9827	0.0010889	Up	122.63	24	15	15	1.46687	1.99298	1.78852	0.32824	0.157914	0.265473
cell	A0A158R803	Ubiquitin-like domain-containing protein OS=Taenia asiatica OX=60517 GN=TASK_LOCUS4666 PE=4 SV=1	TASK_LOCUS4666	2.2531	0.000337728	Up	148.44	9.7	9	9	1.36842	1.33973	1.44748	0.599483	0.550523	0.694365
cell	A0A158R820	Dynamin-1-like protein OS=Taenia asiatica OX=60517 GN=TASK_LOCUS4739 PE=3 SV=1	TASK_LOCUS4739	8.0802	0.0020362	Up	80.074	34.6	18	18	1.34075	1.86416	2.13431	0.340897	0.181334	0.138548
cell	A0A158R825	Peptidyl-prolyl cis-trans isomerase OS=Taenia asiatica OX=60517 GN=TASK_LOCUS4761 PE=3 SV=1	TASK_LOCUS4761	0.5708	0.000108994	Down	16.129	28.7	3	3	0.715293	0.712813	0.752171	1.19309	1.30066	1.32597
cell	A0A158R830	Septin-type G domain-containing protein OS=Taenia asiatica OX=60517 GN=TASK_LOCUS4777 PE=4 SV=1	TASK_LOCUS4777	6.1668	0.000910425	Up	28.818	39.2	6	6	1.36688	1.47483	1.6705	0.206781		0.281011
cell	A0A158R832	Nas2_N domain-containing protein OS=Taenia asiatica OX=60517 GN=TASK_LOCUS4784 PE=4 SV=1	TASK_LOCUS4784	0.451	7.00623e-05	Down	23.949	58.6	8	8	0.577981	0.635545	0.651326	1.29973	1.43101	1.40441
cell	A0A158R880	Non-lysosomal glucosylceramidase(predicted) OS=Taenia asiatica OX=60517 GN=TASK_LOCUS4989 PE=4 SV=1	TASK_LOCUS4989	8.9016	4.50206e-06	Up	112.55	27.2	21	21	1.7936	1.84096	1.75948	0.222125	0.204965	0.178874
cell	A0A158R896	DNA polymerase zeta catalytic subunit OS=Taenia asiatica OX=60517 GN=TASK_LOCUS5034 PE=3 SV=1	TASK_LOCUS5034	1.8327	9.30208e-05	Up	239.71	8	11	9	1.26179	1.31438	1.30575	0.684491	0.675859	0.757741
cell	A0A158R8B6	Tyrosine protein kinase transmembrane receptor(predicted) OS=Taenia asiatica OX=60517 GN=TASK_LOCUS5120 PE=4 SV=1	TASK_LOCUS5120	0.3793	0.00614648	Down	117.56	4.9	3	2	0.767365	0.423685	0.458823	1.49079	1.34235	1.51699
cell	A0A158R8C1	Filamin(predicted) OS=Taenia asiatica OX=60517 GN=TASK_LOCUS5142 PE=3 SV=1	TASK_LOCUS5142	0.3028	9.25699e-06	Down	277.16	58.1	106	105	0.429632	0.49125	0.473829	1.5033	1.57399	1.528
cell	A0A158R8E5	Alpha-actinin, sarcomeric(predicted) OS=Taenia asiatica OX=60517 GN=TASK_LOCUS5291 PE=3 SV=1	TASK_LOCUS5291	0.547	2.40822e-06	Down	107.61	34.8	26	25	0.720967	0.708631	0.691886	1.27598	1.28595	1.31658
cell	A0A158R8E9	Coronin OS=Taenia asiatica OX=60517 GN=TASK_LOCUS5312 PE=3 SV=1	TASK_LOCUS5312	1.7746	8.77299e-06	Up	55.971	21.6	7	7	1.26471	1.26403	1.3088	0.726261	0.698368	0.73784
cell	A0A158R8G6	t-SNARE coiled-coil homology domain-containing protein OS=Taenia asiatica OX=60517 GN=TASK_LOCUS5432 PE=4 SV=1	TASK_LOCUS5432	0.4687	2.687e-07	Down	26.425	24.8	5	5	0.690056	0.712465	0.703823	1.4868	1.49142	1.51543
cell	A0A158R8G9	CD36 class B scavenger receptor(predicted) OS=Taenia asiatica OX=60517 GN=TASK_LOCUS5449 PE=3 SV=1	TASK_LOCUS5449	14.7077	1.95211e-06	Up	56.337	19.6	6	6	1.90092	1.86009	1.85701	0.113878	0.142068	0.126032
cell	A0A158R8I3	Myosin_tail_1 domain-containing protein OS=Taenia asiatica OX=60517 GN=TASK_LOCUS5518 PE=4 SV=1	TASK_LOCUS5518	2.0182	0.000529138	Up	104.11	43.4	34	33	1.29264	1.32168	1.39773	0.752041	0.620624	0.615286
cell	A0A158R8I4	V-type proton ATPase subunit a OS=Taenia asiatica OX=60517 GN=TASK_LOCUS5520 PE=3 SV=1	TASK_LOCUS5520	2.3072	0.0128243	Up	101.47	20.7	13	13	1.45546	1.28172	1.44859	0.864022	0.490681	0.459531
cell	A0A158R8K3	Coatomer subunit alpha OS=Taenia asiatica OX=60517 GN=TASK_LOCUS5615 PE=4 SV=1	TASK_LOCUS5615	2.4445	0.000382687	Up	141.48	44.4	36	36	1.35337	1.37258	1.53213	0.522028	0.557194	0.6627
cell	A0A158R8L9	SCD domain-containing protein OS=Taenia asiatica OX=60517 GN=TASK_LOCUS5697 PE=3 SV=1	TASK_LOCUS5697	38.0125	0.00139543	Up	157.74	7.5	8	7	1.66103	1.14737	2.10541	0.03078	0.055399
cell	A0A158R8M6	Ankyrin: unc(predicted) OS=Taenia asiatica OX=60517 GN=TASK_LOCUS5746 PE=4 SV=1	TASK_LOCUS5746	1.8533	7.57127e-05	Up	206.19	38.4	46	45	1.30091	1.30461	1.29166	0.657341	0.698409	0.747069
cell	A0A158R8R5	Vitellogenin domain-containing protein OS=Taenia asiatica OX=60517 GN=TASK_LOCUS5967 PE=4 SV=1	TASK_LOCUS5967	0.348	1.17731e-06	Down	338.42	19	45	45	0.53361	0.500627	0.514845	1.48512	1.45112	1.51467
cell	A0A158R8S6	Glucose-6-phosphate isomerase OS=Taenia asiatica OX=60517 GN=TASK_LOCUS6035 PE=3 SV=1	TASK_LOCUS6035	0.0356	1.04626e-07	Down	61.754	55.4	29	28	0.065961	0.066437	0.07405	1.89979	1.95304	1.94073
cell	A0A158R8V5	Annexin OS=Taenia asiatica OX=60517 GN=TASK_LOCUS6159 PE=3 SV=1	TASK_LOCUS6159	2.0017	0.00936031	Up	42.195	45.4	14	14	1.3585	1.29445	1.34817	0.690043	0.819797	0.489044
cell	A0A158R922	Vinculin OS=Taenia asiatica OX=60517 GN=TASK_LOCUS6513 PE=3 SV=1	TASK_LOCUS6513	1.6874	0.00149027	Up	113.15	29.2	18	17	1.24916	1.17521	1.34297	0.813842	0.747305	0.671518
cell	A0A158R929	Vacuolar protein sorting 26 vps26(predicted) OS=Taenia asiatica OX=60517 GN=TASK_LOCUS6532 PE=3 SV=1	TASK_LOCUS6532	0.3345	2.47394e-05	Down	88.509	17.7	10	10	0.512978	0.496481	0.49443	1.40828	1.64418	1.44365
cell	A0A158R941	Dynamin GTPase OS=Taenia asiatica OX=60517 GN=TASK_LOCUS6617 PE=3 SV=1	TASK_LOCUS6617	2.5149	5.17712e-05	Up	97.64	27.5	17	17	1.47337	1.45257	1.36703	0.601213	0.51991	0.585914
cell	A0A158R943	Vesicle-fusing ATPase OS=Taenia asiatica OX=60517 GN=TASK_LOCUS6635 PE=3 SV=1	TASK_LOCUS6635	22.3399	0.000100467	Up	84.019	25.6	14	13	1.57413	2.56625	1.60255	0.082664	0.104819	0.069587
cell	A0A158R982	ANK_REP_REGION domain-containing protein OS=Taenia asiatica OX=60517 GN=TASK_LOCUS6813 PE=4 SV=1	TASK_LOCUS6813	2.3969	0.000125582	Up	73.707	33.8	15	15	1.33787	1.41996	1.47585	0.533679	0.593186	0.639454
cell	A0A158R9A9	Leucine rich repeat(predicted) OS=Taenia asiatica OX=60517 GN=TASK_LOCUS6946 PE=4 SV=1	TASK_LOCUS6946	2.5938	0.000751519	Up	184.71	12.1	15	15	1.51448	1.36573	1.45025	0.454284	0.584006	0.631256
cell	A0A158R9E3	Receptor protein-tyrosine kinase OS=Taenia asiatica OX=60517 GN=TASK_LOCUS7122 PE=4 SV=1	TASK_LOCUS7122	0.4831	0.0136124	Down	162.16	7.1	7	6	0.595575	0.878332	0.48056	1.43195	1.26378	1.3498
cell	A0A158R9E9	Mitogen-activated protein kinase OS=Taenia asiatica OX=60517 GN=TASK_LOCUS7141 PE=4 SV=1	TASK_LOCUS7141	0.462	0.00160501	Down	84.014	10.6	6	6	0.573555	0.662542	0.659998	1.42314	1.53803	1.14274
cell	A0A158R9H0	Galactose-1-phosphate uridylyltransferase OS=Taenia asiatica OX=60517 GN=TASK_LOCUS7248 PE=3 SV=1	TASK_LOCUS7248	0.556	1.23816e-05	Down	56.453	23.1	7	6	0.711909	0.713905	0.718103	1.23526	1.28722	1.33361
cell	A0A158R9I4	Troponin i(predicted) OS=Taenia asiatica OX=60517 GN=TASK_LOCUS7318 PE=4 SV=1	TASK_LOCUS7318	4.4501	1.84451e-07	Up	23.503	41.5	10	10	1.60178	1.64474	1.65257	0.375767	0.354803	0.37033
cell	A0A158R9I7	cGMP-dependent protein kinase OS=Taenia asiatica OX=60517 GN=TASK_LOCUS7324 PE=3 SV=1	TASK_LOCUS7324	1.6831	0.000414691	Up	97.656	33	23	23	1.26023	1.26327	1.24025	0.685388	0.809323	0.741542
cell	A0A158R9J8	NAD(P)H-hydrate epimerase OS=Taenia asiatica OX=60517 GN=TASK_LOCUS7381 PE=3 SV=1	TASK_LOCUS7381	0.3483	0.000184816	Down	27.294	44.6	7	7	0.509136	0.514965	0.525941	1.72221	1.38401	1.34374
cell	A0A158R9P4	Synaptotagmin protein 4(predicted) OS=Taenia asiatica OX=60517 GN=TASK_LOCUS7561 PE=4 SV=1	TASK_LOCUS7561	3.1705	0.0012748	Up	81.69	26.6	14	14	1.51945	1.54232	1.49955	0.540186	0.351755	0.546732
cell	A0A158R9Q1	Kyphoscoliosis peptidase(predicted) OS=Taenia asiatica OX=60517 GN=TASK_LOCUS7593 PE=4 SV=1	TASK_LOCUS7593	7.514	0.000236539	Up	178.7	19.7	19	19	1.75337	2.10404	1.43787	0.18585	0.278932	0.23994
cell	A0A158R9R1	Formin proteiny 2 domain containing protein(predicted) OS=Taenia asiatica OX=60517 GN=TASK_LOCUS7665 PE=3 SV=1	TASK_LOCUS7665	2.1929	0.000145278	Up	114.53	21.3	16	16	1.42077	1.28541	1.41465	0.599576	0.68391	0.595677
cell	A0A158R9R7	Cytochrome c1, heme protein(predicted) OS=Taenia asiatica OX=60517 GN=TASK_LOCUS7695 PE=3 SV=1	TASK_LOCUS7695	10.6667	3.10584e-06	Up	30.645	37.7	7	7	1.7927	1.84188	1.85114	0.193071	0.164323	0.156891
cell	A0A158R9S5	SWI:SNF matrix associated(predicted) OS=Taenia asiatica OX=60517 GN=TASK_LOCUS7731 PE=3 SV=1	TASK_LOCUS7731	3.6841	4.87034e-07	Up	132.56	10.6	7	7	1.57018	1.59286	1.55603	0.423706	0.443923	0.413302
cell	A0A158R9U2	SH2 domain-containing protein OS=Taenia asiatica OX=60517 GN=TASK_LOCUS7806 PE=4 SV=1	TASK_LOCUS7806	2.8535	0.00054919	Up	160.26	15.5	17	17	1.40294	1.61499	1.42505	0.459606	0.62116	0.476248
cell	A0A158R9W1	Diadenosine tetraphosphate synthetase OS=Taenia asiatica OX=60517 GN=TASK_LOCUS7886 PE=3 SV=1	TASK_LOCUS7886	23.1909	0.000245181	Up	81.952	23.7	13	13	1.58041	2.20971	1.96185	0.106047	0.092932	0.049048
cell	A0A158R9W2	Rho GTPase-activating protein(predicted) OS=Taenia asiatica OX=60517 GN=TASK_LOCUS7888 PE=4 SV=1	TASK_LOCUS7888	2.8988	0.000117451	Up	66.985	18.4	6	5	1.37856	1.34696	1.33958	0.491583		0.443308
cell	A0A158R9W9	Aminotran_1_2 domain-containing protein OS=Taenia asiatica OX=60517 GN=TASK_LOCUS7918 PE=4 SV=1	TASK_LOCUS7918	31.9103	6.66605e-06	Up	56.969	46.2	17	17	1.91188	1.92881	1.97699	0.062305	0.071403	0.048606
cell	A0A158RA07	Epidermal growth factor receptor substrate(predicted) OS=Taenia asiatica OX=60517 GN=TASK_LOCUS8189 PE=4 SV=1	TASK_LOCUS8189	3.77	0.0188216	Up	79.703	16.4	7	7	1.55073	1.59571	1.59571	0.371078	0.701557	0.185222
cell	A0A158RA14	Dipeptidyl peptidase(predicted) OS=Taenia asiatica OX=60517 GN=TASK_LOCUS8215 PE=4 SV=1	TASK_LOCUS8215	0.5833	0.00163028	Down	142.21	14.1	13	12	0.653732	0.830546	0.726207	1.21729	1.27716	1.29506
cell	A0A158RA19	EH domain-containing protein(predicted) OS=Taenia asiatica OX=60517 GN=TASK_LOCUS8232 PE=4 SV=1	TASK_LOCUS8232	5.6924	4.97709e-06	Up	63.491	43.5	19	18	1.68817	1.65031	1.76498	0.315711	0.310257	0.270572
cell	A0A158RA37	Malic enzyme OS=Taenia asiatica OX=60517 GN=TASK_LOCUS8352 PE=3 SV=1	TASK_LOCUS8352	13.7144	9.85129e-07	Up	64.823	51.2	24	23	1.73907	1.99439	1.85877	0.126611	0.140739	0.140415
cell	A0A158RA46	SF3b1 domain-containing protein OS=Taenia asiatica OX=60517 GN=TASK_LOCUS8412 PE=3 SV=1	TASK_LOCUS8412	4.2564	0.000460529	Up	140.19	14.6	11	11	1.32193	1.37206	1.62893	0.348852	0.32823
cell	A0A158RA56	WD repeat-containing protein SL1-17(predicted) OS=Taenia asiatica OX=60517 GN=TASK_LOCUS8494 PE=4 SV=1	TASK_LOCUS8494	0.5904	0.00015911	Down	57.628	25.1	7	7	0.743588	0.766199	0.71759	1.24148	1.19437	1.33678
cell	A0A158RA89	Ribosomal RNA-processing protein 8 OS=Taenia asiatica OX=60517 GN=TASK_LOCUS8685 PE=3 SV=1	TASK_LOCUS8685	15.2185	0.00014309	Up	87.033	30.3	15	14	1.95548	1.68156	1.99301	0.135729	0.082682	0.151538
cell	A0A158RAB9	Eukaryotic translation initiation factor 3 subunit I OS=Taenia asiatica OX=60517 GN=TASK_LOCUS8956 PE=3 SV=1	TASK_LOCUS8956	0.2994	0.0163686	Down	44.931	15.6	4	4	0.565633	0.593859	0.223003	1.71546	1.39679	1.50526
cell	A0A158RAE3	Kinesin motor domain-containing protein OS=Taenia asiatica OX=60517 GN=TASK_LOCUS9102 PE=3 SV=1	TASK_LOCUS9102	1.8651	1.42047e-06	Up	113.92	45.5	35	34	1.2912	1.31404	1.3006	0.691692	0.715778	0.6867
cell	A0A158RAI0	PX domain-containing protein OS=Taenia asiatica OX=60517 GN=TASK_LOCUS9424 PE=3 SV=1	TASK_LOCUS9424	1.7611	0.000948011	Up	120.78	14	13	12	1.30899	1.26116	1.25681	0.68676	0.667381	0.818898
cell	A0A158RAI7	Methionine aminopeptidase OS=Taenia asiatica OX=60517 GN=TASK_LOCUS9457 PE=3 SV=1	TASK_LOCUS9457	0.6102	0.000384598	Down	45.505	40.2	14	14	0.743099	0.768571	0.762061	1.20456	1.3503	1.17141
cell	A0A3P6NC58	PKS_ER domain-containing protein OS=Taenia asiatica OX=60517 GN=TASK_LOCUS1673 PE=4 SV=1	TASK_LOCUS1673	290.772	3.74692e-05	Up	40.449	37.5	10	10	1.99638	1.92911	2.05394	0.011112	0.004397	0.005055
cell	A0A3P6NKC9	Prominin-1(predicted) OS=Taenia asiatica OX=60517 GN=TASK_LOCUS1690 PE=3 SV=1	TASK_LOCUS1690	7.9063	0.000827437	Up	55.645	19.2	6	6	1.68726	1.83209	1.80696	0.337793	0.163678	0.172209
cell	A0A3P6P571	Structural maintenance of chromosomes protein OS=Taenia asiatica OX=60517 GN=TASK_LOCUS3268 PE=3 SV=1	TASK_LOCUS3268	0.5503	0.00329537	Down	151.51	3.6	5	5	0.666113	0.659591	0.804171	1.45595	1.27052	1.14366
cell	A0A3P6PK97	Rhodanese domain-containing protein OS=Taenia asiatica OX=60517 GN=TASK_LOCUS3820 PE=4 SV=1	TASK_LOCUS3820	1.515	0.0154107	Up	49.336	24.6	6	6	1.09452	1.37722	1.14261	0.688837	0.889254	0.807561
cell	A0A3P6PKV8	Spectrin beta chain(predicted) OS=Taenia asiatica OX=60517 GN=TASK_LOCUS118 PE=4 SV=1	TASK_LOCUS118	1.5455	0.000123466	Up	155.84	60.9	75	74	1.19281	1.23092	1.21912	0.819214	0.793399	0.744533
cell	A0A3P6PKY3	Ras-related protein Rab-39B(predicted) OS=Taenia asiatica OX=60517 GN=TASK_LOCUS6931 PE=4 SV=1	TASK_LOCUS6931	1.9561	0.0413684	Up	27.16	18.5	4	4	1.6221	1.09361	1.01336	0.621239	0.64969
cell	A0A3P6PM80	Aspartate transaminase OS=Taenia asiatica OX=60517 GN=TASK_LOCUS7227 PE=3 SV=1	TASK_LOCUS7227	0.0993	4.85138e-05	Down	46.811	37.7	15	15	0.190149	0.184368	0.167706	1.4254	1.94549	2.08689
cell	A0A3P6PMV6	Protein kinase C OS=Taenia asiatica OX=60517 GN=TASK_LOCUS674 PE=3 SV=1	TASK_LOCUS674	2.8576	0.0209154	Up	63.611	20	6	6	1.55717	1.57533	0.921666	0.464417	0.481409
cell	A0A3P6PP46	Protein kinase domain-containing protein OS=Taenia asiatica OX=60517 GN=TASK_LOCUS7682 PE=3 SV=1	TASK_LOCUS7682	2.896	0.0072953	Up	30.235	27.7	6	6	1.46131	1.49658	1.50208	0.322115	0.540768	0.677142
cell	A0A3P6PRB9	Intersectin-1(predicted) OS=Taenia asiatica OX=60517 GN=TASK_LOCUS1157 PE=4 SV=1	TASK_LOCUS1157	3.6042	0.040492	Up	188.41	13.4	15	15	1.64222	1.54782	1.50681	0.590481	0.579814	0.132855
cell	A0A3P6PV45	UTP--glucose-1-phosphate uridylyltransferase OS=Taenia asiatica OX=60517 GN=TASK_LOCUS1327 PE=3 SV=1	TASK_LOCUS1327	0.2771	8.40851e-06	Down	57.244	47	19	18	0.422361	0.446042	0.433329	1.60656	1.44162	1.6501
cell	A0A3P6PWN5	Myosin essential light chain(predicted) OS=Taenia asiatica OX=60517 GN=TASK_LOCUS3456 PE=4 SV=1	TASK_LOCUS3456	1.9461	2.27521e-06	Up	30.164	43.3	12	12	1.29247	1.32149	1.34948	0.672062	0.670822	0.693681
cell	A0A3P6PZ32	SER_THR_PHOSPHATASE domain-containing protein OS=Taenia asiatica OX=60517 GN=TASK_LOCUS2771 PE=4 SV=1	TASK_LOCUS2771	2.2215	1.06628e-05	Up	23.432	44.9	6	6	1.34517	1.3675	1.42483	0.592433	0.640632	0.629428
cell	A0A3P6PZ53	Hydroxymethylbilane synthase OS=Taenia asiatica OX=60517 GN=TASK_LOCUS4063 PE=3 SV=1	TASK_LOCUS4063	0.5161	0.000168599	Down	83.002	15.2	8	8	0.674636	0.71052	0.657271	1.37004	1.20899	1.37855
cell	A0A3P6Q051	Anion exchange protein(predicted) OS=Taenia asiatica OX=60517 GN=TASK_LOCUS9078 PE=3 SV=1	TASK_LOCUS9078	15.9403	0.00226437	Up	188.83	16.7	18	18	1.7001	1.65289	2.29282	0.22338	0.062717	0.068087
cell	A0A3P6Q1I7	Staphylococcal nuclease domain-containing protein OS=Taenia asiatica OX=60517 GN=TASK_LOCUS7855 PE=4 SV=1	TASK_LOCUS7855	2.0303	0.00317143	Up	109.33	23.2	14	14	1.46644	1.28237	1.27116	0.536277	0.684231	0.759523
cell	A0A3P6Q1T1	Calcium-transporting ATPase OS=Taenia asiatica OX=60517 GN=TASK_LOCUS7342 PE=3 SV=1	TASK_LOCUS7342	30.4852	3.09626e-05	Up	114.29	25.3	21	19	1.72785	1.9906	2.09098	0.053567	0.052654	0.084345
cell	A0A3P6Q1V8	PCI domain-containing protein OS=Taenia asiatica OX=60517 GN=TASK_LOCUS7357 PE=4 SV=1	TASK_LOCUS7357	5.8536	0.000537814	Up	40.506	31.7	7	7	1.48966	1.43315	1.56596	0.291887	0.219342
cell	A0A3P6Q1W9	SH3 domain-containing protein OS=Taenia asiatica OX=60517 GN=TASK_LOCUS7944 PE=3 SV=1	TASK_LOCUS7944	2.7751	5.52973e-05	Up	45.229	30.3	8	8	1.60763	1.39976	1.40326	0.496449	0.538235	0.554664
cell	A0A3P6Q288	Proteasome subunit alpha type OS=Taenia asiatica OX=60517 GN=TASK_LOCUS9520 PE=3 SV=1	TASK_LOCUS9520	0.2768	0.000419113	Down	28.341	56.9	10	10	0.373449	0.46987	0.457374	1.35842	1.47955	1.86134
cell	A0A3P6Q6H1	MICOS complex subunit MIC60 OS=Taenia asiatica OX=60517 GN=TASK_LOCUS8229 PE=3 SV=1	TASK_LOCUS8229	20.6848	0.0038418	Up	74.687	44.1	21	21	1.74119	1.82074	2.16138	0.114222	0.137243	0.025227
cell	A0A3P6Q816	Mitogen-activated protein kinase OS=Taenia asiatica OX=60517 GN=TASK_LOCUS6138 PE=4 SV=1	TASK_LOCUS6138	0.3531	1.06506e-05	Down	38.23	20.5	5	5	0.518901	0.514262	0.532544	1.44585	1.58488	1.40356
cell	A0A3P6Q9G0	Eukaryotic translation initiation factor 3 subunit K OS=Taenia asiatica OX=60517 GN=TASK_LOCUS8636 PE=3 SV=1	TASK_LOCUS8636	0.6659	0.0062109	Down	26.478	39.5	7	7	0.771817	0.739113	0.887519	1.08238	1.3017	1.21747
cell	A0A3P6QD27	Rab-GAP TBC domain-containing protein OS=Taenia asiatica OX=60517 GN=TASK_LOCUS7266 PE=3 SV=1	TASK_LOCUS7266	0.1616	3.05344e-08	Down	103.03	8.2	5	5	0.270218	0.283038	0.281502	1.72401	1.70644	1.73479
cell	A0A3P6QFR0	Peptidase_M16_C domain-containing protein OS=Taenia asiatica OX=60517 GN=TASK_LOCUS9309 PE=4 SV=1	TASK_LOCUS9309	0.2608	2.78538e-05	Down	42.123	41.3	11	9	0.382295	0.422472	0.436437	1.7091	1.60173	1.44797
cell	A0A3P6QGK4	Proteasome subunit beta OS=Taenia asiatica OX=60517 GN=TASK_LOCUS7999 PE=3 SV=1	TASK_LOCUS7999	0.4741	0.0452023	Down	27.207	35.9	6	6	0.498472	0.957869	0.473381	0.987211	1.52579	1.55728
cell	A0A3P6QH31	Serine/threonine-protein phosphatase OS=Taenia asiatica OX=60517 GN=TASK_LOCUS10157 PE=3 SV=1	TASK_LOCUS10157	6.9332	0.000304845	Up	35.768	24.2	7	7	1.50643	1.53667	1.5183	0.189872		0.248733
cell	A0A3P6QIC8	Acetylcholine receptor subunit beta-like protein(predicted) OS=Taenia asiatica OX=60517 GN=TASK_LOCUS8335 PE=3 SV=1	TASK_LOCUS8335	0.6649	0.00083963	Down	107.15	5.5	5	5	0.851209	0.811859	0.733089	1.21161	1.17465	1.21758
cell	A0A3P6QKH3	Ig-like domain-containing protein OS=Taenia asiatica OX=60517 GN=TASK_LOCUS9388 PE=4 SV=1	TASK_LOCUS9388	3.5838	0.00831763	Up	29.354	25.1	6	6	1.83391	0.909191	1.94793	0.40799	0.493217	0.407755
cell	A0A3P6QKI3	UBX domain-containing protein OS=Taenia asiatica OX=60517 GN=TASK_LOCUS3830 PE=4 SV=1	TASK_LOCUS3830	0.3184	0.000420761	Down	25.895	10.2	3	3	0.455461	0.448031	0.545429	1.645	1.27047	1.6356
cell	A0A3P6QKJ7	Delta-aminolevulinic acid dehydratase OS=Taenia asiatica OX=60517 GN=TASK_LOCUS9395 PE=3 SV=1	TASK_LOCUS9395	0.4021	1.14944e-05	Down	39.843	32.3	11	11	0.549773	0.56213	0.608838	1.44901	1.44337	1.38688
cell	A0A3P6QNH5	CAP-Gly domain-containing protein OS=Taenia asiatica OX=60517 GN=TASK_LOCUS4889 PE=4 SV=1	TASK_LOCUS4889	0.5043	0.00291957	Down	29.81	8.8	3	3	0.5415	0.695981	0.773846	1.29929	1.37504	1.31434
cell	A0A3P6QP52	Multidrug resistance protein 1(predicted) OS=Taenia asiatica OX=60517 GN=TASK_LOCUS3593 PE=4 SV=1	TASK_LOCUS3593	0.338	0.0099214	Down	229.87	3.2	3	3	0.434684	0.751372	0.329502	1.35811	1.50501	1.62132
cell	A0A3P6QWL4	Proteasome activator pa28 REG alpha beta subunit(predicted) OS=Taenia asiatica OX=60517 GN=TASK_LOCUS6067 PE=3 SV=1	TASK_LOCUS6067	0.1856	9.2802e-07	Down	26.964	32.5	6	6	0.295971	0.315819	0.327518	1.7235	1.63661	1.70059
cell	A0A3P6QZA2	Endoplasmic reticulum transmembrane protein OS=Taenia asiatica OX=60517 GN=TASK_LOCUS6603 PE=3 SV=1	TASK_LOCUS6603	3.3789	0.00101667	Up	27.839	41.4	10	10	1.3754	1.85425	1.40014	0.529375	0.371338	0.469505
cell	A0A3P6R5V1	VPS10 domain-containing protein OS=Taenia asiatica OX=60517 GN=TASK_LOCUS8410 PE=3 SV=1	TASK_LOCUS8410	2.1378	0.0358909	Up	80.578	18.6	8	8	1.0975	1.38345	1.60686	0.558254	0.933381	0.420555
cell	A0A3P6R885	PITH domain-containing protein OS=Taenia asiatica OX=60517 GN=TASK_LOCUS8706 PE=4 SV=1	TASK_LOCUS8706	0.3215	3.83236e-06	Down	23.968	47.2	6	6	0.46532	0.504077	0.490315	1.58047	1.47685	1.48297
cell	A0A3P6RFG9	UDP-N-acetylglucosamine 4-epimerase OS=Taenia asiatica OX=60517 GN=TASK_LOCUS9289 PE=4 SV=1	TASK_LOCUS9289	0.413	1.38234e-06	Down	45.659	28.3	13	13	0.590201	0.588696	0.574694	1.40775	1.37696	1.4617
cellular process	A0A0R3VSE2	Septin-type G domain-containing protein OS=Taenia asiatica OX=60517 GN=TASK_LOCUS66 PE=3 SV=1	TASK_LOCUS66	6.3938	0.00248245	Up	66.486	23.8	9	9	1.68853	1.77026	1.72972	0.439312	0.182349	0.189828
cellular process	A0A0R3VSF5	Ras gtp binding protein rho1(predicted) OS=Taenia asiatica OX=60517 GN=TASK_LOCUS86 PE=4 SV=1	TASK_LOCUS86	23.3547	1.67716e-06	Up	21.697	61.5	9	7	1.94512	1.89308	1.91544	0.093791	0.079056	0.073512
cellular process	A0A0R3VSF6	tRNA-binding domain-containing protein OS=Taenia asiatica OX=60517 GN=TASK_LOCUS88 PE=4 SV=1	TASK_LOCUS88	0.3772	1.90144e-05	Down	27.516	36.7	7	7	0.531515	0.548083	0.563795	1.5506	1.36184	1.44416
cellular process	A0A0R3VSH9	CCT-alpha OS=Taenia asiatica OX=60517 GN=TASK_LOCUS120 PE=3 SV=1	TASK_LOCUS120	1.9985	4.70996e-05	Up	59.459	44.5	20	20	1.40078	1.32075	1.27746	0.664531	0.697206	0.63927
cellular process	A0A0R3VSK7	Glutathione synthetase OS=Taenia asiatica OX=60517 GN=TASK_LOCUS155 PE=3 SV=1	TASK_LOCUS155	0.1777	2.1141e-08	Down	55.008	42	14	14	0.303348	0.29507	0.307121	1.67822	1.7128	1.70343
cellular process	A0A0R3VSK8	60S ribosomal protein L3(predicted) OS=Taenia asiatica OX=60517 GN=TASK_LOCUS156 PE=3 SV=1	TASK_LOCUS156	28.2156	0.00118955	Up	47.619	33.1	14	14	1.52892	1.21251	2.14315	0.070766	0.044645
cellular process	A0A0R3VSL6	FABP domain-containing protein OS=Taenia asiatica OX=60517 GN=TASK_LOCUS165 PE=3 SV=1	TASK_LOCUS165	0.2093	3.66633e-05	Down	15.089	54.1	11	10	0.379024	0.299807	0.359761	1.70939	1.54725	1.70477
cellular process	A0A0R3VSM0	Endophilin B1 OS=Taenia asiatica OX=60517 GN=TASK_LOCUS171 PE=4 SV=1	TASK_LOCUS171	14.0839	3.76641e-06	Up	26.966	64.7	18	18	1.8054	1.86902	1.92781	0.145437	0.137779	0.11456
cellular process	A0A0R3VST0	Deoxyhypusine hydroxylase OS=Taenia asiatica OX=60517 GN=TASK_LOCUS242 PE=3 SV=1	TASK_LOCUS242	3.4358	0.00165184	Up	38.253	20.7	4	4	1.37027	1.57504	1.70205	0.564455	0.332712	0.455472
cellular process	A0A0R3VSU0	Ubiquitin fusion degradation protein 1(predicted) OS=Taenia asiatica OX=60517 GN=TASK_LOCUS254 PE=3 SV=1	TASK_LOCUS254	0.497	0.00204963	Down	28.734	45.2	7	7	0.73575	0.716433	0.539885	1.33913	1.31466	1.35415
cellular process	A0A0R3VSW8	Fructose-bisphosphate aldolase OS=Taenia asiatica OX=60517 GN=TASK_LOCUS293 PE=3 SV=1	TASK_LOCUS293	0.2933	0.000351953	Down	39.712	88.2	33	30	0.383583	0.516824	0.460215	1.69703	1.3576	1.58475
cellular process	A0A0R3VSZ7	Aspartyl aminopeptidase OS=Taenia asiatica OX=60517 GN=TASK_LOCUS328 PE=3 SV=1	TASK_LOCUS328	0.2347	1.10959e-05	Down	117.19	22.6	16	16	0.353095	0.371654	0.415874	1.54687	1.66998	1.64253
cellular process	A0A0R3VT30	Malate dehydrogenase, cytoplasmic OS=Taenia asiatica OX=60517 GN=TASK_LOCUS368 PE=3 SV=1	TASK_LOCUS368	2.1015	2.44352e-07	Up	36.574	64.5	20	20	1.33247	1.37035	1.36265	0.652435	0.643153	0.638943
cellular process	A0A0R3VT49	Proteasome subunit beta OS=Taenia asiatica OX=60517 GN=TASK_LOCUS392 PE=3 SV=1	TASK_LOCUS392	0.4962	1.02638e-05	Down	30.546	39.6	7	7	0.601628	0.561482	0.561383	1.13703	1.17835	1.16013
cellular process	A0A0R3VT62	Uncharacterized protein OS=Taenia asiatica OX=60517 GN=TASK_LOCUS408 PE=4 SV=1	TASK_LOCUS408	0.1622	1.6161e-06	Down	23.712	62.3	8	8	0.25817	0.286918	0.292317	1.6778	1.76743	1.71736
cellular process	A0A0R3VT65	Kinesin light chain OS=Taenia asiatica OX=60517 GN=TASK_LOCUS411 PE=3 SV=1	TASK_LOCUS411	1.5677	0.000204372	Up	54.315	57.8	25	24	1.23098	1.21502	1.21727	0.814098	0.795638	0.727
cellular process	A0A0R3VT70	PPM-type phosphatase domain-containing protein OS=Taenia asiatica OX=60517 GN=TASK_LOCUS417 PE=3 SV=2	TASK_LOCUS417	2.4619	0.00931988	Up	77.966	9	4	4	1.20975	1.32327	1.40153	0.63359	0.431859
cellular process	A0A0R3VT71	SAC domain-containing protein OS=Taenia asiatica OX=60517 GN=TASK_LOCUS418 PE=4 SV=1	TASK_LOCUS418	2.0732	0.00795032	Up	77.533	25.4	10	10	1.01741	1.6557	1.37453	0.628937	0.637099	0.68632
cellular process	A0A0R3VT96	Protein kinase domain-containing protein OS=Taenia asiatica OX=60517 GN=TASK_LOCUS447 PE=3 SV=1	TASK_LOCUS447	5.4479	4.45165e-06	Up	42.468	56.5	17	17	1.7695	1.64269	1.65728	0.317542	0.284165	0.328822
cellular process	A0A0R3VTC0	PH domain-containing protein OS=Taenia asiatica OX=60517 GN=TASK_LOCUS476 PE=4 SV=1	TASK_LOCUS476	3.4582	0.000355568	Up	94.109	27.7	15	15	1.35853	1.76367	1.53198	0.462136	0.382136	0.501551
cellular process	A0A0R3VTD9	Transaldolase OS=Taenia asiatica OX=60517 GN=TASK_LOCUS497 PE=3 SV=1	TASK_LOCUS497	0.2249	6.18624e-06	Down	36.296	34.4	10	9	0.368271	0.363216	0.370293	1.54747	1.56064	1.79011
cellular process	A0A0R3VTL0	PI31_Prot_C domain-containing protein OS=Taenia asiatica OX=60517 GN=TASK_LOCUS586 PE=3 SV=1	TASK_LOCUS586	0.1343	2.11452e-07	Down	32.779	18	3	3	0.230215	0.237145	0.243244	1.81229	1.68575	1.79135
cellular process	A0A0R3VTP6	Protein-serine/threonine phosphatase OS=Taenia asiatica OX=60517 GN=TASK_LOCUS627 PE=3 SV=1	TASK_LOCUS627	2.0681	0.034843	Up	54.899	24.1	7	7	1.65265	1.06362	1.06486	0.633965	0.584908
cellular process	A0A0R3VTP7	Histone deacetylase OS=Taenia asiatica OX=60517 GN=TASK_LOCUS629 PE=3 SV=2	TASK_LOCUS629	2.2735	0.00404234	Up	56.478	32.1	9	9	1.55226	1.52931	1.08551	0.661952	0.527233	0.643731
cellular process	A0A0R3VTQ7	Eukaryotic translation initiation factor 3 subunit E OS=Taenia asiatica OX=60517 GN=TASK_LOCUS640 PE=3 SV=1	TASK_LOCUS640	3.5319	0.00400457	Up	50.772	53.8	16	16	2.03922	1.03747	1.59937	0.434936	0.48992	0.399083
cellular process	A0A0R3VTR1	Dolichyl pyrophosphate Man9GlcNAc2 alpha-1,3-glucosyltransferase(predicted) OS=Taenia asiatica OX=60517 GN=TASK_LOCUS648 PE=4 SV=1	TASK_LOCUS648	2.4627	0.0010621	Up	28.355	10.6	2	2	1.33195	1.25541	1.67991	0.639922	0.567303	0.525514
cellular process	A0A0R3VTS9	OBG-type G domain-containing protein(predicted) OS=Taenia asiatica OX=60517 GN=TASK_LOCUS667 PE=4 SV=2	TASK_LOCUS667	1.9363	0.0103751	Up	39.418	40.8	10	10	1.36461	1.20214	1.38984	0.526688	0.86027	0.656453
cellular process	A0A0R3VTT7	SUI1 domain-containing protein OS=Taenia asiatica OX=60517 GN=TASK_LOCUS677 PE=4 SV=1	TASK_LOCUS677	0.3492	0.00430863	Down	20.064	53.6	5	5	0.475148	0.517936	0.559722	1.16518	1.27136	2.01065
cellular process	A0A0R3VTV6	Glutaredoxin domain-containing protein OS=Taenia asiatica OX=60517 GN=TASK_LOCUS700 PE=3 SV=2	TASK_LOCUS700	0.5095	0.000109803	Down	68.963	55.4	25	24	0.661113	0.682324	0.681611	1.25633	1.44069	1.27792
cellular process	A0A0R3VTW1	Histidine--tRNA ligase OS=Taenia asiatica OX=60517 GN=TASK_LOCUS706 PE=3 SV=1	TASK_LOCUS706	2.2953	0.000145123	Up	59.553	45.8	19	18	1.36931	1.47137	1.33857	0.625401	0.54721	0.648144
cellular process	A0A0R3VTX4	Succinate--CoA ligase [ADP-forming] subunit beta, mitochondrial OS=Taenia asiatica OX=60517 GN=TASK_LOCUS724 PE=3 SV=1	TASK_LOCUS724	34.4751	0.000154492	Up	45.409	30.6	9	9	1.53349	1.85908	1.51258	0.039936	0.054918
cellular process	A0A0R3VTZ3	Eukaryotic translation initiation factor 3 subunit B OS=Taenia asiatica OX=60517 GN=TASK_LOCUS745 PE=3 SV=3	TASK_LOCUS745	0.6525	0.00449601	Down	76.316	34.9	18	18	0.720815	0.744168	0.904188	1.2629	1.1615	1.20643
cellular process	A0A0R3VTZ4	6-phosphogluconolactonase OS=Taenia asiatica OX=60517 GN=TASK_LOCUS747 PE=3 SV=1	TASK_LOCUS747	0.0761	1.00912e-06	Down	28.161	40	9	9	0.156318	0.132305	0.13574	1.85147	1.84231	1.88186
cellular process	A0A0R3VTZ7	Endostatin domain-containing protein(predicted) OS=Taenia asiatica OX=60517 GN=TASK_LOCUS753 PE=4 SV=1	TASK_LOCUS753	0.0762	1.44253e-05	Down	101.95	6.6	5	5	0.128951	0.159912	0.135987	2.03855	1.58266	1.95394
cellular process	A0A0R3VU03	Alpha-L-fucosidase OS=Taenia asiatica OX=60517 GN=TASK_LOCUS759 PE=3 SV=1	TASK_LOCUS759	0.5625	0.0161335	Down	56.715	22.5	8	8	0.905757	0.680567	0.573731	1.22019	1.17643	1.44333
cellular process	A0A0R3VU06	Glycerol-3-phosphate dehydrogenase OS=Taenia asiatica OX=60517 GN=TASK_LOCUS764 PE=3 SV=1	TASK_LOCUS764	7.4146	0.00184195	Up	82.29	29.5	15	15	1.14183	1.82158	1.62412		0.221024	0.191452
cellular process	A0A0R3VU18	Superoxide dismutase OS=Taenia asiatica OX=60517 GN=TASK_LOCUS777 PE=3 SV=1	TASK_LOCUS777	6.2684	0.000528361	Up	24.492	44.3	9	9	2.00216	1.60951	1.56285	0.371385	0.234556	0.219546
cellular process	A0A0R3VU25	COP9 signalosome complex subunit 6 OS=Taenia asiatica OX=60517 GN=TASK_LOCUS785 PE=3 SV=1	TASK_LOCUS785	1.6626	0.000340873	Up	39.119	13.1	3	3	1.2396	1.23954	1.26744	0.814974	0.701011	0.737438
cellular process	A0A0R3VU94	Ig-like domain-containing protein OS=Taenia asiatica OX=60517 GN=TASK_LOCUS872 PE=4 SV=1	TASK_LOCUS872	0.2965	7.27191e-05	Down	23.877	17.9	3	3	0.414055	0.511241	0.446788	1.43007	1.58046	1.61738
cellular process	A0A0R3VUE4	LRRCT domain-containing protein OS=Taenia asiatica OX=60517 GN=TASK_LOCUS937 PE=4 SV=1	TASK_LOCUS937	0.3563	5.69764e-05	Down	44.103	12	5	5	0.47296	0.536308	0.566995	1.4135	1.49457	1.51566
cellular process	A0A0R3VUJ3	U2 snRNP auxiliary factor large subunit OS=Taenia asiatica OX=60517 GN=TASK_LOCUS996 PE=3 SV=1	TASK_LOCUS996	1.6344	0.0256768	Up	56.458	33.3	10	10	1.55077	1.07035	1.10135	0.801314	0.821088	0.655127
cellular process	A0A0R3VUJ7	RAB4B protein OS=Taenia asiatica OX=60517 GN=TASK_LOCUS1000 PE=4 SV=2	TASK_LOCUS1000	4.1042	0.0356776	Up	22.201	48.8	7	7	2.30548	0.994801	1.00103	0.378596		0.320084
cellular process	A0A0R3VUJ9	Aminopeptidase OS=Taenia asiatica OX=60517 GN=TASK_LOCUS1003 PE=3 SV=2	TASK_LOCUS1003	4.4106	2.88389e-07	Up	114.1	27.1	20	20	1.66518	1.60912	1.61677	0.355991	0.373449	0.379488
cellular process	A0A0R3VUK1	Poly [ADP-ribose] polymerase OS=Taenia asiatica OX=60517 GN=TASK_LOCUS1005 PE=4 SV=1	TASK_LOCUS1005	2.1201	0.0410348	Up	29.843	12.8	2	2	1.01333	1.70052	1.09001	0.61748	0.578655
cellular process	A0A0R3VUP8	Syndecan binding protein syntenin(predicted) OS=Taenia asiatica OX=60517 GN=TASK_LOCUS1065 PE=4 SV=1	TASK_LOCUS1065	0.1638	2.29301e-05	Down	31.035	14.5	2	1	0.302191	0.273316	0.268896	1.90238	1.49358	1.75964
cellular process	A0A0R3VUQ2	Calcineurin B OS=Taenia asiatica OX=60517 GN=TASK_LOCUS1069 PE=3 SV=1	TASK_LOCUS1069	0.4346	0.000208286	Down	18.99	45	6	6	0.5696	0.684741	0.563328	1.40919	1.35472	1.41841
cellular process	A0A0R3VUR1	AAA domain-containing protein OS=Taenia asiatica OX=60517 GN=TASK_LOCUS1078 PE=3 SV=1	TASK_LOCUS1078	14.886	9.51211e-05	Up	49.056	51.3	15	15	1.52221	1.76552	2.33457	0.13976	0.139556	0.098375
cellular process	A0A0R3VUT3	Complement component 1 Q subcomponent binding(predicted) OS=Taenia asiatica OX=60517 GN=TASK_LOCUS1107 PE=3 SV=1	TASK_LOCUS1107	10.2649	1.94773e-05	Up	27.845	19.8	3	3	1.75443	1.7712	1.94174	0.150206	0.207997	0.174426
cellular process	A0A0R3VUU4	Metallophos domain-containing protein OS=Taenia asiatica OX=60517 GN=TASK_LOCUS1120 PE=4 SV=1	TASK_LOCUS1120	0.1631	0.0110242	Down	76.579	9.7	3	3	0.173924	0.274352	0.392985	2.62266	0.87629	1.65979
cellular process	A0A0R3VUV9	Rab(predicted) OS=Taenia asiatica OX=60517 GN=TASK_LOCUS1135 PE=4 SV=1	TASK_LOCUS1135	1.8133	0.000182351	Up	23.638	55.2	8	8	1.19078	1.31394	1.36258	0.694033	0.700838	0.737834
cellular process	A0A0R3VUY5	Heterolocus tagous nuclear ribonucleoprotein k(predicted) OS=Taenia asiatica OX=60517 GN=TASK_LOCUS1165 PE=4 SV=1	TASK_LOCUS1165	2.7894	0.00205804	Up	30.577	26.6	5	5	1.42702	1.35001	1.25848	0.423939	0.540556
cellular process	A0A0R3VV11	Amino acid transporter OS=Taenia asiatica OX=60517 GN=TASK_LOCUS1197 PE=3 SV=2	TASK_LOCUS1197	8.5686	4.08349e-06	Up	60.892	20.6	7	7	2.00754	1.64285	1.72255	0.209668	0.204386	0.213
cellular process	A0A0R3VV26	Mitochondrial import receptor subunit tom70(predicted) OS=Taenia asiatica OX=60517 GN=TASK_LOCUS1215 PE=4 SV=1	TASK_LOCUS1215	28.9672	1.20029e-06	Up	86.412	30.1	17	17	1.97123	1.88688	1.94168	0.058043	0.073501	0.068675
cellular process	A0A0R3VV34	Oncosphere protein tso22(predicted) OS=Taenia asiatica OX=60517 GN=TASK_LOCUS1224 PE=3 SV=1	TASK_LOCUS1224	1.6402	5.58756e-05	Up	34.147	61.6	20	19	1.18561	1.24896	1.29288	0.742215	0.759746	0.770591
cellular process	A0A0R3VV59	Protein phosphatase inhibitor 2(predicted) OS=Taenia asiatica OX=60517 GN=TASK_LOCUS1255 PE=3 SV=1	TASK_LOCUS1255	0.16	0.000275976	Down	20.024	43.4	5	5	0.212485	0.321981	0.293028	2.03787	1.56063	1.57401
cellular process	A0A0R3VV89	Vesicle-fusing ATPase OS=Taenia asiatica OX=60517 GN=TASK_LOCUS1290 PE=3 SV=1	TASK_LOCUS1290	2.6653	0.00121345	Up	50.983	31.7	11	11	1.35432	1.49503	1.51369	0.481722	0.47655	0.678689
cellular process	A0A0R3VVE4	Glutamate dehydrogenase OS=Taenia asiatica OX=60517 GN=TASK_LOCUS1354 PE=3 SV=1	TASK_LOCUS1354	81.7278	1.21789e-05	Up	57.791	50	25	24	1.96022	1.98151	1.98575	0.020302	0.032796	0.019429
cellular process	A0A0R3VVF3	Chloride intracellular channel protein 5(predicted) OS=Taenia asiatica OX=60517 GN=TASK_LOCUS1364 PE=4 SV=1	TASK_LOCUS1364	0.4891	2.80829e-06	Down	30.049	67.1	14	14	0.639668	0.666999	0.663944	1.36255	1.30786	1.35898
cellular process	A0A0R3VVF5	RRM domain-containing protein(predicted) OS=Taenia asiatica OX=60517 GN=TASK_LOCUS1366 PE=4 SV=1	TASK_LOCUS1366	1.9748	0.00848831	Up	56.821	14.9	4	4	1.21719	1.29442	1.22649		0.722346	0.539557
cellular process	A0A0R3VVG8	CS domain-containing protein OS=Taenia asiatica OX=60517 GN=TASK_LOCUS1382 PE=3 SV=1	TASK_LOCUS1382	0.5822	1.67291e-06	Down	49.699	20.5	8	8	0.728807	0.735225	0.743743	1.29195	1.25033	1.24994
cellular process	A0A0R3VVK3	Protein kinase domain-containing protein OS=Taenia asiatica OX=60517 GN=TASK_LOCUS1420 PE=4 SV=1	TASK_LOCUS1420	2.2107	0.0168931	Up	29.105	31	4	4	1.41957	1.43753	0.984421		0.566348	0.592133
cellular process	A0A0R3VVM6	LLGL domain-containing protein OS=Taenia asiatica OX=60517 GN=TASK_LOCUS1448 PE=4 SV=1	TASK_LOCUS1448	14.7251	0.000672263	Up	132.3	14.1	13	13	1.9415	1.96701	1.70994	0.193505	0.071731	0.11632
cellular process	A0A0R3VVP1	Prohibitin OS=Taenia asiatica OX=60517 GN=TASK_LOCUS1466 PE=3 SV=1	TASK_LOCUS1466	14.9896	8.20787e-06	Up	30.406	42.6	9	9	2.0078	1.89614	1.72081	0.142011	0.107263	0.12597
cellular process	A0A0R3VVP6	10 kDa heat shock protein, mitochondrial OS=Taenia asiatica OX=60517 GN=TASK_LOCUS1471 PE=3 SV=1	TASK_LOCUS1471	2.0362	0.000123318	Up	10.47	40.8	3	3	1.43989	1.35278	1.23115	0.644023	0.653523	0.678637
cellular process	A0A0R3VW38	Tropomyosin(predicted) OS=Taenia asiatica OX=60517 GN=TASK_LOCUS1633 PE=3 SV=1	TASK_LOCUS1633	0.6177	1.12957e-05	Down	37	55.9	23	23	0.759757	0.777336	0.753858	1.27452	1.21841	1.21612
cellular process	A0A0R3VW45	Ubiquitin carboxyl-terminal hydrolase OS=Taenia asiatica OX=60517 GN=TASK_LOCUS1640 PE=3 SV=1	TASK_LOCUS1640	0.6416	0.0267383	Down	59.215	28.1	11	11	0.744903	0.854314	0.745713	1.33388	1.37113	0.950065
cellular process	A0A0R3VW67	L-lactate dehydrogenase OS=Taenia asiatica OX=60517 GN=TASK_LOCUS1662 PE=3 SV=1	TASK_LOCUS1662	0.1528	4.57411e-07	Down	35.299	28.4	8	8	0.276147	0.251481	0.267656	1.78371	1.72501	1.69599
cellular process	A0A0R3VW68	IST1 homolog OS=Taenia asiatica OX=60517 GN=TASK_LOCUS1663 PE=3 SV=1	TASK_LOCUS1663	2.4424	0.00646278	Up	34.772	13.9	3	3	1.25243	1.48989	1.51472	0.599696	0.415095	0.728175
cellular process	A0A0R3VW69	Vacuolar protein sorting-associated protein 35 OS=Taenia asiatica OX=60517 GN=TASK_LOCUS1664 PE=3 SV=1	TASK_LOCUS1664	2.9642	0.000603025	Up	93.95	14.4	8	8	1.62342	1.63172	1.23132	0.533921	0.532793	0.446823
cellular process	A0A0R3VW70	Sm domain-containing protein OS=Taenia asiatica OX=60517 GN=TASK_LOCUS1665 PE=4 SV=1	TASK_LOCUS1665	1.5185	0.0118998	Up	84.674	5.3	3	3	1.16962	1.26256	1.18543	0.880619	0.849108	0.652666
cellular process	A0A0R3VW88	Actin-binding LIM protein 2(predicted) OS=Taenia asiatica OX=60517 GN=TASK_LOCUS1683 PE=4 SV=1	TASK_LOCUS1683	0.1406	0.000359768	Down	87.903	7.1	5	5	0.204936	0.256854	0.277841	1.93326	2.04709	1.28002
cellular process	A0A0R3VWC8	Robl_LC7 domain-containing protein OS=Taenia asiatica OX=60517 GN=TASK_LOCUS1723 PE=3 SV=1	TASK_LOCUS1723	1.867	0.0417793	Up	9.2057	40.2	2	2	1.56203	1.07252	1.04982	0.601468	0.714172
cellular process	A0A0R3VWD6	Tegumental protein(predicted) OS=Taenia asiatica OX=60517 GN=TASK_LOCUS1731 PE=4 SV=1	TASK_LOCUS1731	3.0202	0.000286456	Up	20.722	77.8	15	15	1.54878	1.26321	1.69554	0.515583	0.467277	0.509606
cellular process	A0A0R3VWE7	TCTP domain-containing protein OS=Taenia asiatica OX=60517 GN=TASK_LOCUS1742 PE=3 SV=1	TASK_LOCUS1742	0.3441	2.76531e-07	Down	20.078	47.1	9	9	0.504762	0.520407	0.510775	1.45403	1.52021	1.48981
cellular process	A0A0R3VWG1	Methionine--tRNA ligase, cytoplasmic OS=Taenia asiatica OX=60517 GN=TASK_LOCUS1756 PE=3 SV=1	TASK_LOCUS1756	6.9939	0.000244566	Up	141.07	11.8	12	12	2.13223	1.46964	1.64755	0.275718	0.19757	0.277287
cellular process	A0A0R3VWI0	RNA helicase OS=Taenia asiatica OX=60517 GN=TASK_LOCUS1775 PE=3 SV=1	TASK_LOCUS1775	2.1884	0.013375	Up	71.857	23.2	11	9	1.10413	1.52076	1.49328	0.756919	0.674137	0.450773
cellular process	A0A0R3VWJ0	Phosphoglycerate kinase OS=Taenia asiatica OX=60517 GN=TASK_LOCUS1785 PE=3 SV=1	TASK_LOCUS1785	0.5303	2.55653e-05	Down	44.13	77.1	30	30	0.661332	0.698959	0.718932	1.27704	1.34527	1.29847
cellular process	A0A0R3VWJ7	60S ribosomal protein L26(predicted) OS=Taenia asiatica OX=60517 GN=TASK_LOCUS1792 PE=3 SV=1	TASK_LOCUS1792	5.2928	0.000690119	Up	16.535	32.4	5	5	1.63332	1.64443	1.76878	0.403856	0.328677	0.22094
cellular process	A0A0R3VWJ8	Leuk-A4-hydro_C domain-containing protein OS=Taenia asiatica OX=60517 GN=TASK_LOCUS1793 PE=3 SV=1	TASK_LOCUS1793	0.5772	0.00232434	Down	73.711	40.3	17	17	0.741159	0.726479	0.728128	1.43161	1.28075	1.09188
cellular process	A0A0R3VWL9	PIPK domain-containing protein OS=Taenia asiatica OX=60517 GN=TASK_LOCUS1814 PE=4 SV=1	TASK_LOCUS1814	0.5251	0.031062	Down	49.702	21.4	6	6	0.60517	0.691613	0.906137	1.26082	1.53626
cellular process	A0A0R3VWM4	Actin protein 3B(predicted) OS=Taenia asiatica OX=60517 GN=TASK_LOCUS1819 PE=3 SV=1	TASK_LOCUS1819	3.4679	7.13395e-07	Up	45.409	45.8	11	10	1.56184	1.5572	1.53805	0.459547	0.455639	0.427725
cellular process	A0A0R3VWM5	Phosphoenolpyruvate carboxykinase (GTP) OS=Taenia asiatica OX=60517 GN=TASK_LOCUS1820 PE=3 SV=1	TASK_LOCUS1820	0.3287	7.1495e-08	Down	70.477	78.7	67	67	0.495185	0.503324	0.485756	1.50114	1.49349	1.5211
cellular process	A0A0R3VWM8	T-complex protein 1 subunit eta OS=Taenia asiatica OX=60517 GN=TASK_LOCUS1823 PE=3 SV=1	TASK_LOCUS1823	1.8029	3.46036e-05	Up	60.665	45.4	20	20	1.28863	1.2711	1.29965	0.7533	0.68567	0.701653
cellular process	A0A0R3VWN4	Pribosyltran_N domain-containing protein OS=Taenia asiatica OX=60517 GN=TASK_LOCUS1829 PE=3 SV=1	TASK_LOCUS1829	2.4894	0.00106826	Up	42.179	25.9	6	6	1.40656	1.52784	1.34612	0.627669	0.46246	0.629352
cellular process	A0A0R3VWR0	Nudix hydrolase domain-containing protein OS=Taenia asiatica OX=60517 GN=TASK_LOCUS1855 PE=4 SV=1	TASK_LOCUS1855	0.372	7.08318e-07	Down	69.918	11.5	4	4	0.544678	0.55207	0.530154	1.426	1.45134	1.49576
[truncated: 4,032 more rows]

## Sheet: Up Classification
GO Terms Level 1	GO Terms Level 2	Number of proteins	Related proteins
[truncated: 23 more rows]

## Sheet: Up list
Category	Protein accession	Protein description	Gene name	A/B Ratio	A/B P value	Regulated Type	MW [kDa]	Coverage [%]	Peptides	Unique peptides	A_1	A_2	A_3	B_1	B_2	B_3
[truncated: 3,732 more rows]

[truncated: 2 more sheets: Down Classification, Down list]
