# Supplementary material for: Regulation of piglet T-cell immune responses by thioredoxin peroxidase from Cysticercus cellulosae excretory-secretory antigens
Source: Front Microbiol. 2022 Nov 18;13:1019810. doi: 10.3389/fmicb.2022.1019810 (PMC9718028; doi:10.3389/fmicb.2022.1019810)
Supplement: Supplementary file 2 [file Data_Sheet_2.ZIP › 1. Screening and Validation of TPx Protein/3.(Biological function notes - marked yellow section)GO_enrichment.xlsx]

## Sheet: Up
GO Terms Level 1	GO Terms Description	GO Terms Level	GO Terms ID	Mapping	Background	All Mapping	All Background	Fold Enrichment	Fisher's exact test p value	-log10(p value)	Related proteins
Cellular Component	secretory granule	9	GO:0030141	53	160	346	1975	1.89	6.21865e-07	6.21	A0A0R3VSF5 A0A0R3VT96 A0A0R3VUJ7 A0A0R3VUV9 A0A0R3VW68 A0A0R3VWI0 A0A0R3VXR3 A0A0R3VYB3 A0A0R3W0Y2 A0A0R3W0Z5 A0A0R3W119 A0A0R3W128 A0A0R3W1M4 A0A0R3W1P2 A0A0R3W1P6 A0A0R3W233 A0A0R3W292 A0A0R3W296 A0A0R3W340 A0A0R3W369 A0A0R3W3D2 A0A0R3W3J5 A0A0R3W3N2 A0A0R3W3T9 A0A0R3W466 A0A0R3W560 A0A0R3W5E8 A0A0R3W5K5 A0A0R3W6S6 A0A0R3W6T5 A0A0R3W7B6 A0A0R3W7C8 A0A0R3W7Z8 A0A0R3W858 A0A0R3W8X7 A0A0R3W8Z6 A0A…
	proteasome accessory complex	7	GO:0022624	14	21	346	1975	3.81	7.19058e-07	6.14	A0A0R3VUR1 A0A0R3W0Y2 A0A0R3W1M5 A0A0R3W1M9 A0A0R3W1P2 A0A0R3W5E8 A0A0R3W5F4 A0A0R3W5K5 A0A0R3W7Z8 A0A0R3W858 A0A0R3W8T9 A0A0R3W8Z6 A0A0R3WE67 A0A0R3WFD3
	proteasome regulatory particle	8	GO:0005838	14	21	346	1975	3.81	7.19058e-07	6.14	A0A0R3VUR1 A0A0R3W0Y2 A0A0R3W1M5 A0A0R3W1M9 A0A0R3W1P2 A0A0R3W5E8 A0A0R3W5F4 A0A0R3W5K5 A0A0R3W7Z8 A0A0R3W858 A0A0R3W8T9 A0A0R3W8Z6 A0A0R3WE67 A0A0R3WFD3
	secretory vesicle	8	GO:0099503	60	199	346	1975	1.72	4.51362e-06	5.35	A0A0R3VSE2 A0A0R3VSF5 A0A0R3VSM0 A0A0R3VT96 A0A0R3VUJ7 A0A0R3VUV9 A0A0R3VVM6 A0A0R3VW68 A0A0R3VWI0 A0A0R3VXR3 A0A0R3VYB3 A0A0R3W0Y2 A0A0R3W0Z5 A0A0R3W119 A0A0R3W128 A0A0R3W1M4 A0A0R3W1P2 A0A0R3W1P6 A0A0R3W233 A0A0R3W292 A0A0R3W296 A0A0R3W340 A0A0R3W369 A0A0R3W3D2 A0A0R3W3J5 A0A0R3W3N2 A0A0R3W3T9 A0A0R3W466 A0A0R3W560 A0A0R3W5E8 A0A0R3W5K5 A0A0R3W6S6 A0A0R3W6T5 A0A0R3W7B6 A0A0R3W7C8 A0A0R3W7Z8 A0A…
	proteasome regulatory particle, base subcomplex	9	GO:0008540	9	11	346	1975	4.67	5.60894e-06	5.25	A0A0R3VUR1 A0A0R3W1M5 A0A0R3W1M9 A0A0R3W1P2 A0A0R3W5E8 A0A0R3W5F4 A0A0R3W7Z8 A0A0R3W858 A0A0R3W8T9
	cytosolic proteasome complex	7	GO:0031597	8	9	346	1975	5.07	6.32547e-06	5.2	A0A0R3VUR1 A0A0R3W1M5 A0A0R3W1M9 A0A0R3W1P2 A0A0R3W5E8 A0A0R3W5F4 A0A0R3W7Z8 A0A0R3W858
	apical plasma membrane	6	GO:0016324	26	64	346	1975	2.32	1.17404e-05	4.93	A0A0R3VWZ6 A0A0R3W0Z5 A0A0R3W2I6 A0A0R3W340 A0A0R3W367 A0A0R3W3T9 A0A0R3W4Y8 A0A0R3W7B6 A0A0R3W9A6 A0A0R3WCS9 A0A0R3WE47 A0A0R3WEH3 A0A0R3WEQ8 A0A158R6F9 A0A158R6L4 A0A158R6W7 A0A158R7D9 A0A158R8I4 A0A158R8V5 A0A158R922 A0A158R9A9 A0A158R9P4 A0A3P6NKC9 A0A3P6PMV6 A0A3P6PP46 A0A3P6Q051
	cytoplasmic side of membrane	5	GO:0098562	24	59	346	1975	2.32	2.77087e-05	4.56	A0A0R3VSF5 A0A0R3VTC0 A0A0R3VWD6 A0A0R3VWZ4 A0A0R3VXN8 A0A0R3W296 A0A0R3W3L5 A0A0R3W3U5 A0A0R3W466 A0A0R3W4Y5 A0A0R3W5Q4 A0A0R3W693 A0A0R3W6I1 A0A0R3W8I4 A0A0R3WAW5 A0A0R3WCF4 A0A0R3WE47 A0A0R3WFS6 A0A0R3WGH1 A0A158R6Q7 A0A158R6W7 A0A158R7D9 A0A158R922 A0A3P6Q1T1
Molecular Function	nucleoside-triphosphatase activity	7	GO:0017111	67	169	334	1825	2.17	8.37818e-12	11.08	A0A0R3VSE2 A0A0R3VSF5 A0A0R3VT65 A0A0R3VUJ7 A0A0R3VUR1 A0A0R3VUV9 A0A0R3VV89 A0A0R3VVW6 A0A0R3VWC8 A0A0R3VWI0 A0A0R3VXN8 A0A0R3VYB8 A0A0R3VYL5 A0A0R3W0Q2 A0A0R3W0Y2 A0A0R3W0Z5 A0A0R3W185 A0A0R3W1C1 A0A0R3W1M5 A0A0R3W1M9 A0A0R3W1P2 A0A0R3W1P6 A0A0R3W1Y3 A0A0R3W235 A0A0R3W252 A0A0R3W292 A0A0R3W2T2 A0A0R3W319 A0A0R3W367 A0A0R3W3N2 A0A0R3W3U5 A0A0R3W418 A0A0R3W466 A0A0R3W4Q4 A0A0R3W533 A0A0R3W5F4 A0A…
	hydrolase activity, acting on acid anhydrides	4	GO:0016817	69	184	334	1825	2.05	6.85851e-11	10.16	A0A0R3VSE2 A0A0R3VSF5 A0A0R3VT65 A0A0R3VUJ7 A0A0R3VUR1 A0A0R3VUV9 A0A0R3VV89 A0A0R3VVW6 A0A0R3VWC8 A0A0R3VWI0 A0A0R3VXN8 A0A0R3VYB8 A0A0R3VYL5 A0A0R3W0Q2 A0A0R3W0Y2 A0A0R3W0Z5 A0A0R3W185 A0A0R3W1C1 A0A0R3W1M5 A0A0R3W1M9 A0A0R3W1P2 A0A0R3W1P6 A0A0R3W1Y3 A0A0R3W235 A0A0R3W252 A0A0R3W292 A0A0R3W2T2 A0A0R3W319 A0A0R3W367 A0A0R3W3N2 A0A0R3W3U5 A0A0R3W418 A0A0R3W466 A0A0R3W4Q4 A0A0R3W533 A0A0R3W5F4 A0A…
	pyrophosphatase activity	6	GO:0016462	69	184	334	1825	2.05	6.85851e-11	10.16	A0A0R3VSE2 A0A0R3VSF5 A0A0R3VT65 A0A0R3VUJ7 A0A0R3VUR1 A0A0R3VUV9 A0A0R3VV89 A0A0R3VVW6 A0A0R3VWC8 A0A0R3VWI0 A0A0R3VXN8 A0A0R3VYB8 A0A0R3VYL5 A0A0R3W0Q2 A0A0R3W0Y2 A0A0R3W0Z5 A0A0R3W185 A0A0R3W1C1 A0A0R3W1M5 A0A0R3W1M9 A0A0R3W1P2 A0A0R3W1P6 A0A0R3W1Y3 A0A0R3W235 A0A0R3W252 A0A0R3W292 A0A0R3W2T2 A0A0R3W319 A0A0R3W367 A0A0R3W3N2 A0A0R3W3U5 A0A0R3W418 A0A0R3W466 A0A0R3W4Q4 A0A0R3W533 A0A0R3W5F4 A0A…
	GTPase activity	8	GO:0003924	29	61	334	1825	2.6	1.00053e-07	7	A0A0R3VSE2 A0A0R3VSF5 A0A0R3VUJ7 A0A0R3VUV9 A0A0R3VWI0 A0A0R3VXN8 A0A0R3VYL5 A0A0R3W0Q2 A0A0R3W0Z5 A0A0R3W235 A0A0R3W252 A0A0R3W292 A0A0R3W2T2 A0A0R3W3N2 A0A0R3W3U5 A0A0R3W418 A0A0R3W466 A0A0R3W533 A0A0R3W5Q4 A0A0R3WB83 A0A0R3WCF4 A0A0R3WD12 A0A0R3WEQ8 A0A158R7J7 A0A158R7K5 A0A158R820 A0A158R830 A0A158R941 A0A3P6PKY3
	ribonucleoside binding	5	GO:0032549	28	64	334	1825	2.39	1.44865e-06	5.84	A0A0R3VSE2 A0A0R3VSF5 A0A0R3VUJ7 A0A0R3VUV9 A0A0R3VXN8 A0A0R3VYL5 A0A0R3W0Q2 A0A0R3W0X1 A0A0R3W0Z5 A0A0R3W235 A0A0R3W292 A0A0R3W340 A0A0R3W3N2 A0A0R3W3U5 A0A0R3W418 A0A0R3W466 A0A0R3W4Q8 A0A0R3W533 A0A0R3W7B6 A0A0R3WAG1 A0A0R3WD12 A0A0R3WEQ8 A0A158R6Y5 A0A158R774 A0A158R7J7 A0A158R820 A0A158R830 A0A3P6PKY3
	purine ribonucleoside binding	6	GO:0032550	28	64	334	1825	2.39	1.44865e-06	5.84	A0A0R3VSE2 A0A0R3VSF5 A0A0R3VUJ7 A0A0R3VUV9 A0A0R3VXN8 A0A0R3VYL5 A0A0R3W0Q2 A0A0R3W0X1 A0A0R3W0Z5 A0A0R3W235 A0A0R3W292 A0A0R3W340 A0A0R3W3N2 A0A0R3W3U5 A0A0R3W418 A0A0R3W466 A0A0R3W4Q8 A0A0R3W533 A0A0R3W7B6 A0A0R3WAG1 A0A0R3WD12 A0A0R3WEQ8 A0A158R6Y5 A0A158R774 A0A158R7J7 A0A158R820 A0A158R830 A0A3P6PKY3
	TBP-class protein binding	6	GO:0017025	10	12	334	1825	4.55	1.74711e-06	5.76	A0A0R3VUR1 A0A0R3VVF5 A0A0R3W1M5 A0A0R3W1M9 A0A0R3W1P2 A0A0R3W3T2 A0A0R3W5F4 A0A0R3W6T5 A0A0R3W858 A0A0R3W9H0
	ATPase activity	8	GO:0016887	37	99	334	1825	2.04	3.46058e-06	5.46	A0A0R3VUR1 A0A0R3VV89 A0A0R3VVW6 A0A0R3VWC8 A0A0R3VWI0 A0A0R3VYB8 A0A0R3W0Y2 A0A0R3W185 A0A0R3W1C1 A0A0R3W1M5 A0A0R3W1M9 A0A0R3W1P2 A0A0R3W1P6 A0A0R3W1Y3 A0A0R3W319 A0A0R3W367 A0A0R3W4Q4 A0A0R3W5F4 A0A0R3W6K2 A0A0R3W858 A0A0R3W9H0 A0A0R3W9M8 A0A0R3WA35 A0A0R3WBU0 A0A0R3WD72 A0A0R3WEH3 A0A158R6Q7 A0A158R6W7 A0A158R7A1 A0A158R7D9 A0A158R7I9 A0A158R8I4 A0A158R943 A0A158R9I4 A0A158R9S5 A0A158RAE3 A0A…
Biological Process	neutrophil activation	7	GO:0042119	41	118	347	1970	1.97	4.24656e-06	5.37	A0A0R3VSF5 A0A0R3VUJ7 A0A0R3VW68 A0A0R3VWI0 A0A0R3VXR3 A0A0R3VYB3 A0A0R3W0Y2 A0A0R3W0Z5 A0A0R3W119 A0A0R3W1P2 A0A0R3W233 A0A0R3W292 A0A0R3W296 A0A0R3W369 A0A0R3W3D2 A0A0R3W3J5 A0A0R3W3N2 A0A0R3W3T9 A0A0R3W466 A0A0R3W560 A0A0R3W5E8 A0A0R3W5K5 A0A0R3W6T5 A0A0R3W7C8 A0A0R3W7Z8 A0A0R3W858 A0A0R3W8X7 A0A0R3W8Z6 A0A0R3W9A6 A0A0R3W9U5 A0A0R3WBR9 A0A0R3WCQ1 A0A0R3WCS9 A0A0R3WE67 A0A0R3WEQ8 A0A0R3WG88 A0A…
	neutrophil mediated immunity	6	GO:0002446	41	119	347	1970	1.96	4.86062e-06	5.31	A0A0R3VSF5 A0A0R3VUJ7 A0A0R3VW68 A0A0R3VWI0 A0A0R3VXR3 A0A0R3VYB3 A0A0R3W0Y2 A0A0R3W0Z5 A0A0R3W119 A0A0R3W1P2 A0A0R3W233 A0A0R3W292 A0A0R3W296 A0A0R3W369 A0A0R3W3D2 A0A0R3W3J5 A0A0R3W3N2 A0A0R3W3T9 A0A0R3W466 A0A0R3W560 A0A0R3W5E8 A0A0R3W5K5 A0A0R3W6T5 A0A0R3W7C8 A0A0R3W7Z8 A0A0R3W858 A0A0R3W8X7 A0A0R3W8Z6 A0A0R3W9A6 A0A0R3W9U5 A0A0R3WBR9 A0A0R3WCQ1 A0A0R3WCS9 A0A0R3WE67 A0A0R3WEQ8 A0A0R3WG88 A0A…
	granulocyte activation	6	GO:0036230	41	119	347	1970	1.96	4.86062e-06	5.31	A0A0R3VSF5 A0A0R3VUJ7 A0A0R3VW68 A0A0R3VWI0 A0A0R3VXR3 A0A0R3VYB3 A0A0R3W0Y2 A0A0R3W0Z5 A0A0R3W119 A0A0R3W1P2 A0A0R3W233 A0A0R3W292 A0A0R3W296 A0A0R3W369 A0A0R3W3D2 A0A0R3W3J5 A0A0R3W3N2 A0A0R3W3T9 A0A0R3W466 A0A0R3W560 A0A0R3W5E8 A0A0R3W5K5 A0A0R3W6T5 A0A0R3W7C8 A0A0R3W7Z8 A0A0R3W858 A0A0R3W8X7 A0A0R3W8Z6 A0A0R3W9A6 A0A0R3W9U5 A0A0R3WBR9 A0A0R3WCQ1 A0A0R3WCS9 A0A0R3WE67 A0A0R3WEQ8 A0A0R3WG88 A0A…
	cellular ion homeostasis	7	GO:0006873	31	92	347	1970	1.91	0.000121032	3.92	A0A0R3VV34 A0A0R3VXR3 A0A0R3VYB8 A0A0R3W0Q2 A0A0R3W0Z5 A0A0R3W1V2 A0A0R3W340 A0A0R3W369 A0A0R3W5Q4 A0A0R3W6K2 A0A0R3W6T5 A0A0R3W7B6 A0A0R3W8Q0 A0A0R3WCF8 A0A0R3WD72 A0A0R3WEH3 A0A158R6G7 A0A158R6Q7 A0A158R6V7 A0A158R6W7 A0A158R7D9 A0A158R7J7 A0A158R8G9 A0A158R8I4 A0A158R9I4 A0A158RAA1 A0A3P6PKY3 A0A3P6Q051 A0A3P6Q1T1 A0A3P6Q6H1 A0A3P6QZA2
	inorganic ion homeostasis	7	GO:0098771	34	104	347	1970	1.86	0.000160749	3.79	A0A0R3VU18 A0A0R3VV34 A0A0R3VXR3 A0A0R3VYB8 A0A0R3W0Q2 A0A0R3W0Z5 A0A0R3W185 A0A0R3W1V2 A0A0R3W340 A0A0R3W369 A0A0R3W5Q4 A0A0R3W6K2 A0A0R3W6T5 A0A0R3W7B6 A0A0R3W8Q0 A0A0R3WCF8 A0A0R3WD72 A0A0R3WEH3 A0A158R6G7 A0A158R6Q7 A0A158R6V7 A0A158R6W7 A0A158R7D9 A0A158R7E7 A0A158R7J7 A0A158R8G9 A0A158R8I4 A0A158R9I4 A0A158RAA1 A0A3P6PKY3 A0A3P6Q051 A0A3P6Q1T1 A0A3P6Q6H1 A0A3P6QZA2
	cation homeostasis	7	GO:0055080	34	104	347	1970	1.86	0.000160749	3.79	A0A0R3VU18 A0A0R3VV34 A0A0R3VXR3 A0A0R3VYB8 A0A0R3W0Q2 A0A0R3W0Z5 A0A0R3W185 A0A0R3W1V2 A0A0R3W340 A0A0R3W369 A0A0R3W5Q4 A0A0R3W6K2 A0A0R3W6T5 A0A0R3W7B6 A0A0R3W8Q0 A0A0R3WCF8 A0A0R3WD72 A0A0R3WEH3 A0A158R6G7 A0A158R6Q7 A0A158R6V7 A0A158R6W7 A0A158R7D9 A0A158R7E7 A0A158R7J7 A0A158R8G9 A0A158R8I4 A0A158R9I4 A0A158RAA1 A0A3P6PKY3 A0A3P6Q051 A0A3P6Q1T1 A0A3P6Q6H1 A0A3P6QZA2
	regulation of vesicle-mediated transport	6	GO:0060627	46	157	347	1970	1.66	0.000173848	3.76	A0A0R3VSE2 A0A0R3VSM0 A0A0R3VTC0 A0A0R3VTP6 A0A0R3VUJ7 A0A0R3VUV9 A0A0R3VUY5 A0A0R3VVM6 A0A0R3VWZ4 A0A0R3W0Q2 A0A0R3W0Z5 A0A0R3W1M0 A0A0R3W1M4 A0A0R3W235 A0A0R3W292 A0A0R3W3N2 A0A0R3W3P3 A0A0R3W3T9 A0A0R3W533 A0A0R3W5J0 A0A0R3W7K5 A0A0R3W823 A0A0R3W9A6 A0A0R3W9U5 A0A0R3WCS9 A0A0R3WD16 A0A0R3WE47 A0A0R3WED7 A0A0R3WEG9 A0A0R3WEQ8 A0A0R3WEW5 A0A158R6Q7 A0A158R6W7 A0A158R7D9 A0A158R820 A0A158R8E9 A0A…
	regulation of secretion	6	GO:0051046	40	130	347	1970	1.75	0.000178873	3.75	A0A0R3VSE2 A0A0R3VTC0 A0A0R3VTP6 A0A0R3VVM6 A0A0R3VW69 A0A0R3VXB9 A0A0R3VXN8 A0A0R3W0Q2 A0A0R3W1M0 A0A0R3W1M4 A0A0R3W1P6 A0A0R3W211 A0A0R3W235 A0A0R3W292 A0A0R3W2I6 A0A0R3W3P3 A0A0R3W5J0 A0A0R3W693 A0A0R3W936 A0A0R3W9A6 A0A0R3WAP4 A0A0R3WBU0 A0A0R3WC84 A0A0R3WCF4 A0A0R3WCS9 A0A0R3WD16 A0A0R3WEG9 A0A0R3WEQ8 A0A0R3WEW5 A0A158R6G7 A0A158R6Q7 A0A158R7J7 A0A158R820 A0A158R8G9 A0A158R943 A0A158R9P4 A0A…
	cellular chemical homeostasis	6	GO:0055082	36	116	347	1970	1.76	0.000237562	3.62	A0A0R3VUV9 A0A0R3VUY5 A0A0R3VV34 A0A0R3VXR3 A0A0R3VYB8 A0A0R3W0Q2 A0A0R3W0Z5 A0A0R3W1V2 A0A0R3W292 A0A0R3W340 A0A0R3W369 A0A0R3W5Q4 A0A0R3W6K2 A0A0R3W6T5 A0A0R3W7B6 A0A0R3W8Q0 A0A0R3WCF8 A0A0R3WD72 A0A0R3WED7 A0A0R3WEH3 A0A158R6G7 A0A158R6Q7 A0A158R6V7 A0A158R6W7 A0A158R7D9 A0A158R7J7 A0A158R8G9 A0A158R8I4 A0A158R9I4 A0A158RAA1 A0A3P6PKY3 A0A3P6PP46 A0A3P6Q051 A0A3P6Q1T1 A0A3P6Q6H1 A0A3P6QZA2
	exocytosis	7	GO:0006887	52	186	347	1970	1.59	0.000240068	3.62	A0A0R3VSE2 A0A0R3VSF5 A0A0R3VUJ7 A0A0R3VUV9 A0A0R3VVM6 A0A0R3VW68 A0A0R3VWI0 A0A0R3VXR3 A0A0R3VYB3 A0A0R3W0Y2 A0A0R3W0Z5 A0A0R3W119 A0A0R3W1P2 A0A0R3W1V2 A0A0R3W233 A0A0R3W292 A0A0R3W296 A0A0R3W369 A0A0R3W3D2 A0A0R3W3J5 A0A0R3W3N2 A0A0R3W3T9 A0A0R3W466 A0A0R3W560 A0A0R3W5E8 A0A0R3W5K5 A0A0R3W6T5 A0A0R3W7C8 A0A0R3W7Z8 A0A0R3W858 A0A0R3W8X7 A0A0R3W8Z6 A0A0R3W9A6 A0A0R3W9U5 A0A0R3WBR9 A0A0R3WCQ1 A0A…
	ion homeostasis	6	GO:0050801	37	119	347	1970	1.77	0.000256492	3.59	A0A0R3VU18 A0A0R3VV34 A0A0R3VXR3 A0A0R3VYB8 A0A0R3W0Q2 A0A0R3W0Z5 A0A0R3W185 A0A0R3W1V2 A0A0R3W2I6 A0A0R3W340 A0A0R3W369 A0A0R3W5Q4 A0A0R3W6K2 A0A0R3W6T5 A0A0R3W7B6 A0A0R3W8Q0 A0A0R3WCF8 A0A0R3WD72 A0A0R3WED7 A0A0R3WEH3 A0A158R6G7 A0A158R6Q7 A0A158R6V7 A0A158R6W7 A0A158R7D9 A0A158R7E7 A0A158R7J7 A0A158R8G9 A0A158R8I4 A0A158R9I4 A0A158RAA1 A0A3P6PKY3 A0A3P6PP46 A0A3P6Q051 A0A3P6Q1T1 A0A3P6Q6H1 A0A…
	regulation of blood pressure	6	GO:0008217	9	15	347	1970	3.41	0.000273659	3.56	A0A0R3VSF5 A0A0R3VU18 A0A0R3W2I6 A0A0R3W2J8 A0A0R3W693 A0A0R3WEH3 A0A158R6K9 A0A158R8G9 A0A158R9I4
	regulation of synaptic vesicle transport	6	GO:1902803	9	15	347	1970	3.41	0.000273659	3.56	A0A0R3VSE2 A0A0R3W292 A0A0R3W5J0 A0A0R3W9A6 A0A0R3WCS9 A0A0R3WEG9 A0A158R6Q7 A0A158R820 A0A3P6Q1T1
	positive regulation of secretion	7	GO:0051047	28	82	347	1970	1.94	0.000275711	3.56	A0A0R3VSE2 A0A0R3VTC0 A0A0R3VW69 A0A0R3VXB9 A0A0R3VXN8 A0A0R3W0Q2 A0A0R3W1M0 A0A0R3W1M4 A0A0R3W1P6 A0A0R3W211 A0A0R3W3P3 A0A0R3W693 A0A0R3W936 A0A0R3W9A6 A0A0R3WAP4 A0A0R3WBU0 A0A0R3WCS9 A0A0R3WD16 A0A0R3WEQ8 A0A0R3WEW5 A0A158R6G7 A0A158R7J7 A0A158R820 A0A158R8G9 A0A158R9P4 A0A158RAE3 A0A3P6PKV8 A0A3P6PP46

## Sheet: Up GO2Protein
GO Terms Level 1	GO Terms ID	GO Terms Level	GO Terms Description	Fold Enrichment	Fisher's exact test p value	Protein accession	Protein description	Gene name	A/B Ratio	A/B P value	Regulated Type	MW [kDa]	Coverage [%]	Peptides	Unique peptides	A_1	A_2	A_3	B_1	B_2	B_3
Biological Process	GO:0050804	7	modulation of chemical synaptic transmission	1.53	0.0224211	A0A158R6K9	Splicing factor 45(predicted) OS=Taenia asiatica OX=60517 GN=TASK_LOCUS424 PE=4 SV=1	TASK_LOCUS424	2.0179	0.0297096	Up	164.06	20.2	19	19	0.956897	1.55868	1.49627	0.508906	0.833135	0.646111
Biological Process	GO:1901564	4	organonitrogen compound metabolic process	1.09	0.0861326	A0A0R3W2I6	Non-specific serine/threonine protein kinase OS=Taenia asiatica OX=60517 GN=TASK_LOCUS4037 PE=4 SV=1	TASK_LOCUS4037	5.836	4.1715e-05	Up	61.184	26	9	9	1.713	1.75846	1.65084	0.316821	0.318155	0.242725
Biological Process	GO:1901564	4	organonitrogen compound metabolic process	1.09	0.0861326	A0A0R3W2J1	ADK_lid domain-containing protein OS=Taenia asiatica OX=60517 GN=TASK_LOCUS4042 PE=3 SV=1	TASK_LOCUS4042	3.0586	0.00149749	Up	28.065	40.7	11	11	1.38753	1.54134	1.5928	0.595403	0.513021	0.369912
Biological Process	GO:1901564	4	organonitrogen compound metabolic process	1.09	0.0861326	A0A0R3W2J6	Succinate dehydrogenase [ubiquinone] flavoprotein subunit, mitochondrial OS=Taenia asiatica OX=60517 GN=TASK_LOCUS4049 PE=3 SV=2	TASK_LOCUS4049	22.0286	2.10835e-07	Up	70.647	57.5	31	31	1.86308	1.93307	1.9433	0.090903	0.089604	0.080039
Biological Process	GO:1901564	4	organonitrogen compound metabolic process	1.09	0.0861326	A0A0R3W2J8	Dimethylargininase OS=Taenia asiatica OX=60517 GN=TASK_LOCUS4054 PE=3 SV=1	TASK_LOCUS4054	2.522	1.93265e-05	Up	30.377	37.7	7	7	1.35392	1.48574	1.45674	0.53782	0.58816	0.577616
Biological Process	GO:1901564	4	organonitrogen compound metabolic process	1.09	0.0861326	A0A0R3W2K5	Protein-synthesizing GTPase OS=Taenia asiatica OX=60517 GN=TASK_LOCUS4065 PE=4 SV=1	TASK_LOCUS4065	7.4644	0.000129285	Up	49.975	41.8	11	11	1.392	2.21891	1.68024	0.229269	0.234793	0.244791
Biological Process	GO:1901564	4	organonitrogen compound metabolic process	1.09	0.0861326	A0A0R3W2W3	60S acidic ribosomal protein P0 OS=Taenia asiatica OX=60517 GN=TASK_LOCUS4203 PE=3 SV=1	TASK_LOCUS4203	7.9667	0.000693776	Up	35.687	34.7	9	9	1.74749	1.32974	1.53667	0.167537		0.218562
Biological Process	GO:1901564	4	organonitrogen compound metabolic process	1.09	0.0861326	A0A0R3W369	Vesicle associated membrane protein vamp(predicted) OS=Taenia asiatica OX=60517 GN=TASK_LOCUS4339 PE=4 SV=1	TASK_LOCUS4339	3.3333	0.0185125	Up	38.145	49	9	8	1.24455	2.09264	1.27819	0.552344	0.2483	0.583978
Biological Process	GO:1901564	4	organonitrogen compound metabolic process	1.09	0.0861326	A0A0R3W382	Eukaryotic translation initiation factor 3 subunit L OS=Taenia asiatica OX=60517 GN=TASK_LOCUS4356 PE=3 SV=1	TASK_LOCUS4356	4.1588	0.00929884	Up	60.711	15.6	6	6	0.983281	1.94619	1.90746	0.509006	0.255539	0.398526
Biological Process	GO:1901564	4	organonitrogen compound metabolic process	1.09	0.0861326	A0A0R3W3C6	Cytochrome c oxidase subunit 5B(predicted) OS=Taenia asiatica OX=60517 GN=TASK_LOCUS4413 PE=3 SV=1	TASK_LOCUS4413	12.5826	4.31541e-05	Up	25.969	45.5	9	9	2.0578	1.97118	1.52928	0.166553	0.153401	0.121788
Biological Process	GO:1901564	4	organonitrogen compound metabolic process	1.09	0.0861326	A0A0R3W3J5	UBX domain-containing protein OS=Taenia asiatica OX=60517 GN=TASK_LOCUS4493 PE=4 SV=2	TASK_LOCUS4493	1.6866	0.0126481	Up	55.259	32	8	7	1.0802	1.37912	1.30735	0.881003	0.72288	0.629444
Biological Process	GO:1901564	4	organonitrogen compound metabolic process	1.09	0.0861326	A0A0R3W3L5	Methyltransf_25 domain-containing protein OS=Taenia asiatica OX=60517 GN=TASK_LOCUS4521 PE=4 SV=1	TASK_LOCUS4521	2.1582	0.000957325	Up	40.092	48.4	12	12	1.50882	1.30831	1.28308	0.688067	0.665968	0.54576
Biological Process	GO:1901564	4	organonitrogen compound metabolic process	1.09	0.0861326	A0A0R3W3P3	AMP-binding domain-containing protein OS=Taenia asiatica OX=60517 GN=TASK_LOCUS4563 PE=4 SV=2	TASK_LOCUS4563	94.7763	3.78481e-05	Up	89.164	42.4	31	30	1.95894	2.05709	1.92132	0.031074	0.014583	0.016989
Biological Process	GO:1901564	4	organonitrogen compound metabolic process	1.09	0.0861326	A0A0R3W3S2	Tr-type G domain-containing protein OS=Taenia asiatica OX=60517 GN=TASK_LOCUS4597 PE=3 SV=1	TASK_LOCUS4597	1.6459	0.000106462	Up	94.248	49.2	26	26	1.27068	1.23537	1.22628	0.730406	0.734224	0.803044
Biological Process	GO:1901564	4	organonitrogen compound metabolic process	1.09	0.0861326	A0A0R3W3T9	AP-2 complex subunit alpha OS=Taenia asiatica OX=60517 GN=TASK_LOCUS4619 PE=3 SV=2	TASK_LOCUS4619	2.3398	0.00206659	Up	106.36	30.1	20	20	1.20097	1.70463	1.29788	0.628005	0.630368	0.53815
Biological Process	GO:1901564	4	organonitrogen compound metabolic process	1.09	0.0861326	A0A0R3W418	Tr-type G domain-containing protein OS=Taenia asiatica OX=60517 GN=TASK_LOCUS4723 PE=3 SV=1	TASK_LOCUS4723	3.0395	0.00357915	Up	59.509	29.4	11	11	1.55492	1.53543	1.42432	0.513591	0.633478	0.338264
Biological Process	GO:1901564	4	organonitrogen compound metabolic process	1.09	0.0861326	A0A0R3W292	Ras protein Rap 1b(predicted) OS=Taenia asiatica OX=60517 GN=TASK_LOCUS3914 PE=3 SV=1	TASK_LOCUS3914	13.6479	2.48539e-05	Up	26.935	32.9	6	5	1.52753	1.6183	1.62132	0.108171	0.124692
Biological Process	GO:1901564	4	organonitrogen compound metabolic process	1.09	0.0861326	A0A0R3W420	Lysine--tRNA ligase OS=Taenia asiatica OX=60517 GN=TASK_LOCUS4725 PE=3 SV=1	TASK_LOCUS4725	2.6492	0.00554182	Up	66.937	25.3	9	9	1.49229	1.63924	1.22429	0.400114	0.54647	0.697597
Biological Process	GO:1901564	4	organonitrogen compound metabolic process	1.09	0.0861326	A0A0R3W252	116 kDa U5 small nuclear ribonucleoprotein component OS=Taenia asiatica OX=60517 GN=TASK_LOCUS3860 PE=3 SV=1	TASK_LOCUS3860	9.6424	0.00867977	Up	110.42	36.6	22	22	0.683876	1.78229	2.97006	0.219455	0.160794	0.183531
Biological Process	GO:1901564	4	organonitrogen compound metabolic process	1.09	0.0861326	A0A0R3W216	Serine/threonine protein phosphatase 2A regulatory subunit OS=Taenia asiatica OX=60517 GN=TASK_LOCUS3817 PE=3 SV=1	TASK_LOCUS3817	1.5574	0.000579798	Up	58.835	28.7	11	10	1.20327	1.17756	1.27304	0.759324	0.744549	0.842253
Biological Process	GO:1901564	4	organonitrogen compound metabolic process	1.09	0.0861326	A0A0R3W119	Major vault protein OS=Taenia asiatica OX=60517 GN=TASK_LOCUS3403 PE=4 SV=1	TASK_LOCUS3403	4.6748	1.94969e-06	Up	100.05	52.4	47	47	1.6005	1.74674	1.59545	0.360779	0.337244	0.359282
Biological Process	GO:1901564	4	organonitrogen compound metabolic process	1.09	0.0861326	A0A0R3W185	Sodium/potassium-transporting ATPase beta nervous system antigen 1 OS=Taenia asiatica OX=60517 GN=TASK_LOCUS3479 PE=3 SV=1	TASK_LOCUS3479	111.135	1.06212e-07	Up	31.127	40.4	10	10	2.10508	1.96486	1.87655	0.019338	0.01742	0.016749
Biological Process	GO:1901564	4	organonitrogen compound metabolic process	1.09	0.0861326	A0A0R3W1A1	Citrate synthase OS=Taenia asiatica OX=60517 GN=TASK_LOCUS3498 PE=3 SV=1	TASK_LOCUS3498	4.813	1.23017e-07	Up	52.302	47.5	16	16	1.61364	1.69151	1.66268	0.349721	0.347021	0.335433
Biological Process	GO:1901564	4	organonitrogen compound metabolic process	1.09	0.0861326	A0A0R3W1B9	Glycylpeptide N-tetradecanoyltransferase OS=Taenia asiatica OX=60517 GN=TASK_LOCUS3519 PE=3 SV=1	TASK_LOCUS3519	2.3113	0.000909511	Up	52.62	32.8	8	8	1.1964	1.44333	1.54832	0.612736	0.655862	0.543352
Biological Process	GO:1901564	4	organonitrogen compound metabolic process	1.09	0.0861326	A0A0R3W1C1	ATP synthase subunit alpha OS=Taenia asiatica OX=60517 GN=TASK_LOCUS3522 PE=3 SV=1	TASK_LOCUS3522	24.3489	1.68041e-05	Up	59.507	51.1	21	21	2.02578	1.83963	1.89789	0.100107	0.066454	0.070136
Biological Process	GO:1901564	4	organonitrogen compound metabolic process	1.09	0.0861326	A0A0R3W1M0	Vacuolar-sorting protein SNF8 OS=Taenia asiatica OX=60517 GN=TASK_LOCUS3643 PE=3 SV=1	TASK_LOCUS3643	3.3821	0.000944096	Up	28.181	34.4	6	6	1.52332	1.55732	1.55015	0.431958	0.356792	0.580462
Biological Process	GO:1901564	4	organonitrogen compound metabolic process	1.09	0.0861326	A0A0R3W1M4	MHD domain-containing protein OS=Taenia asiatica OX=60517 GN=TASK_LOCUS3647 PE=3 SV=1	TASK_LOCUS3647	20.1747	8.60855e-05	Up	49.946	44.6	11	11	1.42846	2.61708	1.67109	0.092024	0.090984	0.100349
Biological Process	GO:1901564	4	organonitrogen compound metabolic process	1.09	0.0861326	A0A0R3W1M5	AAA domain-containing protein OS=Taenia asiatica OX=60517 GN=TASK_LOCUS3648 PE=3 SV=1	TASK_LOCUS3648	4.4942	0.000122715	Up	44.317	41.2	11	11	1.54395	1.84288	1.52111	0.380455	0.403121	0.30848
Biological Process	GO:1901564	4	organonitrogen compound metabolic process	1.09	0.0861326	A0A0R3W1M9	AAA domain-containing protein OS=Taenia asiatica OX=60517 GN=TASK_LOCUS3653 PE=3 SV=1	TASK_LOCUS3653	50.8233	1.41578e-05	Up	48.401	44	13	13	1.67982	1.81062	2.39378	0.039728	0.030955	0.045095
Biological Process	GO:1901564	4	organonitrogen compound metabolic process	1.09	0.0861326	A0A0R3W1P2	AAA domain-containing protein OS=Taenia asiatica OX=60517 GN=TASK_LOCUS3668 PE=3 SV=1	TASK_LOCUS3668	19.9619	0.00153365	Up	47.959	40.8	11	11	1.514	1.27179	2.92797	0.048809	0.12112	0.116305
Biological Process	GO:1901564	4	organonitrogen compound metabolic process	1.09	0.0861326	A0A0R3W1P6	Heat shock protein 60(predicted) OS=Taenia asiatica OX=60517 GN=TASK_LOCUS3672 PE=3 SV=1	TASK_LOCUS3672	3.7784	0.00230671	Up	60.596	67.8	35	34	1.8044	1.71094	1.22901	0.428131	0.308392	0.519124
Biological Process	GO:1901564	4	organonitrogen compound metabolic process	1.09	0.0861326	A0A0R3W1V2	Calcium binding protein p22(predicted) OS=Taenia asiatica OX=60517 GN=TASK_LOCUS3741 PE=4 SV=1	TASK_LOCUS3741	5.7896	1.81243e-05	Up	21.296	35.3	6	6	1.65582	1.68701	1.77346	0.286284	0.262811	0.334612
Biological Process	GO:1901564	4	organonitrogen compound metabolic process	1.09	0.0861326	A0A0R3W1Y3	Coproporphyrinogen oxidase OS=Taenia asiatica OX=60517 GN=TASK_LOCUS3778 PE=3 SV=1	TASK_LOCUS3778	10.9721	0.000571136	Up	33.375	17	4	4	1.79707	1.82625	1.87551	0.127406	0.117789	0.255972
Biological Process	GO:1901564	4	organonitrogen compound metabolic process	1.09	0.0861326	A0A0R3W1Z9	WD_REPEATS_REGION domain-containing protein OS=Taenia asiatica OX=60517 GN=TASK_LOCUS3799 PE=4 SV=1	TASK_LOCUS3799	2.3086	0.035023	Up	38.754	39.6	8	8	1.75033	1.05761	1.07171	0.519037	0.601313
Biological Process	GO:1901564	4	organonitrogen compound metabolic process	1.09	0.0861326	A0A0R3W211	Glyceraldehyde-3-phosphate dehydrogenase OS=Taenia asiatica OX=60517 GN=TASK_LOCUS3812 PE=3 SV=1	TASK_LOCUS3812	1.9251	0.0107447	Up	36.261	59.8	19	19	1.37875	1.30969	1.26037	0.898323	0.576723	0.57615
Biological Process	GO:1901564	4	organonitrogen compound metabolic process	1.09	0.0861326	A0A0R3W235	Ral protein(predicted) OS=Taenia asiatica OX=60517 GN=TASK_LOCUS3840 PE=4 SV=1	TASK_LOCUS3840	1.8651	0.000172294	Up	23.025	43.5	8	8	1.30758	1.28999	1.30823	0.652328	0.680789	0.761085
Biological Process	GO:1901564	4	organonitrogen compound metabolic process	1.09	0.0861326	A0A0R3W466	Elongation factor 1-alpha OS=Taenia asiatica OX=60517 GN=TASK_LOCUS4787 PE=3 SV=1	TASK_LOCUS4787	2.2121	2.00355e-05	Up	48.838	62.5	23	22	1.35152	1.39074	1.38982	0.661796	0.614015	0.592114
Biological Process	GO:1901564	4	organonitrogen compound metabolic process	1.09	0.0861326	A0A0R3W471	CULLIN_2 domain-containing protein OS=Taenia asiatica OX=60517 GN=TASK_LOCUS4794 PE=3 SV=1	TASK_LOCUS4794	2.754	9.19088e-05	Up	92.83	26.3	13	13	1.36926	1.5246	1.50786	0.591652	0.50653	0.500097
Biological Process	GO:1901564	4	organonitrogen compound metabolic process	1.09	0.0861326	A0A0R3W4Q4	RNA helicase OS=Taenia asiatica OX=60517 GN=TASK_LOCUS5042 PE=3 SV=2	TASK_LOCUS5042	3.8326	5.66106e-05	Up	44.731	28.5	9	9	1.60176	1.57409	1.58259	0.474114	0.400118	0.367338
Biological Process	GO:1901564	4	organonitrogen compound metabolic process	1.09	0.0861326	A0A0R3W7M2	3-hydroxyacyl-CoA dehydrogenase type-2(predicted) OS=Taenia asiatica OX=60517 GN=TASK_LOCUS6284 PE=3 SV=1	TASK_LOCUS6284	6.5695	0.000134135	Up	32.072	44.5	7	7	1.63249	1.61638	1.95847	0.223065	0.326487	0.243105
Biological Process	GO:1901564	4	organonitrogen compound metabolic process	1.09	0.0861326	A0A0R3W7R2	Phosphoacetylglucosamine mutase(predicted) OS=Taenia asiatica OX=60517 GN=TASK_LOCUS6337 PE=3 SV=2	TASK_LOCUS6337	9.4379	0.00161006	Up	71.542	34	13	13	2.48161	1.12538	1.81819	0.266268	0.156107	0.152451
Biological Process	GO:1901564	4	organonitrogen compound metabolic process	1.09	0.0861326	A0A0R3W7Z5	60S ribosomal protein L13 OS=Taenia asiatica OX=60517 GN=TASK_LOCUS6439 PE=3 SV=1	TASK_LOCUS6439	4.8588	0.0130678	Up	23.381	13.9	3	3	1.72094	0.894877	1.78092		0.306137	0.297127
Biological Process	GO:1901564	4	organonitrogen compound metabolic process	1.09	0.0861326	A0A0R3W7Z8	26S proteasome non-ATPase regulatory subunit 1 OS=Taenia asiatica OX=60517 GN=TASK_LOCUS6442 PE=3 SV=2	TASK_LOCUS6442	3.8025	9.53735e-06	Up	131.38	24.4	19	19	1.65123	1.54041	1.55901	0.439118	0.42787	0.38237
Biological Process	GO:1901564	4	organonitrogen compound metabolic process	1.09	0.0861326	A0A0R3W816	CYTOSOL_AP domain-containing protein OS=Taenia asiatica OX=60517 GN=TASK_LOCUS6462 PE=3 SV=2	TASK_LOCUS6462	8.7612	0.000498995	Up	105.91	14.3	9	9	1.66875	1.73279	1.98377	0.169437	0.150127	0.295117
Biological Process	GO:1901564	4	organonitrogen compound metabolic process	1.09	0.0861326	A0A0R3W823	Protein disulfide isomerase A6(predicted) OS=Taenia asiatica OX=60517 GN=TASK_LOCUS6470 PE=3 SV=3	TASK_LOCUS6470	1.7804	2.82616e-05	Up	46.339	35.3	10	10	1.25145	1.27551	1.31511	0.714765	0.693349	0.749822
Biological Process	GO:1901564	4	organonitrogen compound metabolic process	1.09	0.0861326	A0A0R3W858	26S proteasome regulatory subunit 7 OS=Taenia asiatica OX=60517 GN=TASK_LOCUS6522 PE=3 SV=1	TASK_LOCUS6522	6.2579	0.0094667	Up	48.214	49	15	15	1.82369	1.80582	1.5438	0.506419	0.116873	0.203399
Biological Process	GO:1901564	4	organonitrogen compound metabolic process	1.09	0.0861326	A0A0R3W8G5	Vacuolar protein sorting-associated protein(predicted) OS=Taenia asiatica OX=60517 GN=TASK_LOCUS6650 PE=3 SV=2	TASK_LOCUS6650	12.4786	0.00475242	Up	373.57	19.5	40	40	2.04375	2.76781	0.743281	0.195143	0.122099	0.127909
Biological Process	GO:1901564	4	organonitrogen compound metabolic process	1.09	0.0861326	A0A0R3W8Q2	MPN domain-containing protein OS=Taenia asiatica OX=60517 GN=TASK_LOCUS6759 PE=4 SV=1	TASK_LOCUS6759	6.679	0.00112246	Up	36.952	43.1	9	9	1.8773	1.35567	1.31325	0.237919	0.215861
Biological Process	GO:1901564	4	organonitrogen compound metabolic process	1.09	0.0861326	A0A0R3W8T9	26S proteasome non-ATPase regulatory subunit 4 OS=Taenia asiatica OX=60517 GN=TASK_LOCUS6809 PE=3 SV=1	TASK_LOCUS6809	2.3139	0.0013255	Up	46.696	24.9	10	10	1.36516	1.33536	1.4889	0.489066	0.650724	0.670791
Biological Process	GO:1901564	4	organonitrogen compound metabolic process	1.09	0.0861326	A0A0R3W8Z6	PCI domain-containing protein OS=Taenia asiatica OX=60517 GN=TASK_LOCUS6880 PE=3 SV=1	TASK_LOCUS6880	4.926	0.00150228	Up	46.802	48.7	17	17	1.41888	1.85156	1.71706	0.423069	0.366624	0.222799
Biological Process	GO:1901564	4	organonitrogen compound metabolic process	1.09	0.0861326	A0A0R3W994	Vacuolar protein sorting-associated protein 28 homolog OS=Taenia asiatica OX=60517 GN=TASK_LOCUS7003 PE=3 SV=1	TASK_LOCUS7003	2.2701	0.000812718	Up	13.209	53.8	4	4	1.26577	1.55572	1.34372	0.666911	0.535253	0.632618
Biological Process	GO:1901564	4	organonitrogen compound metabolic process	1.09	0.0861326	A0A0R3W9B4	3'2'5' bisphosphate nucleotidase 1(predicted) OS=Taenia asiatica OX=60517 GN=TASK_LOCUS7028 PE=3 SV=1	TASK_LOCUS7028	2.0312	0.0034728	Up	36.005	33.7	8	8	1.38712	1.3158	1.31766	0.517605	0.741302	0.720517
Biological Process	GO:1901564	4	organonitrogen compound metabolic process	1.09	0.0861326	A0A0R3W9H0	RuvB-like helicase OS=Taenia asiatica OX=60517 GN=TASK_LOCUS7098 PE=3 SV=1	TASK_LOCUS7098	4.6044	0.00172032	Up	51.987	28.9	9	9	1.32516	1.57601	1.46645	0.262595		0.369787
Biological Process	GO:1901564	4	organonitrogen compound metabolic process	1.09	0.0861326	A0A0R3W9N7	Isoleucyl-tRNA synthetase OS=Taenia asiatica OX=60517 GN=TASK_LOCUS7185 PE=3 SV=1	TASK_LOCUS7185	1.8274	0.000320425	Up	144.24	22.9	19	19	1.34696	1.24976	1.28119	0.655948	0.771423	0.694712
Biological Process	GO:1901564	4	organonitrogen compound metabolic process	1.09	0.0861326	A0A0R3W7K5	Abhydrolase_2 domain-containing protein OS=Taenia asiatica OX=60517 GN=TASK_LOCUS6265 PE=3 SV=1	TASK_LOCUS6265	3.6438	0.0499411	Up	28.063	14.7	3	3	1.41596	1.44235	1.36838	0.599905	0.173399
Biological Process	GO:1901564	4	organonitrogen compound metabolic process	1.09	0.0861326	A0A0R3W7I8	Ribosomal protein l5(predicted) OS=Taenia asiatica OX=60517 GN=TASK_LOCUS6247 PE=3 SV=1	TASK_LOCUS6247	18.2459	5.80873e-05	Up	75.159	16.3	12	12	1.80509	1.78789	2.09526	0.094161	0.136694	0.0809
Biological Process	GO:1901564	4	organonitrogen compound metabolic process	1.09	0.0861326	A0A0R3W707	Peptidase_S8 domain-containing protein OS=Taenia asiatica OX=60517 GN=TASK_LOCUS6020 PE=4 SV=2	TASK_LOCUS6020	1.7742	0.0195336	Up	199.82	12.3	13	13	1.47493	1.31414	1.04813	0.574935	0.853715	0.734139
Biological Process	GO:1901564	4	organonitrogen compound metabolic process	1.09	0.0861326	A0A0R3W6Y1	Elongation factor 1-gamma(predicted) OS=Taenia asiatica OX=60517 GN=TASK_LOCUS5993 PE=3 SV=1	TASK_LOCUS5993	2.0008	0.000308615	Up	47.741	33.7	10	10	1.42692	1.31939	1.25419	0.607565	0.707128	0.684806
Biological Process	GO:1901564	4	organonitrogen compound metabolic process	1.09	0.0861326	A0A0R3W4Q8	Succinate--CoA ligase [ADP/GDP-forming] subunit alpha, mitochondrial OS=Taenia asiatica OX=60517 GN=TASK_LOCUS5047 PE=3 SV=1	TASK_LOCUS5047	15.7746	0.0364185	Up	33.243	42.1	8	8	3.39826	0.692488	0.706505	0.10342	0.099322
Biological Process	GO:1901564	4	organonitrogen compound metabolic process	1.09	0.0861326	A0A0R3W4X4	USP domain-containing protein OS=Taenia asiatica OX=60517 GN=TASK_LOCUS5131 PE=4 SV=1	TASK_LOCUS5131	4.791	0.00114727	Up	89.29	23.6	12	12	1.42426	1.32257	1.64241		0.345061	0.2657
Biological Process	GO:1901564	4	organonitrogen compound metabolic process	1.09	0.0861326	A0A0R3W4Y5	TYR_PHOSPHATASE_2 domain-containing protein OS=Taenia asiatica OX=60517 GN=TASK_LOCUS5145 PE=4 SV=1	TASK_LOCUS5145	13.8483	1.44076e-08	Up	20.968	33.2	3	2	1.82455	1.87547	1.89589	0.138301	0.131611	0.134175
Biological Process	GO:1901564	4	organonitrogen compound metabolic process	1.09	0.0861326	A0A0R3W536	Eukaryotic translation initiation factor 4E(predicted) OS=Taenia asiatica OX=60517 GN=TASK_LOCUS5205 PE=3 SV=1	TASK_LOCUS5205	4.3653	0.0016828	Up	22.109	40.1	5	3	1.77758	1.3121	1.79203	0.336635	0.281146	0.500506
Biological Process	GO:1901564	4	organonitrogen compound metabolic process	1.09	0.0861326	A0A0R3W542	Oxoglutarate dehydrogenase (succinyl-transferring) OS=Taenia asiatica OX=60517 GN=TASK_LOCUS5211 PE=3 SV=1	TASK_LOCUS5211	193.508	2.3977e-09	Up	120.42	35.9	29	29	2.02039	1.96695	1.98181	0.010705	0.00992	0.010222
Biological Process	GO:1901564	4	organonitrogen compound metabolic process	1.09	0.0861326	A0A0R3W5B3	Adenylate kinase isoenzyme 6 homolog OS=Taenia asiatica OX=60517 GN=TASK_LOCUS5299 PE=3 SV=1	TASK_LOCUS5299	1.5146	0.0206759	Up	28.968	24.6	5	5	1.05137	1.10419	1.31628	0.738115		0.790043
Biological Process	GO:1901564	4	organonitrogen compound metabolic process	1.09	0.0861326	A0A0R3W5B5	Ubiquitin-like modifier-activating enzyme ATG7 OS=Taenia asiatica OX=60517 GN=TASK_LOCUS5301 PE=3 SV=2	TASK_LOCUS5301	2.6319	0.0341977	Up	82.776	24.5	9	8	1.44417	1.40222	1.50158	0.87601	0.506768	0.269257
Biological Process	GO:1901564	4	organonitrogen compound metabolic process	1.09	0.0861326	A0A0R3W0Y2	26S proteasome non-ATPase regulatory subunit 6 OS=Taenia asiatica OX=60517 GN=TASK_LOCUS3360 PE=3 SV=1	TASK_LOCUS3360	2.6731	0.000259913	Up	44.08	33.7	10	10	1.44041	1.53145	1.39465	0.473336	0.616439	0.543709
Biological Process	GO:1901564	4	organonitrogen compound metabolic process	1.09	0.0861326	A0A0R3W5D2	Nuclear protein localization protein 4(predicted) OS=Taenia asiatica OX=60517 GN=TASK_LOCUS5320 PE=3 SV=1	TASK_LOCUS5320	2.0667	0.000111902	Up	70.494	26.8	10	10	1.37566	1.22875	1.4391	0.663853	0.643257	0.649369
Biological Process	GO:1901564	4	organonitrogen compound metabolic process	1.09	0.0861326	A0A0R3W5F4	AAA domain-containing protein OS=Taenia asiatica OX=60517 GN=TASK_LOCUS5349 PE=3 SV=2	TASK_LOCUS5349	8.3134	5.17685e-05	Up	46.693	58.6	15	14	1.42802	1.90214	2.02561	0.205918	0.206006	0.232309
Biological Process	GO:1901564	4	organonitrogen compound metabolic process	1.09	0.0861326	A0A0R3W5F5	Lactamase_B domain-containing protein OS=Taenia asiatica OX=60517 GN=TASK_LOCUS5350 PE=4 SV=1	TASK_LOCUS5350	6.2497	3.27203e-07	Up	27.016	52.9	9	9	1.69989	1.67963	1.79287	0.27402	0.28605	0.267546
Biological Process	GO:1901564	4	organonitrogen compound metabolic process	1.09	0.0861326	A0A0R3W5K5	MPN domain-containing protein OS=Taenia asiatica OX=60517 GN=TASK_LOCUS5404 PE=3 SV=1	TASK_LOCUS5404	3.7646	0.000132405	Up	37.372	50.3	10	10	1.61187	1.64261	1.48624	0.469486	0.437817	0.351984
Biological Process	GO:1901564	4	organonitrogen compound metabolic process	1.09	0.0861326	A0A0R3W693	Sorting nexin OS=Taenia asiatica OX=60517 GN=TASK_LOCUS5702 PE=3 SV=1	TASK_LOCUS5702	9.5449	0.00114042	Up	49.952	23.5	9	9	1.27987	2.67784	1.47328	0.172516	0.244474	0.152008
Biological Process	GO:1901564	4	organonitrogen compound metabolic process	1.09	0.0861326	A0A0R3W6K3	ATP binding cassette sub family E(predicted) OS=Taenia asiatica OX=60517 GN=TASK_LOCUS5838 PE=4 SV=1	TASK_LOCUS5838	2.0844	9.91608e-05	Up	68.797	23.5	11	11	1.42522	1.26908	1.36046	0.682713	0.65296	0.609573
Biological Process	GO:1901564	4	organonitrogen compound metabolic process	1.09	0.0861326	A0A0R3W6N2	Small nuclear ribonucleoprotein Sm D3 OS=Taenia asiatica OX=60517 GN=TASK_LOCUS5873 PE=3 SV=1	TASK_LOCUS5873	2.8328	4.35e-06	Up	13.48	32.8	3	3	1.43955	1.52802	1.467	0.517413	0.546252	0.501767
Biological Process	GO:1901564	4	organonitrogen compound metabolic process	1.09	0.0861326	A0A0R3W6T5	Cullin associated NEDD8 dissociated protein 1(predicted) OS=Taenia asiatica OX=60517 GN=TASK_LOCUS5931 PE=3 SV=2	TASK_LOCUS5931	2.4884	6.24908e-05	Up	170.99	26.1	30	30	1.36244	1.42594	1.49162	0.522918	0.60156	0.59552
Biological Process	GO:1901564	4	organonitrogen compound metabolic process	1.09	0.0861326	A0A0R3W5E8	26S proteasome non-ATPase regulatory subunit 2 OS=Taenia asiatica OX=60517 GN=TASK_LOCUS5341 PE=3 SV=1	TASK_LOCUS5341	5.2101	1.22864e-06	Up	109.49	45.9	30	30	1.58194	1.73992	1.71197	0.314224	0.317556	0.334389
Biological Process	GO:1901564	4	organonitrogen compound metabolic process	1.09	0.0861326	A0A0R3W0X1	Eukaryotic translation initiation factor 2 subunit 1 OS=Taenia asiatica OX=60517 GN=TASK_LOCUS3347 PE=3 SV=1	TASK_LOCUS3347	12.8949	0.000300969	Up	42.256	23	7	7	2.02245	1.42133	2.12441	0.112008	0.19856	0.121244
Biological Process	GO:1901564	4	organonitrogen compound metabolic process	1.09	0.0861326	A0A0R3W0V9	L-lactate dehydrogenase OS=Taenia asiatica OX=60517 GN=TASK_LOCUS3330 PE=3 SV=1	TASK_LOCUS3330	2.3548	0.00840318	Up	35.27	36.3	11	11	1.64462	1.20324	1.36368	0.462123	0.782882	0.543463
Biological Process	GO:1901564	4	organonitrogen compound metabolic process	1.09	0.0861326	A0A0R3W0M9	ATP-dependent (S)-NAD(P)H-hydrate dehydratase OS=Taenia asiatica OX=60517 GN=TASK_LOCUS3226 PE=3 SV=1	TASK_LOCUS3226	9.1076	0.000124299	Up	33.546	29.2	6	6	1.75711	1.82727	1.82201	0.153884	0.257328	0.182403
Biological Process	GO:0006399	9	tRNA metabolic process	1.54	0.0857067	A0A0R3WD70	Leucyl-tRNA synthetase OS=Taenia asiatica OX=60517 GN=TASK_LOCUS8701 PE=3 SV=1	TASK_LOCUS8701	1.7372	0.000167308	Up	139.96	19.1	15	14	1.2695	1.31234	1.22615	0.749798	0.762041	0.680168
Biological Process	GO:0006399	9	tRNA metabolic process	1.54	0.0857067	A0A0R3WDX4	Asparagine--tRNA ligase OS=Taenia asiatica OX=60517 GN=TASK_LOCUS8988 PE=3 SV=1	TASK_LOCUS8988	1.9804	0.000440977	Up	61.548	46.6	19	19	1.39482	1.29848	1.29354	0.655044	0.610219	0.747899
Biological Process	GO:0006399	9	tRNA metabolic process	1.54	0.0857067	A0A0R3WE93	RNA-splicing ligase RtcB homolog OS=Taenia asiatica OX=60517 GN=TASK_LOCUS9126 PE=3 SV=1	TASK_LOCUS9126	9.3353	0.000392788	Up	55.583	57	15	15	1.73146	1.85584	1.83216	0.187205	0.129229	0.264103
Biological Process	GO:0006399	9	tRNA metabolic process	1.54	0.0857067	A0A158R9W1	Diadenosine tetraphosphate synthetase OS=Taenia asiatica OX=60517 GN=TASK_LOCUS7886 PE=3 SV=1	TASK_LOCUS7886	23.1909	0.000245181	Up	81.952	23.7	13	13	1.58041	2.20971	1.96185	0.106047	0.092932	0.049048
Biological Process	GO:0006399	9	tRNA metabolic process	1.54	0.0857067	A0A3P6PK97	Rhodanese domain-containing protein OS=Taenia asiatica OX=60517 GN=TASK_LOCUS3820 PE=4 SV=1	TASK_LOCUS3820	1.515	0.0154107	Up	49.336	24.6	6	6	1.09452	1.37722	1.14261	0.688837	0.889254	0.807561
Biological Process	GO:0097190	6	apoptotic signaling pathway	1.54	0.0857067	A0A0R3VU18	Superoxide dismutase OS=Taenia asiatica OX=60517 GN=TASK_LOCUS777 PE=3 SV=1	TASK_LOCUS777	6.2684	0.000528361	Up	24.492	44.3	9	9	2.00216	1.60951	1.56285	0.371385	0.234556	0.219546
Biological Process	GO:0097190	6	apoptotic signaling pathway	1.54	0.0857067	A0A0R3VUK1	Poly [ADP-ribose] polymerase OS=Taenia asiatica OX=60517 GN=TASK_LOCUS1005 PE=4 SV=1	TASK_LOCUS1005	2.1201	0.0410348	Up	29.843	12.8	2	2	1.01333	1.70052	1.09001	0.61748	0.578655
Biological Process	GO:0097190	6	apoptotic signaling pathway	1.54	0.0857067	A0A0R3VWI0	RNA helicase OS=Taenia asiatica OX=60517 GN=TASK_LOCUS1775 PE=3 SV=1	TASK_LOCUS1775	2.1884	0.013375	Up	71.857	23.2	11	9	1.10413	1.52076	1.49328	0.756919	0.674137	0.450773
Biological Process	GO:0097190	6	apoptotic signaling pathway	1.54	0.0857067	A0A0R3W340	Annexin OS=Taenia asiatica OX=60517 GN=TASK_LOCUS4301 PE=3 SV=1	TASK_LOCUS4301	2.4805	0.00125666	Up	35.547	44	15	15	1.56611	1.52749	1.18249	0.520755	0.552997	0.650158
Biological Process	GO:0097190	6	apoptotic signaling pathway	1.54	0.0857067	A0A0R3W471	CULLIN_2 domain-containing protein OS=Taenia asiatica OX=60517 GN=TASK_LOCUS4794 PE=3 SV=1	TASK_LOCUS4794	2.754	9.19088e-05	Up	92.83	26.3	13	13	1.36926	1.5246	1.50786	0.591652	0.50653	0.500097
Biological Process	GO:0097190	6	apoptotic signaling pathway	1.54	0.0857067	A0A0R3W7B6	Annexin OS=Taenia asiatica OX=60517 GN=TASK_LOCUS6160 PE=3 SV=1	TASK_LOCUS6160	1.6476	8.821e-05	Up	37.568	61.8	20	18	1.29446	1.21785	1.2215	0.780588	0.764939	0.720659
Biological Process	GO:0097190	6	apoptotic signaling pathway	1.54	0.0857067	A0A0R3WH54	DCC-interacting protein 13-beta(predicted) OS=Taenia asiatica OX=60517 GN=TASK_LOCUS10198 PE=4 SV=1	TASK_LOCUS10198	3.5704	1.84918e-06	Up	20.616	16.9	3	3	1.48808	1.55889	1.64026	0.443576	0.440554	0.428653
Biological Process	GO:0097190	6	apoptotic signaling pathway	1.54	0.0857067	A0A158R6Q7	Calcium-transporting ATPase OS=Taenia asiatica OX=60517 GN=TASK_LOCUS707 PE=3 SV=1	TASK_LOCUS707	21.539	0.0153857	Up	115.85	30.9	23	21	1.61158	1.56936	2.55285	0.073833	0.009477	0.182895
Biological Process	GO:0097190	6	apoptotic signaling pathway	1.54	0.0857067	A0A158R6V7	Cullin-1(predicted) OS=Taenia asiatica OX=60517 GN=TASK_LOCUS958 PE=3 SV=1	TASK_LOCUS958	1.7713	0.0461256	Up	163.8	11.1	11	11	1.09046	1.00602	1.53627	0.665969	0.701289
Biological Process	GO:0097190	6	apoptotic signaling pathway	1.54	0.0857067	A0A158R803	Ubiquitin-like domain-containing protein OS=Taenia asiatica OX=60517 GN=TASK_LOCUS4666 PE=4 SV=1	TASK_LOCUS4666	2.2531	0.000337728	Up	148.44	9.7	9	9	1.36842	1.33973	1.44748	0.599483	0.550523	0.694365
Biological Process	GO:0006399	9	tRNA metabolic process	1.54	0.0857067	A0A0R3WD23	Tryptophanyl-tRNA synthetase OS=Taenia asiatica OX=60517 GN=TASK_LOCUS8649 PE=3 SV=1	TASK_LOCUS8649	3.1525	0.028322	Up	40.906	59.1	14	14	1.70849	1.40854	1.43805	0.20669	0.528885	0.709345
Biological Process	GO:0006399	9	tRNA metabolic process	1.54	0.0857067	A0A0R3WA80	Phenylalanyl-tRNA synthetase beta subunit OS=Taenia asiatica OX=60517 GN=TASK_LOCUS7429 PE=3 SV=2	TASK_LOCUS7429	1.8623	0.00904852	Up	64.8	23.8	10	10	1.01375	1.31743	1.57262	0.699749	0.687032	0.70942
Biological Process	GO:0006399	9	tRNA metabolic process	1.54	0.0857067	A0A0R3W9N7	Isoleucyl-tRNA synthetase OS=Taenia asiatica OX=60517 GN=TASK_LOCUS7185 PE=3 SV=1	TASK_LOCUS7185	1.8274	0.000320425	Up	144.24	22.9	19	19	1.34696	1.24976	1.28119	0.655948	0.771423	0.694712
Biological Process	GO:0006399	9	tRNA metabolic process	1.54	0.0857067	A0A0R3W7M2	3-hydroxyacyl-CoA dehydrogenase type-2(predicted) OS=Taenia asiatica OX=60517 GN=TASK_LOCUS6284 PE=3 SV=1	TASK_LOCUS6284	6.5695	0.000134135	Up	32.072	44.5	7	7	1.63249	1.61638	1.95847	0.223065	0.326487	0.243105
Biological Process	GO:0019538	5	protein metabolic process	1.11	0.0850158	A0A158R8G9	CD36 class B scavenger receptor(predicted) OS=Taenia asiatica OX=60517 GN=TASK_LOCUS5449 PE=3 SV=1	TASK_LOCUS5449	14.7077	1.95211e-06	Up	56.337	19.6	6	6	1.90092	1.86009	1.85701	0.113878	0.142068	0.126032
Biological Process	GO:0019538	5	protein metabolic process	1.11	0.0850158	A0A158R9I7	cGMP-dependent protein kinase OS=Taenia asiatica OX=60517 GN=TASK_LOCUS7324 PE=3 SV=1	TASK_LOCUS7324	1.6831	0.000414691	Up	97.656	33	23	23	1.26023	1.26327	1.24025	0.685388	0.809323	0.741542
Biological Process	GO:0019538	5	protein metabolic process	1.11	0.0850158	A0A158R9W1	Diadenosine tetraphosphate synthetase OS=Taenia asiatica OX=60517 GN=TASK_LOCUS7886 PE=3 SV=1	TASK_LOCUS7886	23.1909	0.000245181	Up	81.952	23.7	13	13	1.58041	2.20971	1.96185	0.106047	0.092932	0.049048
Biological Process	GO:0019538	5	protein metabolic process	1.11	0.0850158	A0A158RA89	Ribosomal RNA-processing protein 8 OS=Taenia asiatica OX=60517 GN=TASK_LOCUS8685 PE=3 SV=1	TASK_LOCUS8685	15.2185	0.00014309	Up	87.033	30.3	15	14	1.95548	1.68156	1.99301	0.135729	0.082682	0.151538
Biological Process	GO:0019538	5	protein metabolic process	1.11	0.0850158	A0A3P6PK97	Rhodanese domain-containing protein OS=Taenia asiatica OX=60517 GN=TASK_LOCUS3820 PE=4 SV=1	TASK_LOCUS3820	1.515	0.0154107	Up	49.336	24.6	6	6	1.09452	1.37722	1.14261	0.688837	0.889254	0.807561
Biological Process	GO:0019538	5	protein metabolic process	1.11	0.0850158	A0A3P6PKV8	Spectrin beta chain(predicted) OS=Taenia asiatica OX=60517 GN=TASK_LOCUS118 PE=4 SV=1	TASK_LOCUS118	1.5455	0.000123466	Up	155.84	60.9	75	74	1.19281	1.23092	1.21912	0.819214	0.793399	0.744533
Biological Process	GO:0019538	5	protein metabolic process	1.11	0.0850158	A0A3P6PMV6	Protein kinase C OS=Taenia asiatica OX=60517 GN=TASK_LOCUS674 PE=3 SV=1	TASK_LOCUS674	2.8576	0.0209154	Up	63.611	20	6	6	1.55717	1.57533	0.921666	0.464417	0.481409
Biological Process	GO:0097190	6	apoptotic signaling pathway	1.54	0.0857067	A0A158R820	Dynamin-1-like protein OS=Taenia asiatica OX=60517 GN=TASK_LOCUS4739 PE=3 SV=1	TASK_LOCUS4739	8.0802	0.0020362	Up	80.074	34.6	18	18	1.34075	1.86416	2.13431	0.340897	0.181334	0.138548
Biological Process	GO:0019538	5	protein metabolic process	1.11	0.0850158	A0A3P6PP46	Protein kinase domain-containing protein OS=Taenia asiatica OX=60517 GN=TASK_LOCUS7682 PE=3 SV=1	TASK_LOCUS7682	2.896	0.0072953	Up	30.235	27.7	6	6	1.46131	1.49658	1.50208	0.322115	0.540768	0.677142
Biological Process	GO:0019538	5	protein metabolic process	1.11	0.0850158	A0A3P6Q051	Anion exchange protein(predicted) OS=Taenia asiatica OX=60517 GN=TASK_LOCUS9078 PE=3 SV=1	TASK_LOCUS9078	15.9403	0.00226437	Up	188.83	16.7	18	18	1.7001	1.65289	2.29282	0.22338	0.062717	0.068087
Biological Process	GO:0019538	5	protein metabolic process	1.11	0.0850158	A0A3P6Q1V8	PCI domain-containing protein OS=Taenia asiatica OX=60517 GN=TASK_LOCUS7357 PE=4 SV=1	TASK_LOCUS7357	5.8536	0.000537814	Up	40.506	31.7	7	7	1.48966	1.43315	1.56596	0.291887	0.219342
Biological Process	GO:0019538	5	protein metabolic process	1.11	0.0850158	A0A3P6QH31	Serine/threonine-protein phosphatase OS=Taenia asiatica OX=60517 GN=TASK_LOCUS10157 PE=3 SV=1	TASK_LOCUS10157	6.9332	0.000304845	Up	35.768	24.2	7	7	1.50643	1.53667	1.5183	0.189872		0.248733
Biological Process	GO:0006399	9	tRNA metabolic process	1.54	0.0857067	A0A0R3VTW1	Histidine--tRNA ligase OS=Taenia asiatica OX=60517 GN=TASK_LOCUS706 PE=3 SV=1	TASK_LOCUS706	2.2953	0.000145123	Up	59.553	45.8	19	18	1.36931	1.47137	1.33857	0.625401	0.54721	0.648144
Biological Process	GO:0006399	9	tRNA metabolic process	1.54	0.0857067	A0A0R3VWG1	Methionine--tRNA ligase, cytoplasmic OS=Taenia asiatica OX=60517 GN=TASK_LOCUS1756 PE=3 SV=1	TASK_LOCUS1756	6.9939	0.000244566	Up	141.07	11.8	12	12	2.13223	1.46964	1.64755	0.275718	0.19757	0.277287
Biological Process	GO:0006399	9	tRNA metabolic process	1.54	0.0857067	A0A0R3VZD6	Seryl-tRNA synthetase OS=Taenia asiatica OX=60517 GN=TASK_LOCUS2781 PE=3 SV=1	TASK_LOCUS2781	43.4342	0.00205992	Up	56.998	36.6	14	14	1.80513	2.043	2.01684	0.099536	0.019407	0.016088
Biological Process	GO:0006399	9	tRNA metabolic process	1.54	0.0857067	A0A0R3W420	Lysine--tRNA ligase OS=Taenia asiatica OX=60517 GN=TASK_LOCUS4725 PE=3 SV=1	TASK_LOCUS4725	2.6492	0.00554182	Up	66.937	25.3	9	9	1.49229	1.63924	1.22429	0.400114	0.54647	0.697597
Biological Process	GO:0019538	5	protein metabolic process	1.11	0.0850158	A0A3P6PZ32	SER_THR_PHOSPHATASE domain-containing protein OS=Taenia asiatica OX=60517 GN=TASK_LOCUS2771 PE=4 SV=1	TASK_LOCUS2771	2.2215	1.06628e-05	Up	23.432	44.9	6	6	1.34517	1.3675	1.42483	0.592433	0.640632	0.629428
Biological Process	GO:1901564	4	organonitrogen compound metabolic process	1.09	0.0861326	A0A0R3W9U2	COP9 signalosome complex subunit 4 OS=Taenia asiatica OX=60517 GN=TASK_LOCUS7251 PE=3 SV=1	TASK_LOCUS7251	3.6217	1.03066e-06	Up	46.834	27.8	7	7	1.50396	1.55473	1.64309	0.43581	0.429061	0.433347
Biological Process	GO:0097190	6	apoptotic signaling pathway	1.54	0.0857067	A0A3P6Q1T1	Calcium-transporting ATPase OS=Taenia asiatica OX=60517 GN=TASK_LOCUS7342 PE=3 SV=1	TASK_LOCUS7342	30.4852	3.09626e-05	Up	114.29	25.3	21	19	1.72785	1.9906	2.09098	0.053567	0.052654	0.084345
Biological Process	GO:1901564	4	organonitrogen compound metabolic process	1.09	0.0861326	A0A0R3VSF5	Ras gtp binding protein rho1(predicted) OS=Taenia asiatica OX=60517 GN=TASK_LOCUS86 PE=4 SV=1	TASK_LOCUS86	23.3547	1.67716e-06	Up	21.697	61.5	9	7	1.94512	1.89308	1.91544	0.093791	0.079056	0.073512
Biological Process	GO:1901564	4	organonitrogen compound metabolic process	1.09	0.0861326	A0A0R3VVK3	Protein kinase domain-containing protein OS=Taenia asiatica OX=60517 GN=TASK_LOCUS1420 PE=4 SV=1	TASK_LOCUS1420	2.2107	0.0168931	Up	29.105	31	4	4	1.41957	1.43753	0.984421		0.566348	0.592133
Biological Process	GO:1901564	4	organonitrogen compound metabolic process	1.09	0.0861326	A0A0R3VW69	Vacuolar protein sorting-associated protein 35 OS=Taenia asiatica OX=60517 GN=TASK_LOCUS1664 PE=3 SV=1	TASK_LOCUS1664	2.9642	0.000603025	Up	93.95	14.4	8	8	1.62342	1.63172	1.23132	0.533921	0.532793	0.446823
Biological Process	GO:1901564	4	organonitrogen compound metabolic process	1.09	0.0861326	A0A0R3VW70	Sm domain-containing protein OS=Taenia asiatica OX=60517 GN=TASK_LOCUS1665 PE=4 SV=1	TASK_LOCUS1665	1.5185	0.0118998	Up	84.674	5.3	3	3	1.16962	1.26256	1.18543	0.880619	0.849108	0.652666
Biological Process	GO:1901564	4	organonitrogen compound metabolic process	1.09	0.0861326	A0A0R3VWD6	Tegumental protein(predicted) OS=Taenia asiatica OX=60517 GN=TASK_LOCUS1731 PE=4 SV=1	TASK_LOCUS1731	3.0202	0.000286456	Up	20.722	77.8	15	15	1.54878	1.26321	1.69554	0.515583	0.467277	0.509606
Biological Process	GO:1901564	4	organonitrogen compound metabolic process	1.09	0.0861326	A0A0R3VWG1	Methionine--tRNA ligase, cytoplasmic OS=Taenia asiatica OX=60517 GN=TASK_LOCUS1756 PE=3 SV=1	TASK_LOCUS1756	6.9939	0.000244566	Up	141.07	11.8	12	12	2.13223	1.46964	1.64755	0.275718	0.19757	0.277287
Biological Process	GO:1901564	4	organonitrogen compound metabolic process	1.09	0.0861326	A0A0R3VWI0	RNA helicase OS=Taenia asiatica OX=60517 GN=TASK_LOCUS1775 PE=3 SV=1	TASK_LOCUS1775	2.1884	0.013375	Up	71.857	23.2	11	9	1.10413	1.52076	1.49328	0.756919	0.674137	0.450773
Biological Process	GO:1901564	4	organonitrogen compound metabolic process	1.09	0.0861326	A0A0R3VWJ7	60S ribosomal protein L26(predicted) OS=Taenia asiatica OX=60517 GN=TASK_LOCUS1792 PE=3 SV=1	TASK_LOCUS1792	5.2928	0.000690119	Up	16.535	32.4	5	5	1.63332	1.64443	1.76878	0.403856	0.328677	0.22094
Biological Process	GO:1901564	4	organonitrogen compound metabolic process	1.09	0.0861326	A0A0R3VWZ4	Protein kinase domain-containing protein OS=Taenia asiatica OX=60517 GN=TASK_LOCUS1939 PE=4 SV=1	TASK_LOCUS1939	4.5438	0.00248002	Up	61.658	22.2	8	8	1.82627	1.10862	1.98281	0.442293	0.285482	0.354523
Biological Process	GO:1901564	4	organonitrogen compound metabolic process	1.09	0.0861326	A0A0R3VX15	Mitochondrial processing peptidase beta subunit(predicted) OS=Taenia asiatica OX=60517 GN=TASK_LOCUS1960 PE=3 SV=1	TASK_LOCUS1960	28.1915	3.19426e-06	Up	53.204	54.1	16	15	1.92227	2.04644	1.82576	0.07042	0.057976	0.077143
Biological Process	GO:1901564	4	organonitrogen compound metabolic process	1.09	0.0861326	A0A0R3VYB8	ATP synthase subunit beta OS=Taenia asiatica OX=60517 GN=TASK_LOCUS2413 PE=3 SV=1	TASK_LOCUS2413	32.6251	1.13914e-10	Up	55.673	69.7	23	23	1.91707	1.9504	1.95409	0.059221	0.059954	0.059263
Biological Process	GO:1901564	4	organonitrogen compound metabolic process	1.09	0.0861326	A0A0R3VYL5	GTP-binding nuclear protein OS=Taenia asiatica OX=60517 GN=TASK_LOCUS2510 PE=3 SV=1	TASK_LOCUS2510	2.8175	1.04319e-06	Up	24.352	50.2	10	10	1.44638	1.50452	1.47738	0.525356	0.539287	0.507073
Biological Process	GO:1901564	4	organonitrogen compound metabolic process	1.09	0.0861326	A0A0R3VZ23	Malate dehydrogenase OS=Taenia asiatica OX=60517 GN=TASK_LOCUS2668 PE=3 SV=1	TASK_LOCUS2668	3.185	0.000187051	Up	25.959	60.2	12	12	1.67386	1.60037	1.29207	0.456794	0.465983	0.510923
Biological Process	GO:1901564	4	organonitrogen compound metabolic process	1.09	0.0861326	A0A0R3VZ98	NADH-ubiquinone oxidoreductase 75 kDa subunit, mitochondrial OS=Taenia asiatica OX=60517 GN=TASK_LOCUS2743 PE=3 SV=1	TASK_LOCUS2743	2.34	0.021387	Up	51.216	17.7	6	6	0.954239	1.46746	1.46965	0.533109	0.575538
Biological Process	GO:1901564	4	organonitrogen compound metabolic process	1.09	0.0861326	A0A0R3VZD6	Seryl-tRNA synthetase OS=Taenia asiatica OX=60517 GN=TASK_LOCUS2781 PE=3 SV=1	TASK_LOCUS2781	43.4342	0.00205992	Up	56.998	36.6	14	14	1.80513	2.043	2.01684	0.099536	0.019407	0.016088
Biological Process	GO:1901564	4	organonitrogen compound metabolic process	1.09	0.0861326	A0A0R3VZK3	60S ribosomal protein L12 OS=Taenia asiatica OX=60517 GN=TASK_LOCUS2848 PE=3 SV=1	TASK_LOCUS2848	2.5924	3.72961e-05	Up	17.572	38.4	4	4	1.40425	1.42673	1.49885	0.544879	0.604006	0.52129
Biological Process	GO:1901564	4	organonitrogen compound metabolic process	1.09	0.0861326	A0A0R3VVE4	Glutamate dehydrogenase OS=Taenia asiatica OX=60517 GN=TASK_LOCUS1354 PE=3 SV=1	TASK_LOCUS1354	81.7278	1.21789e-05	Up	57.791	50	25	24	1.96022	1.98151	1.98575	0.020302	0.032796	0.019429
Biological Process	GO:1901564	4	organonitrogen compound metabolic process	1.09	0.0861326	A0A0R3VV89	Vesicle-fusing ATPase OS=Taenia asiatica OX=60517 GN=TASK_LOCUS1290 PE=3 SV=1	TASK_LOCUS1290	2.6653	0.00121345	Up	50.983	31.7	11	11	1.35432	1.49503	1.51369	0.481722	0.47655	0.678689
Biological Process	GO:1901564	4	organonitrogen compound metabolic process	1.09	0.0861326	A0A0R3VUV9	Rab(predicted) OS=Taenia asiatica OX=60517 GN=TASK_LOCUS1135 PE=4 SV=1	TASK_LOCUS1135	1.8133	0.000182351	Up	23.638	55.2	8	8	1.19078	1.31394	1.36258	0.694033	0.700838	0.737834
Biological Process	GO:1901564	4	organonitrogen compound metabolic process	1.09	0.0861326	A0A0R3VUT3	Complement component 1 Q subcomponent binding(predicted) OS=Taenia asiatica OX=60517 GN=TASK_LOCUS1107 PE=3 SV=1	TASK_LOCUS1107	10.2649	1.94773e-05	Up	27.845	19.8	3	3	1.75443	1.7712	1.94174	0.150206	0.207997	0.174426
Biological Process	GO:1901564	4	organonitrogen compound metabolic process	1.09	0.0861326	A0A0R3VSK8	60S ribosomal protein L3(predicted) OS=Taenia asiatica OX=60517 GN=TASK_LOCUS156 PE=3 SV=1	TASK_LOCUS156	28.2156	0.00118955	Up	47.619	33.1	14	14	1.52892	1.21251	2.14315	0.070766	0.044645
Biological Process	GO:1901564	4	organonitrogen compound metabolic process	1.09	0.0861326	A0A0R3VST0	Deoxyhypusine hydroxylase OS=Taenia asiatica OX=60517 GN=TASK_LOCUS242 PE=3 SV=1	TASK_LOCUS242	3.4358	0.00165184	Up	38.253	20.7	4	4	1.37027	1.57504	1.70205	0.564455	0.332712	0.455472
Biological Process	GO:1901564	4	organonitrogen compound metabolic process	1.09	0.0861326	A0A0R3VT30	Malate dehydrogenase, cytoplasmic OS=Taenia asiatica OX=60517 GN=TASK_LOCUS368 PE=3 SV=1	TASK_LOCUS368	2.1015	2.44352e-07	Up	36.574	64.5	20	20	1.33247	1.37035	1.36265	0.652435	0.643153	0.638943
Biological Process	GO:1901564	4	organonitrogen compound metabolic process	1.09	0.0861326	A0A0R3VT70	PPM-type phosphatase domain-containing protein OS=Taenia asiatica OX=60517 GN=TASK_LOCUS417 PE=3 SV=2	TASK_LOCUS417	2.4619	0.00931988	Up	77.966	9	4	4	1.20975	1.32327	1.40153	0.63359	0.431859
Biological Process	GO:1901564	4	organonitrogen compound metabolic process	1.09	0.0861326	A0A0R3VT96	Protein kinase domain-containing protein OS=Taenia asiatica OX=60517 GN=TASK_LOCUS447 PE=3 SV=1	TASK_LOCUS447	5.4479	4.45165e-06	Up	42.468	56.5	17	17	1.7695	1.64269	1.65728	0.317542	0.284165	0.328822
Biological Process	GO:1901564	4	organonitrogen compound metabolic process	1.09	0.0861326	A0A0R3VTP6	Protein-serine/threonine phosphatase OS=Taenia asiatica OX=60517 GN=TASK_LOCUS627 PE=3 SV=1	TASK_LOCUS627	2.0681	0.034843	Up	54.899	24.1	7	7	1.65265	1.06362	1.06486	0.633965	0.584908
Biological Process	GO:1901564	4	organonitrogen compound metabolic process	1.09	0.0861326	A0A0R3VTP7	Histone deacetylase OS=Taenia asiatica OX=60517 GN=TASK_LOCUS629 PE=3 SV=2	TASK_LOCUS629	2.2735	0.00404234	Up	56.478	32.1	9	9	1.55226	1.52931	1.08551	0.661952	0.527233	0.643731
Biological Process	GO:0097190	6	apoptotic signaling pathway	1.54	0.0857067	A0A3P6R5V1	VPS10 domain-containing protein OS=Taenia asiatica OX=60517 GN=TASK_LOCUS8410 PE=3 SV=1	TASK_LOCUS8410	2.1378	0.0358909	Up	80.578	18.6	8	8	1.0975	1.38345	1.60686	0.558254	0.933381	0.420555
Biological Process	GO:1901564	4	organonitrogen compound metabolic process	1.09	0.0861326	A0A0R3VTQ7	Eukaryotic translation initiation factor 3 subunit E OS=Taenia asiatica OX=60517 GN=TASK_LOCUS640 PE=3 SV=1	TASK_LOCUS640	3.5319	0.00400457	Up	50.772	53.8	16	16	2.03922	1.03747	1.59937	0.434936	0.48992	0.399083
Biological Process	GO:1901564	4	organonitrogen compound metabolic process	1.09	0.0861326	A0A0R3VTX4	Succinate--CoA ligase [ADP-forming] subunit beta, mitochondrial OS=Taenia asiatica OX=60517 GN=TASK_LOCUS724 PE=3 SV=1	TASK_LOCUS724	34.4751	0.000154492	Up	45.409	30.6	9	9	1.53349	1.85908	1.51258	0.039936	0.054918
Biological Process	GO:1901564	4	organonitrogen compound metabolic process	1.09	0.0861326	A0A0R3VU06	Glycerol-3-phosphate dehydrogenase OS=Taenia asiatica OX=60517 GN=TASK_LOCUS764 PE=3 SV=1	TASK_LOCUS764	7.4146	0.00184195	Up	82.29	29.5	15	15	1.14183	1.82158	1.62412		0.221024	0.191452
Biological Process	GO:1901564	4	organonitrogen compound metabolic process	1.09	0.0861326	A0A0R3VU18	Superoxide dismutase OS=Taenia asiatica OX=60517 GN=TASK_LOCUS777 PE=3 SV=1	TASK_LOCUS777	6.2684	0.000528361	Up	24.492	44.3	9	9	2.00216	1.60951	1.56285	0.371385	0.234556	0.219546
Biological Process	GO:1901564	4	organonitrogen compound metabolic process	1.09	0.0861326	A0A0R3VU25	COP9 signalosome complex subunit 6 OS=Taenia asiatica OX=60517 GN=TASK_LOCUS785 PE=3 SV=1	TASK_LOCUS785	1.6626	0.000340873	Up	39.119	13.1	3	3	1.2396	1.23954	1.26744	0.814974	0.701011	0.737438
Biological Process	GO:1901564	4	organonitrogen compound metabolic process	1.09	0.0861326	A0A0R3VUJ9	Aminopeptidase OS=Taenia asiatica OX=60517 GN=TASK_LOCUS1003 PE=3 SV=2	TASK_LOCUS1003	4.4106	2.88389e-07	Up	114.1	27.1	20	20	1.66518	1.60912	1.61677	0.355991	0.373449	0.379488
Biological Process	GO:1901564	4	organonitrogen compound metabolic process	1.09	0.0861326	A0A0R3VUK1	Poly [ADP-ribose] polymerase OS=Taenia asiatica OX=60517 GN=TASK_LOCUS1005 PE=4 SV=1	TASK_LOCUS1005	2.1201	0.0410348	Up	29.843	12.8	2	2	1.01333	1.70052	1.09001	0.61748	0.578655
Biological Process	GO:1901564	4	organonitrogen compound metabolic process	1.09	0.0861326	A0A0R3VUR1	AAA domain-containing protein OS=Taenia asiatica OX=60517 GN=TASK_LOCUS1078 PE=3 SV=1	TASK_LOCUS1078	14.886	9.51211e-05	Up	49.056	51.3	15	15	1.52221	1.76552	2.33457	0.13976	0.139556	0.098375
Biological Process	GO:1901564	4	organonitrogen compound metabolic process	1.09	0.0861326	A0A0R3VTW1	Histidine--tRNA ligase OS=Taenia asiatica OX=60517 GN=TASK_LOCUS706 PE=3 SV=1	TASK_LOCUS706	2.2953	0.000145123	Up	59.553	45.8	19	18	1.36931	1.47137	1.33857	0.625401	0.54721	0.648144
Biological Process	GO:1901564	4	organonitrogen compound metabolic process	1.09	0.0861326	A0A0R3WA57	40S ribosomal protein S2 OS=Taenia asiatica OX=60517 GN=TASK_LOCUS7401 PE=3 SV=1	TASK_LOCUS7401	58.8719	0.0003523	Up	28.452	43	12	12	1.88266	2.01873	1.99839	0.053071	0.014785	0.032358
Biological Process	GO:1901564	4	organonitrogen compound metabolic process	1.09	0.0861326	A0A0R3WA80	Phenylalanyl-tRNA synthetase beta subunit OS=Taenia asiatica OX=60517 GN=TASK_LOCUS7429 PE=3 SV=2	TASK_LOCUS7429	1.8623	0.00904852	Up	64.8	23.8	10	10	1.01375	1.31743	1.57262	0.699749	0.687032	0.70942
Biological Process	GO:1901564	4	organonitrogen compound metabolic process	1.09	0.0861326	A0A0R3WAG1	Ribose-phosphate diphosphokinase OS=Taenia asiatica OX=60517 GN=TASK_LOCUS7535 PE=3 SV=1	TASK_LOCUS7535	7.901	3.50414e-05	Up	34.799	51.9	13	13	1.81162	1.65508	1.85922	0.183956	0.240509	0.249613
Biological Process	GO:0009117	8	nucleotide metabolic process	1.27	0.0864094	A0A158R7D9	Plasma membrane calcium ATPase isoform 1 OS=Taenia asiatica OX=60517 GN=TASK_LOCUS3676 PE=3 SV=1	TASK_LOCUS3676	2.9595	1.53165e-05	Up	131.72	42.8	37	35	1.50466	1.50415	1.47585	0.518668	0.463267	0.533401
Biological Process	GO:0009117	8	nucleotide metabolic process	1.27	0.0864094	A0A158R7J7	Dynamin-type G domain-containing protein OS=Taenia asiatica OX=60517 GN=TASK_LOCUS3981 PE=4 SV=1	TASK_LOCUS3981	1.5371	0.0196516	Up	77.645	21.5	11	11	1.06416	1.46721	1.10372	0.818364	0.83026	0.716296
Biological Process	GO:0009117	8	nucleotide metabolic process	1.27	0.0864094	A0A158R7T4	Ectonucleotide(predicted) OS=Taenia asiatica OX=60517 GN=TASK_LOCUS4347 PE=4 SV=1	TASK_LOCUS4347	7.7294	0.000227774	Up	63.558	6.2	2	2	1.40121	1.74565	1.45612	0.209051		0.18796
Biological Process	GO:0009117	8	nucleotide metabolic process	1.27	0.0864094	A0A158R7X0	Pyruvate kinase OS=Taenia asiatica OX=60517 GN=TASK_LOCUS4526 PE=3 SV=1	TASK_LOCUS4526	6.9827	0.0010889	Up	122.63	24	15	15	1.46687	1.99298	1.78852	0.32824	0.157914	0.265473
Biological Process	GO:0009117	8	nucleotide metabolic process	1.27	0.0864094	A0A158R8I4	V-type proton ATPase subunit a OS=Taenia asiatica OX=60517 GN=TASK_LOCUS5520 PE=3 SV=1	TASK_LOCUS5520	2.3072	0.0128243	Up	101.47	20.7	13	13	1.45546	1.28172	1.44859	0.864022	0.490681	0.459531
Biological Process	GO:0009117	8	nucleotide metabolic process	1.27	0.0864094	A0A158R9A9	Leucine rich repeat(predicted) OS=Taenia asiatica OX=60517 GN=TASK_LOCUS6946 PE=4 SV=1	TASK_LOCUS6946	2.5938	0.000751519	Up	184.71	12.1	15	15	1.51448	1.36573	1.45025	0.454284	0.584006	0.631256
Biological Process	GO:0009117	8	nucleotide metabolic process	1.27	0.0864094	A0A158R9R7	Cytochrome c1, heme protein(predicted) OS=Taenia asiatica OX=60517 GN=TASK_LOCUS7695 PE=3 SV=1	TASK_LOCUS7695	10.6667	3.10584e-06	Up	30.645	37.7	7	7	1.7927	1.84188	1.85114	0.193071	0.164323	0.156891
Biological Process	GO:0009117	8	nucleotide metabolic process	1.27	0.0864094	A0A158R9W1	Diadenosine tetraphosphate synthetase OS=Taenia asiatica OX=60517 GN=TASK_LOCUS7886 PE=3 SV=1	TASK_LOCUS7886	23.1909	0.000245181	Up	81.952	23.7	13	13	1.58041	2.20971	1.96185	0.106047	0.092932	0.049048
Biological Process	GO:0009117	8	nucleotide metabolic process	1.27	0.0864094	A0A158RA37	Malic enzyme OS=Taenia asiatica OX=60517 GN=TASK_LOCUS8352 PE=3 SV=1	TASK_LOCUS8352	13.7144	9.85129e-07	Up	64.823	51.2	24	23	1.73907	1.99439	1.85877	0.126611	0.140739	0.140415
Biological Process	GO:0009117	8	nucleotide metabolic process	1.27	0.0864094	A0A158RAE3	Kinesin motor domain-containing protein OS=Taenia asiatica OX=60517 GN=TASK_LOCUS9102 PE=3 SV=1	TASK_LOCUS9102	1.8651	1.42047e-06	Up	113.92	45.5	35	34	1.2912	1.31404	1.3006	0.691692	0.715778	0.6867
Biological Process	GO:0009117	8	nucleotide metabolic process	1.27	0.0864094	A0A3P6PK97	Rhodanese domain-containing protein OS=Taenia asiatica OX=60517 GN=TASK_LOCUS3820 PE=4 SV=1	TASK_LOCUS3820	1.515	0.0154107	Up	49.336	24.6	6	6	1.09452	1.37722	1.14261	0.688837	0.889254	0.807561
Biological Process	GO:0035556	6	intracellular signal transduction	1.25	0.0867253	A0A0R3VSF5	Ras gtp binding protein rho1(predicted) OS=Taenia asiatica OX=60517 GN=TASK_LOCUS86 PE=4 SV=1	TASK_LOCUS86	23.3547	1.67716e-06	Up	21.697	61.5	9	7	1.94512	1.89308	1.91544	0.093791	0.079056	0.073512
Biological Process	GO:0035556	6	intracellular signal transduction	1.25	0.0867253	A0A0R3VT96	Protein kinase domain-containing protein OS=Taenia asiatica OX=60517 GN=TASK_LOCUS447 PE=3 SV=1	TASK_LOCUS447	5.4479	4.45165e-06	Up	42.468	56.5	17	17	1.7695	1.64269	1.65728	0.317542	0.284165	0.328822
Biological Process	GO:0035556	6	intracellular signal transduction	1.25	0.0867253	A0A0R3VTP6	Protein-serine/threonine phosphatase OS=Taenia asiatica OX=60517 GN=TASK_LOCUS627 PE=3 SV=1	TASK_LOCUS627	2.0681	0.034843	Up	54.899	24.1	7	7	1.65265	1.06362	1.06486	0.633965	0.584908
Biological Process	GO:0035556	6	intracellular signal transduction	1.25	0.0867253	A0A0R3VU18	Superoxide dismutase OS=Taenia asiatica OX=60517 GN=TASK_LOCUS777 PE=3 SV=1	TASK_LOCUS777	6.2684	0.000528361	Up	24.492	44.3	9	9	2.00216	1.60951	1.56285	0.371385	0.234556	0.219546
Biological Process	GO:0009117	8	nucleotide metabolic process	1.27	0.0864094	A0A158R6W9	Succinate dehydrogenase [ubiquinone] iron-sulfur subunit, mitochondrial OS=Taenia asiatica OX=60517 GN=TASK_LOCUS1021 PE=3 SV=1	TASK_LOCUS1021	39.3437	0.00428605	Up	78.492	26.9	11	11	0.468167	2.49905	2.88407	0.050652	0.050266	0.047804
Biological Process	GO:0009117	8	nucleotide metabolic process	1.27	0.0864094	A0A158R6W7	Cation_ATPase_N domain-containing protein OS=Taenia asiatica OX=60517 GN=TASK_LOCUS1008 PE=4 SV=1	TASK_LOCUS1008	8.4696	7.30078e-05	Up	155.79	15.6	16	14	1.53059	2.18618	1.64963	0.185002	0.220527	0.228079
Biological Process	GO:0009117	8	nucleotide metabolic process	1.27	0.0864094	A0A0R3WEH3	Sodium/potassium-transporting ATPase subunit alpha OS=Taenia asiatica OX=60517 GN=TASK_LOCUS9220 PE=3 SV=1	TASK_LOCUS9220	4.3612	2.04285e-07	Up	112.13	55.1	43	42	1.61384	1.67799	1.58902	0.365043	0.380089	0.374016
Biological Process	GO:0009117	8	nucleotide metabolic process	1.27	0.0864094	A0A0R3WE70	5'-AMP-activated protein kinase subunit gamma-2(predicted) OS=Taenia asiatica OX=60517 GN=TASK_LOCUS9101 PE=4 SV=1	TASK_LOCUS9101	6.0872	9.83776e-05	Up	40.66	42.1	11	11	1.48162	2.02623	1.64556	0.32285	0.260756	0.262987
Biological Process	GO:0009117	8	nucleotide metabolic process	1.27	0.0864094	A0A0R3W0M9	ATP-dependent (S)-NAD(P)H-hydrate dehydratase OS=Taenia asiatica OX=60517 GN=TASK_LOCUS3226 PE=3 SV=1	TASK_LOCUS3226	9.1076	0.000124299	Up	33.546	29.2	6	6	1.75711	1.82727	1.82201	0.153884	0.257328	0.182403
Biological Process	GO:0009117	8	nucleotide metabolic process	1.27	0.0864094	A0A0R3W0V9	L-lactate dehydrogenase OS=Taenia asiatica OX=60517 GN=TASK_LOCUS3330 PE=3 SV=1	TASK_LOCUS3330	2.3548	0.00840318	Up	35.27	36.3	11	11	1.64462	1.20324	1.36368	0.462123	0.782882	0.543463
Biological Process	GO:0009117	8	nucleotide metabolic process	1.27	0.0864094	A0A0R3W1A1	Citrate synthase OS=Taenia asiatica OX=60517 GN=TASK_LOCUS3498 PE=3 SV=1	TASK_LOCUS3498	4.813	1.23017e-07	Up	52.302	47.5	16	16	1.61364	1.69151	1.66268	0.349721	0.347021	0.335433
Biological Process	GO:0009117	8	nucleotide metabolic process	1.27	0.0864094	A0A0R3W1C1	ATP synthase subunit alpha OS=Taenia asiatica OX=60517 GN=TASK_LOCUS3522 PE=3 SV=1	TASK_LOCUS3522	24.3489	1.68041e-05	Up	59.507	51.1	21	21	2.02578	1.83963	1.89789	0.100107	0.066454	0.070136
Biological Process	GO:0009117	8	nucleotide metabolic process	1.27	0.0864094	A0A0R3W211	Glyceraldehyde-3-phosphate dehydrogenase OS=Taenia asiatica OX=60517 GN=TASK_LOCUS3812 PE=3 SV=1	TASK_LOCUS3812	1.9251	0.0107447	Up	36.261	59.8	19	19	1.37875	1.30969	1.26037	0.898323	0.576723	0.57615
Biological Process	GO:0009117	8	nucleotide metabolic process	1.27	0.0864094	A0A0R3W2J1	ADK_lid domain-containing protein OS=Taenia asiatica OX=60517 GN=TASK_LOCUS4042 PE=3 SV=1	TASK_LOCUS4042	3.0586	0.00149749	Up	28.065	40.7	11	11	1.38753	1.54134	1.5928	0.595403	0.513021	0.369912
Biological Process	GO:0009117	8	nucleotide metabolic process	1.27	0.0864094	A0A0R3W2J6	Succinate dehydrogenase [ubiquinone] flavoprotein subunit, mitochondrial OS=Taenia asiatica OX=60517 GN=TASK_LOCUS4049 PE=3 SV=2	TASK_LOCUS4049	22.0286	2.10835e-07	Up	70.647	57.5	31	31	1.86308	1.93307	1.9433	0.090903	0.089604	0.080039
Biological Process	GO:0035556	6	intracellular signal transduction	1.25	0.0867253	A0A0R3VUJ7	RAB4B protein OS=Taenia asiatica OX=60517 GN=TASK_LOCUS1000 PE=4 SV=2	TASK_LOCUS1000	4.1042	0.0356776	Up	22.201	48.8	7	7	2.30548	0.994801	1.00103	0.378596		0.320084
Biological Process	GO:0009117	8	nucleotide metabolic process	1.27	0.0864094	A0A0R3W3C6	Cytochrome c oxidase subunit 5B(predicted) OS=Taenia asiatica OX=60517 GN=TASK_LOCUS4413 PE=3 SV=1	TASK_LOCUS4413	12.5826	4.31541e-05	Up	25.969	45.5	9	9	2.0578	1.97118	1.52928	0.166553	0.153401	0.121788
Biological Process	GO:0009117	8	nucleotide metabolic process	1.27	0.0864094	A0A0R3W4Q8	Succinate--CoA ligase [ADP/GDP-forming] subunit alpha, mitochondrial OS=Taenia asiatica OX=60517 GN=TASK_LOCUS5047 PE=3 SV=1	TASK_LOCUS5047	15.7746	0.0364185	Up	33.243	42.1	8	8	3.39826	0.692488	0.706505	0.10342	0.099322
Biological Process	GO:0009117	8	nucleotide metabolic process	1.27	0.0864094	A0A0R3W542	Oxoglutarate dehydrogenase (succinyl-transferring) OS=Taenia asiatica OX=60517 GN=TASK_LOCUS5211 PE=3 SV=1	TASK_LOCUS5211	193.508	2.3977e-09	Up	120.42	35.9	29	29	2.02039	1.96695	1.98181	0.010705	0.00992	0.010222
Biological Process	GO:0009117	8	nucleotide metabolic process	1.27	0.0864094	A0A0R3W5B3	Adenylate kinase isoenzyme 6 homolog OS=Taenia asiatica OX=60517 GN=TASK_LOCUS5299 PE=3 SV=1	TASK_LOCUS5299	1.5146	0.0206759	Up	28.968	24.6	5	5	1.05137	1.10419	1.31628	0.738115		0.790043
Biological Process	GO:0009117	8	nucleotide metabolic process	1.27	0.0864094	A0A0R3W9B4	3'2'5' bisphosphate nucleotidase 1(predicted) OS=Taenia asiatica OX=60517 GN=TASK_LOCUS7028 PE=3 SV=1	TASK_LOCUS7028	2.0312	0.0034728	Up	36.005	33.7	8	8	1.38712	1.3158	1.31766	0.517605	0.741302	0.720517
Biological Process	GO:0009117	8	nucleotide metabolic process	1.27	0.0864094	A0A0R3WAG1	Ribose-phosphate diphosphokinase OS=Taenia asiatica OX=60517 GN=TASK_LOCUS7535 PE=3 SV=1	TASK_LOCUS7535	7.901	3.50414e-05	Up	34.799	51.9	13	13	1.81162	1.65508	1.85922	0.183956	0.240509	0.249613
Biological Process	GO:0009117	8	nucleotide metabolic process	1.27	0.0864094	A0A0R3WC27	Pyruvate dehydrogenase E1 component subunit beta OS=Taenia asiatica OX=60517 GN=TASK_LOCUS8235 PE=4 SV=1	TASK_LOCUS8235	154.103	0.000233302	Up	36.764	55.5	14	14	2.02679	2.0172	1.91732	0.023902	0.005881	0.008901
Biological Process	GO:0009117	8	nucleotide metabolic process	1.27	0.0864094	A0A0R3WC84	Isocitrate dehydrogenase [NADP] OS=Taenia asiatica OX=60517 GN=TASK_LOCUS8304 PE=3 SV=1	TASK_LOCUS8304	41.559	0.000591587	Up	46.132	35.9	12	12	1.57577	1.69946	1.64583	0.051916	0.027025
Biological Process	GO:0009117	8	nucleotide metabolic process	1.27	0.0864094	A0A0R3W3P3	AMP-binding domain-containing protein OS=Taenia asiatica OX=60517 GN=TASK_LOCUS4563 PE=4 SV=2	TASK_LOCUS4563	94.7763	3.78481e-05	Up	89.164	42.4	31	30	1.95894	2.05709	1.92132	0.031074	0.014583	0.016989
Biological Process	GO:0009117	8	nucleotide metabolic process	1.27	0.0864094	A0A0R3VZ98	NADH-ubiquinone oxidoreductase 75 kDa subunit, mitochondrial OS=Taenia asiatica OX=60517 GN=TASK_LOCUS2743 PE=3 SV=1	TASK_LOCUS2743	2.34	0.021387	Up	51.216	17.7	6	6	0.954239	1.46746	1.46965	0.533109	0.575538
Biological Process	GO:0035556	6	intracellular signal transduction	1.25	0.0867253	A0A0R3VUT3	Complement component 1 Q subcomponent binding(predicted) OS=Taenia asiatica OX=60517 GN=TASK_LOCUS1107 PE=3 SV=1	TASK_LOCUS1107	10.2649	1.94773e-05	Up	27.845	19.8	3	3	1.75443	1.7712	1.94174	0.150206	0.207997	0.174426
Biological Process	GO:0035556	6	intracellular signal transduction	1.25	0.0867253	A0A0R3VVK3	Protein kinase domain-containing protein OS=Taenia asiatica OX=60517 GN=TASK_LOCUS1420 PE=4 SV=1	TASK_LOCUS1420	2.2107	0.0168931	Up	29.105	31	4	4	1.41957	1.43753	0.984421		0.566348	0.592133
Biological Process	GO:0035556	6	intracellular signal transduction	1.25	0.0867253	A0A0R3WDF3	PCI domain-containing protein OS=Taenia asiatica OX=60517 GN=TASK_LOCUS8794 PE=3 SV=1	TASK_LOCUS8794	3.5976	7.53952e-05	Up	56.935	17.6	5	5	1.56705	1.5728	1.55513	0.370822	0.468248	0.465951
Biological Process	GO:0035556	6	intracellular signal transduction	1.25	0.0867253	A0A0R3WE70	5'-AMP-activated protein kinase subunit gamma-2(predicted) OS=Taenia asiatica OX=60517 GN=TASK_LOCUS9101 PE=4 SV=1	TASK_LOCUS9101	6.0872	9.83776e-05	Up	40.66	42.1	11	11	1.48162	2.02623	1.64556	0.32285	0.260756	0.262987
Biological Process	GO:0035556	6	intracellular signal transduction	1.25	0.0867253	A0A0R3WED7	WD_REPEATS_REGION domain-containing protein OS=Taenia asiatica OX=60517 GN=TASK_LOCUS9175 PE=4 SV=1	TASK_LOCUS9175	9.9202	3.04602e-05	Up	35.609	66.2	12	12	1.762	1.87979	1.80877	0.163572	0.224654	0.161215
Biological Process	GO:0035556	6	intracellular signal transduction	1.25	0.0867253	A0A0R3WEH3	Sodium/potassium-transporting ATPase subunit alpha OS=Taenia asiatica OX=60517 GN=TASK_LOCUS9220 PE=3 SV=1	TASK_LOCUS9220	4.3612	2.04285e-07	Up	112.13	55.1	43	42	1.61384	1.67799	1.58902	0.365043	0.380089	0.374016
Biological Process	GO:0035556	6	intracellular signal transduction	1.25	0.0867253	A0A0R3WEQ8	Ras-related protein Rab-27A(predicted) OS=Taenia asiatica OX=60517 GN=TASK_LOCUS9317 PE=4 SV=1	TASK_LOCUS9317	6.336	1.57369e-05	Up	25.746	35.2	5	5	1.75126	1.84431	1.58655	0.245991	0.269161	0.302728
Biological Process	GO:0035556	6	intracellular signal transduction	1.25	0.0867253	A0A158R6G7	Protein kinase C OS=Taenia asiatica OX=60517 GN=TASK_LOCUS203 PE=3 SV=1	TASK_LOCUS203	3.5369	0.000304525	Up	61.887	14.8	6	6	1.61576	1.46503	1.59673	0.479848	0.488408	0.354221
Biological Process	GO:0035556	6	intracellular signal transduction	1.25	0.0867253	A0A158R6K9	Splicing factor 45(predicted) OS=Taenia asiatica OX=60517 GN=TASK_LOCUS424 PE=4 SV=1	TASK_LOCUS424	2.0179	0.0297096	Up	164.06	20.2	19	19	0.956897	1.55868	1.49627	0.508906	0.833135	0.646111
Biological Process	GO:0035556	6	intracellular signal transduction	1.25	0.0867253	A0A158R6Q7	Calcium-transporting ATPase OS=Taenia asiatica OX=60517 GN=TASK_LOCUS707 PE=3 SV=1	TASK_LOCUS707	21.539	0.0153857	Up	115.85	30.9	23	21	1.61158	1.56936	2.55285	0.073833	0.009477	0.182895
Biological Process	GO:0035556	6	intracellular signal transduction	1.25	0.0867253	A0A158R6V7	Cullin-1(predicted) OS=Taenia asiatica OX=60517 GN=TASK_LOCUS958 PE=3 SV=1	TASK_LOCUS958	1.7713	0.0461256	Up	163.8	11.1	11	11	1.09046	1.00602	1.53627	0.665969	0.701289
Biological Process	GO:0035556	6	intracellular signal transduction	1.25	0.0867253	A0A158R803	Ubiquitin-like domain-containing protein OS=Taenia asiatica OX=60517 GN=TASK_LOCUS4666 PE=4 SV=1	TASK_LOCUS4666	2.2531	0.000337728	Up	148.44	9.7	9	9	1.36842	1.33973	1.44748	0.599483	0.550523	0.694365
Biological Process	GO:0035556	6	intracellular signal transduction	1.25	0.0867253	A0A158R8E9	Coronin OS=Taenia asiatica OX=60517 GN=TASK_LOCUS5312 PE=3 SV=1	TASK_LOCUS5312	1.7746	8.77299e-06	Up	55.971	21.6	7	7	1.26471	1.26403	1.3088	0.726261	0.698368	0.73784
Biological Process	GO:0035556	6	intracellular signal transduction	1.25	0.0867253	A0A158R8G9	CD36 class B scavenger receptor(predicted) OS=Taenia asiatica OX=60517 GN=TASK_LOCUS5449 PE=3 SV=1	TASK_LOCUS5449	14.7077	1.95211e-06	Up	56.337	19.6	6	6	1.90092	1.86009	1.85701	0.113878	0.142068	0.126032
Biological Process	GO:0035556	6	intracellular signal transduction	1.25	0.0867253	A0A158R9I4	Troponin i(predicted) OS=Taenia asiatica OX=60517 GN=TASK_LOCUS7318 PE=4 SV=1	TASK_LOCUS7318	4.4501	1.84451e-07	Up	23.503	41.5	10	10	1.60178	1.64474	1.65257	0.375767	0.354803	0.37033
Biological Process	GO:0035556	6	intracellular signal transduction	1.25	0.0867253	A0A3P6PKV8	Spectrin beta chain(predicted) OS=Taenia asiatica OX=60517 GN=TASK_LOCUS118 PE=4 SV=1	TASK_LOCUS118	1.5455	0.000123466	Up	155.84	60.9	75	74	1.19281	1.23092	1.21912	0.819214	0.793399	0.744533
Biological Process	GO:0035556	6	intracellular signal transduction	1.25	0.0867253	A0A3P6PKY3	Ras-related protein Rab-39B(predicted) OS=Taenia asiatica OX=60517 GN=TASK_LOCUS6931 PE=4 SV=1	TASK_LOCUS6931	1.9561	0.0413684	Up	27.16	18.5	4	4	1.6221	1.09361	1.01336	0.621239	0.64969
Biological Process	GO:0035556	6	intracellular signal transduction	1.25	0.0867253	A0A0R3WCF4	Guanine nucleotide binding protein Gs subunit(predicted) OS=Taenia asiatica OX=60517 GN=TASK_LOCUS8383 PE=3 SV=1	TASK_LOCUS8383	7.9112	5.36079e-05	Up	44.089	33.8	10	9	1.87332	1.60313	1.85024	0.25703	0.233996	0.182284
Biological Process	GO:0035556	6	intracellular signal transduction	1.25	0.0867253	A0A0R3WC83	Uncharacterized protein OS=Taenia asiatica OX=60517 GN=TASK_LOCUS8303 PE=3 SV=1	TASK_LOCUS8303	2.6041	0.00100213	Up	44.22	28.1	9	9	1.37366	1.72571	1.23586	0.502922	0.56775	0.59409
Biological Process	GO:0035556	6	intracellular signal transduction	1.25	0.0867253	A0A0R3W9W9	Rho GDP-dissociation inhibitor(predicted) OS=Taenia asiatica OX=60517 GN=TASK_LOCUS7288 PE=3 SV=1	TASK_LOCUS7288	6.8167	0.00205256	Up	21.703	73.3	12	12	2.16317	1.69474	1.3745	0.298552	0.318996	0.150038
Biological Process	GO:0035556	6	intracellular signal transduction	1.25	0.0867253	A0A0R3W6S6	Arp2/3 complex 34 kDa subunit OS=Taenia asiatica OX=60517 GN=TASK_LOCUS5921 PE=3 SV=1	TASK_LOCUS5921	2.8444	3.99042e-06	Up	35.3	31.4	9	9	1.49311	1.46258	1.48359	0.513765	0.549479	0.497478
Biological Process	GO:0035556	6	intracellular signal transduction	1.25	0.0867253	A0A0R3VWI0	RNA helicase OS=Taenia asiatica OX=60517 GN=TASK_LOCUS1775 PE=3 SV=1	TASK_LOCUS1775	2.1884	0.013375	Up	71.857	23.2	11	9	1.10413	1.52076	1.49328	0.756919	0.674137	0.450773
Biological Process	GO:0035556	6	intracellular signal transduction	1.25	0.0867253	A0A0R3VWZ4	Protein kinase domain-containing protein OS=Taenia asiatica OX=60517 GN=TASK_LOCUS1939 PE=4 SV=1	TASK_LOCUS1939	4.5438	0.00248002	Up	61.658	22.2	8	8	1.82627	1.10862	1.98281	0.442293	0.285482	0.354523
Biological Process	GO:0035556	6	intracellular signal transduction	1.25	0.0867253	A0A0R3VXN8	Guanine nucleotide-binding protein G(Q) subunit alpha(predicted) OS=Taenia asiatica OX=60517 GN=TASK_LOCUS2183 PE=4 SV=1	TASK_LOCUS2183	13.9942	2.72099e-05	Up	24.245	41.3	6	6	1.81788	1.92497	1.85699	0.167401	0.118622	0.114133
Biological Process	GO:0035556	6	intracellular signal transduction	1.25	0.0867253	A0A0R3W0Z5	Uncharacterized protein OS=Taenia asiatica OX=60517 GN=TASK_LOCUS3375 PE=4 SV=1	TASK_LOCUS3375	2.0159	0.000212713	Up	26.076	30.1	7	7	1.279	1.42147	1.31005	0.645934	0.622172	0.721374
Biological Process	GO:0035556	6	intracellular signal transduction	1.25	0.0867253	A0A0R3W1V2	Calcium binding protein p22(predicted) OS=Taenia asiatica OX=60517 GN=TASK_LOCUS3741 PE=4 SV=1	TASK_LOCUS3741	5.7896	1.81243e-05	Up	21.296	35.3	6	6	1.65582	1.68701	1.77346	0.286284	0.262811	0.334612
Biological Process	GO:0035556	6	intracellular signal transduction	1.25	0.0867253	A0A0R3W233	Importin N-terminal domain-containing protein OS=Taenia asiatica OX=60517 GN=TASK_LOCUS3838 PE=3 SV=1	TASK_LOCUS3838	2.1374	1.09048e-05	Up	101.33	19.8	10	10	1.34291	1.41594	1.32874	0.663002	0.623387	0.626018
Biological Process	GO:0035556	6	intracellular signal transduction	1.25	0.0867253	A0A0R3W235	Ral protein(predicted) OS=Taenia asiatica OX=60517 GN=TASK_LOCUS3840 PE=4 SV=1	TASK_LOCUS3840	1.8651	0.000172294	Up	23.025	43.5	8	8	1.30758	1.28999	1.30823	0.652328	0.680789	0.761085
Biological Process	GO:0035556	6	intracellular signal transduction	1.25	0.0867253	A0A0R3VUV9	Rab(predicted) OS=Taenia asiatica OX=60517 GN=TASK_LOCUS1135 PE=4 SV=1	TASK_LOCUS1135	1.8133	0.000182351	Up	23.638	55.2	8	8	1.19078	1.31394	1.36258	0.694033	0.700838	0.737834
Biological Process	GO:0035556	6	intracellular signal transduction	1.25	0.0867253	A0A0R3W292	Ras protein Rap 1b(predicted) OS=Taenia asiatica OX=60517 GN=TASK_LOCUS3914 PE=3 SV=1	TASK_LOCUS3914	13.6479	2.48539e-05	Up	26.935	32.9	6	5	1.52753	1.6183	1.62132	0.108171	0.124692
Biological Process	GO:0035556	6	intracellular signal transduction	1.25	0.0867253	A0A0R3W2J8	Dimethylargininase OS=Taenia asiatica OX=60517 GN=TASK_LOCUS4054 PE=3 SV=1	TASK_LOCUS4054	2.522	1.93265e-05	Up	30.377	37.7	7	7	1.35392	1.48574	1.45674	0.53782	0.58816	0.577616
Biological Process	GO:0035556	6	intracellular signal transduction	1.25	0.0867253	A0A0R3W2T2	Ras protein m ras(predicted) OS=Taenia asiatica OX=60517 GN=TASK_LOCUS4168 PE=4 SV=1	TASK_LOCUS4168	28.2221	0.000444724	Up	20.379	21.9	2	2	1.60248	1.63569	1.64645	0.072701		0.042684
Biological Process	GO:0035556	6	intracellular signal transduction	1.25	0.0867253	A0A0R3W3L5	Methyltransf_25 domain-containing protein OS=Taenia asiatica OX=60517 GN=TASK_LOCUS4521 PE=4 SV=1	TASK_LOCUS4521	2.1582	0.000957325	Up	40.092	48.4	12	12	1.50882	1.30831	1.28308	0.688067	0.665968	0.54576
Biological Process	GO:0035556	6	intracellular signal transduction	1.25	0.0867253	A0A0R3W3N2	Putative Ras-related protein Rab-4A(predicted) OS=Taenia asiatica OX=60517 GN=TASK_LOCUS4548 PE=4 SV=1	TASK_LOCUS4548	2.5586	0.032399	Up	23.927	29.8	5	5	1.06032	1.06535	1.84081	0.543155	0.490362
Biological Process	GO:0035556	6	intracellular signal transduction	1.25	0.0867253	A0A0R3W3U5	Guanine nucleotide binding protein G protein(predicted) OS=Taenia asiatica OX=60517 GN=TASK_LOCUS4628 PE=4 SV=1	TASK_LOCUS4628	4.9887	1.22018e-07	Up	40.275	45.2	15	7	1.687	1.681	1.63012	0.342633	0.334811	0.324438
Biological Process	GO:0035556	6	intracellular signal transduction	1.25	0.0867253	A0A0R3W471	CULLIN_2 domain-containing protein OS=Taenia asiatica OX=60517 GN=TASK_LOCUS4794 PE=3 SV=1	TASK_LOCUS4794	2.754	9.19088e-05	Up	92.83	26.3	13	13	1.36926	1.5246	1.50786	0.591652	0.50653	0.500097
Biological Process	GO:0035556	6	intracellular signal transduction	1.25	0.0867253	A0A0R3W5Q4	WD_REPEATS_REGION domain-containing protein OS=Taenia asiatica OX=60517 GN=TASK_LOCUS5465 PE=3 SV=1	TASK_LOCUS5465	3.7772	0.000165812	Up	39.211	46.7	11	10	1.30387	1.51085	1.43518	0.371697		0.3784
Biological Process	GO:0035556	6	intracellular signal transduction	1.25	0.0867253	A0A0R3W2I6	Non-specific serine/threonine protein kinase OS=Taenia asiatica OX=60517 GN=TASK_LOCUS4037 PE=4 SV=1	TASK_LOCUS4037	5.836	4.1715e-05	Up	61.184	26	9	9	1.713	1.75846	1.65084	0.316821	0.318155	0.242725
Biological Process	GO:0019538	5	protein metabolic process	1.11	0.0850158	A0A158R803	Ubiquitin-like domain-containing protein OS=Taenia asiatica OX=60517 GN=TASK_LOCUS4666 PE=4 SV=1	TASK_LOCUS4666	2.2531	0.000337728	Up	148.44	9.7	9	9	1.36842	1.33973	1.44748	0.599483	0.550523	0.694365
Biological Process	GO:0009117	8	nucleotide metabolic process	1.27	0.0864094	A0A0R3VZ23	Malate dehydrogenase OS=Taenia asiatica OX=60517 GN=TASK_LOCUS2668 PE=3 SV=1	TASK_LOCUS2668	3.185	0.000187051	Up	25.959	60.2	12	12	1.67386	1.60037	1.29207	0.456794	0.465983	0.510923
Biological Process	GO:0009117	8	nucleotide metabolic process	1.27	0.0864094	A0A0R3VYB8	ATP synthase subunit beta OS=Taenia asiatica OX=60517 GN=TASK_LOCUS2413 PE=3 SV=1	TASK_LOCUS2413	32.6251	1.13914e-10	Up	55.673	69.7	23	23	1.91707	1.9504	1.95409	0.059221	0.059954	0.059263
Biological Process	GO:1901564	4	organonitrogen compound metabolic process	1.09	0.0861326	A0A0R3WE70	5'-AMP-activated protein kinase subunit gamma-2(predicted) OS=Taenia asiatica OX=60517 GN=TASK_LOCUS9101 PE=4 SV=1	TASK_LOCUS9101	6.0872	9.83776e-05	Up	40.66	42.1	11	11	1.48162	2.02623	1.64556	0.32285	0.260756	0.262987
Biological Process	GO:1901564	4	organonitrogen compound metabolic process	1.09	0.0861326	A0A0R3WE86	Heat shock protein 70(predicted) OS=Taenia asiatica OX=60517 GN=TASK_LOCUS9119 PE=3 SV=1	TASK_LOCUS9119	17.2517	2.24246e-05	Up	70.425	51.3	29	29	1.8627	1.75751	2.05105	0.110357	0.087294	0.131085
Biological Process	GO:1901564	4	organonitrogen compound metabolic process	1.09	0.0861326	A0A0R3WEB6	Aminotran_1_2 domain-containing protein OS=Taenia asiatica OX=60517 GN=TASK_LOCUS9151 PE=3 SV=1	TASK_LOCUS9151	12.8512	0.000165852	Up	44.949	35.1	12	12	1.41889	2.04301	2.10493	0.174928	0.109463	0.148786
Biological Process	GO:1901564	4	organonitrogen compound metabolic process	1.09	0.0861326	A0A0R3WED7	WD_REPEATS_REGION domain-containing protein OS=Taenia asiatica OX=60517 GN=TASK_LOCUS9175 PE=4 SV=1	TASK_LOCUS9175	9.9202	3.04602e-05	Up	35.609	66.2	12	12	1.762	1.87979	1.80877	0.163572	0.224654	0.161215
Biological Process	GO:1901564	4	organonitrogen compound metabolic process	1.09	0.0861326	A0A0R3WEH3	Sodium/potassium-transporting ATPase subunit alpha OS=Taenia asiatica OX=60517 GN=TASK_LOCUS9220 PE=3 SV=1	TASK_LOCUS9220	4.3612	2.04285e-07	Up	112.13	55.1	43	42	1.61384	1.67799	1.58902	0.365043	0.380089	0.374016
Biological Process	GO:1901564	4	organonitrogen compound metabolic process	1.09	0.0861326	A0A0R3WEX8	Ubiquitin-like modifier-activating enzyme 5 OS=Taenia asiatica OX=60517 GN=TASK_LOCUS9394 PE=3 SV=1	TASK_LOCUS9394	3.2841	0.00532425	Up	44.38	24	6	6	1.1505	1.68437	1.32141	0.379772		0.46395
Biological Process	GO:1901564	4	organonitrogen compound metabolic process	1.09	0.0861326	A0A0R3WFD3	26S proteasome non-ATPase regulatory subunit 8 OS=Taenia asiatica OX=60517 GN=TASK_LOCUS9577 PE=3 SV=1	TASK_LOCUS9577	1.734	0.000893792	Up	31.863	46.9	10	10	1.22314	1.25413	1.32814	0.754881	0.651806	0.787905
Biological Process	GO:1901564	4	organonitrogen compound metabolic process	1.09	0.0861326	A0A0R3WFL4	Calnexin(predicted) OS=Taenia asiatica OX=60517 GN=TASK_LOCUS9658 PE=3 SV=1	TASK_LOCUS9658	2.9721	0.00481746	Up	55.635	33.6	12	12	1.34839	1.26567	1.87541	0.583879	0.365029	0.561628
Biological Process	GO:1901564	4	organonitrogen compound metabolic process	1.09	0.0861326	A0A0R3WFM9	Ribosomal protein L23a OS=Taenia asiatica OX=60517 GN=TASK_LOCUS9673 PE=3 SV=1	TASK_LOCUS9673	2.8228	0.0109229	Up	22.397	13.7	3	3	1.53255	1.00685	1.50535	0.499727		0.455528
Biological Process	GO:1901564	4	organonitrogen compound metabolic process	1.09	0.0861326	A0A0R3WG70	UDP N acetylhexosamine pyrophosphorylase(predicted) OS=Taenia asiatica OX=60517 GN=TASK_LOCUS9864 PE=4 SV=1	TASK_LOCUS9864	1.5663	0.00258404	Up	46.211	29	6	6	1.18792	1.11153	1.36255	0.81313	0.737077	0.787801
Biological Process	GO:1901564	4	organonitrogen compound metabolic process	1.09	0.0861326	A0A0R3WG88	Casein kinase II subunit beta OS=Taenia asiatica OX=60517 GN=TASK_LOCUS9882 PE=3 SV=1	TASK_LOCUS9882	7.8952	1.24427e-05	Up	25.119	51.1	6	6	1.74827	1.77061	1.80659	0.260462	0.201389	0.212673
Biological Process	GO:1901564	4	organonitrogen compound metabolic process	1.09	0.0861326	A0A0R3WGH1	40S ribosomal protein S28 OS=Taenia asiatica OX=60517 GN=TASK_LOCUS9965 PE=3 SV=1	TASK_LOCUS9965	1.8184	0.0138557	Up	8.6501	26.7	2	2	1.15989	1.06925	1.42949		0.690137	0.651227
Biological Process	GO:1901564	4	organonitrogen compound metabolic process	1.09	0.0861326	A0A0R3WH02	Alpha-galactosidase OS=Taenia asiatica OX=60517 GN=TASK_LOCUS10146 PE=3 SV=1	TASK_LOCUS10146	1.7878	0.00121484	Up	48.381	23	8	7	1.3296	1.12332	1.39487	0.702566	0.694951	0.754694
Biological Process	GO:1901564	4	organonitrogen compound metabolic process	1.09	0.0861326	A0A158R6G5	HECT domain-containing protein OS=Taenia asiatica OX=60517 GN=TASK_LOCUS198 PE=4 SV=1	TASK_LOCUS198	2.7733	0.0287104	Up	144.6	12.7	13	13	1.25022	1.03207	1.74872		0.588949	0.380041
Biological Process	GO:1901564	4	organonitrogen compound metabolic process	1.09	0.0861326	A0A158R6G7	Protein kinase C OS=Taenia asiatica OX=60517 GN=TASK_LOCUS203 PE=3 SV=1	TASK_LOCUS203	3.5369	0.000304525	Up	61.887	14.8	6	6	1.61576	1.46503	1.59673	0.479848	0.488408	0.354221
Biological Process	GO:1901564	4	organonitrogen compound metabolic process	1.09	0.0861326	A0A0R3WE67	PCI domain-containing protein OS=Taenia asiatica OX=60517 GN=TASK_LOCUS9097 PE=3 SV=1	TASK_LOCUS9097	2.6961	4.50097e-05	Up	59.458	38.5	16	16	1.42664	1.54161	1.40842	0.573138	0.495711	0.55449
Biological Process	GO:1901564	4	organonitrogen compound metabolic process	1.09	0.0861326	A0A0R3WDX4	Asparagine--tRNA ligase OS=Taenia asiatica OX=60517 GN=TASK_LOCUS8988 PE=3 SV=1	TASK_LOCUS8988	1.9804	0.000440977	Up	61.548	46.6	19	19	1.39482	1.29848	1.29354	0.655044	0.610219	0.747899
Biological Process	GO:1901564	4	organonitrogen compound metabolic process	1.09	0.0861326	A0A0R3WDI1	NAC-A/B domain-containing protein OS=Taenia asiatica OX=60517 GN=TASK_LOCUS8826 PE=4 SV=1	TASK_LOCUS8826	2.3837	0.0316548	Up	23.088	26.2	4	4	1.46702	1.4199	1.33988	0.380466	0.969069	0.423667
Biological Process	GO:1901564	4	organonitrogen compound metabolic process	1.09	0.0861326	A0A0R3WDG2	Eukaryotic translation initiation factor 3 subunit D OS=Taenia asiatica OX=60517 GN=TASK_LOCUS8805 PE=3 SV=1	TASK_LOCUS8805	2.546	0.0324361	Up	67.648	33.5	12	12	1.04135	1.10274	2.16387	0.552345	0.42337	0.716314
Biological Process	GO:1901564	4	organonitrogen compound metabolic process	1.09	0.0861326	A0A0R3WAP4	Golgi phosphoprotein 3(predicted) OS=Taenia asiatica OX=60517 GN=TASK_LOCUS7639 PE=3 SV=1	TASK_LOCUS7639	3.8201	0.00330022	Up	31.515	39.4	8	8	1.20384	1.6304	1.92098	0.519378	0.430013	0.295392
Biological Process	GO:1901564	4	organonitrogen compound metabolic process	1.09	0.0861326	A0A0R3WAW5	40S ribosomal protein S20 OS=Taenia asiatica OX=60517 GN=TASK_LOCUS7728 PE=3 SV=1	TASK_LOCUS7728	31.4458	0.000138053	Up	13.484	39.3	4	4	1.88543	1.94592	1.98373	0.07424	0.07484	0.035844
Biological Process	GO:1901564	4	organonitrogen compound metabolic process	1.09	0.0861326	A0A0R3WB12	Ufm1 specific protease 1(predicted) OS=Taenia asiatica OX=60517 GN=TASK_LOCUS7790 PE=4 SV=1	TASK_LOCUS7790	2.6176	0.00410899	Up	26.559	28.3	4	4	1.30289	1.5529	1.48566	0.668221	0.396657	0.593669
Biological Process	GO:1901564	4	organonitrogen compound metabolic process	1.09	0.0861326	A0A0R3WB83	Elongation factor Tu OS=Taenia asiatica OX=60517 GN=TASK_LOCUS7879 PE=3 SV=1	TASK_LOCUS7879	27.8474	3.83262e-06	Up	48.989	57.1	19	19	1.95576	1.81272	2.02353	0.080828	0.059555	0.067608
Biological Process	GO:1901564	4	organonitrogen compound metabolic process	1.09	0.0861326	A0A0R3WB91	PDZ domain-containing protein OS=Taenia asiatica OX=60517 GN=TASK_LOCUS7892 PE=3 SV=1	TASK_LOCUS7892	2.3315	0.000115544	Up	134.51	5.9	5	5	1.47564	1.25812	1.46524	0.626603	0.587111	0.587278
Biological Process	GO:1901564	4	organonitrogen compound metabolic process	1.09	0.0861326	A0A0R3WBR9	N(4)-(Beta-N-acetylglucosaminyl)-L-asparaginase(predicted) OS=Taenia asiatica OX=60517 GN=TASK_LOCUS8101 PE=3 SV=1	TASK_LOCUS8101	2.1777	1.18227e-05	Up	40.455	30.5	9	9	1.33491	1.35825	1.41866	0.655529	0.605522	0.62713
Biological Process	GO:1901564	4	organonitrogen compound metabolic process	1.09	0.0861326	A0A0R3WC27	Pyruvate dehydrogenase E1 component subunit beta OS=Taenia asiatica OX=60517 GN=TASK_LOCUS8235 PE=4 SV=1	TASK_LOCUS8235	154.103	0.000233302	Up	36.764	55.5	14	14	2.02679	2.0172	1.91732	0.023902	0.005881	0.008901
Biological Process	GO:1901564	4	organonitrogen compound metabolic process	1.09	0.0861326	A0A158R6N6	Phosphorylase b kinase regulatory subunit OS=Taenia asiatica OX=60517 GN=TASK_LOCUS574 PE=3 SV=1	TASK_LOCUS574	84.0002	0.000863354	Up	127.8	26.2	19	18	1.8771	1.09461	1.98891	0.014142		0.025228
Biological Process	GO:1901564	4	organonitrogen compound metabolic process	1.09	0.0861326	A0A0R3WC83	Uncharacterized protein OS=Taenia asiatica OX=60517 GN=TASK_LOCUS8303 PE=3 SV=1	TASK_LOCUS8303	2.6041	0.00100213	Up	44.22	28.1	9	9	1.37366	1.72571	1.23586	0.502922	0.56775	0.59409
Biological Process	GO:1901564	4	organonitrogen compound metabolic process	1.09	0.0861326	A0A0R3WCF8	HATPase_c domain-containing protein OS=Taenia asiatica OX=60517 GN=TASK_LOCUS8388 PE=3 SV=2	TASK_LOCUS8388	4.41	0.00567844	Up	85.926	38.8	28	27	1.57417	1.77987	1.53691	0.539121	0.367414	0.202521
Biological Process	GO:1901564	4	organonitrogen compound metabolic process	1.09	0.0861326	A0A0R3WCQ1	DnaJ Hsp40 subfamily C member(predicted) OS=Taenia asiatica OX=60517 GN=TASK_LOCUS8496 PE=4 SV=2	TASK_LOCUS8496	2.3892	0.0255665	Up	56.565	17.5	6	6	1.4455	1.50445	0.959268		0.478033	0.612753
Biological Process	GO:1901564	4	organonitrogen compound metabolic process	1.09	0.0861326	A0A0R3WCY1	Cathepsin B(predicted) OS=Taenia asiatica OX=60517 GN=TASK_LOCUS8592 PE=3 SV=1	TASK_LOCUS8592	17.1927	7.87188e-11	Up	83.355	12.2	7	7	1.87798	1.90129	1.89093	0.11007	0.110632	0.109101
Biological Process	GO:1901564	4	organonitrogen compound metabolic process	1.09	0.0861326	A0A0R3WD23	Tryptophanyl-tRNA synthetase OS=Taenia asiatica OX=60517 GN=TASK_LOCUS8649 PE=3 SV=1	TASK_LOCUS8649	3.1525	0.028322	Up	40.906	59.1	14	14	1.70849	1.40854	1.43805	0.20669	0.528885	0.709345
Biological Process	GO:1901564	4	organonitrogen compound metabolic process	1.09	0.0861326	A0A0R3WD70	Leucyl-tRNA synthetase OS=Taenia asiatica OX=60517 GN=TASK_LOCUS8701 PE=3 SV=1	TASK_LOCUS8701	1.7372	0.000167308	Up	139.96	19.1	15	14	1.2695	1.31234	1.22615	0.749798	0.762041	0.680168
Biological Process	GO:1901564	4	organonitrogen compound metabolic process	1.09	0.0861326	A0A0R3WDE1	EF1_GNE domain-containing protein OS=Taenia asiatica OX=60517 GN=TASK_LOCUS8781 PE=3 SV=1	TASK_LOCUS8781	2.336	0.00123058	Up	18.717	18.1	2	2	1.69086	1.22407	1.28652	0.581116	0.591929	0.625498
Biological Process	GO:1901564	4	organonitrogen compound metabolic process	1.09	0.0861326	A0A0R3WDF3	PCI domain-containing protein OS=Taenia asiatica OX=60517 GN=TASK_LOCUS8794 PE=3 SV=1	TASK_LOCUS8794	3.5976	7.53952e-05	Up	56.935	17.6	5	5	1.56705	1.5728	1.55513	0.370822	0.468248	0.465951
Biological Process	GO:1901564	4	organonitrogen compound metabolic process	1.09	0.0861326	A0A0R3WC84	Isocitrate dehydrogenase [NADP] OS=Taenia asiatica OX=60517 GN=TASK_LOCUS8304 PE=3 SV=1	TASK_LOCUS8304	41.559	0.000591587	Up	46.132	35.9	12	12	1.57577	1.69946	1.64583	0.051916	0.027025
Biological Process	GO:0009117	8	nucleotide metabolic process	1.27	0.0864094	A0A0R3VYL5	GTP-binding nuclear protein OS=Taenia asiatica OX=60517 GN=TASK_LOCUS2510 PE=3 SV=1	TASK_LOCUS2510	2.8175	1.04319e-06	Up	24.352	50.2	10	10	1.44638	1.50452	1.47738	0.525356	0.539287	0.507073
Biological Process	GO:1901564	4	organonitrogen compound metabolic process	1.09	0.0861326	A0A158R6V7	Cullin-1(predicted) OS=Taenia asiatica OX=60517 GN=TASK_LOCUS958 PE=3 SV=1	TASK_LOCUS958	1.7713	0.0461256	Up	163.8	11.1	11	11	1.09046	1.00602	1.53627	0.665969	0.701289
Biological Process	GO:1901564	4	organonitrogen compound metabolic process	1.09	0.0861326	A0A158R6W9	Succinate dehydrogenase [ubiquinone] iron-sulfur subunit, mitochondrial OS=Taenia asiatica OX=60517 GN=TASK_LOCUS1021 PE=3 SV=1	TASK_LOCUS1021	39.3437	0.00428605	Up	78.492	26.9	11	11	0.468167	2.49905	2.88407	0.050652	0.050266	0.047804
Biological Process	GO:1901564	4	organonitrogen compound metabolic process	1.09	0.0861326	A0A3P6PK97	Rhodanese domain-containing protein OS=Taenia asiatica OX=60517 GN=TASK_LOCUS3820 PE=4 SV=1	TASK_LOCUS3820	1.515	0.0154107	Up	49.336	24.6	6	6	1.09452	1.37722	1.14261	0.688837	0.889254	0.807561
Biological Process	GO:1901564	4	organonitrogen compound metabolic process	1.09	0.0861326	A0A3P6PKV8	Spectrin beta chain(predicted) OS=Taenia asiatica OX=60517 GN=TASK_LOCUS118 PE=4 SV=1	TASK_LOCUS118	1.5455	0.000123466	Up	155.84	60.9	75	74	1.19281	1.23092	1.21912	0.819214	0.793399	0.744533
Biological Process	GO:1901564	4	organonitrogen compound metabolic process	1.09	0.0861326	A0A3P6PMV6	Protein kinase C OS=Taenia asiatica OX=60517 GN=TASK_LOCUS674 PE=3 SV=1	TASK_LOCUS674	2.8576	0.0209154	Up	63.611	20	6	6	1.55717	1.57533	0.921666	0.464417	0.481409
Biological Process	GO:1901564	4	organonitrogen compound metabolic process	1.09	0.0861326	A0A3P6PP46	Protein kinase domain-containing protein OS=Taenia asiatica OX=60517 GN=TASK_LOCUS7682 PE=3 SV=1	TASK_LOCUS7682	2.896	0.0072953	Up	30.235	27.7	6	6	1.46131	1.49658	1.50208	0.322115	0.540768	0.677142
Biological Process	GO:1901564	4	organonitrogen compound metabolic process	1.09	0.0861326	A0A3P6PZ32	SER_THR_PHOSPHATASE domain-containing protein OS=Taenia asiatica OX=60517 GN=TASK_LOCUS2771 PE=4 SV=1	TASK_LOCUS2771	2.2215	1.06628e-05	Up	23.432	44.9	6	6	1.34517	1.3675	1.42483	0.592433	0.640632	0.629428
Biological Process	GO:1901564	4	organonitrogen compound metabolic process	1.09	0.0861326	A0A3P6Q051	Anion exchange protein(predicted) OS=Taenia asiatica OX=60517 GN=TASK_LOCUS9078 PE=3 SV=1	TASK_LOCUS9078	15.9403	0.00226437	Up	188.83	16.7	18	18	1.7001	1.65289	2.29282	0.22338	0.062717	0.068087
Biological Process	GO:1901564	4	organonitrogen compound metabolic process	1.09	0.0861326	A0A3P6Q1V8	PCI domain-containing protein OS=Taenia asiatica OX=60517 GN=TASK_LOCUS7357 PE=4 SV=1	TASK_LOCUS7357	5.8536	0.000537814	Up	40.506	31.7	7	7	1.48966	1.43315	1.56596	0.291887	0.219342
Biological Process	GO:1901564	4	organonitrogen compound metabolic process	1.09	0.0861326	A0A3P6QH31	Serine/threonine-protein phosphatase OS=Taenia asiatica OX=60517 GN=TASK_LOCUS10157 PE=3 SV=1	TASK_LOCUS10157	6.9332	0.000304845	Up	35.768	24.2	7	7	1.50643	1.53667	1.5183	0.189872		0.248733
Biological Process	GO:0009117	8	nucleotide metabolic process	1.27	0.0864094	A0A0R3VSF5	Ras gtp binding protein rho1(predicted) OS=Taenia asiatica OX=60517 GN=TASK_LOCUS86 PE=4 SV=1	TASK_LOCUS86	23.3547	1.67716e-06	Up	21.697	61.5	9	7	1.94512	1.89308	1.91544	0.093791	0.079056	0.073512
Biological Process	GO:0009117	8	nucleotide metabolic process	1.27	0.0864094	A0A0R3VT30	Malate dehydrogenase, cytoplasmic OS=Taenia asiatica OX=60517 GN=TASK_LOCUS368 PE=3 SV=1	TASK_LOCUS368	2.1015	2.44352e-07	Up	36.574	64.5	20	20	1.33247	1.37035	1.36265	0.652435	0.643153	0.638943
Biological Process	GO:0009117	8	nucleotide metabolic process	1.27	0.0864094	A0A0R3VTX4	Succinate--CoA ligase [ADP-forming] subunit beta, mitochondrial OS=Taenia asiatica OX=60517 GN=TASK_LOCUS724 PE=3 SV=1	TASK_LOCUS724	34.4751	0.000154492	Up	45.409	30.6	9	9	1.53349	1.85908	1.51258	0.039936	0.054918
Biological Process	GO:0009117	8	nucleotide metabolic process	1.27	0.0864094	A0A0R3VU06	Glycerol-3-phosphate dehydrogenase OS=Taenia asiatica OX=60517 GN=TASK_LOCUS764 PE=3 SV=1	TASK_LOCUS764	7.4146	0.00184195	Up	82.29	29.5	15	15	1.14183	1.82158	1.62412		0.221024	0.191452
Biological Process	GO:0009117	8	nucleotide metabolic process	1.27	0.0864094	A0A0R3VVE4	Glutamate dehydrogenase OS=Taenia asiatica OX=60517 GN=TASK_LOCUS1354 PE=3 SV=1	TASK_LOCUS1354	81.7278	1.21789e-05	Up	57.791	50	25	24	1.96022	1.98151	1.98575	0.020302	0.032796	0.019429
Biological Process	GO:0009117	8	nucleotide metabolic process	1.27	0.0864094	A0A0R3VWN4	Pribosyltran_N domain-containing protein OS=Taenia asiatica OX=60517 GN=TASK_LOCUS1829 PE=3 SV=1	TASK_LOCUS1829	2.4894	0.00106826	Up	42.179	25.9	6	6	1.40656	1.52784	1.34612	0.627669	0.46246	0.629352
Biological Process	GO:0009117	8	nucleotide metabolic process	1.27	0.0864094	A0A0R3VX15	Mitochondrial processing peptidase beta subunit(predicted) OS=Taenia asiatica OX=60517 GN=TASK_LOCUS1960 PE=3 SV=1	TASK_LOCUS1960	28.1915	3.19426e-06	Up	53.204	54.1	16	15	1.92227	2.04644	1.82576	0.07042	0.057976	0.077143
Biological Process	GO:1901564	4	organonitrogen compound metabolic process	1.09	0.0861326	A0A158RAE3	Kinesin motor domain-containing protein OS=Taenia asiatica OX=60517 GN=TASK_LOCUS9102 PE=3 SV=1	TASK_LOCUS9102	1.8651	1.42047e-06	Up	113.92	45.5	35	34	1.2912	1.31404	1.3006	0.691692	0.715778	0.6867
Biological Process	GO:1901564	4	organonitrogen compound metabolic process	1.09	0.0861326	A0A158RA89	Ribosomal RNA-processing protein 8 OS=Taenia asiatica OX=60517 GN=TASK_LOCUS8685 PE=3 SV=1	TASK_LOCUS8685	15.2185	0.00014309	Up	87.033	30.3	15	14	1.95548	1.68156	1.99301	0.135729	0.082682	0.151538
Biological Process	GO:1901564	4	organonitrogen compound metabolic process	1.09	0.0861326	A0A158RA37	Malic enzyme OS=Taenia asiatica OX=60517 GN=TASK_LOCUS8352 PE=3 SV=1	TASK_LOCUS8352	13.7144	9.85129e-07	Up	64.823	51.2	24	23	1.73907	1.99439	1.85877	0.126611	0.140739	0.140415
Biological Process	GO:1901564	4	organonitrogen compound metabolic process	1.09	0.0861326	A0A158R9W9	Aminotran_1_2 domain-containing protein OS=Taenia asiatica OX=60517 GN=TASK_LOCUS7918 PE=4 SV=1	TASK_LOCUS7918	31.9103	6.66605e-06	Up	56.969	46.2	17	17	1.91188	1.92881	1.97699	0.062305	0.071403	0.048606
Biological Process	GO:1901564	4	organonitrogen compound metabolic process	1.09	0.0861326	A0A158R773	Calpain A(predicted) OS=Taenia asiatica OX=60517 GN=TASK_LOCUS3297 PE=3 SV=1	TASK_LOCUS3297	2.1698	7.56106e-05	Up	92.536	49.1	37	37	1.31837	1.4967	1.29205	0.627263	0.628257	0.637363
Biological Process	GO:1901564	4	organonitrogen compound metabolic process	1.09	0.0861326	A0A158R7D9	Plasma membrane calcium ATPase isoform 1 OS=Taenia asiatica OX=60517 GN=TASK_LOCUS3676 PE=3 SV=1	TASK_LOCUS3676	2.9595	1.53165e-05	Up	131.72	42.8	37	35	1.50466	1.50415	1.47585	0.518668	0.463267	0.533401
Biological Process	GO:1901564	4	organonitrogen compound metabolic process	1.09	0.0861326	A0A158R7E7	Ankyrin-2(predicted) OS=Taenia asiatica OX=60517 GN=TASK_LOCUS3706 PE=4 SV=1	TASK_LOCUS3706	1.5665	0.00825245	Up	274.91	33.2	55	53	1.25178	1.23783	1.17255	0.651715	0.793794	0.892328
Biological Process	GO:1901564	4	organonitrogen compound metabolic process	1.09	0.0861326	A0A158R7J7	Dynamin-type G domain-containing protein OS=Taenia asiatica OX=60517 GN=TASK_LOCUS3981 PE=4 SV=1	TASK_LOCUS3981	1.5371	0.0196516	Up	77.645	21.5	11	11	1.06416	1.46721	1.10372	0.818364	0.83026	0.716296
Biological Process	GO:1901564	4	organonitrogen compound metabolic process	1.09	0.0861326	A0A158R7K5	Elongation factor G, mitochondrial OS=Taenia asiatica OX=60517 GN=TASK_LOCUS4007 PE=3 SV=1	TASK_LOCUS4007	3.4213	0.0132899	Up	82.709	23.2	10	10	0.959205	1.62897	1.59643	0.382898	0.432499
Biological Process	GO:1901564	4	organonitrogen compound metabolic process	1.09	0.0861326	A0A158R7L3	Yippee domain-containing protein OS=Taenia asiatica OX=60517 GN=TASK_LOCUS4044 PE=3 SV=1	TASK_LOCUS4044	3.7735	0.000547809	Up	73.84	25.7	13	13	1.20132	1.80278	1.73897	0.418747	0.428394	0.409789
Biological Process	GO:1901564	4	organonitrogen compound metabolic process	1.09	0.0861326	A0A158R7T4	Ectonucleotide(predicted) OS=Taenia asiatica OX=60517 GN=TASK_LOCUS4347 PE=4 SV=1	TASK_LOCUS4347	7.7294	0.000227774	Up	63.558	6.2	2	2	1.40121	1.74565	1.45612	0.209051		0.18796
Biological Process	GO:1901564	4	organonitrogen compound metabolic process	1.09	0.0861326	A0A158R6W7	Cation_ATPase_N domain-containing protein OS=Taenia asiatica OX=60517 GN=TASK_LOCUS1008 PE=4 SV=1	TASK_LOCUS1008	8.4696	7.30078e-05	Up	155.79	15.6	16	14	1.53059	2.18618	1.64963	0.185002	0.220527	0.228079
Biological Process	GO:1901564	4	organonitrogen compound metabolic process	1.09	0.0861326	A0A158R7X0	Pyruvate kinase OS=Taenia asiatica OX=60517 GN=TASK_LOCUS4526 PE=3 SV=1	TASK_LOCUS4526	6.9827	0.0010889	Up	122.63	24	15	15	1.46687	1.99298	1.78852	0.32824	0.157914	0.265473
Biological Process	GO:1901564	4	organonitrogen compound metabolic process	1.09	0.0861326	A0A158R880	Non-lysosomal glucosylceramidase(predicted) OS=Taenia asiatica OX=60517 GN=TASK_LOCUS4989 PE=4 SV=1	TASK_LOCUS4989	8.9016	4.50206e-06	Up	112.55	27.2	21	21	1.7936	1.84096	1.75948	0.222125	0.204965	0.178874
Biological Process	GO:1901564	4	organonitrogen compound metabolic process	1.09	0.0861326	A0A158R8G9	CD36 class B scavenger receptor(predicted) OS=Taenia asiatica OX=60517 GN=TASK_LOCUS5449 PE=3 SV=1	TASK_LOCUS5449	14.7077	1.95211e-06	Up	56.337	19.6	6	6	1.90092	1.86009	1.85701	0.113878	0.142068	0.126032
Biological Process	GO:1901564	4	organonitrogen compound metabolic process	1.09	0.0861326	A0A158R8I4	V-type proton ATPase subunit a OS=Taenia asiatica OX=60517 GN=TASK_LOCUS5520 PE=3 SV=1	TASK_LOCUS5520	2.3072	0.0128243	Up	101.47	20.7	13	13	1.45546	1.28172	1.44859	0.864022	0.490681	0.459531
Biological Process	GO:1901564	4	organonitrogen compound metabolic process	1.09	0.0861326	A0A158R9A9	Leucine rich repeat(predicted) OS=Taenia asiatica OX=60517 GN=TASK_LOCUS6946 PE=4 SV=1	TASK_LOCUS6946	2.5938	0.000751519	Up	184.71	12.1	15	15	1.51448	1.36573	1.45025	0.454284	0.584006	0.631256
Biological Process	GO:1901564	4	organonitrogen compound metabolic process	1.09	0.0861326	A0A158R9I7	cGMP-dependent protein kinase OS=Taenia asiatica OX=60517 GN=TASK_LOCUS7324 PE=3 SV=1	TASK_LOCUS7324	1.6831	0.000414691	Up	97.656	33	23	23	1.26023	1.26327	1.24025	0.685388	0.809323	0.741542
Biological Process	GO:1901564	4	organonitrogen compound metabolic process	1.09	0.0861326	A0A158R9R7	Cytochrome c1, heme protein(predicted) OS=Taenia asiatica OX=60517 GN=TASK_LOCUS7695 PE=3 SV=1	TASK_LOCUS7695	10.6667	3.10584e-06	Up	30.645	37.7	7	7	1.7927	1.84188	1.85114	0.193071	0.164323	0.156891
Biological Process	GO:1901564	4	organonitrogen compound metabolic process	1.09	0.0861326	A0A158R9W1	Diadenosine tetraphosphate synthetase OS=Taenia asiatica OX=60517 GN=TASK_LOCUS7886 PE=3 SV=1	TASK_LOCUS7886	23.1909	0.000245181	Up	81.952	23.7	13	13	1.58041	2.20971	1.96185	0.106047	0.092932	0.049048
Biological Process	GO:1901564	4	organonitrogen compound metabolic process	1.09	0.0861326	A0A158R803	Ubiquitin-like domain-containing protein OS=Taenia asiatica OX=60517 GN=TASK_LOCUS4666 PE=4 SV=1	TASK_LOCUS4666	2.2531	0.000337728	Up	148.44	9.7	9	9	1.36842	1.33973	1.44748	0.599483	0.550523	0.694365
Biological Process	GO:0035556	6	intracellular signal transduction	1.25	0.0867253	A0A3P6PMV6	Protein kinase C OS=Taenia asiatica OX=60517 GN=TASK_LOCUS674 PE=3 SV=1	TASK_LOCUS674	2.8576	0.0209154	Up	63.611	20	6	6	1.55717	1.57533	0.921666	0.464417	0.481409
Biological Process	GO:0019538	5	protein metabolic process	1.11	0.0850158	A0A158R7L3	Yippee domain-containing protein OS=Taenia asiatica OX=60517 GN=TASK_LOCUS4044 PE=3 SV=1	TASK_LOCUS4044	3.7735	0.000547809	Up	73.84	25.7	13	13	1.20132	1.80278	1.73897	0.418747	0.428394	0.409789
Biological Process	GO:0019538	5	protein metabolic process	1.11	0.0850158	A0A158R773	Calpain A(predicted) OS=Taenia asiatica OX=60517 GN=TASK_LOCUS3297 PE=3 SV=1	TASK_LOCUS3297	2.1698	7.56106e-05	Up	92.536	49.1	37	37	1.31837	1.4967	1.29205	0.627263	0.628257	0.637363
Biological Process	GO:0051246	6	regulation of protein metabolic process	1.16	0.0846037	A0A0R3VSF5	Ras gtp binding protein rho1(predicted) OS=Taenia asiatica OX=60517 GN=TASK_LOCUS86 PE=4 SV=1	TASK_LOCUS86	23.3547	1.67716e-06	Up	21.697	61.5	9	7	1.94512	1.89308	1.91544	0.093791	0.079056	0.073512
Biological Process	GO:0051246	6	regulation of protein metabolic process	1.16	0.0846037	A0A0R3VT71	SAC domain-containing protein OS=Taenia asiatica OX=60517 GN=TASK_LOCUS418 PE=4 SV=1	TASK_LOCUS418	2.0732	0.00795032	Up	77.533	25.4	10	10	1.01741	1.6557	1.37453	0.628937	0.637099	0.68632
Biological Process	GO:0051246	6	regulation of protein metabolic process	1.16	0.0846037	A0A0R3VT96	Protein kinase domain-containing protein OS=Taenia asiatica OX=60517 GN=TASK_LOCUS447 PE=3 SV=1	TASK_LOCUS447	5.4479	4.45165e-06	Up	42.468	56.5	17	17	1.7695	1.64269	1.65728	0.317542	0.284165	0.328822
Biological Process	GO:0051246	6	regulation of protein metabolic process	1.16	0.0846037	A0A0R3VTP6	Protein-serine/threonine phosphatase OS=Taenia asiatica OX=60517 GN=TASK_LOCUS627 PE=3 SV=1	TASK_LOCUS627	2.0681	0.034843	Up	54.899	24.1	7	7	1.65265	1.06362	1.06486	0.633965	0.584908
Biological Process	GO:0051246	6	regulation of protein metabolic process	1.16	0.0846037	A0A0R3VTQ7	Eukaryotic translation initiation factor 3 subunit E OS=Taenia asiatica OX=60517 GN=TASK_LOCUS640 PE=3 SV=1	TASK_LOCUS640	3.5319	0.00400457	Up	50.772	53.8	16	16	2.03922	1.03747	1.59937	0.434936	0.48992	0.399083
Biological Process	GO:0051246	6	regulation of protein metabolic process	1.16	0.0846037	A0A0R3VTX4	Succinate--CoA ligase [ADP-forming] subunit beta, mitochondrial OS=Taenia asiatica OX=60517 GN=TASK_LOCUS724 PE=3 SV=1	TASK_LOCUS724	34.4751	0.000154492	Up	45.409	30.6	9	9	1.53349	1.85908	1.51258	0.039936	0.054918
Biological Process	GO:0051246	6	regulation of protein metabolic process	1.16	0.0846037	A0A0R3VUJ3	U2 snRNP auxiliary factor large subunit OS=Taenia asiatica OX=60517 GN=TASK_LOCUS996 PE=3 SV=1	TASK_LOCUS996	1.6344	0.0256768	Up	56.458	33.3	10	10	1.55077	1.07035	1.10135	0.801314	0.821088	0.655127
Biological Process	GO:0051246	6	regulation of protein metabolic process	1.16	0.0846037	A0A0R3VUR1	AAA domain-containing protein OS=Taenia asiatica OX=60517 GN=TASK_LOCUS1078 PE=3 SV=1	TASK_LOCUS1078	14.886	9.51211e-05	Up	49.056	51.3	15	15	1.52221	1.76552	2.33457	0.13976	0.139556	0.098375
Biological Process	GO:0051246	6	regulation of protein metabolic process	1.16	0.0846037	A0A0R3VUT3	Complement component 1 Q subcomponent binding(predicted) OS=Taenia asiatica OX=60517 GN=TASK_LOCUS1107 PE=3 SV=1	TASK_LOCUS1107	10.2649	1.94773e-05	Up	27.845	19.8	3	3	1.75443	1.7712	1.94174	0.150206	0.207997	0.174426
Biological Process	GO:0051246	6	regulation of protein metabolic process	1.16	0.0846037	A0A0R3VUY5	Heterolocus tagous nuclear ribonucleoprotein k(predicted) OS=Taenia asiatica OX=60517 GN=TASK_LOCUS1165 PE=4 SV=1	TASK_LOCUS1165	2.7894	0.00205804	Up	30.577	26.6	5	5	1.42702	1.35001	1.25848	0.423939	0.540556
Biological Process	GO:0051246	6	regulation of protein metabolic process	1.16	0.0846037	A0A0R3VVF5	RRM domain-containing protein(predicted) OS=Taenia asiatica OX=60517 GN=TASK_LOCUS1366 PE=4 SV=1	TASK_LOCUS1366	1.9748	0.00848831	Up	56.821	14.9	4	4	1.21719	1.29442	1.22649		0.722346	0.539557
Biological Process	GO:0051246	6	regulation of protein metabolic process	1.16	0.0846037	A0A0R3VVM6	LLGL domain-containing protein OS=Taenia asiatica OX=60517 GN=TASK_LOCUS1448 PE=4 SV=1	TASK_LOCUS1448	14.7251	0.000672263	Up	132.3	14.1	13	13	1.9415	1.96701	1.70994	0.193505	0.071731	0.11632
Biological Process	GO:0051246	6	regulation of protein metabolic process	1.16	0.0846037	A0A0R3VVP6	10 kDa heat shock protein, mitochondrial OS=Taenia asiatica OX=60517 GN=TASK_LOCUS1471 PE=3 SV=1	TASK_LOCUS1471	2.0362	0.000123318	Up	10.47	40.8	3	3	1.43989	1.35278	1.23115	0.644023	0.653523	0.678637
Biological Process	GO:0051246	6	regulation of protein metabolic process	1.16	0.0846037	A0A0R3VW68	IST1 homolog OS=Taenia asiatica OX=60517 GN=TASK_LOCUS1663 PE=3 SV=1	TASK_LOCUS1663	2.4424	0.00646278	Up	34.772	13.9	3	3	1.25243	1.48989	1.51472	0.599696	0.415095	0.728175
Biological Process	GO:0051246	6	regulation of protein metabolic process	1.16	0.0846037	A0A0R3VW69	Vacuolar protein sorting-associated protein 35 OS=Taenia asiatica OX=60517 GN=TASK_LOCUS1664 PE=3 SV=1	TASK_LOCUS1664	2.9642	0.000603025	Up	93.95	14.4	8	8	1.62342	1.63172	1.23132	0.533921	0.532793	0.446823
Biological Process	GO:0051246	6	regulation of protein metabolic process	1.16	0.0846037	A0A0R3VSE2	Septin-type G domain-containing protein OS=Taenia asiatica OX=60517 GN=TASK_LOCUS66 PE=3 SV=1	TASK_LOCUS66	6.3938	0.00248245	Up	66.486	23.8	9	9	1.68853	1.77026	1.72972	0.439312	0.182349	0.189828
Biological Process	GO:0051246	6	regulation of protein metabolic process	1.16	0.0846037	A0A0R3VWI0	RNA helicase OS=Taenia asiatica OX=60517 GN=TASK_LOCUS1775 PE=3 SV=1	TASK_LOCUS1775	2.1884	0.013375	Up	71.857	23.2	11	9	1.10413	1.52076	1.49328	0.756919	0.674137	0.450773
Biological Process	GO:0050793	4	regulation of developmental process	1.15	0.0844915	A0A3P6R5V1	VPS10 domain-containing protein OS=Taenia asiatica OX=60517 GN=TASK_LOCUS8410 PE=3 SV=1	TASK_LOCUS8410	2.1378	0.0358909	Up	80.578	18.6	8	8	1.0975	1.38345	1.60686	0.558254	0.933381	0.420555
Biological Process	GO:0050793	4	regulation of developmental process	1.15	0.0844915	A0A3P6PP46	Protein kinase domain-containing protein OS=Taenia asiatica OX=60517 GN=TASK_LOCUS7682 PE=3 SV=1	TASK_LOCUS7682	2.896	0.0072953	Up	30.235	27.7	6	6	1.46131	1.49658	1.50208	0.322115	0.540768	0.677142
Biological Process	GO:0050793	4	regulation of developmental process	1.15	0.0844915	A0A158R8I3	Myosin_tail_1 domain-containing protein OS=Taenia asiatica OX=60517 GN=TASK_LOCUS5518 PE=4 SV=1	TASK_LOCUS5518	2.0182	0.000529138	Up	104.11	43.4	34	33	1.29264	1.32168	1.39773	0.752041	0.620624	0.615286
Biological Process	GO:0050793	4	regulation of developmental process	1.15	0.0844915	A0A158R8M6	Ankyrin: unc(predicted) OS=Taenia asiatica OX=60517 GN=TASK_LOCUS5746 PE=4 SV=1	TASK_LOCUS5746	1.8533	7.57127e-05	Up	206.19	38.4	46	45	1.30091	1.30461	1.29166	0.657341	0.698409	0.747069
Biological Process	GO:0050793	4	regulation of developmental process	1.15	0.0844915	A0A158R943	Vesicle-fusing ATPase OS=Taenia asiatica OX=60517 GN=TASK_LOCUS6635 PE=3 SV=1	TASK_LOCUS6635	22.3399	0.000100467	Up	84.019	25.6	14	13	1.57413	2.56625	1.60255	0.082664	0.104819	0.069587
Biological Process	GO:0050793	4	regulation of developmental process	1.15	0.0844915	A0A158R982	ANK_REP_REGION domain-containing protein OS=Taenia asiatica OX=60517 GN=TASK_LOCUS6813 PE=4 SV=1	TASK_LOCUS6813	2.3969	0.000125582	Up	73.707	33.8	15	15	1.33787	1.41996	1.47585	0.533679	0.593186	0.639454
Biological Process	GO:0050793	4	regulation of developmental process	1.15	0.0844915	A0A158R9A9	Leucine rich repeat(predicted) OS=Taenia asiatica OX=60517 GN=TASK_LOCUS6946 PE=4 SV=1	TASK_LOCUS6946	2.5938	0.000751519	Up	184.71	12.1	15	15	1.51448	1.36573	1.45025	0.454284	0.584006	0.631256
Biological Process	GO:0050793	4	regulation of developmental process	1.15	0.0844915	A0A158R9I7	cGMP-dependent protein kinase OS=Taenia asiatica OX=60517 GN=TASK_LOCUS7324 PE=3 SV=1	TASK_LOCUS7324	1.6831	0.000414691	Up	97.656	33	23	23	1.26023	1.26327	1.24025	0.685388	0.809323	0.741542
Biological Process	GO:0050793	4	regulation of developmental process	1.15	0.0844915	A0A158R9P4	Synaptotagmin protein 4(predicted) OS=Taenia asiatica OX=60517 GN=TASK_LOCUS7561 PE=4 SV=1	TASK_LOCUS7561	3.1705	0.0012748	Up	81.69	26.6	14	14	1.51945	1.54232	1.49955	0.540186	0.351755	0.546732
Biological Process	GO:0050793	4	regulation of developmental process	1.15	0.0844915	A0A158R9R1	Formin proteiny 2 domain containing protein(predicted) OS=Taenia asiatica OX=60517 GN=TASK_LOCUS7665 PE=3 SV=1	TASK_LOCUS7665	2.1929	0.000145278	Up	114.53	21.3	16	16	1.42077	1.28541	1.41465	0.599576	0.68391	0.595677
Biological Process	GO:0050793	4	regulation of developmental process	1.15	0.0844915	A0A158R9W2	Rho GTPase-activating protein(predicted) OS=Taenia asiatica OX=60517 GN=TASK_LOCUS7888 PE=4 SV=1	TASK_LOCUS7888	2.8988	0.000117451	Up	66.985	18.4	6	5	1.37856	1.34696	1.33958	0.491583		0.443308
Biological Process	GO:0050793	4	regulation of developmental process	1.15	0.0844915	A0A158RA19	EH domain-containing protein(predicted) OS=Taenia asiatica OX=60517 GN=TASK_LOCUS8232 PE=4 SV=1	TASK_LOCUS8232	5.6924	4.97709e-06	Up	63.491	43.5	19	18	1.68817	1.65031	1.76498	0.315711	0.310257	0.270572
Biological Process	GO:0050793	4	regulation of developmental process	1.15	0.0844915	A0A158RA89	Ribosomal RNA-processing protein 8 OS=Taenia asiatica OX=60517 GN=TASK_LOCUS8685 PE=3 SV=1	TASK_LOCUS8685	15.2185	0.00014309	Up	87.033	30.3	15	14	1.95548	1.68156	1.99301	0.135729	0.082682	0.151538
Biological Process	GO:0050793	4	regulation of developmental process	1.15	0.0844915	A0A158RAE3	Kinesin motor domain-containing protein OS=Taenia asiatica OX=60517 GN=TASK_LOCUS9102 PE=3 SV=1	TASK_LOCUS9102	1.8651	1.42047e-06	Up	113.92	45.5	35	34	1.2912	1.31404	1.3006	0.691692	0.715778	0.6867
Biological Process	GO:0050793	4	regulation of developmental process	1.15	0.0844915	A0A3P6NKC9	Prominin-1(predicted) OS=Taenia asiatica OX=60517 GN=TASK_LOCUS1690 PE=3 SV=1	TASK_LOCUS1690	7.9063	0.000827437	Up	55.645	19.2	6	6	1.68726	1.83209	1.80696	0.337793	0.163678	0.172209
Biological Process	GO:0050793	4	regulation of developmental process	1.15	0.0844915	A0A3P6PKV8	Spectrin beta chain(predicted) OS=Taenia asiatica OX=60517 GN=TASK_LOCUS118 PE=4 SV=1	TASK_LOCUS118	1.5455	0.000123466	Up	155.84	60.9	75	74	1.19281	1.23092	1.21912	0.819214	0.793399	0.744533
Biological Process	GO:0050793	4	regulation of developmental process	1.15	0.0844915	A0A3P6PMV6	Protein kinase C OS=Taenia asiatica OX=60517 GN=TASK_LOCUS674 PE=3 SV=1	TASK_LOCUS674	2.8576	0.0209154	Up	63.611	20	6	6	1.55717	1.57533	0.921666	0.464417	0.481409
Biological Process	GO:0050793	4	regulation of developmental process	1.15	0.0844915	A0A3P6QH31	Serine/threonine-protein phosphatase OS=Taenia asiatica OX=60517 GN=TASK_LOCUS10157 PE=3 SV=1	TASK_LOCUS10157	6.9332	0.000304845	Up	35.768	24.2	7	7	1.50643	1.53667	1.5183	0.189872		0.248733
Biological Process	GO:0051246	6	regulation of protein metabolic process	1.16	0.0846037	A0A0R3VWS4	Far upstream element-binding protein 2(predicted) OS=Taenia asiatica OX=60517 GN=TASK_LOCUS1869 PE=4 SV=1	TASK_LOCUS1869	1.5889	0.0032522	Up	58.351	28.2	11	11	1.3101	1.22937	1.14298	0.755181	0.697837	0.864528
Biological Process	GO:0051246	6	regulation of protein metabolic process	1.16	0.0846037	A0A0R3VWZ4	Protein kinase domain-containing protein OS=Taenia asiatica OX=60517 GN=TASK_LOCUS1939 PE=4 SV=1	TASK_LOCUS1939	4.5438	0.00248002	Up	61.658	22.2	8	8	1.82627	1.10862	1.98281	0.442293	0.285482	0.354523
Biological Process	GO:0051246	6	regulation of protein metabolic process	1.16	0.0846037	A0A0R3VWZ6	F-actin-capping protein subunit alpha OS=Taenia asiatica OX=60517 GN=TASK_LOCUS1941 PE=3 SV=1	TASK_LOCUS1941	1.6142	1.28566e-05	Up	31.537	54.2	10	10	1.19643	1.24676	1.26169	0.753385	0.764929	0.776806
Biological Process	GO:0051246	6	regulation of protein metabolic process	1.16	0.0846037	A0A0R3W466	Elongation factor 1-alpha OS=Taenia asiatica OX=60517 GN=TASK_LOCUS4787 PE=3 SV=1	TASK_LOCUS4787	2.2121	2.00355e-05	Up	48.838	62.5	23	22	1.35152	1.39074	1.38982	0.661796	0.614015	0.592114
Biological Process	GO:0051246	6	regulation of protein metabolic process	1.16	0.0846037	A0A0R3W4Q4	RNA helicase OS=Taenia asiatica OX=60517 GN=TASK_LOCUS5042 PE=3 SV=2	TASK_LOCUS5042	3.8326	5.66106e-05	Up	44.731	28.5	9	9	1.60176	1.57409	1.58259	0.474114	0.400118	0.367338
Biological Process	GO:0051246	6	regulation of protein metabolic process	1.16	0.0846037	A0A0R3W536	Eukaryotic translation initiation factor 4E(predicted) OS=Taenia asiatica OX=60517 GN=TASK_LOCUS5205 PE=3 SV=1	TASK_LOCUS5205	4.3653	0.0016828	Up	22.109	40.1	5	3	1.77758	1.3121	1.79203	0.336635	0.281146	0.500506
Biological Process	GO:0051246	6	regulation of protein metabolic process	1.16	0.0846037	A0A0R3W5B3	Adenylate kinase isoenzyme 6 homolog OS=Taenia asiatica OX=60517 GN=TASK_LOCUS5299 PE=3 SV=1	TASK_LOCUS5299	1.5146	0.0206759	Up	28.968	24.6	5	5	1.05137	1.10419	1.31628	0.738115		0.790043
Biological Process	GO:0051246	6	regulation of protein metabolic process	1.16	0.0846037	A0A0R3W5F4	AAA domain-containing protein OS=Taenia asiatica OX=60517 GN=TASK_LOCUS5349 PE=3 SV=2	TASK_LOCUS5349	8.3134	5.17685e-05	Up	46.693	58.6	15	14	1.42802	1.90214	2.02561	0.205918	0.206006	0.232309
Biological Process	GO:0051246	6	regulation of protein metabolic process	1.16	0.0846037	A0A0R3W5J0	Agenet-like domain-containing protein OS=Taenia asiatica OX=60517 GN=TASK_LOCUS5388 PE=3 SV=2	TASK_LOCUS5388	4.064	0.0396215	Up	64.278	21.2	9	9	0.790065	1.83723	1.66808	0.438853	0.265769
Biological Process	GO:0051246	6	regulation of protein metabolic process	1.16	0.0846037	A0A0R3W693	Sorting nexin OS=Taenia asiatica OX=60517 GN=TASK_LOCUS5702 PE=3 SV=1	TASK_LOCUS5702	9.5449	0.00114042	Up	49.952	23.5	9	9	1.27987	2.67784	1.47328	0.172516	0.244474	0.152008
Biological Process	GO:0051246	6	regulation of protein metabolic process	1.16	0.0846037	A0A0R3W6T5	Cullin associated NEDD8 dissociated protein 1(predicted) OS=Taenia asiatica OX=60517 GN=TASK_LOCUS5931 PE=3 SV=2	TASK_LOCUS5931	2.4884	6.24908e-05	Up	170.99	26.1	30	30	1.36244	1.42594	1.49162	0.522918	0.60156	0.59552
Biological Process	GO:0051246	6	regulation of protein metabolic process	1.16	0.0846037	A0A0R3W7K4	Phosphatase 2a inhibitor i2pp2a(predicted) OS=Taenia asiatica OX=60517 GN=TASK_LOCUS6264 PE=3 SV=1	TASK_LOCUS6264	6.7843	3.3678e-05	Up	33.95	45.9	11	11	1.77735	1.75792	1.69395	0.214723	0.295459	0.2606
Biological Process	GO:0051246	6	regulation of protein metabolic process	1.16	0.0846037	A0A0R3W858	26S proteasome regulatory subunit 7 OS=Taenia asiatica OX=60517 GN=TASK_LOCUS6522 PE=3 SV=1	TASK_LOCUS6522	6.2579	0.0094667	Up	48.214	49	15	15	1.82369	1.80582	1.5438	0.506419	0.116873	0.203399
Biological Process	GO:0051246	6	regulation of protein metabolic process	1.16	0.0846037	A0A0R3W8I4	DnaJ subfamily A(predicted) OS=Taenia asiatica OX=60517 GN=TASK_LOCUS6672 PE=3 SV=1	TASK_LOCUS6672	2.4837	2.5352e-05	Up	44.03	41.4	14	14	1.42789	1.4127	1.43713	0.566217	0.537337	0.618729
Biological Process	GO:0051246	6	regulation of protein metabolic process	1.16	0.0846037	A0A0R3W8Q2	MPN domain-containing protein OS=Taenia asiatica OX=60517 GN=TASK_LOCUS6759 PE=4 SV=1	TASK_LOCUS6759	6.679	0.00112246	Up	36.952	43.1	9	9	1.8773	1.35567	1.31325	0.237919	0.215861
Biological Process	GO:0051246	6	regulation of protein metabolic process	1.16	0.0846037	A0A0R3W994	Vacuolar protein sorting-associated protein 28 homolog OS=Taenia asiatica OX=60517 GN=TASK_LOCUS7003 PE=3 SV=1	TASK_LOCUS7003	2.2701	0.000812718	Up	13.209	53.8	4	4	1.26577	1.55572	1.34372	0.666911	0.535253	0.632618
Biological Process	GO:0051246	6	regulation of protein metabolic process	1.16	0.0846037	A0A0R3W9H0	RuvB-like helicase OS=Taenia asiatica OX=60517 GN=TASK_LOCUS7098 PE=3 SV=1	TASK_LOCUS7098	4.6044	0.00172032	Up	51.987	28.9	9	9	1.32516	1.57601	1.46645	0.262595		0.369787
Biological Process	GO:0051246	6	regulation of protein metabolic process	1.16	0.0846037	A0A0R3W9U2	COP9 signalosome complex subunit 4 OS=Taenia asiatica OX=60517 GN=TASK_LOCUS7251 PE=3 SV=1	TASK_LOCUS7251	3.6217	1.03066e-06	Up	46.834	27.8	7	7	1.50396	1.55473	1.64309	0.43581	0.429061	0.433347
Biological Process	GO:0051246	6	regulation of protein metabolic process	1.16	0.0846037	A0A0R3W420	Lysine--tRNA ligase OS=Taenia asiatica OX=60517 GN=TASK_LOCUS4725 PE=3 SV=1	TASK_LOCUS4725	2.6492	0.00554182	Up	66.937	25.3	9	9	1.49229	1.63924	1.22429	0.400114	0.54647	0.697597
Biological Process	GO:0051246	6	regulation of protein metabolic process	1.16	0.0846037	A0A0R3W3L5	Methyltransf_25 domain-containing protein OS=Taenia asiatica OX=60517 GN=TASK_LOCUS4521 PE=4 SV=1	TASK_LOCUS4521	2.1582	0.000957325	Up	40.092	48.4	12	12	1.50882	1.30831	1.28308	0.688067	0.665968	0.54576
Biological Process	GO:0051246	6	regulation of protein metabolic process	1.16	0.0846037	A0A0R3W349	RRM domain-containing protein OS=Taenia asiatica OX=60517 GN=TASK_LOCUS4316 PE=4 SV=1	TASK_LOCUS4316	10.301	5.38065e-05	Up	98.326	14.9	8	8	1.48258	1.95935	2.02714	0.200297	0.179149	0.151481
Biological Process	GO:0051246	6	regulation of protein metabolic process	1.16	0.0846037	A0A0R3W2I6	Non-specific serine/threonine protein kinase OS=Taenia asiatica OX=60517 GN=TASK_LOCUS4037 PE=4 SV=1	TASK_LOCUS4037	5.836	4.1715e-05	Up	61.184	26	9	9	1.713	1.75846	1.65084	0.316821	0.318155	0.242725
Biological Process	GO:0051246	6	regulation of protein metabolic process	1.16	0.0846037	A0A0R3VXN8	Guanine nucleotide-binding protein G(Q) subunit alpha(predicted) OS=Taenia asiatica OX=60517 GN=TASK_LOCUS2183 PE=4 SV=1	TASK_LOCUS2183	13.9942	2.72099e-05	Up	24.245	41.3	6	6	1.81788	1.92497	1.85699	0.167401	0.118622	0.114133
Biological Process	GO:0051246	6	regulation of protein metabolic process	1.16	0.0846037	A0A0R3VZK3	60S ribosomal protein L12 OS=Taenia asiatica OX=60517 GN=TASK_LOCUS2848 PE=3 SV=1	TASK_LOCUS2848	2.5924	3.72961e-05	Up	17.572	38.4	4	4	1.40425	1.42673	1.49885	0.544879	0.604006	0.52129
Biological Process	GO:0051246	6	regulation of protein metabolic process	1.16	0.0846037	A0A0R3W0M1	Prohibitin OS=Taenia asiatica OX=60517 GN=TASK_LOCUS3216 PE=3 SV=1	TASK_LOCUS3216	52.9636	2.19985e-08	Up	32.041	38.4	8	8	1.85307	2.02722	2.00852	0.037767	0.036258	0.037161
Biological Process	GO:0051246	6	regulation of protein metabolic process	1.16	0.0846037	A0A0R3W0X1	Eukaryotic translation initiation factor 2 subunit 1 OS=Taenia asiatica OX=60517 GN=TASK_LOCUS3347 PE=3 SV=1	TASK_LOCUS3347	12.8949	0.000300969	Up	42.256	23	7	7	2.02245	1.42133	2.12441	0.112008	0.19856	0.121244
Biological Process	GO:0051246	6	regulation of protein metabolic process	1.16	0.0846037	A0A0R3W119	Major vault protein OS=Taenia asiatica OX=60517 GN=TASK_LOCUS3403 PE=4 SV=1	TASK_LOCUS3403	4.6748	1.94969e-06	Up	100.05	52.4	47	47	1.6005	1.74674	1.59545	0.360779	0.337244	0.359282
Biological Process	GO:0051246	6	regulation of protein metabolic process	1.16	0.0846037	A0A0R3W186	Importin N-terminal domain-containing protein OS=Taenia asiatica OX=60517 GN=TASK_LOCUS3481 PE=3 SV=1	TASK_LOCUS3481	2.3902	0.000372553	Up	123.43	33.2	23	23	1.35179	1.27881	1.59961	0.610076	0.615522	0.544189
Biological Process	GO:0051246	6	regulation of protein metabolic process	1.16	0.0846037	A0A0R3W1M0	Vacuolar-sorting protein SNF8 OS=Taenia asiatica OX=60517 GN=TASK_LOCUS3643 PE=3 SV=1	TASK_LOCUS3643	3.3821	0.000944096	Up	28.181	34.4	6	6	1.52332	1.55732	1.55015	0.431958	0.356792	0.580462
Biological Process	GO:0050793	4	regulation of developmental process	1.15	0.0844915	A0A158R8G9	CD36 class B scavenger receptor(predicted) OS=Taenia asiatica OX=60517 GN=TASK_LOCUS5449 PE=3 SV=1	TASK_LOCUS5449	14.7077	1.95211e-06	Up	56.337	19.6	6	6	1.90092	1.86009	1.85701	0.113878	0.142068	0.126032
Biological Process	GO:0051246	6	regulation of protein metabolic process	1.16	0.0846037	A0A0R3W1M5	AAA domain-containing protein OS=Taenia asiatica OX=60517 GN=TASK_LOCUS3648 PE=3 SV=1	TASK_LOCUS3648	4.4942	0.000122715	Up	44.317	41.2	11	11	1.54395	1.84288	1.52111	0.380455	0.403121	0.30848
Biological Process	GO:0051246	6	regulation of protein metabolic process	1.16	0.0846037	A0A0R3W1P2	AAA domain-containing protein OS=Taenia asiatica OX=60517 GN=TASK_LOCUS3668 PE=3 SV=1	TASK_LOCUS3668	19.9619	0.00153365	Up	47.959	40.8	11	11	1.514	1.27179	2.92797	0.048809	0.12112	0.116305
Biological Process	GO:0051246	6	regulation of protein metabolic process	1.16	0.0846037	A0A0R3W1P6	Heat shock protein 60(predicted) OS=Taenia asiatica OX=60517 GN=TASK_LOCUS3672 PE=3 SV=1	TASK_LOCUS3672	3.7784	0.00230671	Up	60.596	67.8	35	34	1.8044	1.71094	1.22901	0.428131	0.308392	0.519124
Biological Process	GO:0051246	6	regulation of protein metabolic process	1.16	0.0846037	A0A0R3W1V2	Calcium binding protein p22(predicted) OS=Taenia asiatica OX=60517 GN=TASK_LOCUS3741 PE=4 SV=1	TASK_LOCUS3741	5.7896	1.81243e-05	Up	21.296	35.3	6	6	1.65582	1.68701	1.77346	0.286284	0.262811	0.334612
Biological Process	GO:0051246	6	regulation of protein metabolic process	1.16	0.0846037	A0A0R3W211	Glyceraldehyde-3-phosphate dehydrogenase OS=Taenia asiatica OX=60517 GN=TASK_LOCUS3812 PE=3 SV=1	TASK_LOCUS3812	1.9251	0.0107447	Up	36.261	59.8	19	19	1.37875	1.30969	1.26037	0.898323	0.576723	0.57615
Biological Process	GO:0051246	6	regulation of protein metabolic process	1.16	0.0846037	A0A0R3W216	Serine/threonine protein phosphatase 2A regulatory subunit OS=Taenia asiatica OX=60517 GN=TASK_LOCUS3817 PE=3 SV=1	TASK_LOCUS3817	1.5574	0.000579798	Up	58.835	28.7	11	10	1.20327	1.17756	1.27304	0.759324	0.744549	0.842253
Biological Process	GO:0051246	6	regulation of protein metabolic process	1.16	0.0846037	A0A0R3W235	Ral protein(predicted) OS=Taenia asiatica OX=60517 GN=TASK_LOCUS3840 PE=4 SV=1	TASK_LOCUS3840	1.8651	0.000172294	Up	23.025	43.5	8	8	1.30758	1.28999	1.30823	0.652328	0.680789	0.761085
Biological Process	GO:0051246	6	regulation of protein metabolic process	1.16	0.0846037	A0A0R3W292	Ras protein Rap 1b(predicted) OS=Taenia asiatica OX=60517 GN=TASK_LOCUS3914 PE=3 SV=1	TASK_LOCUS3914	13.6479	2.48539e-05	Up	26.935	32.9	6	5	1.52753	1.6183	1.62132	0.108171	0.124692
Biological Process	GO:0051246	6	regulation of protein metabolic process	1.16	0.0846037	A0A0R3W1M9	AAA domain-containing protein OS=Taenia asiatica OX=60517 GN=TASK_LOCUS3653 PE=3 SV=1	TASK_LOCUS3653	50.8233	1.41578e-05	Up	48.401	44	13	13	1.67982	1.81062	2.39378	0.039728	0.030955	0.045095
Biological Process	GO:0050793	4	regulation of developmental process	1.15	0.0844915	A0A158R8E9	Coronin OS=Taenia asiatica OX=60517 GN=TASK_LOCUS5312 PE=3 SV=1	TASK_LOCUS5312	1.7746	8.77299e-06	Up	55.971	21.6	7	7	1.26471	1.26403	1.3088	0.726261	0.698368	0.73784
Biological Process	GO:0050793	4	regulation of developmental process	1.15	0.0844915	A0A158R830	Septin-type G domain-containing protein OS=Taenia asiatica OX=60517 GN=TASK_LOCUS4777 PE=4 SV=1	TASK_LOCUS4777	6.1668	0.000910425	Up	28.818	39.2	6	6	1.36688	1.47483	1.6705	0.206781		0.281011
Biological Process	GO:0050793	4	regulation of developmental process	1.15	0.0844915	A0A158R820	Dynamin-1-like protein OS=Taenia asiatica OX=60517 GN=TASK_LOCUS4739 PE=3 SV=1	TASK_LOCUS4739	8.0802	0.0020362	Up	80.074	34.6	18	18	1.34075	1.86416	2.13431	0.340897	0.181334	0.138548
Biological Process	GO:0050793	4	regulation of developmental process	1.15	0.0844915	A0A0R3W0M1	Prohibitin OS=Taenia asiatica OX=60517 GN=TASK_LOCUS3216 PE=3 SV=1	TASK_LOCUS3216	52.9636	2.19985e-08	Up	32.041	38.4	8	8	1.85307	2.02722	2.00852	0.037767	0.036258	0.037161
Biological Process	GO:0050793	4	regulation of developmental process	1.15	0.0844915	A0A0R3W0Z5	Uncharacterized protein OS=Taenia asiatica OX=60517 GN=TASK_LOCUS3375 PE=4 SV=1	TASK_LOCUS3375	2.0159	0.000212713	Up	26.076	30.1	7	7	1.279	1.42147	1.31005	0.645934	0.622172	0.721374
Biological Process	GO:0050793	4	regulation of developmental process	1.15	0.0844915	A0A0R3W1M4	MHD domain-containing protein OS=Taenia asiatica OX=60517 GN=TASK_LOCUS3647 PE=3 SV=1	TASK_LOCUS3647	20.1747	8.60855e-05	Up	49.946	44.6	11	11	1.42846	2.61708	1.67109	0.092024	0.090984	0.100349
Biological Process	GO:0050793	4	regulation of developmental process	1.15	0.0844915	A0A0R3W216	Serine/threonine protein phosphatase 2A regulatory subunit OS=Taenia asiatica OX=60517 GN=TASK_LOCUS3817 PE=3 SV=1	TASK_LOCUS3817	1.5574	0.000579798	Up	58.835	28.7	11	10	1.20327	1.17756	1.27304	0.759324	0.744549	0.842253
Biological Process	GO:0050793	4	regulation of developmental process	1.15	0.0844915	A0A0R3W220	Alpha-parvin(predicted) OS=Taenia asiatica OX=60517 GN=TASK_LOCUS3823 PE=3 SV=2	TASK_LOCUS3823	6.7431	0.0080548	Up	44.113	28.8	8	8	1.75783	1.69612	1.77117	0.346521	0.096433	0.331927
Biological Process	GO:0050793	4	regulation of developmental process	1.15	0.0844915	A0A0R3W235	Ral protein(predicted) OS=Taenia asiatica OX=60517 GN=TASK_LOCUS3840 PE=4 SV=1	TASK_LOCUS3840	1.8651	0.000172294	Up	23.025	43.5	8	8	1.30758	1.28999	1.30823	0.652328	0.680789	0.761085
Biological Process	GO:0050793	4	regulation of developmental process	1.15	0.0844915	A0A0R3W292	Ras protein Rap 1b(predicted) OS=Taenia asiatica OX=60517 GN=TASK_LOCUS3914 PE=3 SV=1	TASK_LOCUS3914	13.6479	2.48539e-05	Up	26.935	32.9	6	5	1.52753	1.6183	1.62132	0.108171	0.124692
Biological Process	GO:0050793	4	regulation of developmental process	1.15	0.0844915	A0A0R3W296	Protein diaphanous(predicted) OS=Taenia asiatica OX=60517 GN=TASK_LOCUS3918 PE=4 SV=1	TASK_LOCUS3918	3.3106	0.000149355	Up	120.48	19.9	14	14	1.60266	1.44993	1.5555	0.405654	0.451613	0.534653
Biological Process	GO:0050793	4	regulation of developmental process	1.15	0.0844915	A0A0R3W2E0	Actin-related protein 2/3 complex subunit 4 OS=Taenia asiatica OX=60517 GN=TASK_LOCUS3974 PE=3 SV=1	TASK_LOCUS3974	1.9123	0.000426773	Up	21.533	33.2	5	5	1.36452	1.40125	1.17398	0.703892	0.653976	0.702382
Biological Process	GO:0050793	4	regulation of developmental process	1.15	0.0844915	A0A0R3W2J8	Dimethylargininase OS=Taenia asiatica OX=60517 GN=TASK_LOCUS4054 PE=3 SV=1	TASK_LOCUS4054	2.522	1.93265e-05	Up	30.377	37.7	7	7	1.35392	1.48574	1.45674	0.53782	0.58816	0.577616
Biological Process	GO:0050793	4	regulation of developmental process	1.15	0.0844915	A0A0R3W2Y8	Fasciclin-3(predicted) OS=Taenia asiatica OX=60517 GN=TASK_LOCUS4235 PE=4 SV=1	TASK_LOCUS4235	1.629	2.64029e-06	Up	60.318	52.9	24	24	1.26086	1.22586	1.23108	0.764501	0.747447	0.770246
Biological Process	GO:0050793	4	regulation of developmental process	1.15	0.0844915	A0A0R3W3L5	Methyltransf_25 domain-containing protein OS=Taenia asiatica OX=60517 GN=TASK_LOCUS4521 PE=4 SV=1	TASK_LOCUS4521	2.1582	0.000957325	Up	40.092	48.4	12	12	1.50882	1.30831	1.28308	0.688067	0.665968	0.54576
Biological Process	GO:0050793	4	regulation of developmental process	1.15	0.0844915	A0A0R3W3P3	AMP-binding domain-containing protein OS=Taenia asiatica OX=60517 GN=TASK_LOCUS4563 PE=4 SV=2	TASK_LOCUS4563	94.7763	3.78481e-05	Up	89.164	42.4	31	30	1.95894	2.05709	1.92132	0.031074	0.014583	0.016989
Biological Process	GO:0050793	4	regulation of developmental process	1.15	0.0844915	A0A0R3W3T9	AP-2 complex subunit alpha OS=Taenia asiatica OX=60517 GN=TASK_LOCUS4619 PE=3 SV=2	TASK_LOCUS4619	2.3398	0.00206659	Up	106.36	30.1	20	20	1.20097	1.70463	1.29788	0.628005	0.630368	0.53815
Biological Process	GO:0050793	4	regulation of developmental process	1.15	0.0844915	A0A0R3W3U5	Guanine nucleotide binding protein G protein(predicted) OS=Taenia asiatica OX=60517 GN=TASK_LOCUS4628 PE=4 SV=1	TASK_LOCUS4628	4.9887	1.22018e-07	Up	40.275	45.2	15	7	1.687	1.681	1.63012	0.342633	0.334811	0.324438
Biological Process	GO:0050793	4	regulation of developmental process	1.15	0.0844915	A0A0R3VZD6	Seryl-tRNA synthetase OS=Taenia asiatica OX=60517 GN=TASK_LOCUS2781 PE=3 SV=1	TASK_LOCUS2781	43.4342	0.00205992	Up	56.998	36.6	14	14	1.80513	2.043	2.01684	0.099536	0.019407	0.016088
Biological Process	GO:0050793	4	regulation of developmental process	1.15	0.0844915	A0A0R3VYB3	Actin-related protein 2 OS=Taenia asiatica OX=60517 GN=TASK_LOCUS2408 PE=3 SV=1	TASK_LOCUS2408	2.3235	0.000324547	Up	44.111	39	12	11	1.36731	1.35837	1.46902	0.526244	0.666579	0.612479
Biological Process	GO:0050793	4	regulation of developmental process	1.15	0.0844915	A0A0R3VXN8	Guanine nucleotide-binding protein G(Q) subunit alpha(predicted) OS=Taenia asiatica OX=60517 GN=TASK_LOCUS2183 PE=4 SV=1	TASK_LOCUS2183	13.9942	2.72099e-05	Up	24.245	41.3	6	6	1.81788	1.92497	1.85699	0.167401	0.118622	0.114133
Biological Process	GO:0050793	4	regulation of developmental process	1.15	0.0844915	A0A0R3VWZ4	Protein kinase domain-containing protein OS=Taenia asiatica OX=60517 GN=TASK_LOCUS1939 PE=4 SV=1	TASK_LOCUS1939	4.5438	0.00248002	Up	61.658	22.2	8	8	1.82627	1.10862	1.98281	0.442293	0.285482	0.354523
Biological Process	GO:0050793	4	regulation of developmental process	1.15	0.0844915	A0A0R3VSM0	Endophilin B1 OS=Taenia asiatica OX=60517 GN=TASK_LOCUS171 PE=4 SV=1	TASK_LOCUS171	14.0839	3.76641e-06	Up	26.966	64.7	18	18	1.8054	1.86902	1.92781	0.145437	0.137779	0.11456
Biological Process	GO:0050793	4	regulation of developmental process	1.15	0.0844915	A0A0R3VTC0	PH domain-containing protein OS=Taenia asiatica OX=60517 GN=TASK_LOCUS476 PE=4 SV=1	TASK_LOCUS476	3.4582	0.000355568	Up	94.109	27.7	15	15	1.35853	1.76367	1.53198	0.462136	0.382136	0.501551
Biological Process	GO:0050793	4	regulation of developmental process	1.15	0.0844915	A0A0R3VTP7	Histone deacetylase OS=Taenia asiatica OX=60517 GN=TASK_LOCUS629 PE=3 SV=2	TASK_LOCUS629	2.2735	0.00404234	Up	56.478	32.1	9	9	1.55226	1.52931	1.08551	0.661952	0.527233	0.643731
Biological Process	GO:0050793	4	regulation of developmental process	1.15	0.0844915	A0A0R3VU18	Superoxide dismutase OS=Taenia asiatica OX=60517 GN=TASK_LOCUS777 PE=3 SV=1	TASK_LOCUS777	6.2684	0.000528361	Up	24.492	44.3	9	9	2.00216	1.60951	1.56285	0.371385	0.234556	0.219546
Biological Process	GO:0050793	4	regulation of developmental process	1.15	0.0844915	A0A0R3VUK1	Poly [ADP-ribose] polymerase OS=Taenia asiatica OX=60517 GN=TASK_LOCUS1005 PE=4 SV=1	TASK_LOCUS1005	2.1201	0.0410348	Up	29.843	12.8	2	2	1.01333	1.70052	1.09001	0.61748	0.578655
Biological Process	GO:0050793	4	regulation of developmental process	1.15	0.0844915	A0A0R3VUT3	Complement component 1 Q subcomponent binding(predicted) OS=Taenia asiatica OX=60517 GN=TASK_LOCUS1107 PE=3 SV=1	TASK_LOCUS1107	10.2649	1.94773e-05	Up	27.845	19.8	3	3	1.75443	1.7712	1.94174	0.150206	0.207997	0.174426
Biological Process	GO:0050793	4	regulation of developmental process	1.15	0.0844915	A0A0R3VUV9	Rab(predicted) OS=Taenia asiatica OX=60517 GN=TASK_LOCUS1135 PE=4 SV=1	TASK_LOCUS1135	1.8133	0.000182351	Up	23.638	55.2	8	8	1.19078	1.31394	1.36258	0.694033	0.700838	0.737834
Biological Process	GO:0050793	4	regulation of developmental process	1.15	0.0844915	A0A0R3W420	Lysine--tRNA ligase OS=Taenia asiatica OX=60517 GN=TASK_LOCUS4725 PE=3 SV=1	TASK_LOCUS4725	2.6492	0.00554182	Up	66.937	25.3	9	9	1.49229	1.63924	1.22429	0.400114	0.54647	0.697597
Biological Process	GO:0050793	4	regulation of developmental process	1.15	0.0844915	A0A0R3VUY5	Heterolocus tagous nuclear ribonucleoprotein k(predicted) OS=Taenia asiatica OX=60517 GN=TASK_LOCUS1165 PE=4 SV=1	TASK_LOCUS1165	2.7894	0.00205804	Up	30.577	26.6	5	5	1.42702	1.35001	1.25848	0.423939	0.540556
Biological Process	GO:0050793	4	regulation of developmental process	1.15	0.0844915	A0A0R3VVK3	Protein kinase domain-containing protein OS=Taenia asiatica OX=60517 GN=TASK_LOCUS1420 PE=4 SV=1	TASK_LOCUS1420	2.2107	0.0168931	Up	29.105	31	4	4	1.41957	1.43753	0.984421		0.566348	0.592133
Biological Process	GO:0050793	4	regulation of developmental process	1.15	0.0844915	A0A0R3VVM6	LLGL domain-containing protein OS=Taenia asiatica OX=60517 GN=TASK_LOCUS1448 PE=4 SV=1	TASK_LOCUS1448	14.7251	0.000672263	Up	132.3	14.1	13	13	1.9415	1.96701	1.70994	0.193505	0.071731	0.11632
Biological Process	GO:0050793	4	regulation of developmental process	1.15	0.0844915	A0A0R3VVP1	Prohibitin OS=Taenia asiatica OX=60517 GN=TASK_LOCUS1466 PE=3 SV=1	TASK_LOCUS1466	14.9896	8.20787e-06	Up	30.406	42.6	9	9	2.0078	1.89614	1.72081	0.142011	0.107263	0.12597
Biological Process	GO:0050793	4	regulation of developmental process	1.15	0.0844915	A0A0R3VW68	IST1 homolog OS=Taenia asiatica OX=60517 GN=TASK_LOCUS1663 PE=3 SV=1	TASK_LOCUS1663	2.4424	0.00646278	Up	34.772	13.9	3	3	1.25243	1.48989	1.51472	0.599696	0.415095	0.728175
Biological Process	GO:0050793	4	regulation of developmental process	1.15	0.0844915	A0A0R3VW69	Vacuolar protein sorting-associated protein 35 OS=Taenia asiatica OX=60517 GN=TASK_LOCUS1664 PE=3 SV=1	TASK_LOCUS1664	2.9642	0.000603025	Up	93.95	14.4	8	8	1.62342	1.63172	1.23132	0.533921	0.532793	0.446823
Biological Process	GO:0050793	4	regulation of developmental process	1.15	0.0844915	A0A0R3VWI0	RNA helicase OS=Taenia asiatica OX=60517 GN=TASK_LOCUS1775 PE=3 SV=1	TASK_LOCUS1775	2.1884	0.013375	Up	71.857	23.2	11	9	1.10413	1.52076	1.49328	0.756919	0.674137	0.450773
Biological Process	GO:0050793	4	regulation of developmental process	1.15	0.0844915	A0A0R3VWM4	Actin protein 3B(predicted) OS=Taenia asiatica OX=60517 GN=TASK_LOCUS1819 PE=3 SV=1	TASK_LOCUS1819	3.4679	7.13395e-07	Up	45.409	45.8	11	10	1.56184	1.5572	1.53805	0.459547	0.455639	0.427725
Biological Process	GO:0050793	4	regulation of developmental process	1.15	0.0844915	A0A0R3VV26	Mitochondrial import receptor subunit tom70(predicted) OS=Taenia asiatica OX=60517 GN=TASK_LOCUS1215 PE=4 SV=1	TASK_LOCUS1215	28.9672	1.20029e-06	Up	86.412	30.1	17	17	1.97123	1.88688	1.94168	0.058043	0.073501	0.068675
Biological Process	GO:0051246	6	regulation of protein metabolic process	1.16	0.0846037	A0A0R3WA57	40S ribosomal protein S2 OS=Taenia asiatica OX=60517 GN=TASK_LOCUS7401 PE=3 SV=1	TASK_LOCUS7401	58.8719	0.0003523	Up	28.452	43	12	12	1.88266	2.01873	1.99839	0.053071	0.014785	0.032358
Biological Process	GO:0050793	4	regulation of developmental process	1.15	0.0844915	A0A0R3W466	Elongation factor 1-alpha OS=Taenia asiatica OX=60517 GN=TASK_LOCUS4787 PE=3 SV=1	TASK_LOCUS4787	2.2121	2.00355e-05	Up	48.838	62.5	23	22	1.35152	1.39074	1.38982	0.661796	0.614015	0.592114
Biological Process	GO:0050793	4	regulation of developmental process	1.15	0.0844915	A0A0R3W4Y7	Amidase domain-containing protein OS=Taenia asiatica OX=60517 GN=TASK_LOCUS5148 PE=4 SV=1	TASK_LOCUS5148	51.34	0.000246443	Up	64.951	30.4	12	12	2.5146	2.26654	1.10422	0.035205	0.027675	0.051755
Biological Process	GO:0050793	4	regulation of developmental process	1.15	0.0844915	A0A0R3WDV0	Programmed cell death protein 4 OS=Taenia asiatica OX=60517 GN=TASK_LOCUS8960 PE=3 SV=1	TASK_LOCUS8960	3.4864	0.00522088	Up	55.338	35.2	13	13	1.83539	1.42258	1.40465	0.518514	0.540834	0.278035
Biological Process	GO:0050793	4	regulation of developmental process	1.15	0.0844915	A0A0R3WE86	Heat shock protein 70(predicted) OS=Taenia asiatica OX=60517 GN=TASK_LOCUS9119 PE=3 SV=1	TASK_LOCUS9119	17.2517	2.24246e-05	Up	70.425	51.3	29	29	1.8627	1.75751	2.05105	0.110357	0.087294	0.131085
Biological Process	GO:0050793	4	regulation of developmental process	1.15	0.0844915	A0A0R3WED7	WD_REPEATS_REGION domain-containing protein OS=Taenia asiatica OX=60517 GN=TASK_LOCUS9175 PE=4 SV=1	TASK_LOCUS9175	9.9202	3.04602e-05	Up	35.609	66.2	12	12	1.762	1.87979	1.80877	0.163572	0.224654	0.161215
Biological Process	GO:0050793	4	regulation of developmental process	1.15	0.0844915	A0A0R3WEH3	Sodium/potassium-transporting ATPase subunit alpha OS=Taenia asiatica OX=60517 GN=TASK_LOCUS9220 PE=3 SV=1	TASK_LOCUS9220	4.3612	2.04285e-07	Up	112.13	55.1	43	42	1.61384	1.67799	1.58902	0.365043	0.380089	0.374016
Biological Process	GO:0050793	4	regulation of developmental process	1.15	0.0844915	A0A0R3WFN6	F-actin-capping protein subunit beta OS=Taenia asiatica OX=60517 GN=TASK_LOCUS9680 PE=3 SV=1	TASK_LOCUS9680	2.4757	0.000144461	Up	30.879	51.3	9	9	1.42633	1.44498	1.40242	0.507899	0.587811	0.630564
Biological Process	GO:0050793	4	regulation of developmental process	1.15	0.0844915	A0A0R3WG70	UDP N acetylhexosamine pyrophosphorylase(predicted) OS=Taenia asiatica OX=60517 GN=TASK_LOCUS9864 PE=4 SV=1	TASK_LOCUS9864	1.5663	0.00258404	Up	46.211	29	6	6	1.18792	1.11153	1.36255	0.81313	0.737077	0.787801
Biological Process	GO:0050793	4	regulation of developmental process	1.15	0.0844915	A0A158R6F9	Spectrin alpha actinin(predicted) OS=Taenia asiatica OX=60517 GN=TASK_LOCUS149 PE=4 SV=1	TASK_LOCUS149	1.7053	0.00180177	Up	506.99	12.6	35	35	1.15186	1.22935	1.40095	0.677752	0.757446	0.782638
Biological Process	GO:0050793	4	regulation of developmental process	1.15	0.0844915	A0A158R6G7	Protein kinase C OS=Taenia asiatica OX=60517 GN=TASK_LOCUS203 PE=3 SV=1	TASK_LOCUS203	3.5369	0.000304525	Up	61.887	14.8	6	6	1.61576	1.46503	1.59673	0.479848	0.488408	0.354221
Biological Process	GO:0050793	4	regulation of developmental process	1.15	0.0844915	A0A158R6L4	Laminin subunit gamma(predicted) OS=Taenia asiatica OX=60517 GN=TASK_LOCUS451 PE=4 SV=1	TASK_LOCUS451	2.5506	0.00271171	Up	162.69	19.4	16	16	1.29988	1.56572	1.44453	0.442965	0.702554	0.544347
Biological Process	GO:0050793	4	regulation of developmental process	1.15	0.0844915	A0A158R6V7	Cullin-1(predicted) OS=Taenia asiatica OX=60517 GN=TASK_LOCUS958 PE=3 SV=1	TASK_LOCUS958	1.7713	0.0461256	Up	163.8	11.1	11	11	1.09046	1.00602	1.53627	0.665969	0.701289
Biological Process	GO:0050793	4	regulation of developmental process	1.15	0.0844915	A0A158R773	Calpain A(predicted) OS=Taenia asiatica OX=60517 GN=TASK_LOCUS3297 PE=3 SV=1	TASK_LOCUS3297	2.1698	7.56106e-05	Up	92.536	49.1	37	37	1.31837	1.4967	1.29205	0.627263	0.628257	0.637363
Biological Process	GO:0050793	4	regulation of developmental process	1.15	0.0844915	A0A158R7A1	Dynein heavy chain(predicted) OS=Taenia asiatica OX=60517 GN=TASK_LOCUS3427 PE=3 SV=1	TASK_LOCUS3427	6.1903	5.21079e-06	Up	529.13	34.7	123	123	1.69505	1.68637	1.78412	0.304054	0.277206	0.253201
Biological Process	GO:0050793	4	regulation of developmental process	1.15	0.0844915	A0A158R7J7	Dynamin-type G domain-containing protein OS=Taenia asiatica OX=60517 GN=TASK_LOCUS3981 PE=4 SV=1	TASK_LOCUS3981	1.5371	0.0196516	Up	77.645	21.5	11	11	1.06416	1.46721	1.10372	0.818364	0.83026	0.716296
Biological Process	GO:0050793	4	regulation of developmental process	1.15	0.0844915	A0A158R7M0	CSD_1 domain-containing protein OS=Taenia asiatica OX=60517 GN=TASK_LOCUS4062 PE=4 SV=1	TASK_LOCUS4062	3.8718	2.83216e-05	Up	35.729	32.9	9	9	1.58233	1.44989	1.7362	0.429292	0.420363	0.381926
Biological Process	GO:0050793	4	regulation of developmental process	1.15	0.0844915	A0A158R803	Ubiquitin-like domain-containing protein OS=Taenia asiatica OX=60517 GN=TASK_LOCUS4666 PE=4 SV=1	TASK_LOCUS4666	2.2531	0.000337728	Up	148.44	9.7	9	9	1.36842	1.33973	1.44748	0.599483	0.550523	0.694365
Biological Process	GO:0050793	4	regulation of developmental process	1.15	0.0844915	A0A0R3WDI1	NAC-A/B domain-containing protein OS=Taenia asiatica OX=60517 GN=TASK_LOCUS8826 PE=4 SV=1	TASK_LOCUS8826	2.3837	0.0316548	Up	23.088	26.2	4	4	1.46702	1.4199	1.33988	0.380466	0.969069	0.423667
Biological Process	GO:0050793	4	regulation of developmental process	1.15	0.0844915	A0A0R3WD23	Tryptophanyl-tRNA synthetase OS=Taenia asiatica OX=60517 GN=TASK_LOCUS8649 PE=3 SV=1	TASK_LOCUS8649	3.1525	0.028322	Up	40.906	59.1	14	14	1.70849	1.40854	1.43805	0.20669	0.528885	0.709345
Biological Process	GO:0050793	4	regulation of developmental process	1.15	0.0844915	A0A0R3WD16	Protein transport protein SEC23 OS=Taenia asiatica OX=60517 GN=TASK_LOCUS8639 PE=3 SV=1	TASK_LOCUS8639	2.0785	2.05181e-07	Up	85.228	28.6	14	14	1.35469	1.32958	1.36672	0.645878	0.645971	0.657162
Biological Process	GO:0050793	4	regulation of developmental process	1.15	0.0844915	A0A0R3WD12	GB1/RHD3-type G domain-containing protein OS=Taenia asiatica OX=60517 GN=TASK_LOCUS8634 PE=3 SV=1	TASK_LOCUS8634	13.5053	0.00136213	Up	56.439	55.3	18	18	2.59656	1.45806	1.53173	0.149884	0.075237	0.18852
Biological Process	GO:0050793	4	regulation of developmental process	1.15	0.0844915	A0A0R3W536	Eukaryotic translation initiation factor 4E(predicted) OS=Taenia asiatica OX=60517 GN=TASK_LOCUS5205 PE=3 SV=1	TASK_LOCUS5205	4.3653	0.0016828	Up	22.109	40.1	5	3	1.77758	1.3121	1.79203	0.336635	0.281146	0.500506
Biological Process	GO:0050793	4	regulation of developmental process	1.15	0.0844915	A0A0R3W5J0	Agenet-like domain-containing protein OS=Taenia asiatica OX=60517 GN=TASK_LOCUS5388 PE=3 SV=2	TASK_LOCUS5388	4.064	0.0396215	Up	64.278	21.2	9	9	0.790065	1.83723	1.66808	0.438853	0.265769
Biological Process	GO:0050793	4	regulation of developmental process	1.15	0.0844915	A0A0R3W5Q4	WD_REPEATS_REGION domain-containing protein OS=Taenia asiatica OX=60517 GN=TASK_LOCUS5465 PE=3 SV=1	TASK_LOCUS5465	3.7772	0.000165812	Up	39.211	46.7	11	10	1.30387	1.51085	1.43518	0.371697		0.3784
Biological Process	GO:0050793	4	regulation of developmental process	1.15	0.0844915	A0A0R3W6I1	WD_REPEATS_REGION domain-containing protein OS=Taenia asiatica OX=60517 GN=TASK_LOCUS5806 PE=3 SV=2	TASK_LOCUS5806	3.094	3.24644e-05	Up	39.939	58	13	13	1.44718	1.52912	1.55814	0.475242	0.453651	0.536669
Biological Process	GO:0050793	4	regulation of developmental process	1.15	0.0844915	A0A0R3W6S6	Arp2/3 complex 34 kDa subunit OS=Taenia asiatica OX=60517 GN=TASK_LOCUS5921 PE=3 SV=1	TASK_LOCUS5921	2.8444	3.99042e-06	Up	35.3	31.4	9	9	1.49311	1.46258	1.48359	0.513765	0.549479	0.497478
Biological Process	GO:0050793	4	regulation of developmental process	1.15	0.0844915	A0A0R3W7C8	Peptidase_M24 domain-containing protein OS=Taenia asiatica OX=60517 GN=TASK_LOCUS6174 PE=3 SV=1	TASK_LOCUS6174	3.5199	0.00460978	Up	47.935	19.2	8	8	1.90577	1.77431	0.992459	0.410518	0.489926	0.427016
Biological Process	GO:0050793	4	regulation of developmental process	1.15	0.0844915	A0A0R3W936	Protein transport protein sec24c(predicted) OS=Taenia asiatica OX=60517 GN=TASK_LOCUS6930 PE=4 SV=1	TASK_LOCUS6930	20.6123	0.000662937	Up	111.82	39.7	23	23	1.96149	2.35303	1.40787	0.089089	0.137175	0.051356
Biological Process	GO:0050793	4	regulation of developmental process	1.15	0.0844915	A0A0R3W471	CULLIN_2 domain-containing protein OS=Taenia asiatica OX=60517 GN=TASK_LOCUS4794 PE=3 SV=1	TASK_LOCUS4794	2.754	9.19088e-05	Up	92.83	26.3	13	13	1.36926	1.5246	1.50786	0.591652	0.50653	0.500097
Biological Process	GO:0050793	4	regulation of developmental process	1.15	0.0844915	A0A0R3W9A6	Syntaxin-binding protein(predicted) OS=Taenia asiatica OX=60517 GN=TASK_LOCUS7019 PE=3 SV=1	TASK_LOCUS7019	7.8012	0.000352304	Up	76.823	25.4	11	11	1.63092	1.87258	1.81477	0.275407	0.154395	0.251922
Biological Process	GO:0050793	4	regulation of developmental process	1.15	0.0844915	A0A0R3W9W9	Rho GDP-dissociation inhibitor(predicted) OS=Taenia asiatica OX=60517 GN=TASK_LOCUS7288 PE=3 SV=1	TASK_LOCUS7288	6.8167	0.00205256	Up	21.703	73.3	12	12	2.16317	1.69474	1.3745	0.298552	0.318996	0.150038
Biological Process	GO:0050793	4	regulation of developmental process	1.15	0.0844915	A0A0R3WA86	LIM domain-containing protein OS=Taenia asiatica OX=60517 GN=TASK_LOCUS7437 PE=4 SV=1	TASK_LOCUS7437	1.9838	0.000157594	Up	41.243	50.1	12	12	1.33308	1.35715	1.29891	0.660354	0.61978	0.730733
Biological Process	GO:0050793	4	regulation of developmental process	1.15	0.0844915	A0A0R3WC83	Uncharacterized protein OS=Taenia asiatica OX=60517 GN=TASK_LOCUS8303 PE=3 SV=1	TASK_LOCUS8303	2.6041	0.00100213	Up	44.22	28.1	9	9	1.37366	1.72571	1.23586	0.502922	0.56775	0.59409
Biological Process	GO:0050793	4	regulation of developmental process	1.15	0.0844915	A0A0R3WC84	Isocitrate dehydrogenase [NADP] OS=Taenia asiatica OX=60517 GN=TASK_LOCUS8304 PE=3 SV=1	TASK_LOCUS8304	41.559	0.000591587	Up	46.132	35.9	12	12	1.57577	1.69946	1.64583	0.051916	0.027025
Biological Process	GO:0050793	4	regulation of developmental process	1.15	0.0844915	A0A0R3WCF4	Guanine nucleotide binding protein Gs subunit(predicted) OS=Taenia asiatica OX=60517 GN=TASK_LOCUS8383 PE=3 SV=1	TASK_LOCUS8383	7.9112	5.36079e-05	Up	44.089	33.8	10	9	1.87332	1.60313	1.85024	0.25703	0.233996	0.182284
Biological Process	GO:0050793	4	regulation of developmental process	1.15	0.0844915	A0A0R3WCS9	Syntaxin-binding protein(predicted) OS=Taenia asiatica OX=60517 GN=TASK_LOCUS8526 PE=3 SV=1	TASK_LOCUS8526	4.5105	0.00512096	Up	80.206	18.5	9	9	1.69577	1.13159	1.52878		0.266072	0.377778
Biological Process	GO:0050793	4	regulation of developmental process	1.15	0.0844915	A0A0R3WCX5	Ankyrin-2(predicted) OS=Taenia asiatica OX=60517 GN=TASK_LOCUS8585 PE=4 SV=1	TASK_LOCUS8585	2.779	0.00051627	Up	66.124	44.2	19	19	1.54017	1.4454	1.4267	0.619481	0.441117	0.527134
Biological Process	GO:0050793	4	regulation of developmental process	1.15	0.0844915	A0A0R3W9H0	RuvB-like helicase OS=Taenia asiatica OX=60517 GN=TASK_LOCUS7098 PE=3 SV=1	TASK_LOCUS7098	4.6044	0.00172032	Up	51.987	28.9	9	9	1.32516	1.57601	1.46645	0.262595		0.369787
Biological Process	GO:0051246	6	regulation of protein metabolic process	1.16	0.0846037	A0A0R3WA86	LIM domain-containing protein OS=Taenia asiatica OX=60517 GN=TASK_LOCUS7437 PE=4 SV=1	TASK_LOCUS7437	1.9838	0.000157594	Up	41.243	50.1	12	12	1.33308	1.35715	1.29891	0.660354	0.61978	0.730733
Biological Process	GO:0051246	6	regulation of protein metabolic process	1.16	0.0846037	A0A0R3WB91	PDZ domain-containing protein OS=Taenia asiatica OX=60517 GN=TASK_LOCUS7892 PE=3 SV=1	TASK_LOCUS7892	2.3315	0.000115544	Up	134.51	5.9	5	5	1.47564	1.25812	1.46524	0.626603	0.587111	0.587278
Biological Process	GO:0051246	6	regulation of protein metabolic process	1.16	0.0846037	A0A0R3WCF8	HATPase_c domain-containing protein OS=Taenia asiatica OX=60517 GN=TASK_LOCUS8388 PE=3 SV=2	TASK_LOCUS8388	4.41	0.00567844	Up	85.926	38.8	28	27	1.57417	1.77987	1.53691	0.539121	0.367414	0.202521
Biological Process	GO:0019538	5	protein metabolic process	1.11	0.0850158	A0A0R3W6K3	ATP binding cassette sub family E(predicted) OS=Taenia asiatica OX=60517 GN=TASK_LOCUS5838 PE=4 SV=1	TASK_LOCUS5838	2.0844	9.91608e-05	Up	68.797	23.5	11	11	1.42522	1.26908	1.36046	0.682713	0.65296	0.609573
Biological Process	GO:0019538	5	protein metabolic process	1.11	0.0850158	A0A0R3W6N2	Small nuclear ribonucleoprotein Sm D3 OS=Taenia asiatica OX=60517 GN=TASK_LOCUS5873 PE=3 SV=1	TASK_LOCUS5873	2.8328	4.35e-06	Up	13.48	32.8	3	3	1.43955	1.52802	1.467	0.517413	0.546252	0.501767
Biological Process	GO:0019538	5	protein metabolic process	1.11	0.0850158	A0A0R3W6T5	Cullin associated NEDD8 dissociated protein 1(predicted) OS=Taenia asiatica OX=60517 GN=TASK_LOCUS5931 PE=3 SV=2	TASK_LOCUS5931	2.4884	6.24908e-05	Up	170.99	26.1	30	30	1.36244	1.42594	1.49162	0.522918	0.60156	0.59552
Biological Process	GO:0019538	5	protein metabolic process	1.11	0.0850158	A0A0R3W6Y1	Elongation factor 1-gamma(predicted) OS=Taenia asiatica OX=60517 GN=TASK_LOCUS5993 PE=3 SV=1	TASK_LOCUS5993	2.0008	0.000308615	Up	47.741	33.7	10	10	1.42692	1.31939	1.25419	0.607565	0.707128	0.684806
Biological Process	GO:0019538	5	protein metabolic process	1.11	0.0850158	A0A0R3W707	Peptidase_S8 domain-containing protein OS=Taenia asiatica OX=60517 GN=TASK_LOCUS6020 PE=4 SV=2	TASK_LOCUS6020	1.7742	0.0195336	Up	199.82	12.3	13	13	1.47493	1.31414	1.04813	0.574935	0.853715	0.734139
Biological Process	GO:0019538	5	protein metabolic process	1.11	0.0850158	A0A0R3W7I8	Ribosomal protein l5(predicted) OS=Taenia asiatica OX=60517 GN=TASK_LOCUS6247 PE=3 SV=1	TASK_LOCUS6247	18.2459	5.80873e-05	Up	75.159	16.3	12	12	1.80509	1.78789	2.09526	0.094161	0.136694	0.0809
Biological Process	GO:0019538	5	protein metabolic process	1.11	0.0850158	A0A0R3W7K5	Abhydrolase_2 domain-containing protein OS=Taenia asiatica OX=60517 GN=TASK_LOCUS6265 PE=3 SV=1	TASK_LOCUS6265	3.6438	0.0499411	Up	28.063	14.7	3	3	1.41596	1.44235	1.36838	0.599905	0.173399
Biological Process	GO:0019538	5	protein metabolic process	1.11	0.0850158	A0A0R3W7R2	Phosphoacetylglucosamine mutase(predicted) OS=Taenia asiatica OX=60517 GN=TASK_LOCUS6337 PE=3 SV=2	TASK_LOCUS6337	9.4379	0.00161006	Up	71.542	34	13	13	2.48161	1.12538	1.81819	0.266268	0.156107	0.152451
Biological Process	GO:0019538	5	protein metabolic process	1.11	0.0850158	A0A0R3W7Z5	60S ribosomal protein L13 OS=Taenia asiatica OX=60517 GN=TASK_LOCUS6439 PE=3 SV=1	TASK_LOCUS6439	4.8588	0.0130678	Up	23.381	13.9	3	3	1.72094	0.894877	1.78092		0.306137	0.297127
Biological Process	GO:0019538	5	protein metabolic process	1.11	0.0850158	A0A0R3W7Z8	26S proteasome non-ATPase regulatory subunit 1 OS=Taenia asiatica OX=60517 GN=TASK_LOCUS6442 PE=3 SV=2	TASK_LOCUS6442	3.8025	9.53735e-06	Up	131.38	24.4	19	19	1.65123	1.54041	1.55901	0.439118	0.42787	0.38237
Biological Process	GO:0019538	5	protein metabolic process	1.11	0.0850158	A0A0R3W816	CYTOSOL_AP domain-containing protein OS=Taenia asiatica OX=60517 GN=TASK_LOCUS6462 PE=3 SV=2	TASK_LOCUS6462	8.7612	0.000498995	Up	105.91	14.3	9	9	1.66875	1.73279	1.98377	0.169437	0.150127	0.295117
Biological Process	GO:0019538	5	protein metabolic process	1.11	0.0850158	A0A0R3W823	Protein disulfide isomerase A6(predicted) OS=Taenia asiatica OX=60517 GN=TASK_LOCUS6470 PE=3 SV=3	TASK_LOCUS6470	1.7804	2.82616e-05	Up	46.339	35.3	10	10	1.25145	1.27551	1.31511	0.714765	0.693349	0.749822
Biological Process	GO:0019538	5	protein metabolic process	1.11	0.0850158	A0A0R3W858	26S proteasome regulatory subunit 7 OS=Taenia asiatica OX=60517 GN=TASK_LOCUS6522 PE=3 SV=1	TASK_LOCUS6522	6.2579	0.0094667	Up	48.214	49	15	15	1.82369	1.80582	1.5438	0.506419	0.116873	0.203399
Biological Process	GO:0019538	5	protein metabolic process	1.11	0.0850158	A0A0R3W8G5	Vacuolar protein sorting-associated protein(predicted) OS=Taenia asiatica OX=60517 GN=TASK_LOCUS6650 PE=3 SV=2	TASK_LOCUS6650	12.4786	0.00475242	Up	373.57	19.5	40	40	2.04375	2.76781	0.743281	0.195143	0.122099	0.127909
Biological Process	GO:0019538	5	protein metabolic process	1.11	0.0850158	A0A0R3W8Q2	MPN domain-containing protein OS=Taenia asiatica OX=60517 GN=TASK_LOCUS6759 PE=4 SV=1	TASK_LOCUS6759	6.679	0.00112246	Up	36.952	43.1	9	9	1.8773	1.35567	1.31325	0.237919	0.215861
Biological Process	GO:0019538	5	protein metabolic process	1.11	0.0850158	A0A0R3W693	Sorting nexin OS=Taenia asiatica OX=60517 GN=TASK_LOCUS5702 PE=3 SV=1	TASK_LOCUS5702	9.5449	0.00114042	Up	49.952	23.5	9	9	1.27987	2.67784	1.47328	0.172516	0.244474	0.152008
Biological Process	GO:0019538	5	protein metabolic process	1.11	0.0850158	A0A0R3W5K5	MPN domain-containing protein OS=Taenia asiatica OX=60517 GN=TASK_LOCUS5404 PE=3 SV=1	TASK_LOCUS5404	3.7646	0.000132405	Up	37.372	50.3	10	10	1.61187	1.64261	1.48624	0.469486	0.437817	0.351984
Biological Process	GO:0019538	5	protein metabolic process	1.11	0.0850158	A0A0R3W5F4	AAA domain-containing protein OS=Taenia asiatica OX=60517 GN=TASK_LOCUS5349 PE=3 SV=2	TASK_LOCUS5349	8.3134	5.17685e-05	Up	46.693	58.6	15	14	1.42802	1.90214	2.02561	0.205918	0.206006	0.232309
Biological Process	GO:0019538	5	protein metabolic process	1.11	0.0850158	A0A0R3W5E8	26S proteasome non-ATPase regulatory subunit 2 OS=Taenia asiatica OX=60517 GN=TASK_LOCUS5341 PE=3 SV=1	TASK_LOCUS5341	5.2101	1.22864e-06	Up	109.49	45.9	30	30	1.58194	1.73992	1.71197	0.314224	0.317556	0.334389
Biological Process	GO:0019538	5	protein metabolic process	1.11	0.0850158	A0A0R3W3J5	UBX domain-containing protein OS=Taenia asiatica OX=60517 GN=TASK_LOCUS4493 PE=4 SV=2	TASK_LOCUS4493	1.6866	0.0126481	Up	55.259	32	8	7	1.0802	1.37912	1.30735	0.881003	0.72288	0.629444
Biological Process	GO:0019538	5	protein metabolic process	1.11	0.0850158	A0A0R3W3L5	Methyltransf_25 domain-containing protein OS=Taenia asiatica OX=60517 GN=TASK_LOCUS4521 PE=4 SV=1	TASK_LOCUS4521	2.1582	0.000957325	Up	40.092	48.4	12	12	1.50882	1.30831	1.28308	0.688067	0.665968	0.54576
Biological Process	GO:0019538	5	protein metabolic process	1.11	0.0850158	A0A0R3W3S2	Tr-type G domain-containing protein OS=Taenia asiatica OX=60517 GN=TASK_LOCUS4597 PE=3 SV=1	TASK_LOCUS4597	1.6459	0.000106462	Up	94.248	49.2	26	26	1.27068	1.23537	1.22628	0.730406	0.734224	0.803044
Biological Process	GO:0019538	5	protein metabolic process	1.11	0.0850158	A0A0R3W3T9	AP-2 complex subunit alpha OS=Taenia asiatica OX=60517 GN=TASK_LOCUS4619 PE=3 SV=2	TASK_LOCUS4619	2.3398	0.00206659	Up	106.36	30.1	20	20	1.20097	1.70463	1.29788	0.628005	0.630368	0.53815
Biological Process	GO:0019538	5	protein metabolic process	1.11	0.0850158	A0A0R3W418	Tr-type G domain-containing protein OS=Taenia asiatica OX=60517 GN=TASK_LOCUS4723 PE=3 SV=1	TASK_LOCUS4723	3.0395	0.00357915	Up	59.509	29.4	11	11	1.55492	1.53543	1.42432	0.513591	0.633478	0.338264
Biological Process	GO:0019538	5	protein metabolic process	1.11	0.0850158	A0A0R3W420	Lysine--tRNA ligase OS=Taenia asiatica OX=60517 GN=TASK_LOCUS4725 PE=3 SV=1	TASK_LOCUS4725	2.6492	0.00554182	Up	66.937	25.3	9	9	1.49229	1.63924	1.22429	0.400114	0.54647	0.697597
Biological Process	GO:0019538	5	protein metabolic process	1.11	0.0850158	A0A0R3W466	Elongation factor 1-alpha OS=Taenia asiatica OX=60517 GN=TASK_LOCUS4787 PE=3 SV=1	TASK_LOCUS4787	2.2121	2.00355e-05	Up	48.838	62.5	23	22	1.35152	1.39074	1.38982	0.661796	0.614015	0.592114
Biological Process	GO:0019538	5	protein metabolic process	1.11	0.0850158	A0A0R3W8T9	26S proteasome non-ATPase regulatory subunit 4 OS=Taenia asiatica OX=60517 GN=TASK_LOCUS6809 PE=3 SV=1	TASK_LOCUS6809	2.3139	0.0013255	Up	46.696	24.9	10	10	1.36516	1.33536	1.4889	0.489066	0.650724	0.670791
Biological Process	GO:0019538	5	protein metabolic process	1.11	0.0850158	A0A0R3W471	CULLIN_2 domain-containing protein OS=Taenia asiatica OX=60517 GN=TASK_LOCUS4794 PE=3 SV=1	TASK_LOCUS4794	2.754	9.19088e-05	Up	92.83	26.3	13	13	1.36926	1.5246	1.50786	0.591652	0.50653	0.500097
Biological Process	GO:0019538	5	protein metabolic process	1.11	0.0850158	A0A0R3W4X4	USP domain-containing protein OS=Taenia asiatica OX=60517 GN=TASK_LOCUS5131 PE=4 SV=1	TASK_LOCUS5131	4.791	0.00114727	Up	89.29	23.6	12	12	1.42426	1.32257	1.64241		0.345061	0.2657
Biological Process	GO:0019538	5	protein metabolic process	1.11	0.0850158	A0A0R3W4Y5	TYR_PHOSPHATASE_2 domain-containing protein OS=Taenia asiatica OX=60517 GN=TASK_LOCUS5145 PE=4 SV=1	TASK_LOCUS5145	13.8483	1.44076e-08	Up	20.968	33.2	3	2	1.82455	1.87547	1.89589	0.138301	0.131611	0.134175
Biological Process	GO:0019538	5	protein metabolic process	1.11	0.0850158	A0A0R3W536	Eukaryotic translation initiation factor 4E(predicted) OS=Taenia asiatica OX=60517 GN=TASK_LOCUS5205 PE=3 SV=1	TASK_LOCUS5205	4.3653	0.0016828	Up	22.109	40.1	5	3	1.77758	1.3121	1.79203	0.336635	0.281146	0.500506
Biological Process	GO:0019538	5	protein metabolic process	1.11	0.0850158	A0A0R3W542	Oxoglutarate dehydrogenase (succinyl-transferring) OS=Taenia asiatica OX=60517 GN=TASK_LOCUS5211 PE=3 SV=1	TASK_LOCUS5211	193.508	2.3977e-09	Up	120.42	35.9	29	29	2.02039	1.96695	1.98181	0.010705	0.00992	0.010222
Biological Process	GO:0019538	5	protein metabolic process	1.11	0.0850158	A0A0R3W5B3	Adenylate kinase isoenzyme 6 homolog OS=Taenia asiatica OX=60517 GN=TASK_LOCUS5299 PE=3 SV=1	TASK_LOCUS5299	1.5146	0.0206759	Up	28.968	24.6	5	5	1.05137	1.10419	1.31628	0.738115		0.790043
Biological Process	GO:0019538	5	protein metabolic process	1.11	0.0850158	A0A0R3W5B5	Ubiquitin-like modifier-activating enzyme ATG7 OS=Taenia asiatica OX=60517 GN=TASK_LOCUS5301 PE=3 SV=2	TASK_LOCUS5301	2.6319	0.0341977	Up	82.776	24.5	9	8	1.44417	1.40222	1.50158	0.87601	0.506768	0.269257
Biological Process	GO:0019538	5	protein metabolic process	1.11	0.0850158	A0A0R3W5D2	Nuclear protein localization protein 4(predicted) OS=Taenia asiatica OX=60517 GN=TASK_LOCUS5320 PE=3 SV=1	TASK_LOCUS5320	2.0667	0.000111902	Up	70.494	26.8	10	10	1.37566	1.22875	1.4391	0.663853	0.643257	0.649369
Biological Process	GO:0019538	5	protein metabolic process	1.11	0.0850158	A0A0R3W4Q4	RNA helicase OS=Taenia asiatica OX=60517 GN=TASK_LOCUS5042 PE=3 SV=2	TASK_LOCUS5042	3.8326	5.66106e-05	Up	44.731	28.5	9	9	1.60176	1.57409	1.58259	0.474114	0.400118	0.367338
Biological Process	GO:0019538	5	protein metabolic process	1.11	0.0850158	A0A0R3W382	Eukaryotic translation initiation factor 3 subunit L OS=Taenia asiatica OX=60517 GN=TASK_LOCUS4356 PE=3 SV=1	TASK_LOCUS4356	4.1588	0.00929884	Up	60.711	15.6	6	6	0.983281	1.94619	1.90746	0.509006	0.255539	0.398526
Biological Process	GO:0019538	5	protein metabolic process	1.11	0.0850158	A0A0R3W8Z6	PCI domain-containing protein OS=Taenia asiatica OX=60517 GN=TASK_LOCUS6880 PE=3 SV=1	TASK_LOCUS6880	4.926	0.00150228	Up	46.802	48.7	17	17	1.41888	1.85156	1.71706	0.423069	0.366624	0.222799
Biological Process	GO:0019538	5	protein metabolic process	1.11	0.0850158	A0A0R3W9H0	RuvB-like helicase OS=Taenia asiatica OX=60517 GN=TASK_LOCUS7098 PE=3 SV=1	TASK_LOCUS7098	4.6044	0.00172032	Up	51.987	28.9	9	9	1.32516	1.57601	1.46645	0.262595		0.369787
Biological Process	GO:0019538	5	protein metabolic process	1.11	0.0850158	A0A0R3WDX4	Asparagine--tRNA ligase OS=Taenia asiatica OX=60517 GN=TASK_LOCUS8988 PE=3 SV=1	TASK_LOCUS8988	1.9804	0.000440977	Up	61.548	46.6	19	19	1.39482	1.29848	1.29354	0.655044	0.610219	0.747899
Biological Process	GO:0019538	5	protein metabolic process	1.11	0.0850158	A0A0R3WE67	PCI domain-containing protein OS=Taenia asiatica OX=60517 GN=TASK_LOCUS9097 PE=3 SV=1	TASK_LOCUS9097	2.6961	4.50097e-05	Up	59.458	38.5	16	16	1.42664	1.54161	1.40842	0.573138	0.495711	0.55449
Biological Process	GO:0019538	5	protein metabolic process	1.11	0.0850158	A0A0R3WE70	5'-AMP-activated protein kinase subunit gamma-2(predicted) OS=Taenia asiatica OX=60517 GN=TASK_LOCUS9101 PE=4 SV=1	TASK_LOCUS9101	6.0872	9.83776e-05	Up	40.66	42.1	11	11	1.48162	2.02623	1.64556	0.32285	0.260756	0.262987
Biological Process	GO:0019538	5	protein metabolic process	1.11	0.0850158	A0A0R3WE86	Heat shock protein 70(predicted) OS=Taenia asiatica OX=60517 GN=TASK_LOCUS9119 PE=3 SV=1	TASK_LOCUS9119	17.2517	2.24246e-05	Up	70.425	51.3	29	29	1.8627	1.75751	2.05105	0.110357	0.087294	0.131085
Biological Process	GO:0019538	5	protein metabolic process	1.11	0.0850158	A0A0R3WED7	WD_REPEATS_REGION domain-containing protein OS=Taenia asiatica OX=60517 GN=TASK_LOCUS9175 PE=4 SV=1	TASK_LOCUS9175	9.9202	3.04602e-05	Up	35.609	66.2	12	12	1.762	1.87979	1.80877	0.163572	0.224654	0.161215
Biological Process	GO:0019538	5	protein metabolic process	1.11	0.0850158	A0A0R3WEX8	Ubiquitin-like modifier-activating enzyme 5 OS=Taenia asiatica OX=60517 GN=TASK_LOCUS9394 PE=3 SV=1	TASK_LOCUS9394	3.2841	0.00532425	Up	44.38	24	6	6	1.1505	1.68437	1.32141	0.379772		0.46395
Biological Process	GO:0019538	5	protein metabolic process	1.11	0.0850158	A0A0R3WFD3	26S proteasome non-ATPase regulatory subunit 8 OS=Taenia asiatica OX=60517 GN=TASK_LOCUS9577 PE=3 SV=1	TASK_LOCUS9577	1.734	0.000893792	Up	31.863	46.9	10	10	1.22314	1.25413	1.32814	0.754881	0.651806	0.787905
Biological Process	GO:0019538	5	protein metabolic process	1.11	0.0850158	A0A0R3WFL4	Calnexin(predicted) OS=Taenia asiatica OX=60517 GN=TASK_LOCUS9658 PE=3 SV=1	TASK_LOCUS9658	2.9721	0.00481746	Up	55.635	33.6	12	12	1.34839	1.26567	1.87541	0.583879	0.365029	0.561628
Biological Process	GO:0019538	5	protein metabolic process	1.11	0.0850158	A0A0R3WFM9	Ribosomal protein L23a OS=Taenia asiatica OX=60517 GN=TASK_LOCUS9673 PE=3 SV=1	TASK_LOCUS9673	2.8228	0.0109229	Up	22.397	13.7	3	3	1.53255	1.00685	1.50535	0.499727		0.455528
Biological Process	GO:0019538	5	protein metabolic process	1.11	0.0850158	A0A0R3WG88	Casein kinase II subunit beta OS=Taenia asiatica OX=60517 GN=TASK_LOCUS9882 PE=3 SV=1	TASK_LOCUS9882	7.8952	1.24427e-05	Up	25.119	51.1	6	6	1.74827	1.77061	1.80659	0.260462	0.201389	0.212673
Biological Process	GO:0019538	5	protein metabolic process	1.11	0.0850158	A0A0R3WGH1	40S ribosomal protein S28 OS=Taenia asiatica OX=60517 GN=TASK_LOCUS9965 PE=3 SV=1	TASK_LOCUS9965	1.8184	0.0138557	Up	8.6501	26.7	2	2	1.15989	1.06925	1.42949		0.690137	0.651227
Biological Process	GO:0019538	5	protein metabolic process	1.11	0.0850158	A0A158R6G5	HECT domain-containing protein OS=Taenia asiatica OX=60517 GN=TASK_LOCUS198 PE=4 SV=1	TASK_LOCUS198	2.7733	0.0287104	Up	144.6	12.7	13	13	1.25022	1.03207	1.74872		0.588949	0.380041
Biological Process	GO:0019538	5	protein metabolic process	1.11	0.0850158	A0A158R6G7	Protein kinase C OS=Taenia asiatica OX=60517 GN=TASK_LOCUS203 PE=3 SV=1	TASK_LOCUS203	3.5369	0.000304525	Up	61.887	14.8	6	6	1.61576	1.46503	1.59673	0.479848	0.488408	0.354221
Biological Process	GO:0019538	5	protein metabolic process	1.11	0.0850158	A0A158R6N6	Phosphorylase b kinase regulatory subunit OS=Taenia asiatica OX=60517 GN=TASK_LOCUS574 PE=3 SV=1	TASK_LOCUS574	84.0002	0.000863354	Up	127.8	26.2	19	18	1.8771	1.09461	1.98891	0.014142		0.025228
Biological Process	GO:0019538	5	protein metabolic process	1.11	0.0850158	A0A158R6V7	Cullin-1(predicted) OS=Taenia asiatica OX=60517 GN=TASK_LOCUS958 PE=3 SV=1	TASK_LOCUS958	1.7713	0.0461256	Up	163.8	11.1	11	11	1.09046	1.00602	1.53627	0.665969	0.701289
Biological Process	GO:0019538	5	protein metabolic process	1.11	0.0850158	A0A0R3WDI1	NAC-A/B domain-containing protein OS=Taenia asiatica OX=60517 GN=TASK_LOCUS8826 PE=4 SV=1	TASK_LOCUS8826	2.3837	0.0316548	Up	23.088	26.2	4	4	1.46702	1.4199	1.33988	0.380466	0.969069	0.423667
Biological Process	GO:0019538	5	protein metabolic process	1.11	0.0850158	A0A0R3WDG2	Eukaryotic translation initiation factor 3 subunit D OS=Taenia asiatica OX=60517 GN=TASK_LOCUS8805 PE=3 SV=1	TASK_LOCUS8805	2.546	0.0324361	Up	67.648	33.5	12	12	1.04135	1.10274	2.16387	0.552345	0.42337	0.716314
Biological Process	GO:0019538	5	protein metabolic process	1.11	0.0850158	A0A0R3WDF3	PCI domain-containing protein OS=Taenia asiatica OX=60517 GN=TASK_LOCUS8794 PE=3 SV=1	TASK_LOCUS8794	3.5976	7.53952e-05	Up	56.935	17.6	5	5	1.56705	1.5728	1.55513	0.370822	0.468248	0.465951
Biological Process	GO:0019538	5	protein metabolic process	1.11	0.0850158	A0A0R3WDE1	EF1_GNE domain-containing protein OS=Taenia asiatica OX=60517 GN=TASK_LOCUS8781 PE=3 SV=1	TASK_LOCUS8781	2.336	0.00123058	Up	18.717	18.1	2	2	1.69086	1.22407	1.28652	0.581116	0.591929	0.625498
Biological Process	GO:0019538	5	protein metabolic process	1.11	0.0850158	A0A0R3W9N7	Isoleucyl-tRNA synthetase OS=Taenia asiatica OX=60517 GN=TASK_LOCUS7185 PE=3 SV=1	TASK_LOCUS7185	1.8274	0.000320425	Up	144.24	22.9	19	19	1.34696	1.24976	1.28119	0.655948	0.771423	0.694712
Biological Process	GO:0019538	5	protein metabolic process	1.11	0.0850158	A0A0R3W9U2	COP9 signalosome complex subunit 4 OS=Taenia asiatica OX=60517 GN=TASK_LOCUS7251 PE=3 SV=1	TASK_LOCUS7251	3.6217	1.03066e-06	Up	46.834	27.8	7	7	1.50396	1.55473	1.64309	0.43581	0.429061	0.433347
Biological Process	GO:0019538	5	protein metabolic process	1.11	0.0850158	A0A0R3WA57	40S ribosomal protein S2 OS=Taenia asiatica OX=60517 GN=TASK_LOCUS7401 PE=3 SV=1	TASK_LOCUS7401	58.8719	0.0003523	Up	28.452	43	12	12	1.88266	2.01873	1.99839	0.053071	0.014785	0.032358
Biological Process	GO:0019538	5	protein metabolic process	1.11	0.0850158	A0A0R3WA80	Phenylalanyl-tRNA synthetase beta subunit OS=Taenia asiatica OX=60517 GN=TASK_LOCUS7429 PE=3 SV=2	TASK_LOCUS7429	1.8623	0.00904852	Up	64.8	23.8	10	10	1.01375	1.31743	1.57262	0.699749	0.687032	0.70942
Biological Process	GO:0019538	5	protein metabolic process	1.11	0.0850158	A0A0R3WAP4	Golgi phosphoprotein 3(predicted) OS=Taenia asiatica OX=60517 GN=TASK_LOCUS7639 PE=3 SV=1	TASK_LOCUS7639	3.8201	0.00330022	Up	31.515	39.4	8	8	1.20384	1.6304	1.92098	0.519378	0.430013	0.295392
Biological Process	GO:0019538	5	protein metabolic process	1.11	0.0850158	A0A0R3WAW5	40S ribosomal protein S20 OS=Taenia asiatica OX=60517 GN=TASK_LOCUS7728 PE=3 SV=1	TASK_LOCUS7728	31.4458	0.000138053	Up	13.484	39.3	4	4	1.88543	1.94592	1.98373	0.07424	0.07484	0.035844
Biological Process	GO:0019538	5	protein metabolic process	1.11	0.0850158	A0A0R3WB12	Ufm1 specific protease 1(predicted) OS=Taenia asiatica OX=60517 GN=TASK_LOCUS7790 PE=4 SV=1	TASK_LOCUS7790	2.6176	0.00410899	Up	26.559	28.3	4	4	1.30289	1.5529	1.48566	0.668221	0.396657	0.593669
Biological Process	GO:0019538	5	protein metabolic process	1.11	0.0850158	A0A0R3W994	Vacuolar protein sorting-associated protein 28 homolog OS=Taenia asiatica OX=60517 GN=TASK_LOCUS7003 PE=3 SV=1	TASK_LOCUS7003	2.2701	0.000812718	Up	13.209	53.8	4	4	1.26577	1.55572	1.34372	0.666911	0.535253	0.632618
Biological Process	GO:0019538	5	protein metabolic process	1.11	0.0850158	A0A0R3WB83	Elongation factor Tu OS=Taenia asiatica OX=60517 GN=TASK_LOCUS7879 PE=3 SV=1	TASK_LOCUS7879	27.8474	3.83262e-06	Up	48.989	57.1	19	19	1.95576	1.81272	2.02353	0.080828	0.059555	0.067608
Biological Process	GO:0019538	5	protein metabolic process	1.11	0.0850158	A0A0R3WBR9	N(4)-(Beta-N-acetylglucosaminyl)-L-asparaginase(predicted) OS=Taenia asiatica OX=60517 GN=TASK_LOCUS8101 PE=3 SV=1	TASK_LOCUS8101	2.1777	1.18227e-05	Up	40.455	30.5	9	9	1.33491	1.35825	1.41866	0.655529	0.605522	0.62713
Biological Process	GO:0019538	5	protein metabolic process	1.11	0.0850158	A0A0R3WC83	Uncharacterized protein OS=Taenia asiatica OX=60517 GN=TASK_LOCUS8303 PE=3 SV=1	TASK_LOCUS8303	2.6041	0.00100213	Up	44.22	28.1	9	9	1.37366	1.72571	1.23586	0.502922	0.56775	0.59409
Biological Process	GO:0019538	5	protein metabolic process	1.11	0.0850158	A0A0R3WCF8	HATPase_c domain-containing protein OS=Taenia asiatica OX=60517 GN=TASK_LOCUS8388 PE=3 SV=2	TASK_LOCUS8388	4.41	0.00567844	Up	85.926	38.8	28	27	1.57417	1.77987	1.53691	0.539121	0.367414	0.202521
Biological Process	GO:0019538	5	protein metabolic process	1.11	0.0850158	A0A0R3WCQ1	DnaJ Hsp40 subfamily C member(predicted) OS=Taenia asiatica OX=60517 GN=TASK_LOCUS8496 PE=4 SV=2	TASK_LOCUS8496	2.3892	0.0255665	Up	56.565	17.5	6	6	1.4455	1.50445	0.959268		0.478033	0.612753
Biological Process	GO:0019538	5	protein metabolic process	1.11	0.0850158	A0A0R3WCY1	Cathepsin B(predicted) OS=Taenia asiatica OX=60517 GN=TASK_LOCUS8592 PE=3 SV=1	TASK_LOCUS8592	17.1927	7.87188e-11	Up	83.355	12.2	7	7	1.87798	1.90129	1.89093	0.11007	0.110632	0.109101
Biological Process	GO:0019538	5	protein metabolic process	1.11	0.0850158	A0A0R3WD23	Tryptophanyl-tRNA synthetase OS=Taenia asiatica OX=60517 GN=TASK_LOCUS8649 PE=3 SV=1	TASK_LOCUS8649	3.1525	0.028322	Up	40.906	59.1	14	14	1.70849	1.40854	1.43805	0.20669	0.528885	0.709345
Biological Process	GO:0019538	5	protein metabolic process	1.11	0.0850158	A0A0R3WD70	Leucyl-tRNA synthetase OS=Taenia asiatica OX=60517 GN=TASK_LOCUS8701 PE=3 SV=1	TASK_LOCUS8701	1.7372	0.000167308	Up	139.96	19.1	15	14	1.2695	1.31234	1.22615	0.749798	0.762041	0.680168
Biological Process	GO:0019538	5	protein metabolic process	1.11	0.0850158	A0A0R3WB91	PDZ domain-containing protein OS=Taenia asiatica OX=60517 GN=TASK_LOCUS7892 PE=3 SV=1	TASK_LOCUS7892	2.3315	0.000115544	Up	134.51	5.9	5	5	1.47564	1.25812	1.46524	0.626603	0.587111	0.587278
Biological Process	GO:0019538	5	protein metabolic process	1.11	0.0850158	A0A158R7K5	Elongation factor G, mitochondrial OS=Taenia asiatica OX=60517 GN=TASK_LOCUS4007 PE=3 SV=1	TASK_LOCUS4007	3.4213	0.0132899	Up	82.709	23.2	10	10	0.959205	1.62897	1.59643	0.382898	0.432499
Biological Process	GO:0019538	5	protein metabolic process	1.11	0.0850158	A0A0R3W2W3	60S acidic ribosomal protein P0 OS=Taenia asiatica OX=60517 GN=TASK_LOCUS4203 PE=3 SV=1	TASK_LOCUS4203	7.9667	0.000693776	Up	35.687	34.7	9	9	1.74749	1.32974	1.53667	0.167537		0.218562
Biological Process	GO:0019538	5	protein metabolic process	1.11	0.0850158	A0A0R3W2J8	Dimethylargininase OS=Taenia asiatica OX=60517 GN=TASK_LOCUS4054 PE=3 SV=1	TASK_LOCUS4054	2.522	1.93265e-05	Up	30.377	37.7	7	7	1.35392	1.48574	1.45674	0.53782	0.58816	0.577616
Biological Process	GO:0051246	6	regulation of protein metabolic process	1.16	0.0846037	A0A158R8G9	CD36 class B scavenger receptor(predicted) OS=Taenia asiatica OX=60517 GN=TASK_LOCUS5449 PE=3 SV=1	TASK_LOCUS5449	14.7077	1.95211e-06	Up	56.337	19.6	6	6	1.90092	1.86009	1.85701	0.113878	0.142068	0.126032
Biological Process	GO:0051246	6	regulation of protein metabolic process	1.16	0.0846037	A0A158R941	Dynamin GTPase OS=Taenia asiatica OX=60517 GN=TASK_LOCUS6617 PE=3 SV=1	TASK_LOCUS6617	2.5149	5.17712e-05	Up	97.64	27.5	17	17	1.47337	1.45257	1.36703	0.601213	0.51991	0.585914
Biological Process	GO:0051246	6	regulation of protein metabolic process	1.16	0.0846037	A0A158R943	Vesicle-fusing ATPase OS=Taenia asiatica OX=60517 GN=TASK_LOCUS6635 PE=3 SV=1	TASK_LOCUS6635	22.3399	0.000100467	Up	84.019	25.6	14	13	1.57413	2.56625	1.60255	0.082664	0.104819	0.069587
Biological Process	GO:0051246	6	regulation of protein metabolic process	1.16	0.0846037	A0A158RA19	EH domain-containing protein(predicted) OS=Taenia asiatica OX=60517 GN=TASK_LOCUS8232 PE=4 SV=1	TASK_LOCUS8232	5.6924	4.97709e-06	Up	63.491	43.5	19	18	1.68817	1.65031	1.76498	0.315711	0.310257	0.270572
Biological Process	GO:0051246	6	regulation of protein metabolic process	1.16	0.0846037	A0A158RAI0	PX domain-containing protein OS=Taenia asiatica OX=60517 GN=TASK_LOCUS9424 PE=3 SV=1	TASK_LOCUS9424	1.7611	0.000948011	Up	120.78	14	13	12	1.30899	1.26116	1.25681	0.68676	0.667381	0.818898
Biological Process	GO:0051246	6	regulation of protein metabolic process	1.16	0.0846037	A0A3P6PP46	Protein kinase domain-containing protein OS=Taenia asiatica OX=60517 GN=TASK_LOCUS7682 PE=3 SV=1	TASK_LOCUS7682	2.896	0.0072953	Up	30.235	27.7	6	6	1.46131	1.49658	1.50208	0.322115	0.540768	0.677142
Biological Process	GO:0051246	6	regulation of protein metabolic process	1.16	0.0846037	A0A3P6Q1V8	PCI domain-containing protein OS=Taenia asiatica OX=60517 GN=TASK_LOCUS7357 PE=4 SV=1	TASK_LOCUS7357	5.8536	0.000537814	Up	40.506	31.7	7	7	1.48966	1.43315	1.56596	0.291887	0.219342
Biological Process	GO:0051246	6	regulation of protein metabolic process	1.16	0.0846037	A0A3P6QZA2	Endoplasmic reticulum transmembrane protein OS=Taenia asiatica OX=60517 GN=TASK_LOCUS6603 PE=3 SV=1	TASK_LOCUS6603	3.3789	0.00101667	Up	27.839	41.4	10	10	1.3754	1.85425	1.40014	0.529375	0.371338	0.469505
Biological Process	GO:0019538	5	protein metabolic process	1.11	0.0850158	A0A0R3VSF5	Ras gtp binding protein rho1(predicted) OS=Taenia asiatica OX=60517 GN=TASK_LOCUS86 PE=4 SV=1	TASK_LOCUS86	23.3547	1.67716e-06	Up	21.697	61.5	9	7	1.94512	1.89308	1.91544	0.093791	0.079056	0.073512
Biological Process	GO:0019538	5	protein metabolic process	1.11	0.0850158	A0A0R3VSK8	60S ribosomal protein L3(predicted) OS=Taenia asiatica OX=60517 GN=TASK_LOCUS156 PE=3 SV=1	TASK_LOCUS156	28.2156	0.00118955	Up	47.619	33.1	14	14	1.52892	1.21251	2.14315	0.070766	0.044645
Biological Process	GO:0019538	5	protein metabolic process	1.11	0.0850158	A0A0R3VST0	Deoxyhypusine hydroxylase OS=Taenia asiatica OX=60517 GN=TASK_LOCUS242 PE=3 SV=1	TASK_LOCUS242	3.4358	0.00165184	Up	38.253	20.7	4	4	1.37027	1.57504	1.70205	0.564455	0.332712	0.455472
Biological Process	GO:0019538	5	protein metabolic process	1.11	0.0850158	A0A0R3VT70	PPM-type phosphatase domain-containing protein OS=Taenia asiatica OX=60517 GN=TASK_LOCUS417 PE=3 SV=2	TASK_LOCUS417	2.4619	0.00931988	Up	77.966	9	4	4	1.20975	1.32327	1.40153	0.63359	0.431859
Biological Process	GO:0019538	5	protein metabolic process	1.11	0.0850158	A0A0R3VT96	Protein kinase domain-containing protein OS=Taenia asiatica OX=60517 GN=TASK_LOCUS447 PE=3 SV=1	TASK_LOCUS447	5.4479	4.45165e-06	Up	42.468	56.5	17	17	1.7695	1.64269	1.65728	0.317542	0.284165	0.328822
Biological Process	GO:0019538	5	protein metabolic process	1.11	0.0850158	A0A0R3VTP6	Protein-serine/threonine phosphatase OS=Taenia asiatica OX=60517 GN=TASK_LOCUS627 PE=3 SV=1	TASK_LOCUS627	2.0681	0.034843	Up	54.899	24.1	7	7	1.65265	1.06362	1.06486	0.633965	0.584908
Biological Process	GO:0019538	5	protein metabolic process	1.11	0.0850158	A0A0R3VTP7	Histone deacetylase OS=Taenia asiatica OX=60517 GN=TASK_LOCUS629 PE=3 SV=2	TASK_LOCUS629	2.2735	0.00404234	Up	56.478	32.1	9	9	1.55226	1.52931	1.08551	0.661952	0.527233	0.643731
Biological Process	GO:0051246	6	regulation of protein metabolic process	1.16	0.0846037	A0A158R8E9	Coronin OS=Taenia asiatica OX=60517 GN=TASK_LOCUS5312 PE=3 SV=1	TASK_LOCUS5312	1.7746	8.77299e-06	Up	55.971	21.6	7	7	1.26471	1.26403	1.3088	0.726261	0.698368	0.73784
Biological Process	GO:0051246	6	regulation of protein metabolic process	1.16	0.0846037	A0A158R803	Ubiquitin-like domain-containing protein OS=Taenia asiatica OX=60517 GN=TASK_LOCUS4666 PE=4 SV=1	TASK_LOCUS4666	2.2531	0.000337728	Up	148.44	9.7	9	9	1.36842	1.33973	1.44748	0.599483	0.550523	0.694365
Biological Process	GO:0051246	6	regulation of protein metabolic process	1.16	0.0846037	A0A158R7M0	CSD_1 domain-containing protein OS=Taenia asiatica OX=60517 GN=TASK_LOCUS4062 PE=4 SV=1	TASK_LOCUS4062	3.8718	2.83216e-05	Up	35.729	32.9	9	9	1.58233	1.44989	1.7362	0.429292	0.420363	0.381926
Biological Process	GO:0051246	6	regulation of protein metabolic process	1.16	0.0846037	A0A158R7L3	Yippee domain-containing protein OS=Taenia asiatica OX=60517 GN=TASK_LOCUS4044 PE=3 SV=1	TASK_LOCUS4044	3.7735	0.000547809	Up	73.84	25.7	13	13	1.20132	1.80278	1.73897	0.418747	0.428394	0.409789
Biological Process	GO:0051246	6	regulation of protein metabolic process	1.16	0.0846037	A0A0R3WCQ1	DnaJ Hsp40 subfamily C member(predicted) OS=Taenia asiatica OX=60517 GN=TASK_LOCUS8496 PE=4 SV=2	TASK_LOCUS8496	2.3892	0.0255665	Up	56.565	17.5	6	6	1.4455	1.50445	0.959268		0.478033	0.612753
Biological Process	GO:0051246	6	regulation of protein metabolic process	1.16	0.0846037	A0A0R3WD23	Tryptophanyl-tRNA synthetase OS=Taenia asiatica OX=60517 GN=TASK_LOCUS8649 PE=3 SV=1	TASK_LOCUS8649	3.1525	0.028322	Up	40.906	59.1	14	14	1.70849	1.40854	1.43805	0.20669	0.528885	0.709345
Biological Process	GO:0051246	6	regulation of protein metabolic process	1.16	0.0846037	A0A0R3WD70	Leucyl-tRNA synthetase OS=Taenia asiatica OX=60517 GN=TASK_LOCUS8701 PE=3 SV=1	TASK_LOCUS8701	1.7372	0.000167308	Up	139.96	19.1	15	14	1.2695	1.31234	1.22615	0.749798	0.762041	0.680168
Biological Process	GO:0051246	6	regulation of protein metabolic process	1.16	0.0846037	A0A0R3WDF3	PCI domain-containing protein OS=Taenia asiatica OX=60517 GN=TASK_LOCUS8794 PE=3 SV=1	TASK_LOCUS8794	3.5976	7.53952e-05	Up	56.935	17.6	5	5	1.56705	1.5728	1.55513	0.370822	0.468248	0.465951
Biological Process	GO:0051246	6	regulation of protein metabolic process	1.16	0.0846037	A0A0R3WDG2	Eukaryotic translation initiation factor 3 subunit D OS=Taenia asiatica OX=60517 GN=TASK_LOCUS8805 PE=3 SV=1	TASK_LOCUS8805	2.546	0.0324361	Up	67.648	33.5	12	12	1.04135	1.10274	2.16387	0.552345	0.42337	0.716314
Biological Process	GO:0051246	6	regulation of protein metabolic process	1.16	0.0846037	A0A0R3WDV0	Programmed cell death protein 4 OS=Taenia asiatica OX=60517 GN=TASK_LOCUS8960 PE=3 SV=1	TASK_LOCUS8960	3.4864	0.00522088	Up	55.338	35.2	13	13	1.83539	1.42258	1.40465	0.518514	0.540834	0.278035
Biological Process	GO:0051246	6	regulation of protein metabolic process	1.16	0.0846037	A0A0R3WE70	5'-AMP-activated protein kinase subunit gamma-2(predicted) OS=Taenia asiatica OX=60517 GN=TASK_LOCUS9101 PE=4 SV=1	TASK_LOCUS9101	6.0872	9.83776e-05	Up	40.66	42.1	11	11	1.48162	2.02623	1.64556	0.32285	0.260756	0.262987
Biological Process	GO:0019538	5	protein metabolic process	1.11	0.0850158	A0A0R3VTQ7	Eukaryotic translation initiation factor 3 subunit E OS=Taenia asiatica OX=60517 GN=TASK_LOCUS640 PE=3 SV=1	TASK_LOCUS640	3.5319	0.00400457	Up	50.772	53.8	16	16	2.03922	1.03747	1.59937	0.434936	0.48992	0.399083
Biological Process	GO:0051246	6	regulation of protein metabolic process	1.16	0.0846037	A0A0R3WED7	WD_REPEATS_REGION domain-containing protein OS=Taenia asiatica OX=60517 GN=TASK_LOCUS9175 PE=4 SV=1	TASK_LOCUS9175	9.9202	3.04602e-05	Up	35.609	66.2	12	12	1.762	1.87979	1.80877	0.163572	0.224654	0.161215
Biological Process	GO:0051246	6	regulation of protein metabolic process	1.16	0.0846037	A0A0R3WFN6	F-actin-capping protein subunit beta OS=Taenia asiatica OX=60517 GN=TASK_LOCUS9680 PE=3 SV=1	TASK_LOCUS9680	2.4757	0.000144461	Up	30.879	51.3	9	9	1.42633	1.44498	1.40242	0.507899	0.587811	0.630564
Biological Process	GO:0051246	6	regulation of protein metabolic process	1.16	0.0846037	A0A0R3WG70	UDP N acetylhexosamine pyrophosphorylase(predicted) OS=Taenia asiatica OX=60517 GN=TASK_LOCUS9864 PE=4 SV=1	TASK_LOCUS9864	1.5663	0.00258404	Up	46.211	29	6	6	1.18792	1.11153	1.36255	0.81313	0.737077	0.787801
Biological Process	GO:0051246	6	regulation of protein metabolic process	1.16	0.0846037	A0A0R3WG88	Casein kinase II subunit beta OS=Taenia asiatica OX=60517 GN=TASK_LOCUS9882 PE=3 SV=1	TASK_LOCUS9882	7.8952	1.24427e-05	Up	25.119	51.1	6	6	1.74827	1.77061	1.80659	0.260462	0.201389	0.212673
Biological Process	GO:0051246	6	regulation of protein metabolic process	1.16	0.0846037	A0A158R6G7	Protein kinase C OS=Taenia asiatica OX=60517 GN=TASK_LOCUS203 PE=3 SV=1	TASK_LOCUS203	3.5369	0.000304525	Up	61.887	14.8	6	6	1.61576	1.46503	1.59673	0.479848	0.488408	0.354221
Biological Process	GO:0051246	6	regulation of protein metabolic process	1.16	0.0846037	A0A158R6V7	Cullin-1(predicted) OS=Taenia asiatica OX=60517 GN=TASK_LOCUS958 PE=3 SV=1	TASK_LOCUS958	1.7713	0.0461256	Up	163.8	11.1	11	11	1.09046	1.00602	1.53627	0.665969	0.701289
Biological Process	GO:0051246	6	regulation of protein metabolic process	1.16	0.0846037	A0A158R6W7	Cation_ATPase_N domain-containing protein OS=Taenia asiatica OX=60517 GN=TASK_LOCUS1008 PE=4 SV=1	TASK_LOCUS1008	8.4696	7.30078e-05	Up	155.79	15.6	16	14	1.53059	2.18618	1.64963	0.185002	0.220527	0.228079
Biological Process	GO:0051246	6	regulation of protein metabolic process	1.16	0.0846037	A0A158R7D9	Plasma membrane calcium ATPase isoform 1 OS=Taenia asiatica OX=60517 GN=TASK_LOCUS3676 PE=3 SV=1	TASK_LOCUS3676	2.9595	1.53165e-05	Up	131.72	42.8	37	35	1.50466	1.50415	1.47585	0.518668	0.463267	0.533401
Biological Process	GO:0051246	6	regulation of protein metabolic process	1.16	0.0846037	A0A0R3WEQ8	Ras-related protein Rab-27A(predicted) OS=Taenia asiatica OX=60517 GN=TASK_LOCUS9317 PE=4 SV=1	TASK_LOCUS9317	6.336	1.57369e-05	Up	25.746	35.2	5	5	1.75126	1.84431	1.58655	0.245991	0.269161	0.302728
Biological Process	GO:0019538	5	protein metabolic process	1.11	0.0850158	A0A0R3W2K5	Protein-synthesizing GTPase OS=Taenia asiatica OX=60517 GN=TASK_LOCUS4065 PE=4 SV=1	TASK_LOCUS4065	7.4644	0.000129285	Up	49.975	41.8	11	11	1.392	2.21891	1.68024	0.229269	0.234793	0.244791
Biological Process	GO:0019538	5	protein metabolic process	1.11	0.0850158	A0A0R3VTW1	Histidine--tRNA ligase OS=Taenia asiatica OX=60517 GN=TASK_LOCUS706 PE=3 SV=1	TASK_LOCUS706	2.2953	0.000145123	Up	59.553	45.8	19	18	1.36931	1.47137	1.33857	0.625401	0.54721	0.648144
Biological Process	GO:0019538	5	protein metabolic process	1.11	0.0850158	A0A0R3VUJ9	Aminopeptidase OS=Taenia asiatica OX=60517 GN=TASK_LOCUS1003 PE=3 SV=2	TASK_LOCUS1003	4.4106	2.88389e-07	Up	114.1	27.1	20	20	1.66518	1.60912	1.61677	0.355991	0.373449	0.379488
Biological Process	GO:0019538	5	protein metabolic process	1.11	0.0850158	A0A0R3W185	Sodium/potassium-transporting ATPase beta nervous system antigen 1 OS=Taenia asiatica OX=60517 GN=TASK_LOCUS3479 PE=3 SV=1	TASK_LOCUS3479	111.135	1.06212e-07	Up	31.127	40.4	10	10	2.10508	1.96486	1.87655	0.019338	0.01742	0.016749
Biological Process	GO:0019538	5	protein metabolic process	1.11	0.0850158	A0A0R3W1B9	Glycylpeptide N-tetradecanoyltransferase OS=Taenia asiatica OX=60517 GN=TASK_LOCUS3519 PE=3 SV=1	TASK_LOCUS3519	2.3113	0.000909511	Up	52.62	32.8	8	8	1.1964	1.44333	1.54832	0.612736	0.655862	0.543352
Biological Process	GO:0019538	5	protein metabolic process	1.11	0.0850158	A0A0R3W1M0	Vacuolar-sorting protein SNF8 OS=Taenia asiatica OX=60517 GN=TASK_LOCUS3643 PE=3 SV=1	TASK_LOCUS3643	3.3821	0.000944096	Up	28.181	34.4	6	6	1.52332	1.55732	1.55015	0.431958	0.356792	0.580462
Biological Process	GO:0019538	5	protein metabolic process	1.11	0.0850158	A0A0R3W1M4	MHD domain-containing protein OS=Taenia asiatica OX=60517 GN=TASK_LOCUS3647 PE=3 SV=1	TASK_LOCUS3647	20.1747	8.60855e-05	Up	49.946	44.6	11	11	1.42846	2.61708	1.67109	0.092024	0.090984	0.100349
Biological Process	GO:0019538	5	protein metabolic process	1.11	0.0850158	A0A0R3W1M5	AAA domain-containing protein OS=Taenia asiatica OX=60517 GN=TASK_LOCUS3648 PE=3 SV=1	TASK_LOCUS3648	4.4942	0.000122715	Up	44.317	41.2	11	11	1.54395	1.84288	1.52111	0.380455	0.403121	0.30848
Biological Process	GO:0019538	5	protein metabolic process	1.11	0.0850158	A0A0R3W1M9	AAA domain-containing protein OS=Taenia asiatica OX=60517 GN=TASK_LOCUS3653 PE=3 SV=1	TASK_LOCUS3653	50.8233	1.41578e-05	Up	48.401	44	13	13	1.67982	1.81062	2.39378	0.039728	0.030955	0.045095
Biological Process	GO:0019538	5	protein metabolic process	1.11	0.0850158	A0A0R3W1P2	AAA domain-containing protein OS=Taenia asiatica OX=60517 GN=TASK_LOCUS3668 PE=3 SV=1	TASK_LOCUS3668	19.9619	0.00153365	Up	47.959	40.8	11	11	1.514	1.27179	2.92797	0.048809	0.12112	0.116305
Biological Process	GO:0019538	5	protein metabolic process	1.11	0.0850158	A0A0R3W1P6	Heat shock protein 60(predicted) OS=Taenia asiatica OX=60517 GN=TASK_LOCUS3672 PE=3 SV=1	TASK_LOCUS3672	3.7784	0.00230671	Up	60.596	67.8	35	34	1.8044	1.71094	1.22901	0.428131	0.308392	0.519124
Biological Process	GO:0019538	5	protein metabolic process	1.11	0.0850158	A0A0R3W1Z9	WD_REPEATS_REGION domain-containing protein OS=Taenia asiatica OX=60517 GN=TASK_LOCUS3799 PE=4 SV=1	TASK_LOCUS3799	2.3086	0.035023	Up	38.754	39.6	8	8	1.75033	1.05761	1.07171	0.519037	0.601313
Biological Process	GO:0019538	5	protein metabolic process	1.11	0.0850158	A0A0R3W211	Glyceraldehyde-3-phosphate dehydrogenase OS=Taenia asiatica OX=60517 GN=TASK_LOCUS3812 PE=3 SV=1	TASK_LOCUS3812	1.9251	0.0107447	Up	36.261	59.8	19	19	1.37875	1.30969	1.26037	0.898323	0.576723	0.57615
Biological Process	GO:0019538	5	protein metabolic process	1.11	0.0850158	A0A0R3W216	Serine/threonine protein phosphatase 2A regulatory subunit OS=Taenia asiatica OX=60517 GN=TASK_LOCUS3817 PE=3 SV=1	TASK_LOCUS3817	1.5574	0.000579798	Up	58.835	28.7	11	10	1.20327	1.17756	1.27304	0.759324	0.744549	0.842253
Biological Process	GO:0019538	5	protein metabolic process	1.11	0.0850158	A0A0R3W235	Ral protein(predicted) OS=Taenia asiatica OX=60517 GN=TASK_LOCUS3840 PE=4 SV=1	TASK_LOCUS3840	1.8651	0.000172294	Up	23.025	43.5	8	8	1.30758	1.28999	1.30823	0.652328	0.680789	0.761085
Biological Process	GO:0019538	5	protein metabolic process	1.11	0.0850158	A0A0R3W252	116 kDa U5 small nuclear ribonucleoprotein component OS=Taenia asiatica OX=60517 GN=TASK_LOCUS3860 PE=3 SV=1	TASK_LOCUS3860	9.6424	0.00867977	Up	110.42	36.6	22	22	0.683876	1.78229	2.97006	0.219455	0.160794	0.183531
Biological Process	GO:0019538	5	protein metabolic process	1.11	0.0850158	A0A0R3W292	Ras protein Rap 1b(predicted) OS=Taenia asiatica OX=60517 GN=TASK_LOCUS3914 PE=3 SV=1	TASK_LOCUS3914	13.6479	2.48539e-05	Up	26.935	32.9	6	5	1.52753	1.6183	1.62132	0.108171	0.124692
Biological Process	GO:0019538	5	protein metabolic process	1.11	0.0850158	A0A0R3W2I6	Non-specific serine/threonine protein kinase OS=Taenia asiatica OX=60517 GN=TASK_LOCUS4037 PE=4 SV=1	TASK_LOCUS4037	5.836	4.1715e-05	Up	61.184	26	9	9	1.713	1.75846	1.65084	0.316821	0.318155	0.242725
Biological Process	GO:0019538	5	protein metabolic process	1.11	0.0850158	A0A0R3W119	Major vault protein OS=Taenia asiatica OX=60517 GN=TASK_LOCUS3403 PE=4 SV=1	TASK_LOCUS3403	4.6748	1.94969e-06	Up	100.05	52.4	47	47	1.6005	1.74674	1.59545	0.360779	0.337244	0.359282
Biological Process	GO:0019538	5	protein metabolic process	1.11	0.0850158	A0A0R3W0Y2	26S proteasome non-ATPase regulatory subunit 6 OS=Taenia asiatica OX=60517 GN=TASK_LOCUS3360 PE=3 SV=1	TASK_LOCUS3360	2.6731	0.000259913	Up	44.08	33.7	10	10	1.44041	1.53145	1.39465	0.473336	0.616439	0.543709
Biological Process	GO:0019538	5	protein metabolic process	1.11	0.0850158	A0A0R3W0X1	Eukaryotic translation initiation factor 2 subunit 1 OS=Taenia asiatica OX=60517 GN=TASK_LOCUS3347 PE=3 SV=1	TASK_LOCUS3347	12.8949	0.000300969	Up	42.256	23	7	7	2.02245	1.42133	2.12441	0.112008	0.19856	0.121244
Biological Process	GO:0019538	5	protein metabolic process	1.11	0.0850158	A0A0R3VZK3	60S ribosomal protein L12 OS=Taenia asiatica OX=60517 GN=TASK_LOCUS2848 PE=3 SV=1	TASK_LOCUS2848	2.5924	3.72961e-05	Up	17.572	38.4	4	4	1.40425	1.42673	1.49885	0.544879	0.604006	0.52129
Biological Process	GO:0019538	5	protein metabolic process	1.11	0.0850158	A0A0R3VUK1	Poly [ADP-ribose] polymerase OS=Taenia asiatica OX=60517 GN=TASK_LOCUS1005 PE=4 SV=1	TASK_LOCUS1005	2.1201	0.0410348	Up	29.843	12.8	2	2	1.01333	1.70052	1.09001	0.61748	0.578655
Biological Process	GO:0019538	5	protein metabolic process	1.11	0.0850158	A0A0R3VUR1	AAA domain-containing protein OS=Taenia asiatica OX=60517 GN=TASK_LOCUS1078 PE=3 SV=1	TASK_LOCUS1078	14.886	9.51211e-05	Up	49.056	51.3	15	15	1.52221	1.76552	2.33457	0.13976	0.139556	0.098375
Biological Process	GO:0019538	5	protein metabolic process	1.11	0.0850158	A0A0R3VUT3	Complement component 1 Q subcomponent binding(predicted) OS=Taenia asiatica OX=60517 GN=TASK_LOCUS1107 PE=3 SV=1	TASK_LOCUS1107	10.2649	1.94773e-05	Up	27.845	19.8	3	3	1.75443	1.7712	1.94174	0.150206	0.207997	0.174426
Biological Process	GO:0019538	5	protein metabolic process	1.11	0.0850158	A0A0R3VUV9	Rab(predicted) OS=Taenia asiatica OX=60517 GN=TASK_LOCUS1135 PE=4 SV=1	TASK_LOCUS1135	1.8133	0.000182351	Up	23.638	55.2	8	8	1.19078	1.31394	1.36258	0.694033	0.700838	0.737834
Biological Process	GO:0019538	5	protein metabolic process	1.11	0.0850158	A0A0R3VV89	Vesicle-fusing ATPase OS=Taenia asiatica OX=60517 GN=TASK_LOCUS1290 PE=3 SV=1	TASK_LOCUS1290	2.6653	0.00121345	Up	50.983	31.7	11	11	1.35432	1.49503	1.51369	0.481722	0.47655	0.678689
Biological Process	GO:0019538	5	protein metabolic process	1.11	0.0850158	A0A0R3VVK3	Protein kinase domain-containing protein OS=Taenia asiatica OX=60517 GN=TASK_LOCUS1420 PE=4 SV=1	TASK_LOCUS1420	2.2107	0.0168931	Up	29.105	31	4	4	1.41957	1.43753	0.984421		0.566348	0.592133
Biological Process	GO:0019538	5	protein metabolic process	1.11	0.0850158	A0A0R3VW69	Vacuolar protein sorting-associated protein 35 OS=Taenia asiatica OX=60517 GN=TASK_LOCUS1664 PE=3 SV=1	TASK_LOCUS1664	2.9642	0.000603025	Up	93.95	14.4	8	8	1.62342	1.63172	1.23132	0.533921	0.532793	0.446823
Biological Process	GO:0019538	5	protein metabolic process	1.11	0.0850158	A0A0R3VU25	COP9 signalosome complex subunit 6 OS=Taenia asiatica OX=60517 GN=TASK_LOCUS785 PE=3 SV=1	TASK_LOCUS785	1.6626	0.000340873	Up	39.119	13.1	3	3	1.2396	1.23954	1.26744	0.814974	0.701011	0.737438
Biological Process	GO:0019538	5	protein metabolic process	1.11	0.0850158	A0A0R3VW70	Sm domain-containing protein OS=Taenia asiatica OX=60517 GN=TASK_LOCUS1665 PE=4 SV=1	TASK_LOCUS1665	1.5185	0.0118998	Up	84.674	5.3	3	3	1.16962	1.26256	1.18543	0.880619	0.849108	0.652666
Biological Process	GO:0019538	5	protein metabolic process	1.11	0.0850158	A0A0R3VWG1	Methionine--tRNA ligase, cytoplasmic OS=Taenia asiatica OX=60517 GN=TASK_LOCUS1756 PE=3 SV=1	TASK_LOCUS1756	6.9939	0.000244566	Up	141.07	11.8	12	12	2.13223	1.46964	1.64755	0.275718	0.19757	0.277287
Biological Process	GO:0019538	5	protein metabolic process	1.11	0.0850158	A0A0R3VWI0	RNA helicase OS=Taenia asiatica OX=60517 GN=TASK_LOCUS1775 PE=3 SV=1	TASK_LOCUS1775	2.1884	0.013375	Up	71.857	23.2	11	9	1.10413	1.52076	1.49328	0.756919	0.674137	0.450773
Biological Process	GO:0019538	5	protein metabolic process	1.11	0.0850158	A0A0R3VWJ7	60S ribosomal protein L26(predicted) OS=Taenia asiatica OX=60517 GN=TASK_LOCUS1792 PE=3 SV=1	TASK_LOCUS1792	5.2928	0.000690119	Up	16.535	32.4	5	5	1.63332	1.64443	1.76878	0.403856	0.328677	0.22094
Biological Process	GO:0019538	5	protein metabolic process	1.11	0.0850158	A0A0R3VWZ4	Protein kinase domain-containing protein OS=Taenia asiatica OX=60517 GN=TASK_LOCUS1939 PE=4 SV=1	TASK_LOCUS1939	4.5438	0.00248002	Up	61.658	22.2	8	8	1.82627	1.10862	1.98281	0.442293	0.285482	0.354523
Biological Process	GO:0019538	5	protein metabolic process	1.11	0.0850158	A0A0R3VX15	Mitochondrial processing peptidase beta subunit(predicted) OS=Taenia asiatica OX=60517 GN=TASK_LOCUS1960 PE=3 SV=1	TASK_LOCUS1960	28.1915	3.19426e-06	Up	53.204	54.1	16	15	1.92227	2.04644	1.82576	0.07042	0.057976	0.077143
Biological Process	GO:0019538	5	protein metabolic process	1.11	0.0850158	A0A0R3VZ23	Malate dehydrogenase OS=Taenia asiatica OX=60517 GN=TASK_LOCUS2668 PE=3 SV=1	TASK_LOCUS2668	3.185	0.000187051	Up	25.959	60.2	12	12	1.67386	1.60037	1.29207	0.456794	0.465983	0.510923
Biological Process	GO:0019538	5	protein metabolic process	1.11	0.0850158	A0A0R3VZD6	Seryl-tRNA synthetase OS=Taenia asiatica OX=60517 GN=TASK_LOCUS2781 PE=3 SV=1	TASK_LOCUS2781	43.4342	0.00205992	Up	56.998	36.6	14	14	1.80513	2.043	2.01684	0.099536	0.019407	0.016088
Biological Process	GO:0019538	5	protein metabolic process	1.11	0.0850158	A0A0R3VWD6	Tegumental protein(predicted) OS=Taenia asiatica OX=60517 GN=TASK_LOCUS1731 PE=4 SV=1	TASK_LOCUS1731	3.0202	0.000286456	Up	20.722	77.8	15	15	1.54878	1.26321	1.69554	0.515583	0.467277	0.509606
Biological Process	GO:0050793	4	regulation of developmental process	1.15	0.0844915	A0A0R3VSF5	Ras gtp binding protein rho1(predicted) OS=Taenia asiatica OX=60517 GN=TASK_LOCUS86 PE=4 SV=1	TASK_LOCUS86	23.3547	1.67716e-06	Up	21.697	61.5	9	7	1.94512	1.89308	1.91544	0.093791	0.079056	0.073512
Biological Process	GO:0035556	6	intracellular signal transduction	1.25	0.0867253	A0A3P6PP46	Protein kinase domain-containing protein OS=Taenia asiatica OX=60517 GN=TASK_LOCUS7682 PE=3 SV=1	TASK_LOCUS7682	2.896	0.0072953	Up	30.235	27.7	6	6	1.46131	1.49658	1.50208	0.322115	0.540768	0.677142
Biological Process	GO:0035556	6	intracellular signal transduction	1.25	0.0867253	A0A3P6QZA2	Endoplasmic reticulum transmembrane protein OS=Taenia asiatica OX=60517 GN=TASK_LOCUS6603 PE=3 SV=1	TASK_LOCUS6603	3.3789	0.00101667	Up	27.839	41.4	10	10	1.3754	1.85425	1.40014	0.529375	0.371338	0.469505
Biological Process	GO:0016579	10	protein deubiquitination	1.47	0.0908327	A0A0R3W0Y2	26S proteasome non-ATPase regulatory subunit 6 OS=Taenia asiatica OX=60517 GN=TASK_LOCUS3360 PE=3 SV=1	TASK_LOCUS3360	2.6731	0.000259913	Up	44.08	33.7	10	10	1.44041	1.53145	1.39465	0.473336	0.616439	0.543709
Biological Process	GO:0016579	10	protein deubiquitination	1.47	0.0908327	A0A0R3W1M5	AAA domain-containing protein OS=Taenia asiatica OX=60517 GN=TASK_LOCUS3648 PE=3 SV=1	TASK_LOCUS3648	4.4942	0.000122715	Up	44.317	41.2	11	11	1.54395	1.84288	1.52111	0.380455	0.403121	0.30848
Biological Process	GO:0016579	10	protein deubiquitination	1.47	0.0908327	A0A0R3W1P2	AAA domain-containing protein OS=Taenia asiatica OX=60517 GN=TASK_LOCUS3668 PE=3 SV=1	TASK_LOCUS3668	19.9619	0.00153365	Up	47.959	40.8	11	11	1.514	1.27179	2.92797	0.048809	0.12112	0.116305
Biological Process	GO:0016579	10	protein deubiquitination	1.47	0.0908327	A0A0R3W4X4	USP domain-containing protein OS=Taenia asiatica OX=60517 GN=TASK_LOCUS5131 PE=4 SV=1	TASK_LOCUS5131	4.791	0.00114727	Up	89.29	23.6	12	12	1.42426	1.32257	1.64241		0.345061	0.2657
Biological Process	GO:0016579	10	protein deubiquitination	1.47	0.0908327	A0A0R3W5E8	26S proteasome non-ATPase regulatory subunit 2 OS=Taenia asiatica OX=60517 GN=TASK_LOCUS5341 PE=3 SV=1	TASK_LOCUS5341	5.2101	1.22864e-06	Up	109.49	45.9	30	30	1.58194	1.73992	1.71197	0.314224	0.317556	0.334389
Biological Process	GO:0016579	10	protein deubiquitination	1.47	0.0908327	A0A0R3W5F4	AAA domain-containing protein OS=Taenia asiatica OX=60517 GN=TASK_LOCUS5349 PE=3 SV=2	TASK_LOCUS5349	8.3134	5.17685e-05	Up	46.693	58.6	15	14	1.42802	1.90214	2.02561	0.205918	0.206006	0.232309
Biological Process	GO:0016579	10	protein deubiquitination	1.47	0.0908327	A0A0R3W5K5	MPN domain-containing protein OS=Taenia asiatica OX=60517 GN=TASK_LOCUS5404 PE=3 SV=1	TASK_LOCUS5404	3.7646	0.000132405	Up	37.372	50.3	10	10	1.61187	1.64261	1.48624	0.469486	0.437817	0.351984
Biological Process	GO:0016579	10	protein deubiquitination	1.47	0.0908327	A0A0R3W7Z8	26S proteasome non-ATPase regulatory subunit 1 OS=Taenia asiatica OX=60517 GN=TASK_LOCUS6442 PE=3 SV=2	TASK_LOCUS6442	3.8025	9.53735e-06	Up	131.38	24.4	19	19	1.65123	1.54041	1.55901	0.439118	0.42787	0.38237
Biological Process	GO:0016579	10	protein deubiquitination	1.47	0.0908327	A0A0R3W858	26S proteasome regulatory subunit 7 OS=Taenia asiatica OX=60517 GN=TASK_LOCUS6522 PE=3 SV=1	TASK_LOCUS6522	6.2579	0.0094667	Up	48.214	49	15	15	1.82369	1.80582	1.5438	0.506419	0.116873	0.203399
Biological Process	GO:0016579	10	protein deubiquitination	1.47	0.0908327	A0A0R3W8T9	26S proteasome non-ATPase regulatory subunit 4 OS=Taenia asiatica OX=60517 GN=TASK_LOCUS6809 PE=3 SV=1	TASK_LOCUS6809	2.3139	0.0013255	Up	46.696	24.9	10	10	1.36516	1.33536	1.4889	0.489066	0.650724	0.670791
Biological Process	GO:0016579	10	protein deubiquitination	1.47	0.0908327	A0A0R3W8Z6	PCI domain-containing protein OS=Taenia asiatica OX=60517 GN=TASK_LOCUS6880 PE=3 SV=1	TASK_LOCUS6880	4.926	0.00150228	Up	46.802	48.7	17	17	1.41888	1.85156	1.71706	0.423069	0.366624	0.222799
Biological Process	GO:0016579	10	protein deubiquitination	1.47	0.0908327	A0A0R3WB91	PDZ domain-containing protein OS=Taenia asiatica OX=60517 GN=TASK_LOCUS7892 PE=3 SV=1	TASK_LOCUS7892	2.3315	0.000115544	Up	134.51	5.9	5	5	1.47564	1.25812	1.46524	0.626603	0.587111	0.587278
Biological Process	GO:0016579	10	protein deubiquitination	1.47	0.0908327	A0A0R3WE67	PCI domain-containing protein OS=Taenia asiatica OX=60517 GN=TASK_LOCUS9097 PE=3 SV=1	TASK_LOCUS9097	2.6961	4.50097e-05	Up	59.458	38.5	16	16	1.42664	1.54161	1.40842	0.573138	0.495711	0.55449
Biological Process	GO:0016579	10	protein deubiquitination	1.47	0.0908327	A0A0R3WFD3	26S proteasome non-ATPase regulatory subunit 8 OS=Taenia asiatica OX=60517 GN=TASK_LOCUS9577 PE=3 SV=1	TASK_LOCUS9577	1.734	0.000893792	Up	31.863	46.9	10	10	1.22314	1.25413	1.32814	0.754881	0.651806	0.787905
Biological Process	GO:0034330	5	cell junction organization	1.47	0.0908327	A0A0R3VSF5	Ras gtp binding protein rho1(predicted) OS=Taenia asiatica OX=60517 GN=TASK_LOCUS86 PE=4 SV=1	TASK_LOCUS86	23.3547	1.67716e-06	Up	21.697	61.5	9	7	1.94512	1.89308	1.91544	0.093791	0.079056	0.073512
Biological Process	GO:0016579	10	protein deubiquitination	1.47	0.0908327	A0A0R3VUR1	AAA domain-containing protein OS=Taenia asiatica OX=60517 GN=TASK_LOCUS1078 PE=3 SV=1	TASK_LOCUS1078	14.886	9.51211e-05	Up	49.056	51.3	15	15	1.52221	1.76552	2.33457	0.13976	0.139556	0.098375
Biological Process	GO:0034330	5	cell junction organization	1.47	0.0908327	A0A0R3VTC0	PH domain-containing protein OS=Taenia asiatica OX=60517 GN=TASK_LOCUS476 PE=4 SV=1	TASK_LOCUS476	3.4582	0.000355568	Up	94.109	27.7	15	15	1.35853	1.76367	1.53198	0.462136	0.382136	0.501551
Biological Process	GO:0016579	10	protein deubiquitination	1.47	0.0908327	A0A0R3VSF5	Ras gtp binding protein rho1(predicted) OS=Taenia asiatica OX=60517 GN=TASK_LOCUS86 PE=4 SV=1	TASK_LOCUS86	23.3547	1.67716e-06	Up	21.697	61.5	9	7	1.94512	1.89308	1.91544	0.093791	0.079056	0.073512
Biological Process	GO:0051348	6	negative regulation of transferase activity	1.47	0.0908327	A0A0R3WED7	WD_REPEATS_REGION domain-containing protein OS=Taenia asiatica OX=60517 GN=TASK_LOCUS9175 PE=4 SV=1	TASK_LOCUS9175	9.9202	3.04602e-05	Up	35.609	66.2	12	12	1.762	1.87979	1.80877	0.163572	0.224654	0.161215
Biological Process	GO:1905954	6	positive regulation of lipid localization	1.81	0.0901868	A0A3P6Q1T1	Calcium-transporting ATPase OS=Taenia asiatica OX=60517 GN=TASK_LOCUS7342 PE=3 SV=1	TASK_LOCUS7342	30.4852	3.09626e-05	Up	114.29	25.3	21	19	1.72785	1.9906	2.09098	0.053567	0.052654	0.084345
Biological Process	GO:0051348	6	negative regulation of transferase activity	1.47	0.0908327	A0A0R3VVM6	LLGL domain-containing protein OS=Taenia asiatica OX=60517 GN=TASK_LOCUS1448 PE=4 SV=1	TASK_LOCUS1448	14.7251	0.000672263	Up	132.3	14.1	13	13	1.9415	1.96701	1.70994	0.193505	0.071731	0.11632
Biological Process	GO:0051348	6	negative regulation of transferase activity	1.47	0.0908327	A0A0R3VWN4	Pribosyltran_N domain-containing protein OS=Taenia asiatica OX=60517 GN=TASK_LOCUS1829 PE=3 SV=1	TASK_LOCUS1829	2.4894	0.00106826	Up	42.179	25.9	6	6	1.40656	1.52784	1.34612	0.627669	0.46246	0.629352
Biological Process	GO:0051348	6	negative regulation of transferase activity	1.47	0.0908327	A0A0R3VXN8	Guanine nucleotide-binding protein G(Q) subunit alpha(predicted) OS=Taenia asiatica OX=60517 GN=TASK_LOCUS2183 PE=4 SV=1	TASK_LOCUS2183	13.9942	2.72099e-05	Up	24.245	41.3	6	6	1.81788	1.92497	1.85699	0.167401	0.118622	0.114133
Biological Process	GO:0051348	6	negative regulation of transferase activity	1.47	0.0908327	A0A0R3W119	Major vault protein OS=Taenia asiatica OX=60517 GN=TASK_LOCUS3403 PE=4 SV=1	TASK_LOCUS3403	4.6748	1.94969e-06	Up	100.05	52.4	47	47	1.6005	1.74674	1.59545	0.360779	0.337244	0.359282
Biological Process	GO:0051348	6	negative regulation of transferase activity	1.47	0.0908327	A0A0R3W1V2	Calcium binding protein p22(predicted) OS=Taenia asiatica OX=60517 GN=TASK_LOCUS3741 PE=4 SV=1	TASK_LOCUS3741	5.7896	1.81243e-05	Up	21.296	35.3	6	6	1.65582	1.68701	1.77346	0.286284	0.262811	0.334612
Biological Process	GO:0051348	6	negative regulation of transferase activity	1.47	0.0908327	A0A0R3W216	Serine/threonine protein phosphatase 2A regulatory subunit OS=Taenia asiatica OX=60517 GN=TASK_LOCUS3817 PE=3 SV=1	TASK_LOCUS3817	1.5574	0.000579798	Up	58.835	28.7	11	10	1.20327	1.17756	1.27304	0.759324	0.744549	0.842253
Biological Process	GO:0051348	6	negative regulation of transferase activity	1.47	0.0908327	A0A0R3W4Q4	RNA helicase OS=Taenia asiatica OX=60517 GN=TASK_LOCUS5042 PE=3 SV=2	TASK_LOCUS5042	3.8326	5.66106e-05	Up	44.731	28.5	9	9	1.60176	1.57409	1.58259	0.474114	0.400118	0.367338
Biological Process	GO:0051348	6	negative regulation of transferase activity	1.47	0.0908327	A0A0R3W693	Sorting nexin OS=Taenia asiatica OX=60517 GN=TASK_LOCUS5702 PE=3 SV=1	TASK_LOCUS5702	9.5449	0.00114042	Up	49.952	23.5	9	9	1.27987	2.67784	1.47328	0.172516	0.244474	0.152008
Biological Process	GO:0051348	6	negative regulation of transferase activity	1.47	0.0908327	A0A0R3W8I4	DnaJ subfamily A(predicted) OS=Taenia asiatica OX=60517 GN=TASK_LOCUS6672 PE=3 SV=1	TASK_LOCUS6672	2.4837	2.5352e-05	Up	44.03	41.4	14	14	1.42789	1.4127	1.43713	0.566217	0.537337	0.618729
Biological Process	GO:0051348	6	negative regulation of transferase activity	1.47	0.0908327	A0A0R3WCQ1	DnaJ Hsp40 subfamily C member(predicted) OS=Taenia asiatica OX=60517 GN=TASK_LOCUS8496 PE=4 SV=2	TASK_LOCUS8496	2.3892	0.0255665	Up	56.565	17.5	6	6	1.4455	1.50445	0.959268		0.478033	0.612753
Biological Process	GO:0051348	6	negative regulation of transferase activity	1.47	0.0908327	A0A0R3WD23	Tryptophanyl-tRNA synthetase OS=Taenia asiatica OX=60517 GN=TASK_LOCUS8649 PE=3 SV=1	TASK_LOCUS8649	3.1525	0.028322	Up	40.906	59.1	14	14	1.70849	1.40854	1.43805	0.20669	0.528885	0.709345
Biological Process	GO:0051348	6	negative regulation of transferase activity	1.47	0.0908327	A0A0R3WDF3	PCI domain-containing protein OS=Taenia asiatica OX=60517 GN=TASK_LOCUS8794 PE=3 SV=1	TASK_LOCUS8794	3.5976	7.53952e-05	Up	56.935	17.6	5	5	1.56705	1.5728	1.55513	0.370822	0.468248	0.465951
Biological Process	GO:0051348	6	negative regulation of transferase activity	1.47	0.0908327	A0A0R3WDV0	Programmed cell death protein 4 OS=Taenia asiatica OX=60517 GN=TASK_LOCUS8960 PE=3 SV=1	TASK_LOCUS8960	3.4864	0.00522088	Up	55.338	35.2	13	13	1.83539	1.42258	1.40465	0.518514	0.540834	0.278035
Biological Process	GO:0051348	6	negative regulation of transferase activity	1.47	0.0908327	A0A0R3WE70	5'-AMP-activated protein kinase subunit gamma-2(predicted) OS=Taenia asiatica OX=60517 GN=TASK_LOCUS9101 PE=4 SV=1	TASK_LOCUS9101	6.0872	9.83776e-05	Up	40.66	42.1	11	11	1.48162	2.02623	1.64556	0.32285	0.260756	0.262987
Biological Process	GO:0051348	6	negative regulation of transferase activity	1.47	0.0908327	A0A158R8E9	Coronin OS=Taenia asiatica OX=60517 GN=TASK_LOCUS5312 PE=3 SV=1	TASK_LOCUS5312	1.7746	8.77299e-06	Up	55.971	21.6	7	7	1.26471	1.26403	1.3088	0.726261	0.698368	0.73784
Biological Process	GO:0034330	5	cell junction organization	1.47	0.0908327	A0A0R3VUV9	Rab(predicted) OS=Taenia asiatica OX=60517 GN=TASK_LOCUS1135 PE=4 SV=1	TASK_LOCUS1135	1.8133	0.000182351	Up	23.638	55.2	8	8	1.19078	1.31394	1.36258	0.694033	0.700838	0.737834
Biological Process	GO:0034330	5	cell junction organization	1.47	0.0908327	A0A0R3VVK3	Protein kinase domain-containing protein OS=Taenia asiatica OX=60517 GN=TASK_LOCUS1420 PE=4 SV=1	TASK_LOCUS1420	2.2107	0.0168931	Up	29.105	31	4	4	1.41957	1.43753	0.984421		0.566348	0.592133
Biological Process	GO:0034330	5	cell junction organization	1.47	0.0908327	A0A0R3VVM6	LLGL domain-containing protein OS=Taenia asiatica OX=60517 GN=TASK_LOCUS1448 PE=4 SV=1	TASK_LOCUS1448	14.7251	0.000672263	Up	132.3	14.1	13	13	1.9415	1.96701	1.70994	0.193505	0.071731	0.11632
Biological Process	GO:0009798	6	axis specification	1.42	0.0912769	A0A0R3W5J0	Agenet-like domain-containing protein OS=Taenia asiatica OX=60517 GN=TASK_LOCUS5388 PE=3 SV=2	TASK_LOCUS5388	4.064	0.0396215	Up	64.278	21.2	9	9	0.790065	1.83723	1.66808	0.438853	0.265769
Biological Process	GO:0009798	6	axis specification	1.42	0.0912769	A0A0R3W6N2	Small nuclear ribonucleoprotein Sm D3 OS=Taenia asiatica OX=60517 GN=TASK_LOCUS5873 PE=3 SV=1	TASK_LOCUS5873	2.8328	4.35e-06	Up	13.48	32.8	3	3	1.43955	1.52802	1.467	0.517413	0.546252	0.501767
Biological Process	GO:0009798	6	axis specification	1.42	0.0912769	A0A0R3WC83	Uncharacterized protein OS=Taenia asiatica OX=60517 GN=TASK_LOCUS8303 PE=3 SV=1	TASK_LOCUS8303	2.6041	0.00100213	Up	44.22	28.1	9	9	1.37366	1.72571	1.23586	0.502922	0.56775	0.59409
Biological Process	GO:0009798	6	axis specification	1.42	0.0912769	A0A0R3WFN6	F-actin-capping protein subunit beta OS=Taenia asiatica OX=60517 GN=TASK_LOCUS9680 PE=3 SV=1	TASK_LOCUS9680	2.4757	0.000144461	Up	30.879	51.3	9	9	1.42633	1.44498	1.40242	0.507899	0.587811	0.630564
Biological Process	GO:0009798	6	axis specification	1.42	0.0912769	A0A0R3WG88	Casein kinase II subunit beta OS=Taenia asiatica OX=60517 GN=TASK_LOCUS9882 PE=3 SV=1	TASK_LOCUS9882	7.8952	1.24427e-05	Up	25.119	51.1	6	6	1.74827	1.77061	1.80659	0.260462	0.201389	0.212673
Biological Process	GO:0009798	6	axis specification	1.42	0.0912769	A0A158R6G7	Protein kinase C OS=Taenia asiatica OX=60517 GN=TASK_LOCUS203 PE=3 SV=1	TASK_LOCUS203	3.5369	0.000304525	Up	61.887	14.8	6	6	1.61576	1.46503	1.59673	0.479848	0.488408	0.354221
Biological Process	GO:0009798	6	axis specification	1.42	0.0912769	A0A158R7A1	Dynein heavy chain(predicted) OS=Taenia asiatica OX=60517 GN=TASK_LOCUS3427 PE=3 SV=1	TASK_LOCUS3427	6.1903	5.21079e-06	Up	529.13	34.7	123	123	1.69505	1.68637	1.78412	0.304054	0.277206	0.253201
Biological Process	GO:0009798	6	axis specification	1.42	0.0912769	A0A158R9A9	Leucine rich repeat(predicted) OS=Taenia asiatica OX=60517 GN=TASK_LOCUS6946 PE=4 SV=1	TASK_LOCUS6946	2.5938	0.000751519	Up	184.71	12.1	15	15	1.51448	1.36573	1.45025	0.454284	0.584006	0.631256
Biological Process	GO:0009798	6	axis specification	1.42	0.0912769	A0A158RAE3	Kinesin motor domain-containing protein OS=Taenia asiatica OX=60517 GN=TASK_LOCUS9102 PE=3 SV=1	TASK_LOCUS9102	1.8651	1.42047e-06	Up	113.92	45.5	35	34	1.2912	1.31404	1.3006	0.691692	0.715778	0.6867
Biological Process	GO:0009798	6	axis specification	1.42	0.0912769	A0A3P6PMV6	Protein kinase C OS=Taenia asiatica OX=60517 GN=TASK_LOCUS674 PE=3 SV=1	TASK_LOCUS674	2.8576	0.0209154	Up	63.611	20	6	6	1.55717	1.57533	0.921666	0.464417	0.481409
Biological Process	GO:0051648	5	vesicle localization	1.39	0.0943314	A0A0R3VSE2	Septin-type G domain-containing protein OS=Taenia asiatica OX=60517 GN=TASK_LOCUS66 PE=3 SV=1	TASK_LOCUS66	6.3938	0.00248245	Up	66.486	23.8	9	9	1.68853	1.77026	1.72972	0.439312	0.182349	0.189828
Biological Process	GO:0051648	5	vesicle localization	1.39	0.0943314	A0A0R3VT65	Kinesin light chain OS=Taenia asiatica OX=60517 GN=TASK_LOCUS411 PE=3 SV=1	TASK_LOCUS411	1.5677	0.000204372	Up	54.315	57.8	25	24	1.23098	1.21502	1.21727	0.814098	0.795638	0.727
Biological Process	GO:0051648	5	vesicle localization	1.39	0.0943314	A0A0R3VUV9	Rab(predicted) OS=Taenia asiatica OX=60517 GN=TASK_LOCUS1135 PE=4 SV=1	TASK_LOCUS1135	1.8133	0.000182351	Up	23.638	55.2	8	8	1.19078	1.31394	1.36258	0.694033	0.700838	0.737834
Biological Process	GO:0051648	5	vesicle localization	1.39	0.0943314	A0A0R3VVM6	LLGL domain-containing protein OS=Taenia asiatica OX=60517 GN=TASK_LOCUS1448 PE=4 SV=1	TASK_LOCUS1448	14.7251	0.000672263	Up	132.3	14.1	13	13	1.9415	1.96701	1.70994	0.193505	0.071731	0.11632
Biological Process	GO:0051648	5	vesicle localization	1.39	0.0943314	A0A0R3VWZ4	Protein kinase domain-containing protein OS=Taenia asiatica OX=60517 GN=TASK_LOCUS1939 PE=4 SV=1	TASK_LOCUS1939	4.5438	0.00248002	Up	61.658	22.2	8	8	1.82627	1.10862	1.98281	0.442293	0.285482	0.354523
Biological Process	GO:0009798	6	axis specification	1.42	0.0912769	A0A0R3W471	CULLIN_2 domain-containing protein OS=Taenia asiatica OX=60517 GN=TASK_LOCUS4794 PE=3 SV=1	TASK_LOCUS4794	2.754	9.19088e-05	Up	92.83	26.3	13	13	1.36926	1.5246	1.50786	0.591652	0.50653	0.500097
Biological Process	GO:0009798	6	axis specification	1.42	0.0912769	A0A0R3W292	Ras protein Rap 1b(predicted) OS=Taenia asiatica OX=60517 GN=TASK_LOCUS3914 PE=3 SV=1	TASK_LOCUS3914	13.6479	2.48539e-05	Up	26.935	32.9	6	5	1.52753	1.6183	1.62132	0.108171	0.124692
Biological Process	GO:0009798	6	axis specification	1.42	0.0912769	A0A0R3W216	Serine/threonine protein phosphatase 2A regulatory subunit OS=Taenia asiatica OX=60517 GN=TASK_LOCUS3817 PE=3 SV=1	TASK_LOCUS3817	1.5574	0.000579798	Up	58.835	28.7	11	10	1.20327	1.17756	1.27304	0.759324	0.744549	0.842253
Biological Process	GO:0009798	6	axis specification	1.42	0.0912769	A0A0R3W1M0	Vacuolar-sorting protein SNF8 OS=Taenia asiatica OX=60517 GN=TASK_LOCUS3643 PE=3 SV=1	TASK_LOCUS3643	3.3821	0.000944096	Up	28.181	34.4	6	6	1.52332	1.55732	1.55015	0.431958	0.356792	0.580462
Biological Process	GO:0034330	5	cell junction organization	1.47	0.0908327	A0A0R3VWZ6	F-actin-capping protein subunit alpha OS=Taenia asiatica OX=60517 GN=TASK_LOCUS1941 PE=3 SV=1	TASK_LOCUS1941	1.6142	1.28566e-05	Up	31.537	54.2	10	10	1.19643	1.24676	1.26169	0.753385	0.764929	0.776806
Biological Process	GO:0034330	5	cell junction organization	1.47	0.0908327	A0A0R3W292	Ras protein Rap 1b(predicted) OS=Taenia asiatica OX=60517 GN=TASK_LOCUS3914 PE=3 SV=1	TASK_LOCUS3914	13.6479	2.48539e-05	Up	26.935	32.9	6	5	1.52753	1.6183	1.62132	0.108171	0.124692
Biological Process	GO:0034330	5	cell junction organization	1.47	0.0908327	A0A0R3W3U5	Guanine nucleotide binding protein G protein(predicted) OS=Taenia asiatica OX=60517 GN=TASK_LOCUS4628 PE=4 SV=1	TASK_LOCUS4628	4.9887	1.22018e-07	Up	40.275	45.2	15	7	1.687	1.681	1.63012	0.342633	0.334811	0.324438
Biological Process	GO:0034330	5	cell junction organization	1.47	0.0908327	A0A0R3WA86	LIM domain-containing protein OS=Taenia asiatica OX=60517 GN=TASK_LOCUS7437 PE=4 SV=1	TASK_LOCUS7437	1.9838	0.000157594	Up	41.243	50.1	12	12	1.33308	1.35715	1.29891	0.660354	0.61978	0.730733
Biological Process	GO:0034330	5	cell junction organization	1.47	0.0908327	A0A0R3WCB7	SAP domain-containing protein OS=Taenia asiatica OX=60517 GN=TASK_LOCUS8341 PE=4 SV=2	TASK_LOCUS8341	2.4334	2.06472e-05	Up	103.28	26.9	17	17	1.43214	1.38365	1.43669	0.567005	0.555314	0.625202
Biological Process	GO:0034330	5	cell junction organization	1.47	0.0908327	A0A0R3WEH3	Sodium/potassium-transporting ATPase subunit alpha OS=Taenia asiatica OX=60517 GN=TASK_LOCUS9220 PE=3 SV=1	TASK_LOCUS9220	4.3612	2.04285e-07	Up	112.13	55.1	43	42	1.61384	1.67799	1.58902	0.365043	0.380089	0.374016
Biological Process	GO:0034330	5	cell junction organization	1.47	0.0908327	A0A158R6F9	Spectrin alpha actinin(predicted) OS=Taenia asiatica OX=60517 GN=TASK_LOCUS149 PE=4 SV=1	TASK_LOCUS149	1.7053	0.00180177	Up	506.99	12.6	35	35	1.15186	1.22935	1.40095	0.677752	0.757446	0.782638
Biological Process	GO:1905954	6	positive regulation of lipid localization	1.81	0.0901868	A0A158RA19	EH domain-containing protein(predicted) OS=Taenia asiatica OX=60517 GN=TASK_LOCUS8232 PE=4 SV=1	TASK_LOCUS8232	5.6924	4.97709e-06	Up	63.491	43.5	19	18	1.68817	1.65031	1.76498	0.315711	0.310257	0.270572
Biological Process	GO:0034330	5	cell junction organization	1.47	0.0908327	A0A158R941	Dynamin GTPase OS=Taenia asiatica OX=60517 GN=TASK_LOCUS6617 PE=3 SV=1	TASK_LOCUS6617	2.5149	5.17712e-05	Up	97.64	27.5	17	17	1.47337	1.45257	1.36703	0.601213	0.51991	0.585914
Biological Process	GO:0034330	5	cell junction organization	1.47	0.0908327	A0A158R9P4	Synaptotagmin protein 4(predicted) OS=Taenia asiatica OX=60517 GN=TASK_LOCUS7561 PE=4 SV=1	TASK_LOCUS7561	3.1705	0.0012748	Up	81.69	26.6	14	14	1.51945	1.54232	1.49955	0.540186	0.351755	0.546732
Biological Process	GO:0034330	5	cell junction organization	1.47	0.0908327	A0A3P6PMV6	Protein kinase C OS=Taenia asiatica OX=60517 GN=TASK_LOCUS674 PE=3 SV=1	TASK_LOCUS674	2.8576	0.0209154	Up	63.611	20	6	6	1.55717	1.57533	0.921666	0.464417	0.481409
Biological Process	GO:0009798	6	axis specification	1.42	0.0912769	A0A0R3VT96	Protein kinase domain-containing protein OS=Taenia asiatica OX=60517 GN=TASK_LOCUS447 PE=3 SV=1	TASK_LOCUS447	5.4479	4.45165e-06	Up	42.468	56.5	17	17	1.7695	1.64269	1.65728	0.317542	0.284165	0.328822
Biological Process	GO:0009798	6	axis specification	1.42	0.0912769	A0A0R3VUV9	Rab(predicted) OS=Taenia asiatica OX=60517 GN=TASK_LOCUS1135 PE=4 SV=1	TASK_LOCUS1135	1.8133	0.000182351	Up	23.638	55.2	8	8	1.19078	1.31394	1.36258	0.694033	0.700838	0.737834
Biological Process	GO:0009798	6	axis specification	1.42	0.0912769	A0A0R3VVF5	RRM domain-containing protein(predicted) OS=Taenia asiatica OX=60517 GN=TASK_LOCUS1366 PE=4 SV=1	TASK_LOCUS1366	1.9748	0.00848831	Up	56.821	14.9	4	4	1.21719	1.29442	1.22649		0.722346	0.539557
Biological Process	GO:0009798	6	axis specification	1.42	0.0912769	A0A0R3VVM6	LLGL domain-containing protein OS=Taenia asiatica OX=60517 GN=TASK_LOCUS1448 PE=4 SV=1	TASK_LOCUS1448	14.7251	0.000672263	Up	132.3	14.1	13	13	1.9415	1.96701	1.70994	0.193505	0.071731	0.11632
Biological Process	GO:0009798	6	axis specification	1.42	0.0912769	A0A0R3VWZ4	Protein kinase domain-containing protein OS=Taenia asiatica OX=60517 GN=TASK_LOCUS1939 PE=4 SV=1	TASK_LOCUS1939	4.5438	0.00248002	Up	61.658	22.2	8	8	1.82627	1.10862	1.98281	0.442293	0.285482	0.354523
Biological Process	GO:0034330	5	cell junction organization	1.47	0.0908327	A0A158R9A9	Leucine rich repeat(predicted) OS=Taenia asiatica OX=60517 GN=TASK_LOCUS6946 PE=4 SV=1	TASK_LOCUS6946	2.5938	0.000751519	Up	184.71	12.1	15	15	1.51448	1.36573	1.45025	0.454284	0.584006	0.631256
Biological Process	GO:1905954	6	positive regulation of lipid localization	1.81	0.0901868	A0A158R8G9	CD36 class B scavenger receptor(predicted) OS=Taenia asiatica OX=60517 GN=TASK_LOCUS5449 PE=3 SV=1	TASK_LOCUS5449	14.7077	1.95211e-06	Up	56.337	19.6	6	6	1.90092	1.86009	1.85701	0.113878	0.142068	0.126032
Biological Process	GO:1905954	6	positive regulation of lipid localization	1.81	0.0901868	A0A158R7J7	Dynamin-type G domain-containing protein OS=Taenia asiatica OX=60517 GN=TASK_LOCUS3981 PE=4 SV=1	TASK_LOCUS3981	1.5371	0.0196516	Up	77.645	21.5	11	11	1.06416	1.46721	1.10372	0.818364	0.83026	0.716296
Biological Process	GO:1905954	6	positive regulation of lipid localization	1.81	0.0901868	A0A158R6Q7	Calcium-transporting ATPase OS=Taenia asiatica OX=60517 GN=TASK_LOCUS707 PE=3 SV=1	TASK_LOCUS707	21.539	0.0153857	Up	115.85	30.9	23	21	1.61158	1.56936	2.55285	0.073833	0.009477	0.182895
Biological Process	GO:0035295	5	tube development	1.24	0.0897915	A0A0R3W3T2	HMG box domain-containing protein OS=Taenia asiatica OX=60517 GN=TASK_LOCUS4610 PE=4 SV=1	TASK_LOCUS4610	6.7291	4.60932e-05	Up	20.837	21.7	6	6	1.56797	1.63073	2.02501	0.235139	0.251263	0.289885
Biological Process	GO:0035295	5	tube development	1.24	0.0897915	A0A0R3W3U5	Guanine nucleotide binding protein G protein(predicted) OS=Taenia asiatica OX=60517 GN=TASK_LOCUS4628 PE=4 SV=1	TASK_LOCUS4628	4.9887	1.22018e-07	Up	40.275	45.2	15	7	1.687	1.681	1.63012	0.342633	0.334811	0.324438
Biological Process	GO:0035295	5	tube development	1.24	0.0897915	A0A0R3W4Q4	RNA helicase OS=Taenia asiatica OX=60517 GN=TASK_LOCUS5042 PE=3 SV=2	TASK_LOCUS5042	3.8326	5.66106e-05	Up	44.731	28.5	9	9	1.60176	1.57409	1.58259	0.474114	0.400118	0.367338
Biological Process	GO:0035295	5	tube development	1.24	0.0897915	A0A0R3W533	Ras gtpase(predicted) OS=Taenia asiatica OX=60517 GN=TASK_LOCUS5202 PE=3 SV=1	TASK_LOCUS5202	2.2723	0.00432548	Up	21.896	54.6	7	6	1.05074	1.45871	1.65696	0.630571	0.581434	0.621577
Biological Process	GO:0035295	5	tube development	1.24	0.0897915	A0A0R3W536	Eukaryotic translation initiation factor 4E(predicted) OS=Taenia asiatica OX=60517 GN=TASK_LOCUS5205 PE=3 SV=1	TASK_LOCUS5205	4.3653	0.0016828	Up	22.109	40.1	5	3	1.77758	1.3121	1.79203	0.336635	0.281146	0.500506
Biological Process	GO:0035295	5	tube development	1.24	0.0897915	A0A0R3W936	Protein transport protein sec24c(predicted) OS=Taenia asiatica OX=60517 GN=TASK_LOCUS6930 PE=4 SV=1	TASK_LOCUS6930	20.6123	0.000662937	Up	111.82	39.7	23	23	1.96149	2.35303	1.40787	0.089089	0.137175	0.051356
Biological Process	GO:0035295	5	tube development	1.24	0.0897915	A0A0R3W9H0	RuvB-like helicase OS=Taenia asiatica OX=60517 GN=TASK_LOCUS7098 PE=3 SV=1	TASK_LOCUS7098	4.6044	0.00172032	Up	51.987	28.9	9	9	1.32516	1.57601	1.46645	0.262595		0.369787
Biological Process	GO:0035295	5	tube development	1.24	0.0897915	A0A0R3WA86	LIM domain-containing protein OS=Taenia asiatica OX=60517 GN=TASK_LOCUS7437 PE=4 SV=1	TASK_LOCUS7437	1.9838	0.000157594	Up	41.243	50.1	12	12	1.33308	1.35715	1.29891	0.660354	0.61978	0.730733
Biological Process	GO:0035295	5	tube development	1.24	0.0897915	A0A0R3WC83	Uncharacterized protein OS=Taenia asiatica OX=60517 GN=TASK_LOCUS8303 PE=3 SV=1	TASK_LOCUS8303	2.6041	0.00100213	Up	44.22	28.1	9	9	1.37366	1.72571	1.23586	0.502922	0.56775	0.59409
Biological Process	GO:0035295	5	tube development	1.24	0.0897915	A0A0R3WCF4	Guanine nucleotide binding protein Gs subunit(predicted) OS=Taenia asiatica OX=60517 GN=TASK_LOCUS8383 PE=3 SV=1	TASK_LOCUS8383	7.9112	5.36079e-05	Up	44.089	33.8	10	9	1.87332	1.60313	1.85024	0.25703	0.233996	0.182284
Biological Process	GO:0035295	5	tube development	1.24	0.0897915	A0A0R3WCF8	HATPase_c domain-containing protein OS=Taenia asiatica OX=60517 GN=TASK_LOCUS8388 PE=3 SV=2	TASK_LOCUS8388	4.41	0.00567844	Up	85.926	38.8	28	27	1.57417	1.77987	1.53691	0.539121	0.367414	0.202521
Biological Process	GO:0035295	5	tube development	1.24	0.0897915	A0A0R3WD16	Protein transport protein SEC23 OS=Taenia asiatica OX=60517 GN=TASK_LOCUS8639 PE=3 SV=1	TASK_LOCUS8639	2.0785	2.05181e-07	Up	85.228	28.6	14	14	1.35469	1.32958	1.36672	0.645878	0.645971	0.657162
Biological Process	GO:0035295	5	tube development	1.24	0.0897915	A0A0R3WD72	V-type proton ATPase subunit OS=Taenia asiatica OX=60517 GN=TASK_LOCUS8704 PE=3 SV=1	TASK_LOCUS8704	2.3098	0.00468709	Up	40.731	32.2	8	8	1.40342	1.41688	1.36691	0.797624	0.505815	0.509355
Biological Process	GO:0035295	5	tube development	1.24	0.0897915	A0A0R3WED7	WD_REPEATS_REGION domain-containing protein OS=Taenia asiatica OX=60517 GN=TASK_LOCUS9175 PE=4 SV=1	TASK_LOCUS9175	9.9202	3.04602e-05	Up	35.609	66.2	12	12	1.762	1.87979	1.80877	0.163572	0.224654	0.161215
Biological Process	GO:0035295	5	tube development	1.24	0.0897915	A0A0R3WEG9	N ethylmaleimide sensitive factor attachment(predicted) OS=Taenia asiatica OX=60517 GN=TASK_LOCUS9216 PE=3 SV=1	TASK_LOCUS9216	2.0005	5.55647e-06	Up	32.878	52.6	11	11	1.366	1.32166	1.31266	0.690356	0.654557	0.654766
Biological Process	GO:0035295	5	tube development	1.24	0.0897915	A0A0R3W3L5	Methyltransf_25 domain-containing protein OS=Taenia asiatica OX=60517 GN=TASK_LOCUS4521 PE=4 SV=1	TASK_LOCUS4521	2.1582	0.000957325	Up	40.092	48.4	12	12	1.50882	1.30831	1.28308	0.688067	0.665968	0.54576
Biological Process	GO:0035295	5	tube development	1.24	0.0897915	A0A0R3W2I6	Non-specific serine/threonine protein kinase OS=Taenia asiatica OX=60517 GN=TASK_LOCUS4037 PE=4 SV=1	TASK_LOCUS4037	5.836	4.1715e-05	Up	61.184	26	9	9	1.713	1.75846	1.65084	0.316821	0.318155	0.242725
Biological Process	GO:0035295	5	tube development	1.24	0.0897915	A0A0R3W235	Ral protein(predicted) OS=Taenia asiatica OX=60517 GN=TASK_LOCUS3840 PE=4 SV=1	TASK_LOCUS3840	1.8651	0.000172294	Up	23.025	43.5	8	8	1.30758	1.28999	1.30823	0.652328	0.680789	0.761085
Biological Process	GO:0035295	5	tube development	1.24	0.0897915	A0A0R3W220	Alpha-parvin(predicted) OS=Taenia asiatica OX=60517 GN=TASK_LOCUS3823 PE=3 SV=2	TASK_LOCUS3823	6.7431	0.0080548	Up	44.113	28.8	8	8	1.75783	1.69612	1.77117	0.346521	0.096433	0.331927
Biological Process	GO:0001738	7	morphogenesis of a polarized epithelium	1.6	0.0889619	A0A158R9P4	Synaptotagmin protein 4(predicted) OS=Taenia asiatica OX=60517 GN=TASK_LOCUS7561 PE=4 SV=1	TASK_LOCUS7561	3.1705	0.0012748	Up	81.69	26.6	14	14	1.51945	1.54232	1.49955	0.540186	0.351755	0.546732
Biological Process	GO:0001738	7	morphogenesis of a polarized epithelium	1.6	0.0889619	A0A158R9R1	Formin proteiny 2 domain containing protein(predicted) OS=Taenia asiatica OX=60517 GN=TASK_LOCUS7665 PE=3 SV=1	TASK_LOCUS7665	2.1929	0.000145278	Up	114.53	21.3	16	16	1.42077	1.28541	1.41465	0.599576	0.68391	0.595677
Biological Process	GO:0001738	7	morphogenesis of a polarized epithelium	1.6	0.0889619	A0A3P6PMV6	Protein kinase C OS=Taenia asiatica OX=60517 GN=TASK_LOCUS674 PE=3 SV=1	TASK_LOCUS674	2.8576	0.0209154	Up	63.611	20	6	6	1.55717	1.57533	0.921666	0.464417	0.481409
Biological Process	GO:0035295	5	tube development	1.24	0.0897915	A0A0R3VSF5	Ras gtp binding protein rho1(predicted) OS=Taenia asiatica OX=60517 GN=TASK_LOCUS86 PE=4 SV=1	TASK_LOCUS86	23.3547	1.67716e-06	Up	21.697	61.5	9	7	1.94512	1.89308	1.91544	0.093791	0.079056	0.073512
Biological Process	GO:0035295	5	tube development	1.24	0.0897915	A0A0R3VTC0	PH domain-containing protein OS=Taenia asiatica OX=60517 GN=TASK_LOCUS476 PE=4 SV=1	TASK_LOCUS476	3.4582	0.000355568	Up	94.109	27.7	15	15	1.35853	1.76367	1.53198	0.462136	0.382136	0.501551
Biological Process	GO:0035295	5	tube development	1.24	0.0897915	A0A0R3VTP7	Histone deacetylase OS=Taenia asiatica OX=60517 GN=TASK_LOCUS629 PE=3 SV=2	TASK_LOCUS629	2.2735	0.00404234	Up	56.478	32.1	9	9	1.55226	1.52931	1.08551	0.661952	0.527233	0.643731
Biological Process	GO:0035295	5	tube development	1.24	0.0897915	A0A0R3VUY5	Heterolocus tagous nuclear ribonucleoprotein k(predicted) OS=Taenia asiatica OX=60517 GN=TASK_LOCUS1165 PE=4 SV=1	TASK_LOCUS1165	2.7894	0.00205804	Up	30.577	26.6	5	5	1.42702	1.35001	1.25848	0.423939	0.540556
Biological Process	GO:0035295	5	tube development	1.24	0.0897915	A0A0R3WFN6	F-actin-capping protein subunit beta OS=Taenia asiatica OX=60517 GN=TASK_LOCUS9680 PE=3 SV=1	TASK_LOCUS9680	2.4757	0.000144461	Up	30.879	51.3	9	9	1.42633	1.44498	1.40242	0.507899	0.587811	0.630564
Biological Process	GO:0035295	5	tube development	1.24	0.0897915	A0A0R3VV34	Oncosphere protein tso22(predicted) OS=Taenia asiatica OX=60517 GN=TASK_LOCUS1224 PE=3 SV=1	TASK_LOCUS1224	1.6402	5.58756e-05	Up	34.147	61.6	20	19	1.18561	1.24896	1.29288	0.742215	0.759746	0.770591
Biological Process	GO:0035295	5	tube development	1.24	0.0897915	A0A0R3VVM6	LLGL domain-containing protein OS=Taenia asiatica OX=60517 GN=TASK_LOCUS1448 PE=4 SV=1	TASK_LOCUS1448	14.7251	0.000672263	Up	132.3	14.1	13	13	1.9415	1.96701	1.70994	0.193505	0.071731	0.11632
Biological Process	GO:0035295	5	tube development	1.24	0.0897915	A0A0R3VWZ4	Protein kinase domain-containing protein OS=Taenia asiatica OX=60517 GN=TASK_LOCUS1939 PE=4 SV=1	TASK_LOCUS1939	4.5438	0.00248002	Up	61.658	22.2	8	8	1.82627	1.10862	1.98281	0.442293	0.285482	0.354523
Biological Process	GO:0035295	5	tube development	1.24	0.0897915	A0A0R3VWZ6	F-actin-capping protein subunit alpha OS=Taenia asiatica OX=60517 GN=TASK_LOCUS1941 PE=3 SV=1	TASK_LOCUS1941	1.6142	1.28566e-05	Up	31.537	54.2	10	10	1.19643	1.24676	1.26169	0.753385	0.764929	0.776806
Biological Process	GO:0035295	5	tube development	1.24	0.0897915	A0A0R3VXB9	PX domain-containing protein OS=Taenia asiatica OX=60517 GN=TASK_LOCUS2064 PE=4 SV=1	TASK_LOCUS2064	3.3737	0.00838252	Up	18.482	42.1	4	4	1.50955	0.955258	2.16337	0.484432	0.466508	0.420884
Biological Process	GO:0035295	5	tube development	1.24	0.0897915	A0A0R3VYB8	ATP synthase subunit beta OS=Taenia asiatica OX=60517 GN=TASK_LOCUS2413 PE=3 SV=1	TASK_LOCUS2413	32.6251	1.13914e-10	Up	55.673	69.7	23	23	1.91707	1.9504	1.95409	0.059221	0.059954	0.059263
Biological Process	GO:0035295	5	tube development	1.24	0.0897915	A0A0R3VZD6	Seryl-tRNA synthetase OS=Taenia asiatica OX=60517 GN=TASK_LOCUS2781 PE=3 SV=1	TASK_LOCUS2781	43.4342	0.00205992	Up	56.998	36.6	14	14	1.80513	2.043	2.01684	0.099536	0.019407	0.016088
Biological Process	GO:0035295	5	tube development	1.24	0.0897915	A0A0R3W0M1	Prohibitin OS=Taenia asiatica OX=60517 GN=TASK_LOCUS3216 PE=3 SV=1	TASK_LOCUS3216	52.9636	2.19985e-08	Up	32.041	38.4	8	8	1.85307	2.02722	2.00852	0.037767	0.036258	0.037161
Biological Process	GO:0035295	5	tube development	1.24	0.0897915	A0A0R3VVK3	Protein kinase domain-containing protein OS=Taenia asiatica OX=60517 GN=TASK_LOCUS1420 PE=4 SV=1	TASK_LOCUS1420	2.2107	0.0168931	Up	29.105	31	4	4	1.41957	1.43753	0.984421		0.566348	0.592133
Biological Process	GO:0051648	5	vesicle localization	1.39	0.0943314	A0A0R3W1M4	MHD domain-containing protein OS=Taenia asiatica OX=60517 GN=TASK_LOCUS3647 PE=3 SV=1	TASK_LOCUS3647	20.1747	8.60855e-05	Up	49.946	44.6	11	11	1.42846	2.61708	1.67109	0.092024	0.090984	0.100349
Biological Process	GO:0035295	5	tube development	1.24	0.0897915	A0A0R3WG70	UDP N acetylhexosamine pyrophosphorylase(predicted) OS=Taenia asiatica OX=60517 GN=TASK_LOCUS9864 PE=4 SV=1	TASK_LOCUS9864	1.5663	0.00258404	Up	46.211	29	6	6	1.18792	1.11153	1.36255	0.81313	0.737077	0.787801
Biological Process	GO:0035295	5	tube development	1.24	0.0897915	A0A158R6F9	Spectrin alpha actinin(predicted) OS=Taenia asiatica OX=60517 GN=TASK_LOCUS149 PE=4 SV=1	TASK_LOCUS149	1.7053	0.00180177	Up	506.99	12.6	35	35	1.15186	1.22935	1.40095	0.677752	0.757446	0.782638
Biological Process	GO:0008637	7	apoptotic mitochondrial changes	1.81	0.0901868	A0A0R3VW69	Vacuolar protein sorting-associated protein 35 OS=Taenia asiatica OX=60517 GN=TASK_LOCUS1664 PE=3 SV=1	TASK_LOCUS1664	2.9642	0.000603025	Up	93.95	14.4	8	8	1.62342	1.63172	1.23132	0.533921	0.532793	0.446823
Biological Process	GO:0008637	7	apoptotic mitochondrial changes	1.81	0.0901868	A0A0R3VZ98	NADH-ubiquinone oxidoreductase 75 kDa subunit, mitochondrial OS=Taenia asiatica OX=60517 GN=TASK_LOCUS2743 PE=3 SV=1	TASK_LOCUS2743	2.34	0.021387	Up	51.216	17.7	6	6	0.954239	1.46746	1.46965	0.533109	0.575538
Biological Process	GO:0008637	7	apoptotic mitochondrial changes	1.81	0.0901868	A0A0R3W1P6	Heat shock protein 60(predicted) OS=Taenia asiatica OX=60517 GN=TASK_LOCUS3672 PE=3 SV=1	TASK_LOCUS3672	3.7784	0.00230671	Up	60.596	67.8	35	34	1.8044	1.71094	1.22901	0.428131	0.308392	0.519124
Biological Process	GO:0008637	7	apoptotic mitochondrial changes	1.81	0.0901868	A0A158R6Q7	Calcium-transporting ATPase OS=Taenia asiatica OX=60517 GN=TASK_LOCUS707 PE=3 SV=1	TASK_LOCUS707	21.539	0.0153857	Up	115.85	30.9	23	21	1.61158	1.56936	2.55285	0.073833	0.009477	0.182895
Biological Process	GO:0008637	7	apoptotic mitochondrial changes	1.81	0.0901868	A0A158R820	Dynamin-1-like protein OS=Taenia asiatica OX=60517 GN=TASK_LOCUS4739 PE=3 SV=1	TASK_LOCUS4739	8.0802	0.0020362	Up	80.074	34.6	18	18	1.34075	1.86416	2.13431	0.340897	0.181334	0.138548
Biological Process	GO:0008637	7	apoptotic mitochondrial changes	1.81	0.0901868	A0A3P6Q1T1	Calcium-transporting ATPase OS=Taenia asiatica OX=60517 GN=TASK_LOCUS7342 PE=3 SV=1	TASK_LOCUS7342	30.4852	3.09626e-05	Up	114.29	25.3	21	19	1.72785	1.9906	2.09098	0.053567	0.052654	0.084345
Biological Process	GO:0007028	5	cytoplasm organization	1.81	0.0901868	A0A0R3VSM0	Endophilin B1 OS=Taenia asiatica OX=60517 GN=TASK_LOCUS171 PE=4 SV=1	TASK_LOCUS171	14.0839	3.76641e-06	Up	26.966	64.7	18	18	1.8054	1.86902	1.92781	0.145437	0.137779	0.11456
Biological Process	GO:0007028	5	cytoplasm organization	1.81	0.0901868	A0A0R3VVF5	RRM domain-containing protein(predicted) OS=Taenia asiatica OX=60517 GN=TASK_LOCUS1366 PE=4 SV=1	TASK_LOCUS1366	1.9748	0.00848831	Up	56.821	14.9	4	4	1.21719	1.29442	1.22649		0.722346	0.539557
Biological Process	GO:0007028	5	cytoplasm organization	1.81	0.0901868	A0A0R3W216	Serine/threonine protein phosphatase 2A regulatory subunit OS=Taenia asiatica OX=60517 GN=TASK_LOCUS3817 PE=3 SV=1	TASK_LOCUS3817	1.5574	0.000579798	Up	58.835	28.7	11	10	1.20327	1.17756	1.27304	0.759324	0.744549	0.842253
Biological Process	GO:0007028	5	cytoplasm organization	1.81	0.0901868	A0A0R3W6N2	Small nuclear ribonucleoprotein Sm D3 OS=Taenia asiatica OX=60517 GN=TASK_LOCUS5873 PE=3 SV=1	TASK_LOCUS5873	2.8328	4.35e-06	Up	13.48	32.8	3	3	1.43955	1.52802	1.467	0.517413	0.546252	0.501767
Biological Process	GO:0007028	5	cytoplasm organization	1.81	0.0901868	A0A158R941	Dynamin GTPase OS=Taenia asiatica OX=60517 GN=TASK_LOCUS6617 PE=3 SV=1	TASK_LOCUS6617	2.5149	5.17712e-05	Up	97.64	27.5	17	17	1.47337	1.45257	1.36703	0.601213	0.51991	0.585914
Biological Process	GO:0007028	5	cytoplasm organization	1.81	0.0901868	A0A158R9A9	Leucine rich repeat(predicted) OS=Taenia asiatica OX=60517 GN=TASK_LOCUS6946 PE=4 SV=1	TASK_LOCUS6946	2.5938	0.000751519	Up	184.71	12.1	15	15	1.51448	1.36573	1.45025	0.454284	0.584006	0.631256
Biological Process	GO:0007028	5	cytoplasm organization	1.81	0.0901868	A0A158RAE3	Kinesin motor domain-containing protein OS=Taenia asiatica OX=60517 GN=TASK_LOCUS9102 PE=3 SV=1	TASK_LOCUS9102	1.8651	1.42047e-06	Up	113.92	45.5	35	34	1.2912	1.31404	1.3006	0.691692	0.715778	0.6867
Biological Process	GO:1905954	6	positive regulation of lipid localization	1.81	0.0901868	A0A0R3W3P3	AMP-binding domain-containing protein OS=Taenia asiatica OX=60517 GN=TASK_LOCUS4563 PE=4 SV=2	TASK_LOCUS4563	94.7763	3.78481e-05	Up	89.164	42.4	31	30	1.95894	2.05709	1.92132	0.031074	0.014583	0.016989
Biological Process	GO:1905954	6	positive regulation of lipid localization	1.81	0.0901868	A0A0R3W707	Peptidase_S8 domain-containing protein OS=Taenia asiatica OX=60517 GN=TASK_LOCUS6020 PE=4 SV=2	TASK_LOCUS6020	1.7742	0.0195336	Up	199.82	12.3	13	13	1.47493	1.31414	1.04813	0.574935	0.853715	0.734139
Biological Process	GO:0008637	7	apoptotic mitochondrial changes	1.81	0.0901868	A0A0R3VU18	Superoxide dismutase OS=Taenia asiatica OX=60517 GN=TASK_LOCUS777 PE=3 SV=1	TASK_LOCUS777	6.2684	0.000528361	Up	24.492	44.3	9	9	2.00216	1.60951	1.56285	0.371385	0.234556	0.219546
Biological Process	GO:0007338	7	single fertilization	1.81	0.0901868	A0A0R3WFL4	Calnexin(predicted) OS=Taenia asiatica OX=60517 GN=TASK_LOCUS9658 PE=3 SV=1	TASK_LOCUS9658	2.9721	0.00481746	Up	55.635	33.6	12	12	1.34839	1.26567	1.87541	0.583879	0.365029	0.561628
Biological Process	GO:0007338	7	single fertilization	1.81	0.0901868	A0A0R3WA35	T-complex protein 1 subunit gamma OS=Taenia asiatica OX=60517 GN=TASK_LOCUS7370 PE=3 SV=1	TASK_LOCUS7370	2.2214	5.07137e-05	Up	59.052	49.5	20	20	1.48277	1.32289	1.33178	0.641624	0.626161	0.594773
Biological Process	GO:0007338	7	single fertilization	1.81	0.0901868	A0A0R3W296	Protein diaphanous(predicted) OS=Taenia asiatica OX=60517 GN=TASK_LOCUS3918 PE=4 SV=1	TASK_LOCUS3918	3.3106	0.000149355	Up	120.48	19.9	14	14	1.60266	1.44993	1.5555	0.405654	0.451613	0.534653
Biological Process	GO:0035295	5	tube development	1.24	0.0897915	A0A158R803	Ubiquitin-like domain-containing protein OS=Taenia asiatica OX=60517 GN=TASK_LOCUS4666 PE=4 SV=1	TASK_LOCUS4666	2.2531	0.000337728	Up	148.44	9.7	9	9	1.36842	1.33973	1.44748	0.599483	0.550523	0.694365
Biological Process	GO:0035295	5	tube development	1.24	0.0897915	A0A158R8G9	CD36 class B scavenger receptor(predicted) OS=Taenia asiatica OX=60517 GN=TASK_LOCUS5449 PE=3 SV=1	TASK_LOCUS5449	14.7077	1.95211e-06	Up	56.337	19.6	6	6	1.90092	1.86009	1.85701	0.113878	0.142068	0.126032
Biological Process	GO:0035295	5	tube development	1.24	0.0897915	A0A158R8I4	V-type proton ATPase subunit a OS=Taenia asiatica OX=60517 GN=TASK_LOCUS5520 PE=3 SV=1	TASK_LOCUS5520	2.3072	0.0128243	Up	101.47	20.7	13	13	1.45546	1.28172	1.44859	0.864022	0.490681	0.459531
Biological Process	GO:0035295	5	tube development	1.24	0.0897915	A0A158R9A9	Leucine rich repeat(predicted) OS=Taenia asiatica OX=60517 GN=TASK_LOCUS6946 PE=4 SV=1	TASK_LOCUS6946	2.5938	0.000751519	Up	184.71	12.1	15	15	1.51448	1.36573	1.45025	0.454284	0.584006	0.631256
Biological Process	GO:0035295	5	tube development	1.24	0.0897915	A0A158R9I4	Troponin i(predicted) OS=Taenia asiatica OX=60517 GN=TASK_LOCUS7318 PE=4 SV=1	TASK_LOCUS7318	4.4501	1.84451e-07	Up	23.503	41.5	10	10	1.60178	1.64474	1.65257	0.375767	0.354803	0.37033
Biological Process	GO:0035295	5	tube development	1.24	0.0897915	A0A158R9P4	Synaptotagmin protein 4(predicted) OS=Taenia asiatica OX=60517 GN=TASK_LOCUS7561 PE=4 SV=1	TASK_LOCUS7561	3.1705	0.0012748	Up	81.69	26.6	14	14	1.51945	1.54232	1.49955	0.540186	0.351755	0.546732
Biological Process	GO:0035295	5	tube development	1.24	0.0897915	A0A158R9R1	Formin proteiny 2 domain containing protein(predicted) OS=Taenia asiatica OX=60517 GN=TASK_LOCUS7665 PE=3 SV=1	TASK_LOCUS7665	2.1929	0.000145278	Up	114.53	21.3	16	16	1.42077	1.28541	1.41465	0.599576	0.68391	0.595677
Biological Process	GO:0035295	5	tube development	1.24	0.0897915	A0A0R3WG88	Casein kinase II subunit beta OS=Taenia asiatica OX=60517 GN=TASK_LOCUS9882 PE=3 SV=1	TASK_LOCUS9882	7.8952	1.24427e-05	Up	25.119	51.1	6	6	1.74827	1.77061	1.80659	0.260462	0.201389	0.212673
Biological Process	GO:0035295	5	tube development	1.24	0.0897915	A0A158R9S5	SWI:SNF matrix associated(predicted) OS=Taenia asiatica OX=60517 GN=TASK_LOCUS7731 PE=3 SV=1	TASK_LOCUS7731	3.6841	4.87034e-07	Up	132.56	10.6	7	7	1.57018	1.59286	1.55603	0.423706	0.443923	0.413302
Biological Process	GO:0035295	5	tube development	1.24	0.0897915	A0A158RA89	Ribosomal RNA-processing protein 8 OS=Taenia asiatica OX=60517 GN=TASK_LOCUS8685 PE=3 SV=1	TASK_LOCUS8685	15.2185	0.00014309	Up	87.033	30.3	15	14	1.95548	1.68156	1.99301	0.135729	0.082682	0.151538
Biological Process	GO:0035295	5	tube development	1.24	0.0897915	A0A3P6NC58	PKS_ER domain-containing protein OS=Taenia asiatica OX=60517 GN=TASK_LOCUS1673 PE=4 SV=1	TASK_LOCUS1673	290.772	3.74692e-05	Up	40.449	37.5	10	10	1.99638	1.92911	2.05394	0.011112	0.004397	0.005055
Biological Process	GO:0035295	5	tube development	1.24	0.0897915	A0A3P6PMV6	Protein kinase C OS=Taenia asiatica OX=60517 GN=TASK_LOCUS674 PE=3 SV=1	TASK_LOCUS674	2.8576	0.0209154	Up	63.611	20	6	6	1.55717	1.57533	0.921666	0.464417	0.481409
Biological Process	GO:0007338	7	single fertilization	1.81	0.0901868	A0A0R3VUT3	Complement component 1 Q subcomponent binding(predicted) OS=Taenia asiatica OX=60517 GN=TASK_LOCUS1107 PE=3 SV=1	TASK_LOCUS1107	10.2649	1.94773e-05	Up	27.845	19.8	3	3	1.75443	1.7712	1.94174	0.150206	0.207997	0.174426
Biological Process	GO:0007338	7	single fertilization	1.81	0.0901868	A0A0R3VUV9	Rab(predicted) OS=Taenia asiatica OX=60517 GN=TASK_LOCUS1135 PE=4 SV=1	TASK_LOCUS1135	1.8133	0.000182351	Up	23.638	55.2	8	8	1.19078	1.31394	1.36258	0.694033	0.700838	0.737834
Biological Process	GO:0007338	7	single fertilization	1.81	0.0901868	A0A0R3W0U4	T-complex protein 1 subunit delta OS=Taenia asiatica OX=60517 GN=TASK_LOCUS3310 PE=3 SV=1	TASK_LOCUS3310	3.1409	4.44114e-05	Up	57.09	51.4	18	17	1.60963	1.50714	1.43428	0.519476	0.491053	0.438419
Biological Process	GO:0007338	7	single fertilization	1.81	0.0901868	A0A0R3W128	T-complex protein 1 subunit zeta(predicted) OS=Taenia asiatica OX=60517 GN=TASK_LOCUS3414 PE=3 SV=1	TASK_LOCUS3414	6.4047	1.16839e-06	Up	59.92	48.4	23	23	1.75202	1.65731	1.78038	0.286328	0.25604	0.267923
Biological Process	GO:0035295	5	tube development	1.24	0.0897915	A0A158R9U2	SH2 domain-containing protein OS=Taenia asiatica OX=60517 GN=TASK_LOCUS7806 PE=4 SV=1	TASK_LOCUS7806	2.8535	0.00054919	Up	160.26	15.5	17	17	1.40294	1.61499	1.42505	0.459606	0.62116	0.476248
Biological Process	GO:0051648	5	vesicle localization	1.39	0.0943314	A0A0R3W369	Vesicle associated membrane protein vamp(predicted) OS=Taenia asiatica OX=60517 GN=TASK_LOCUS4339 PE=4 SV=1	TASK_LOCUS4339	3.3333	0.0185125	Up	38.145	49	9	8	1.24455	2.09264	1.27819	0.552344	0.2483	0.583978
Biological Process	GO:0051648	5	vesicle localization	1.39	0.0943314	A0A0R3W3T9	AP-2 complex subunit alpha OS=Taenia asiatica OX=60517 GN=TASK_LOCUS4619 PE=3 SV=2	TASK_LOCUS4619	2.3398	0.00206659	Up	106.36	30.1	20	20	1.20097	1.70463	1.29788	0.628005	0.630368	0.53815
Biological Process	GO:0051648	5	vesicle localization	1.39	0.0943314	A0A0R3W5J0	Agenet-like domain-containing protein OS=Taenia asiatica OX=60517 GN=TASK_LOCUS5388 PE=3 SV=2	TASK_LOCUS5388	4.064	0.0396215	Up	64.278	21.2	9	9	0.790065	1.83723	1.66808	0.438853	0.265769
Biological Process	GO:0071840	3	cellular component organization or biogenesis	1.07	0.0956568	A0A0R3VZK3	60S ribosomal protein L12 OS=Taenia asiatica OX=60517 GN=TASK_LOCUS2848 PE=3 SV=1	TASK_LOCUS2848	2.5924	3.72961e-05	Up	17.572	38.4	4	4	1.40425	1.42673	1.49885	0.544879	0.604006	0.52129
Biological Process	GO:0071840	3	cellular component organization or biogenesis	1.07	0.0956568	A0A0R3W0M1	Prohibitin OS=Taenia asiatica OX=60517 GN=TASK_LOCUS3216 PE=3 SV=1	TASK_LOCUS3216	52.9636	2.19985e-08	Up	32.041	38.4	8	8	1.85307	2.02722	2.00852	0.037767	0.036258	0.037161
Biological Process	GO:0071840	3	cellular component organization or biogenesis	1.07	0.0956568	A0A0R3W0Q2	Ras protein Rab 2A(predicted) OS=Taenia asiatica OX=60517 GN=TASK_LOCUS3254 PE=4 SV=1	TASK_LOCUS3254	4.034	0.00036111	Up	23.47	65.1	12	12	1.48982	1.44853	1.86974	0.475277	0.350999	0.365627
Biological Process	GO:0071840	3	cellular component organization or biogenesis	1.07	0.0956568	A0A0R3W0X1	Eukaryotic translation initiation factor 2 subunit 1 OS=Taenia asiatica OX=60517 GN=TASK_LOCUS3347 PE=3 SV=1	TASK_LOCUS3347	12.8949	0.000300969	Up	42.256	23	7	7	2.02245	1.42133	2.12441	0.112008	0.19856	0.121244
Biological Process	GO:0071840	3	cellular component organization or biogenesis	1.07	0.0956568	A0A0R3W0Z5	Uncharacterized protein OS=Taenia asiatica OX=60517 GN=TASK_LOCUS3375 PE=4 SV=1	TASK_LOCUS3375	2.0159	0.000212713	Up	26.076	30.1	7	7	1.279	1.42147	1.31005	0.645934	0.622172	0.721374
Biological Process	GO:0071840	3	cellular component organization or biogenesis	1.07	0.0956568	A0A0R3W119	Major vault protein OS=Taenia asiatica OX=60517 GN=TASK_LOCUS3403 PE=4 SV=1	TASK_LOCUS3403	4.6748	1.94969e-06	Up	100.05	52.4	47	47	1.6005	1.74674	1.59545	0.360779	0.337244	0.359282
Biological Process	GO:0071840	3	cellular component organization or biogenesis	1.07	0.0956568	A0A0R3W128	T-complex protein 1 subunit zeta(predicted) OS=Taenia asiatica OX=60517 GN=TASK_LOCUS3414 PE=3 SV=1	TASK_LOCUS3414	6.4047	1.16839e-06	Up	59.92	48.4	23	23	1.75202	1.65731	1.78038	0.286328	0.25604	0.267923
Biological Process	GO:0071840	3	cellular component organization or biogenesis	1.07	0.0956568	A0A0R3W186	Importin N-terminal domain-containing protein OS=Taenia asiatica OX=60517 GN=TASK_LOCUS3481 PE=3 SV=1	TASK_LOCUS3481	2.3902	0.000372553	Up	123.43	33.2	23	23	1.35179	1.27881	1.59961	0.610076	0.615522	0.544189
Biological Process	GO:0071840	3	cellular component organization or biogenesis	1.07	0.0956568	A0A0R3W1B9	Glycylpeptide N-tetradecanoyltransferase OS=Taenia asiatica OX=60517 GN=TASK_LOCUS3519 PE=3 SV=1	TASK_LOCUS3519	2.3113	0.000909511	Up	52.62	32.8	8	8	1.1964	1.44333	1.54832	0.612736	0.655862	0.543352
Biological Process	GO:0071840	3	cellular component organization or biogenesis	1.07	0.0956568	A0A0R3W1M0	Vacuolar-sorting protein SNF8 OS=Taenia asiatica OX=60517 GN=TASK_LOCUS3643 PE=3 SV=1	TASK_LOCUS3643	3.3821	0.000944096	Up	28.181	34.4	6	6	1.52332	1.55732	1.55015	0.431958	0.356792	0.580462
Biological Process	GO:0071840	3	cellular component organization or biogenesis	1.07	0.0956568	A0A0R3W1M4	MHD domain-containing protein OS=Taenia asiatica OX=60517 GN=TASK_LOCUS3647 PE=3 SV=1	TASK_LOCUS3647	20.1747	8.60855e-05	Up	49.946	44.6	11	11	1.42846	2.61708	1.67109	0.092024	0.090984	0.100349
Biological Process	GO:0071840	3	cellular component organization or biogenesis	1.07	0.0956568	A0A0R3W1P6	Heat shock protein 60(predicted) OS=Taenia asiatica OX=60517 GN=TASK_LOCUS3672 PE=3 SV=1	TASK_LOCUS3672	3.7784	0.00230671	Up	60.596	67.8	35	34	1.8044	1.71094	1.22901	0.428131	0.308392	0.519124
Biological Process	GO:0071840	3	cellular component organization or biogenesis	1.07	0.0956568	A0A0R3W1V2	Calcium binding protein p22(predicted) OS=Taenia asiatica OX=60517 GN=TASK_LOCUS3741 PE=4 SV=1	TASK_LOCUS3741	5.7896	1.81243e-05	Up	21.296	35.3	6	6	1.65582	1.68701	1.77346	0.286284	0.262811	0.334612
Biological Process	GO:0071840	3	cellular component organization or biogenesis	1.07	0.0956568	A0A0R3W1Z9	WD_REPEATS_REGION domain-containing protein OS=Taenia asiatica OX=60517 GN=TASK_LOCUS3799 PE=4 SV=1	TASK_LOCUS3799	2.3086	0.035023	Up	38.754	39.6	8	8	1.75033	1.05761	1.07171	0.519037	0.601313
Biological Process	GO:0071840	3	cellular component organization or biogenesis	1.07	0.0956568	A0A0R3W211	Glyceraldehyde-3-phosphate dehydrogenase OS=Taenia asiatica OX=60517 GN=TASK_LOCUS3812 PE=3 SV=1	TASK_LOCUS3812	1.9251	0.0107447	Up	36.261	59.8	19	19	1.37875	1.30969	1.26037	0.898323	0.576723	0.57615
Biological Process	GO:0071840	3	cellular component organization or biogenesis	1.07	0.0956568	A0A0R3VZ98	NADH-ubiquinone oxidoreductase 75 kDa subunit, mitochondrial OS=Taenia asiatica OX=60517 GN=TASK_LOCUS2743 PE=3 SV=1	TASK_LOCUS2743	2.34	0.021387	Up	51.216	17.7	6	6	0.954239	1.46746	1.46965	0.533109	0.575538
Biological Process	GO:0071840	3	cellular component organization or biogenesis	1.07	0.0956568	A0A0R3VYL5	GTP-binding nuclear protein OS=Taenia asiatica OX=60517 GN=TASK_LOCUS2510 PE=3 SV=1	TASK_LOCUS2510	2.8175	1.04319e-06	Up	24.352	50.2	10	10	1.44638	1.50452	1.47738	0.525356	0.539287	0.507073
Biological Process	GO:0071840	3	cellular component organization or biogenesis	1.07	0.0956568	A0A0R3VYB8	ATP synthase subunit beta OS=Taenia asiatica OX=60517 GN=TASK_LOCUS2413 PE=3 SV=1	TASK_LOCUS2413	32.6251	1.13914e-10	Up	55.673	69.7	23	23	1.91707	1.9504	1.95409	0.059221	0.059954	0.059263
Biological Process	GO:0071840	3	cellular component organization or biogenesis	1.07	0.0956568	A0A0R3VYB3	Actin-related protein 2 OS=Taenia asiatica OX=60517 GN=TASK_LOCUS2408 PE=3 SV=1	TASK_LOCUS2408	2.3235	0.000324547	Up	44.111	39	12	11	1.36731	1.35837	1.46902	0.526244	0.666579	0.612479
Biological Process	GO:0071840	3	cellular component organization or biogenesis	1.07	0.0956568	A0A0R3VVK3	Protein kinase domain-containing protein OS=Taenia asiatica OX=60517 GN=TASK_LOCUS1420 PE=4 SV=1	TASK_LOCUS1420	2.2107	0.0168931	Up	29.105	31	4	4	1.41957	1.43753	0.984421		0.566348	0.592133
Biological Process	GO:0071840	3	cellular component organization or biogenesis	1.07	0.0956568	A0A0R3VVM6	LLGL domain-containing protein OS=Taenia asiatica OX=60517 GN=TASK_LOCUS1448 PE=4 SV=1	TASK_LOCUS1448	14.7251	0.000672263	Up	132.3	14.1	13	13	1.9415	1.96701	1.70994	0.193505	0.071731	0.11632
Biological Process	GO:0071840	3	cellular component organization or biogenesis	1.07	0.0956568	A0A0R3VVP1	Prohibitin OS=Taenia asiatica OX=60517 GN=TASK_LOCUS1466 PE=3 SV=1	TASK_LOCUS1466	14.9896	8.20787e-06	Up	30.406	42.6	9	9	2.0078	1.89614	1.72081	0.142011	0.107263	0.12597
Biological Process	GO:0071840	3	cellular component organization or biogenesis	1.07	0.0956568	A0A0R3VW68	IST1 homolog OS=Taenia asiatica OX=60517 GN=TASK_LOCUS1663 PE=3 SV=1	TASK_LOCUS1663	2.4424	0.00646278	Up	34.772	13.9	3	3	1.25243	1.48989	1.51472	0.599696	0.415095	0.728175
Biological Process	GO:0071840	3	cellular component organization or biogenesis	1.07	0.0956568	A0A0R3VW69	Vacuolar protein sorting-associated protein 35 OS=Taenia asiatica OX=60517 GN=TASK_LOCUS1664 PE=3 SV=1	TASK_LOCUS1664	2.9642	0.000603025	Up	93.95	14.4	8	8	1.62342	1.63172	1.23132	0.533921	0.532793	0.446823
Biological Process	GO:0071840	3	cellular component organization or biogenesis	1.07	0.0956568	A0A0R3VW70	Sm domain-containing protein OS=Taenia asiatica OX=60517 GN=TASK_LOCUS1665 PE=4 SV=1	TASK_LOCUS1665	1.5185	0.0118998	Up	84.674	5.3	3	3	1.16962	1.26256	1.18543	0.880619	0.849108	0.652666
Biological Process	GO:0071840	3	cellular component organization or biogenesis	1.07	0.0956568	A0A0R3VWC8	Robl_LC7 domain-containing protein OS=Taenia asiatica OX=60517 GN=TASK_LOCUS1723 PE=3 SV=1	TASK_LOCUS1723	1.867	0.0417793	Up	9.2057	40.2	2	2	1.56203	1.07252	1.04982	0.601468	0.714172
Biological Process	GO:0071840	3	cellular component organization or biogenesis	1.07	0.0956568	A0A0R3W216	Serine/threonine protein phosphatase 2A regulatory subunit OS=Taenia asiatica OX=60517 GN=TASK_LOCUS3817 PE=3 SV=1	TASK_LOCUS3817	1.5574	0.000579798	Up	58.835	28.7	11	10	1.20327	1.17756	1.27304	0.759324	0.744549	0.842253
Biological Process	GO:0071840	3	cellular component organization or biogenesis	1.07	0.0956568	A0A0R3VWD6	Tegumental protein(predicted) OS=Taenia asiatica OX=60517 GN=TASK_LOCUS1731 PE=4 SV=1	TASK_LOCUS1731	3.0202	0.000286456	Up	20.722	77.8	15	15	1.54878	1.26321	1.69554	0.515583	0.467277	0.509606
Biological Process	GO:0071840	3	cellular component organization or biogenesis	1.07	0.0956568	A0A0R3VWJ7	60S ribosomal protein L26(predicted) OS=Taenia asiatica OX=60517 GN=TASK_LOCUS1792 PE=3 SV=1	TASK_LOCUS1792	5.2928	0.000690119	Up	16.535	32.4	5	5	1.63332	1.64443	1.76878	0.403856	0.328677	0.22094
Biological Process	GO:0071840	3	cellular component organization or biogenesis	1.07	0.0956568	A0A0R3VWM4	Actin protein 3B(predicted) OS=Taenia asiatica OX=60517 GN=TASK_LOCUS1819 PE=3 SV=1	TASK_LOCUS1819	3.4679	7.13395e-07	Up	45.409	45.8	11	10	1.56184	1.5572	1.53805	0.459547	0.455639	0.427725
Biological Process	GO:0071840	3	cellular component organization or biogenesis	1.07	0.0956568	A0A0R3VWZ4	Protein kinase domain-containing protein OS=Taenia asiatica OX=60517 GN=TASK_LOCUS1939 PE=4 SV=1	TASK_LOCUS1939	4.5438	0.00248002	Up	61.658	22.2	8	8	1.82627	1.10862	1.98281	0.442293	0.285482	0.354523
Biological Process	GO:0071840	3	cellular component organization or biogenesis	1.07	0.0956568	A0A0R3VWZ6	F-actin-capping protein subunit alpha OS=Taenia asiatica OX=60517 GN=TASK_LOCUS1941 PE=3 SV=1	TASK_LOCUS1941	1.6142	1.28566e-05	Up	31.537	54.2	10	10	1.19643	1.24676	1.26169	0.753385	0.764929	0.776806
Biological Process	GO:0071840	3	cellular component organization or biogenesis	1.07	0.0956568	A0A0R3VX15	Mitochondrial processing peptidase beta subunit(predicted) OS=Taenia asiatica OX=60517 GN=TASK_LOCUS1960 PE=3 SV=1	TASK_LOCUS1960	28.1915	3.19426e-06	Up	53.204	54.1	16	15	1.92227	2.04644	1.82576	0.07042	0.057976	0.077143
Biological Process	GO:0071840	3	cellular component organization or biogenesis	1.07	0.0956568	A0A0R3VXB9	PX domain-containing protein OS=Taenia asiatica OX=60517 GN=TASK_LOCUS2064 PE=4 SV=1	TASK_LOCUS2064	3.3737	0.00838252	Up	18.482	42.1	4	4	1.50955	0.955258	2.16337	0.484432	0.466508	0.420884
Biological Process	GO:0071840	3	cellular component organization or biogenesis	1.07	0.0956568	A0A0R3VXN8	Guanine nucleotide-binding protein G(Q) subunit alpha(predicted) OS=Taenia asiatica OX=60517 GN=TASK_LOCUS2183 PE=4 SV=1	TASK_LOCUS2183	13.9942	2.72099e-05	Up	24.245	41.3	6	6	1.81788	1.92497	1.85699	0.167401	0.118622	0.114133
Biological Process	GO:0071840	3	cellular component organization or biogenesis	1.07	0.0956568	A0A0R3VWI0	RNA helicase OS=Taenia asiatica OX=60517 GN=TASK_LOCUS1775 PE=3 SV=1	TASK_LOCUS1775	2.1884	0.013375	Up	71.857	23.2	11	9	1.10413	1.52076	1.49328	0.756919	0.674137	0.450773
Biological Process	GO:0071840	3	cellular component organization or biogenesis	1.07	0.0956568	A0A0R3VVF5	RRM domain-containing protein(predicted) OS=Taenia asiatica OX=60517 GN=TASK_LOCUS1366 PE=4 SV=1	TASK_LOCUS1366	1.9748	0.00848831	Up	56.821	14.9	4	4	1.21719	1.29442	1.22649		0.722346	0.539557
Biological Process	GO:0071840	3	cellular component organization or biogenesis	1.07	0.0956568	A0A0R3W220	Alpha-parvin(predicted) OS=Taenia asiatica OX=60517 GN=TASK_LOCUS3823 PE=3 SV=2	TASK_LOCUS3823	6.7431	0.0080548	Up	44.113	28.8	8	8	1.75783	1.69612	1.77117	0.346521	0.096433	0.331927
Biological Process	GO:0071840	3	cellular component organization or biogenesis	1.07	0.0956568	A0A0R3W235	Ral protein(predicted) OS=Taenia asiatica OX=60517 GN=TASK_LOCUS3840 PE=4 SV=1	TASK_LOCUS3840	1.8651	0.000172294	Up	23.025	43.5	8	8	1.30758	1.28999	1.30823	0.652328	0.680789	0.761085
Biological Process	GO:0071840	3	cellular component organization or biogenesis	1.07	0.0956568	A0A0R3W4N4	FYVE-type domain-containing protein OS=Taenia asiatica OX=60517 GN=TASK_LOCUS5013 PE=3 SV=1	TASK_LOCUS5013	1.5447	0.00106883	Up	60.554	5.9	2	2	1.21239	1.12752	1.3022	0.82834	0.782931	0.746609
Biological Process	GO:0071840	3	cellular component organization or biogenesis	1.07	0.0956568	A0A0R3W4S2	Aldolase_II domain-containing protein OS=Taenia asiatica OX=60517 GN=TASK_LOCUS5061 PE=3 SV=2	TASK_LOCUS5061	3.5223	3.45062e-06	Up	90.83	52.9	28	28	1.52696	1.55953	1.58675	0.447627	0.41503	0.464097
Biological Process	GO:0071840	3	cellular component organization or biogenesis	1.07	0.0956568	A0A0R3W4Y8	PDZ domain-containing protein OS=Taenia asiatica OX=60517 GN=TASK_LOCUS5149 PE=4 SV=1	TASK_LOCUS5149	5.2503	0.002177	Up	21.269	14.4	3	3	1.60668	1.71739	1.71597	0.349353	0.422016	0.18859
Biological Process	GO:0071840	3	cellular component organization or biogenesis	1.07	0.0956568	A0A0R3W533	Ras gtpase(predicted) OS=Taenia asiatica OX=60517 GN=TASK_LOCUS5202 PE=3 SV=1	TASK_LOCUS5202	2.2723	0.00432548	Up	21.896	54.6	7	6	1.05074	1.45871	1.65696	0.630571	0.581434	0.621577
Biological Process	GO:0071840	3	cellular component organization or biogenesis	1.07	0.0956568	A0A0R3W536	Eukaryotic translation initiation factor 4E(predicted) OS=Taenia asiatica OX=60517 GN=TASK_LOCUS5205 PE=3 SV=1	TASK_LOCUS5205	4.3653	0.0016828	Up	22.109	40.1	5	3	1.77758	1.3121	1.79203	0.336635	0.281146	0.500506
Biological Process	GO:0071840	3	cellular component organization or biogenesis	1.07	0.0956568	A0A0R3W5B3	Adenylate kinase isoenzyme 6 homolog OS=Taenia asiatica OX=60517 GN=TASK_LOCUS5299 PE=3 SV=1	TASK_LOCUS5299	1.5146	0.0206759	Up	28.968	24.6	5	5	1.05137	1.10419	1.31628	0.738115		0.790043
Biological Process	GO:0071840	3	cellular component organization or biogenesis	1.07	0.0956568	A0A0R3W5D2	Nuclear protein localization protein 4(predicted) OS=Taenia asiatica OX=60517 GN=TASK_LOCUS5320 PE=3 SV=1	TASK_LOCUS5320	2.0667	0.000111902	Up	70.494	26.8	10	10	1.37566	1.22875	1.4391	0.663853	0.643257	0.649369
Biological Process	GO:0071840	3	cellular component organization or biogenesis	1.07	0.0956568	A0A0R3W5J0	Agenet-like domain-containing protein OS=Taenia asiatica OX=60517 GN=TASK_LOCUS5388 PE=3 SV=2	TASK_LOCUS5388	4.064	0.0396215	Up	64.278	21.2	9	9	0.790065	1.83723	1.66808	0.438853	0.265769
Biological Process	GO:0071840	3	cellular component organization or biogenesis	1.07	0.0956568	A0A0R3W5Q4	WD_REPEATS_REGION domain-containing protein OS=Taenia asiatica OX=60517 GN=TASK_LOCUS5465 PE=3 SV=1	TASK_LOCUS5465	3.7772	0.000165812	Up	39.211	46.7	11	10	1.30387	1.51085	1.43518	0.371697		0.3784
Biological Process	GO:0071840	3	cellular component organization or biogenesis	1.07	0.0956568	A0A0R3W693	Sorting nexin OS=Taenia asiatica OX=60517 GN=TASK_LOCUS5702 PE=3 SV=1	TASK_LOCUS5702	9.5449	0.00114042	Up	49.952	23.5	9	9	1.27987	2.67784	1.47328	0.172516	0.244474	0.152008
Biological Process	GO:0071840	3	cellular component organization or biogenesis	1.07	0.0956568	A0A0R3W6I1	WD_REPEATS_REGION domain-containing protein OS=Taenia asiatica OX=60517 GN=TASK_LOCUS5806 PE=3 SV=2	TASK_LOCUS5806	3.094	3.24644e-05	Up	39.939	58	13	13	1.44718	1.52912	1.55814	0.475242	0.453651	0.536669
Biological Process	GO:0071840	3	cellular component organization or biogenesis	1.07	0.0956568	A0A0R3W6K2	V-type proton ATPase proteolipid subunit OS=Taenia asiatica OX=60517 GN=TASK_LOCUS5837 PE=3 SV=1	TASK_LOCUS5837	13.8116	0.000246053	Up	15.584	31.2	3	3	1.85414	1.89601	1.84477	0.167775	0.153008	0.084305
Biological Process	GO:0071840	3	cellular component organization or biogenesis	1.07	0.0956568	A0A0R3W6K3	ATP binding cassette sub family E(predicted) OS=Taenia asiatica OX=60517 GN=TASK_LOCUS5838 PE=4 SV=1	TASK_LOCUS5838	2.0844	9.91608e-05	Up	68.797	23.5	11	11	1.42522	1.26908	1.36046	0.682713	0.65296	0.609573
Biological Process	GO:0071840	3	cellular component organization or biogenesis	1.07	0.0956568	A0A0R3W6N2	Small nuclear ribonucleoprotein Sm D3 OS=Taenia asiatica OX=60517 GN=TASK_LOCUS5873 PE=3 SV=1	TASK_LOCUS5873	2.8328	4.35e-06	Up	13.48	32.8	3	3	1.43955	1.52802	1.467	0.517413	0.546252	0.501767
Biological Process	GO:0071840	3	cellular component organization or biogenesis	1.07	0.0956568	A0A0R3W6Q4	Dynein light chain OS=Taenia asiatica OX=60517 GN=TASK_LOCUS5898 PE=3 SV=1	TASK_LOCUS5898	17.1067	0.00137151	Up	11.489	98.1	13	9	1.67766	1.81747	2.1735	0.0481	0.124832	0.158437
Biological Process	GO:0071840	3	cellular component organization or biogenesis	1.07	0.0956568	A0A0R3W471	CULLIN_2 domain-containing protein OS=Taenia asiatica OX=60517 GN=TASK_LOCUS4794 PE=3 SV=1	TASK_LOCUS4794	2.754	9.19088e-05	Up	92.83	26.3	13	13	1.36926	1.5246	1.50786	0.591652	0.50653	0.500097
Biological Process	GO:0071840	3	cellular component organization or biogenesis	1.07	0.0956568	A0A0R3W466	Elongation factor 1-alpha OS=Taenia asiatica OX=60517 GN=TASK_LOCUS4787 PE=3 SV=1	TASK_LOCUS4787	2.2121	2.00355e-05	Up	48.838	62.5	23	22	1.35152	1.39074	1.38982	0.661796	0.614015	0.592114
Biological Process	GO:0071840	3	cellular component organization or biogenesis	1.07	0.0956568	A0A0R3W418	Tr-type G domain-containing protein OS=Taenia asiatica OX=60517 GN=TASK_LOCUS4723 PE=3 SV=1	TASK_LOCUS4723	3.0395	0.00357915	Up	59.509	29.4	11	11	1.55492	1.53543	1.42432	0.513591	0.633478	0.338264
Biological Process	GO:0071840	3	cellular component organization or biogenesis	1.07	0.0956568	A0A0R3W3U5	Guanine nucleotide binding protein G protein(predicted) OS=Taenia asiatica OX=60517 GN=TASK_LOCUS4628 PE=4 SV=1	TASK_LOCUS4628	4.9887	1.22018e-07	Up	40.275	45.2	15	7	1.687	1.681	1.63012	0.342633	0.334811	0.324438
Biological Process	GO:0071840	3	cellular component organization or biogenesis	1.07	0.0956568	A0A0R3W292	Ras protein Rap 1b(predicted) OS=Taenia asiatica OX=60517 GN=TASK_LOCUS3914 PE=3 SV=1	TASK_LOCUS3914	13.6479	2.48539e-05	Up	26.935	32.9	6	5	1.52753	1.6183	1.62132	0.108171	0.124692
Biological Process	GO:0071840	3	cellular component organization or biogenesis	1.07	0.0956568	A0A0R3W296	Protein diaphanous(predicted) OS=Taenia asiatica OX=60517 GN=TASK_LOCUS3918 PE=4 SV=1	TASK_LOCUS3918	3.3106	0.000149355	Up	120.48	19.9	14	14	1.60266	1.44993	1.5555	0.405654	0.451613	0.534653
Biological Process	GO:0071840	3	cellular component organization or biogenesis	1.07	0.0956568	A0A0R3W2E0	Actin-related protein 2/3 complex subunit 4 OS=Taenia asiatica OX=60517 GN=TASK_LOCUS3974 PE=3 SV=1	TASK_LOCUS3974	1.9123	0.000426773	Up	21.533	33.2	5	5	1.36452	1.40125	1.17398	0.703892	0.653976	0.702382
Biological Process	GO:0071840	3	cellular component organization or biogenesis	1.07	0.0956568	A0A0R3W2K5	Protein-synthesizing GTPase OS=Taenia asiatica OX=60517 GN=TASK_LOCUS4065 PE=4 SV=1	TASK_LOCUS4065	7.4644	0.000129285	Up	49.975	41.8	11	11	1.392	2.21891	1.68024	0.229269	0.234793	0.244791
Biological Process	GO:0071840	3	cellular component organization or biogenesis	1.07	0.0956568	A0A0R3W2T2	Ras protein m ras(predicted) OS=Taenia asiatica OX=60517 GN=TASK_LOCUS4168 PE=4 SV=1	TASK_LOCUS4168	28.2221	0.000444724	Up	20.379	21.9	2	2	1.60248	1.63569	1.64645	0.072701		0.042684
Biological Process	GO:0071840	3	cellular component organization or biogenesis	1.07	0.0956568	A0A0R3W2Y8	Fasciclin-3(predicted) OS=Taenia asiatica OX=60517 GN=TASK_LOCUS4235 PE=4 SV=1	TASK_LOCUS4235	1.629	2.64029e-06	Up	60.318	52.9	24	24	1.26086	1.22586	1.23108	0.764501	0.747447	0.770246
Biological Process	GO:0071840	3	cellular component organization or biogenesis	1.07	0.0956568	A0A0R3W340	Annexin OS=Taenia asiatica OX=60517 GN=TASK_LOCUS4301 PE=3 SV=1	TASK_LOCUS4301	2.4805	0.00125666	Up	35.547	44	15	15	1.56611	1.52749	1.18249	0.520755	0.552997	0.650158
Biological Process	GO:0071840	3	cellular component organization or biogenesis	1.07	0.0956568	A0A0R3W233	Importin N-terminal domain-containing protein OS=Taenia asiatica OX=60517 GN=TASK_LOCUS3838 PE=3 SV=1	TASK_LOCUS3838	2.1374	1.09048e-05	Up	101.33	19.8	10	10	1.34291	1.41594	1.32874	0.663002	0.623387	0.626018
Biological Process	GO:0071840	3	cellular component organization or biogenesis	1.07	0.0956568	A0A0R3W349	RRM domain-containing protein OS=Taenia asiatica OX=60517 GN=TASK_LOCUS4316 PE=4 SV=1	TASK_LOCUS4316	10.301	5.38065e-05	Up	98.326	14.9	8	8	1.48258	1.95935	2.02714	0.200297	0.179149	0.151481
Biological Process	GO:0071840	3	cellular component organization or biogenesis	1.07	0.0956568	A0A0R3W3D2	Beta-centractin(predicted) OS=Taenia asiatica OX=60517 GN=TASK_LOCUS4420 PE=3 SV=1	TASK_LOCUS4420	5.9228	1.88334e-06	Up	39.87	28.2	6	6	1.66494	1.7397	1.72865	0.266357	0.299146	0.301201
Biological Process	GO:0071840	3	cellular component organization or biogenesis	1.07	0.0956568	A0A0R3WFG5	Histone domain-containing protein OS=Taenia asiatica OX=60517 GN=TASK_LOCUS9609 PE=3 SV=1	TASK_LOCUS9609	27.898	0.00161985	Up	11.974	33.6	3	3		1.82113	2.04045	0.060825		0.077593
Biological Process	GO:0071840	3	cellular component organization or biogenesis	1.07	0.0956568	A0A0R3W3J5	UBX domain-containing protein OS=Taenia asiatica OX=60517 GN=TASK_LOCUS4493 PE=4 SV=2	TASK_LOCUS4493	1.6866	0.0126481	Up	55.259	32	8	7	1.0802	1.37912	1.30735	0.881003	0.72288	0.629444
Biological Process	GO:0071840	3	cellular component organization or biogenesis	1.07	0.0956568	A0A0R3W3L5	Methyltransf_25 domain-containing protein OS=Taenia asiatica OX=60517 GN=TASK_LOCUS4521 PE=4 SV=1	TASK_LOCUS4521	2.1582	0.000957325	Up	40.092	48.4	12	12	1.50882	1.30831	1.28308	0.688067	0.665968	0.54576
Biological Process	GO:0071840	3	cellular component organization or biogenesis	1.07	0.0956568	A0A0R3W3P3	AMP-binding domain-containing protein OS=Taenia asiatica OX=60517 GN=TASK_LOCUS4563 PE=4 SV=2	TASK_LOCUS4563	94.7763	3.78481e-05	Up	89.164	42.4	31	30	1.95894	2.05709	1.92132	0.031074	0.014583	0.016989
Biological Process	GO:0071840	3	cellular component organization or biogenesis	1.07	0.0956568	A0A0R3W3T2	HMG box domain-containing protein OS=Taenia asiatica OX=60517 GN=TASK_LOCUS4610 PE=4 SV=1	TASK_LOCUS4610	6.7291	4.60932e-05	Up	20.837	21.7	6	6	1.56797	1.63073	2.02501	0.235139	0.251263	0.289885
Biological Process	GO:0071840	3	cellular component organization or biogenesis	1.07	0.0956568	A0A0R3W3T9	AP-2 complex subunit alpha OS=Taenia asiatica OX=60517 GN=TASK_LOCUS4619 PE=3 SV=2	TASK_LOCUS4619	2.3398	0.00206659	Up	106.36	30.1	20	20	1.20097	1.70463	1.29788	0.628005	0.630368	0.53815
Biological Process	GO:0071840	3	cellular component organization or biogenesis	1.07	0.0956568	A0A0R3W369	Vesicle associated membrane protein vamp(predicted) OS=Taenia asiatica OX=60517 GN=TASK_LOCUS4339 PE=4 SV=1	TASK_LOCUS4339	3.3333	0.0185125	Up	38.145	49	9	8	1.24455	2.09264	1.27819	0.552344	0.2483	0.583978
Biological Process	GO:0001738	7	morphogenesis of a polarized epithelium	1.6	0.0889619	A0A158R9A9	Leucine rich repeat(predicted) OS=Taenia asiatica OX=60517 GN=TASK_LOCUS6946 PE=4 SV=1	TASK_LOCUS6946	2.5938	0.000751519	Up	184.71	12.1	15	15	1.51448	1.36573	1.45025	0.454284	0.584006	0.631256
Biological Process	GO:0071840	3	cellular component organization or biogenesis	1.07	0.0956568	A0A0R3VV89	Vesicle-fusing ATPase OS=Taenia asiatica OX=60517 GN=TASK_LOCUS1290 PE=3 SV=1	TASK_LOCUS1290	2.6653	0.00121345	Up	50.983	31.7	11	11	1.35432	1.49503	1.51369	0.481722	0.47655	0.678689
Biological Process	GO:0071840	3	cellular component organization or biogenesis	1.07	0.0956568	A0A0R3VV26	Mitochondrial import receptor subunit tom70(predicted) OS=Taenia asiatica OX=60517 GN=TASK_LOCUS1215 PE=4 SV=1	TASK_LOCUS1215	28.9672	1.20029e-06	Up	86.412	30.1	17	17	1.97123	1.88688	1.94168	0.058043	0.073501	0.068675
Biological Process	GO:0031175	11	neuron projection development	1.25	0.0955941	A0A0R3VWC8	Robl_LC7 domain-containing protein OS=Taenia asiatica OX=60517 GN=TASK_LOCUS1723 PE=3 SV=1	TASK_LOCUS1723	1.867	0.0417793	Up	9.2057	40.2	2	2	1.56203	1.07252	1.04982	0.601468	0.714172
Biological Process	GO:0031175	11	neuron projection development	1.25	0.0955941	A0A0R3VWM4	Actin protein 3B(predicted) OS=Taenia asiatica OX=60517 GN=TASK_LOCUS1819 PE=3 SV=1	TASK_LOCUS1819	3.4679	7.13395e-07	Up	45.409	45.8	11	10	1.56184	1.5572	1.53805	0.459547	0.455639	0.427725
Biological Process	GO:0031175	11	neuron projection development	1.25	0.0955941	A0A0R3VWZ4	Protein kinase domain-containing protein OS=Taenia asiatica OX=60517 GN=TASK_LOCUS1939 PE=4 SV=1	TASK_LOCUS1939	4.5438	0.00248002	Up	61.658	22.2	8	8	1.82627	1.10862	1.98281	0.442293	0.285482	0.354523
Biological Process	GO:0031175	11	neuron projection development	1.25	0.0955941	A0A0R3VXN8	Guanine nucleotide-binding protein G(Q) subunit alpha(predicted) OS=Taenia asiatica OX=60517 GN=TASK_LOCUS2183 PE=4 SV=1	TASK_LOCUS2183	13.9942	2.72099e-05	Up	24.245	41.3	6	6	1.81788	1.92497	1.85699	0.167401	0.118622	0.114133
Biological Process	GO:0031175	11	neuron projection development	1.25	0.0955941	A0A0R3W119	Major vault protein OS=Taenia asiatica OX=60517 GN=TASK_LOCUS3403 PE=4 SV=1	TASK_LOCUS3403	4.6748	1.94969e-06	Up	100.05	52.4	47	47	1.6005	1.74674	1.59545	0.360779	0.337244	0.359282
Biological Process	GO:0031175	11	neuron projection development	1.25	0.0955941	A0A0R3W296	Protein diaphanous(predicted) OS=Taenia asiatica OX=60517 GN=TASK_LOCUS3918 PE=4 SV=1	TASK_LOCUS3918	3.3106	0.000149355	Up	120.48	19.9	14	14	1.60266	1.44993	1.5555	0.405654	0.451613	0.534653
Biological Process	GO:0031175	11	neuron projection development	1.25	0.0955941	A0A0R3W2Y8	Fasciclin-3(predicted) OS=Taenia asiatica OX=60517 GN=TASK_LOCUS4235 PE=4 SV=1	TASK_LOCUS4235	1.629	2.64029e-06	Up	60.318	52.9	24	24	1.26086	1.22586	1.23108	0.764501	0.747447	0.770246
Biological Process	GO:0031175	11	neuron projection development	1.25	0.0955941	A0A0R3W349	RRM domain-containing protein OS=Taenia asiatica OX=60517 GN=TASK_LOCUS4316 PE=4 SV=1	TASK_LOCUS4316	10.301	5.38065e-05	Up	98.326	14.9	8	8	1.48258	1.95935	2.02714	0.200297	0.179149	0.151481
Biological Process	GO:0031175	11	neuron projection development	1.25	0.0955941	A0A0R3W369	Vesicle associated membrane protein vamp(predicted) OS=Taenia asiatica OX=60517 GN=TASK_LOCUS4339 PE=4 SV=1	TASK_LOCUS4339	3.3333	0.0185125	Up	38.145	49	9	8	1.24455	2.09264	1.27819	0.552344	0.2483	0.583978
Biological Process	GO:0031175	11	neuron projection development	1.25	0.0955941	A0A0R3W3L5	Methyltransf_25 domain-containing protein OS=Taenia asiatica OX=60517 GN=TASK_LOCUS4521 PE=4 SV=1	TASK_LOCUS4521	2.1582	0.000957325	Up	40.092	48.4	12	12	1.50882	1.30831	1.28308	0.688067	0.665968	0.54576
Biological Process	GO:0031175	11	neuron projection development	1.25	0.0955941	A0A0R3W3P3	AMP-binding domain-containing protein OS=Taenia asiatica OX=60517 GN=TASK_LOCUS4563 PE=4 SV=2	TASK_LOCUS4563	94.7763	3.78481e-05	Up	89.164	42.4	31	30	1.95894	2.05709	1.92132	0.031074	0.014583	0.016989
Biological Process	GO:0031175	11	neuron projection development	1.25	0.0955941	A0A0R3W4S2	Aldolase_II domain-containing protein OS=Taenia asiatica OX=60517 GN=TASK_LOCUS5061 PE=3 SV=2	TASK_LOCUS5061	3.5223	3.45062e-06	Up	90.83	52.9	28	28	1.52696	1.55953	1.58675	0.447627	0.41503	0.464097
Biological Process	GO:0031175	11	neuron projection development	1.25	0.0955941	A0A0R3W5J0	Agenet-like domain-containing protein OS=Taenia asiatica OX=60517 GN=TASK_LOCUS5388 PE=3 SV=2	TASK_LOCUS5388	4.064	0.0396215	Up	64.278	21.2	9	9	0.790065	1.83723	1.66808	0.438853	0.265769
Biological Process	GO:0031175	11	neuron projection development	1.25	0.0955941	A0A0R3W9A6	Syntaxin-binding protein(predicted) OS=Taenia asiatica OX=60517 GN=TASK_LOCUS7019 PE=3 SV=1	TASK_LOCUS7019	7.8012	0.000352304	Up	76.823	25.4	11	11	1.63092	1.87258	1.81477	0.275407	0.154395	0.251922
Biological Process	GO:0031175	11	neuron projection development	1.25	0.0955941	A0A0R3WC83	Uncharacterized protein OS=Taenia asiatica OX=60517 GN=TASK_LOCUS8303 PE=3 SV=1	TASK_LOCUS8303	2.6041	0.00100213	Up	44.22	28.1	9	9	1.37366	1.72571	1.23586	0.502922	0.56775	0.59409
Biological Process	GO:0031175	11	neuron projection development	1.25	0.0955941	A0A0R3VVM6	LLGL domain-containing protein OS=Taenia asiatica OX=60517 GN=TASK_LOCUS1448 PE=4 SV=1	TASK_LOCUS1448	14.7251	0.000672263	Up	132.3	14.1	13	13	1.9415	1.96701	1.70994	0.193505	0.071731	0.11632
Biological Process	GO:0031175	11	neuron projection development	1.25	0.0955941	A0A0R3VUV9	Rab(predicted) OS=Taenia asiatica OX=60517 GN=TASK_LOCUS1135 PE=4 SV=1	TASK_LOCUS1135	1.8133	0.000182351	Up	23.638	55.2	8	8	1.19078	1.31394	1.36258	0.694033	0.700838	0.737834
Biological Process	GO:0031175	11	neuron projection development	1.25	0.0955941	A0A0R3VT96	Protein kinase domain-containing protein OS=Taenia asiatica OX=60517 GN=TASK_LOCUS447 PE=3 SV=1	TASK_LOCUS447	5.4479	4.45165e-06	Up	42.468	56.5	17	17	1.7695	1.64269	1.65728	0.317542	0.284165	0.328822
Biological Process	GO:0031175	11	neuron projection development	1.25	0.0955941	A0A0R3VT71	SAC domain-containing protein OS=Taenia asiatica OX=60517 GN=TASK_LOCUS418 PE=4 SV=1	TASK_LOCUS418	2.0732	0.00795032	Up	77.533	25.4	10	10	1.01741	1.6557	1.37453	0.628937	0.637099	0.68632
Biological Process	GO:0051648	5	vesicle localization	1.39	0.0943314	A0A0R3W936	Protein transport protein sec24c(predicted) OS=Taenia asiatica OX=60517 GN=TASK_LOCUS6930 PE=4 SV=1	TASK_LOCUS6930	20.6123	0.000662937	Up	111.82	39.7	23	23	1.96149	2.35303	1.40787	0.089089	0.137175	0.051356
Biological Process	GO:0051648	5	vesicle localization	1.39	0.0943314	A0A0R3W9A6	Syntaxin-binding protein(predicted) OS=Taenia asiatica OX=60517 GN=TASK_LOCUS7019 PE=3 SV=1	TASK_LOCUS7019	7.8012	0.000352304	Up	76.823	25.4	11	11	1.63092	1.87258	1.81477	0.275407	0.154395	0.251922
Biological Process	GO:0051648	5	vesicle localization	1.39	0.0943314	A0A0R3WCS9	Syntaxin-binding protein(predicted) OS=Taenia asiatica OX=60517 GN=TASK_LOCUS8526 PE=3 SV=1	TASK_LOCUS8526	4.5105	0.00512096	Up	80.206	18.5	9	9	1.69577	1.13159	1.52878		0.266072	0.377778
Biological Process	GO:0051648	5	vesicle localization	1.39	0.0943314	A0A0R3WD16	Protein transport protein SEC23 OS=Taenia asiatica OX=60517 GN=TASK_LOCUS8639 PE=3 SV=1	TASK_LOCUS8639	2.0785	2.05181e-07	Up	85.228	28.6	14	14	1.35469	1.32958	1.36672	0.645878	0.645971	0.657162
Biological Process	GO:0051648	5	vesicle localization	1.39	0.0943314	A0A0R3WEG9	N ethylmaleimide sensitive factor attachment(predicted) OS=Taenia asiatica OX=60517 GN=TASK_LOCUS9216 PE=3 SV=1	TASK_LOCUS9216	2.0005	5.55647e-06	Up	32.878	52.6	11	11	1.366	1.32166	1.31266	0.690356	0.654557	0.654766
Biological Process	GO:0051648	5	vesicle localization	1.39	0.0943314	A0A0R3WEQ8	Ras-related protein Rab-27A(predicted) OS=Taenia asiatica OX=60517 GN=TASK_LOCUS9317 PE=4 SV=1	TASK_LOCUS9317	6.336	1.57369e-05	Up	25.746	35.2	5	5	1.75126	1.84431	1.58655	0.245991	0.269161	0.302728
Biological Process	GO:0051648	5	vesicle localization	1.39	0.0943314	A0A158R6G7	Protein kinase C OS=Taenia asiatica OX=60517 GN=TASK_LOCUS203 PE=3 SV=1	TASK_LOCUS203	3.5369	0.000304525	Up	61.887	14.8	6	6	1.61576	1.46503	1.59673	0.479848	0.488408	0.354221
Biological Process	GO:0031175	11	neuron projection development	1.25	0.0955941	A0A0R3WCS9	Syntaxin-binding protein(predicted) OS=Taenia asiatica OX=60517 GN=TASK_LOCUS8526 PE=3 SV=1	TASK_LOCUS8526	4.5105	0.00512096	Up	80.206	18.5	9	9	1.69577	1.13159	1.52878		0.266072	0.377778
Biological Process	GO:0051648	5	vesicle localization	1.39	0.0943314	A0A158R7A1	Dynein heavy chain(predicted) OS=Taenia asiatica OX=60517 GN=TASK_LOCUS3427 PE=3 SV=1	TASK_LOCUS3427	6.1903	5.21079e-06	Up	529.13	34.7	123	123	1.69505	1.68637	1.78412	0.304054	0.277206	0.253201
Biological Process	GO:0051648	5	vesicle localization	1.39	0.0943314	A0A158R941	Dynamin GTPase OS=Taenia asiatica OX=60517 GN=TASK_LOCUS6617 PE=3 SV=1	TASK_LOCUS6617	2.5149	5.17712e-05	Up	97.64	27.5	17	17	1.47337	1.45257	1.36703	0.601213	0.51991	0.585914
Biological Process	GO:0051648	5	vesicle localization	1.39	0.0943314	A0A158R943	Vesicle-fusing ATPase OS=Taenia asiatica OX=60517 GN=TASK_LOCUS6635 PE=3 SV=1	TASK_LOCUS6635	22.3399	0.000100467	Up	84.019	25.6	14	13	1.57413	2.56625	1.60255	0.082664	0.104819	0.069587
Biological Process	GO:0051648	5	vesicle localization	1.39	0.0943314	A0A158R9A9	Leucine rich repeat(predicted) OS=Taenia asiatica OX=60517 GN=TASK_LOCUS6946 PE=4 SV=1	TASK_LOCUS6946	2.5938	0.000751519	Up	184.71	12.1	15	15	1.51448	1.36573	1.45025	0.454284	0.584006	0.631256
Biological Process	GO:0051648	5	vesicle localization	1.39	0.0943314	A0A158R9P4	Synaptotagmin protein 4(predicted) OS=Taenia asiatica OX=60517 GN=TASK_LOCUS7561 PE=4 SV=1	TASK_LOCUS7561	3.1705	0.0012748	Up	81.69	26.6	14	14	1.51945	1.54232	1.49955	0.540186	0.351755	0.546732
Biological Process	GO:0051648	5	vesicle localization	1.39	0.0943314	A0A158RAE3	Kinesin motor domain-containing protein OS=Taenia asiatica OX=60517 GN=TASK_LOCUS9102 PE=3 SV=1	TASK_LOCUS9102	1.8651	1.42047e-06	Up	113.92	45.5	35	34	1.2912	1.31404	1.3006	0.691692	0.715778	0.6867
Biological Process	GO:0031175	11	neuron projection development	1.25	0.0955941	A0A0R3VSF5	Ras gtp binding protein rho1(predicted) OS=Taenia asiatica OX=60517 GN=TASK_LOCUS86 PE=4 SV=1	TASK_LOCUS86	23.3547	1.67716e-06	Up	21.697	61.5	9	7	1.94512	1.89308	1.91544	0.093791	0.079056	0.073512
Biological Process	GO:0031175	11	neuron projection development	1.25	0.0955941	A0A0R3VT65	Kinesin light chain OS=Taenia asiatica OX=60517 GN=TASK_LOCUS411 PE=3 SV=1	TASK_LOCUS411	1.5677	0.000204372	Up	54.315	57.8	25	24	1.23098	1.21502	1.21727	0.814098	0.795638	0.727
Biological Process	GO:0051648	5	vesicle localization	1.39	0.0943314	A0A158R820	Dynamin-1-like protein OS=Taenia asiatica OX=60517 GN=TASK_LOCUS4739 PE=3 SV=1	TASK_LOCUS4739	8.0802	0.0020362	Up	80.074	34.6	18	18	1.34075	1.86416	2.13431	0.340897	0.181334	0.138548
Biological Process	GO:0071840	3	cellular component organization or biogenesis	1.07	0.0956568	A0A0R3VV34	Oncosphere protein tso22(predicted) OS=Taenia asiatica OX=60517 GN=TASK_LOCUS1224 PE=3 SV=1	TASK_LOCUS1224	1.6402	5.58756e-05	Up	34.147	61.6	20	19	1.18561	1.24896	1.29288	0.742215	0.759746	0.770591
Biological Process	GO:0031175	11	neuron projection development	1.25	0.0955941	A0A0R3WCX5	Ankyrin-2(predicted) OS=Taenia asiatica OX=60517 GN=TASK_LOCUS8585 PE=4 SV=1	TASK_LOCUS8585	2.779	0.00051627	Up	66.124	44.2	19	19	1.54017	1.4454	1.4267	0.619481	0.441117	0.527134
Biological Process	GO:0031175	11	neuron projection development	1.25	0.0955941	A0A0R3WD23	Tryptophanyl-tRNA synthetase OS=Taenia asiatica OX=60517 GN=TASK_LOCUS8649 PE=3 SV=1	TASK_LOCUS8649	3.1525	0.028322	Up	40.906	59.1	14	14	1.70849	1.40854	1.43805	0.20669	0.528885	0.709345
Biological Process	GO:0071840	3	cellular component organization or biogenesis	1.07	0.0956568	A0A0R3VSF5	Ras gtp binding protein rho1(predicted) OS=Taenia asiatica OX=60517 GN=TASK_LOCUS86 PE=4 SV=1	TASK_LOCUS86	23.3547	1.67716e-06	Up	21.697	61.5	9	7	1.94512	1.89308	1.91544	0.093791	0.079056	0.073512
Biological Process	GO:0071840	3	cellular component organization or biogenesis	1.07	0.0956568	A0A0R3VSK8	60S ribosomal protein L3(predicted) OS=Taenia asiatica OX=60517 GN=TASK_LOCUS156 PE=3 SV=1	TASK_LOCUS156	28.2156	0.00118955	Up	47.619	33.1	14	14	1.52892	1.21251	2.14315	0.070766	0.044645
Biological Process	GO:0071840	3	cellular component organization or biogenesis	1.07	0.0956568	A0A0R3VSM0	Endophilin B1 OS=Taenia asiatica OX=60517 GN=TASK_LOCUS171 PE=4 SV=1	TASK_LOCUS171	14.0839	3.76641e-06	Up	26.966	64.7	18	18	1.8054	1.86902	1.92781	0.145437	0.137779	0.11456
Biological Process	GO:0071840	3	cellular component organization or biogenesis	1.07	0.0956568	A0A0R3VT65	Kinesin light chain OS=Taenia asiatica OX=60517 GN=TASK_LOCUS411 PE=3 SV=1	TASK_LOCUS411	1.5677	0.000204372	Up	54.315	57.8	25	24	1.23098	1.21502	1.21727	0.814098	0.795638	0.727
Biological Process	GO:0071840	3	cellular component organization or biogenesis	1.07	0.0956568	A0A0R3VT71	SAC domain-containing protein OS=Taenia asiatica OX=60517 GN=TASK_LOCUS418 PE=4 SV=1	TASK_LOCUS418	2.0732	0.00795032	Up	77.533	25.4	10	10	1.01741	1.6557	1.37453	0.628937	0.637099	0.68632
Biological Process	GO:0071840	3	cellular component organization or biogenesis	1.07	0.0956568	A0A0R3VT96	Protein kinase domain-containing protein OS=Taenia asiatica OX=60517 GN=TASK_LOCUS447 PE=3 SV=1	TASK_LOCUS447	5.4479	4.45165e-06	Up	42.468	56.5	17	17	1.7695	1.64269	1.65728	0.317542	0.284165	0.328822
Biological Process	GO:0071840	3	cellular component organization or biogenesis	1.07	0.0956568	A0A0R3VTC0	PH domain-containing protein OS=Taenia asiatica OX=60517 GN=TASK_LOCUS476 PE=4 SV=1	TASK_LOCUS476	3.4582	0.000355568	Up	94.109	27.7	15	15	1.35853	1.76367	1.53198	0.462136	0.382136	0.501551
Biological Process	GO:0071840	3	cellular component organization or biogenesis	1.07	0.0956568	A0A0R3VTP6	Protein-serine/threonine phosphatase OS=Taenia asiatica OX=60517 GN=TASK_LOCUS627 PE=3 SV=1	TASK_LOCUS627	2.0681	0.034843	Up	54.899	24.1	7	7	1.65265	1.06362	1.06486	0.633965	0.584908
Biological Process	GO:0071840	3	cellular component organization or biogenesis	1.07	0.0956568	A0A0R3VTP7	Histone deacetylase OS=Taenia asiatica OX=60517 GN=TASK_LOCUS629 PE=3 SV=2	TASK_LOCUS629	2.2735	0.00404234	Up	56.478	32.1	9	9	1.55226	1.52931	1.08551	0.661952	0.527233	0.643731
Biological Process	GO:0071840	3	cellular component organization or biogenesis	1.07	0.0956568	A0A0R3VU18	Superoxide dismutase OS=Taenia asiatica OX=60517 GN=TASK_LOCUS777 PE=3 SV=1	TASK_LOCUS777	6.2684	0.000528361	Up	24.492	44.3	9	9	2.00216	1.60951	1.56285	0.371385	0.234556	0.219546
Biological Process	GO:0071840	3	cellular component organization or biogenesis	1.07	0.0956568	A0A0R3VU25	COP9 signalosome complex subunit 6 OS=Taenia asiatica OX=60517 GN=TASK_LOCUS785 PE=3 SV=1	TASK_LOCUS785	1.6626	0.000340873	Up	39.119	13.1	3	3	1.2396	1.23954	1.26744	0.814974	0.701011	0.737438
Biological Process	GO:0071840	3	cellular component organization or biogenesis	1.07	0.0956568	A0A0R3VUJ3	U2 snRNP auxiliary factor large subunit OS=Taenia asiatica OX=60517 GN=TASK_LOCUS996 PE=3 SV=1	TASK_LOCUS996	1.6344	0.0256768	Up	56.458	33.3	10	10	1.55077	1.07035	1.10135	0.801314	0.821088	0.655127
Biological Process	GO:0071840	3	cellular component organization or biogenesis	1.07	0.0956568	A0A0R3VUT3	Complement component 1 Q subcomponent binding(predicted) OS=Taenia asiatica OX=60517 GN=TASK_LOCUS1107 PE=3 SV=1	TASK_LOCUS1107	10.2649	1.94773e-05	Up	27.845	19.8	3	3	1.75443	1.7712	1.94174	0.150206	0.207997	0.174426
Biological Process	GO:0071840	3	cellular component organization or biogenesis	1.07	0.0956568	A0A0R3VUV9	Rab(predicted) OS=Taenia asiatica OX=60517 GN=TASK_LOCUS1135 PE=4 SV=1	TASK_LOCUS1135	1.8133	0.000182351	Up	23.638	55.2	8	8	1.19078	1.31394	1.36258	0.694033	0.700838	0.737834
Biological Process	GO:0071840	3	cellular component organization or biogenesis	1.07	0.0956568	A0A0R3VV11	Amino acid transporter OS=Taenia asiatica OX=60517 GN=TASK_LOCUS1197 PE=3 SV=2	TASK_LOCUS1197	8.5686	4.08349e-06	Up	60.892	20.6	7	7	2.00754	1.64285	1.72255	0.209668	0.204386	0.213
Biological Process	GO:0071840	3	cellular component organization or biogenesis	1.07	0.0956568	A0A0R3VSE2	Septin-type G domain-containing protein OS=Taenia asiatica OX=60517 GN=TASK_LOCUS66 PE=3 SV=1	TASK_LOCUS66	6.3938	0.00248245	Up	66.486	23.8	9	9	1.68853	1.77026	1.72972	0.439312	0.182349	0.189828
Biological Process	GO:0031175	11	neuron projection development	1.25	0.0955941	A0A3P6QH31	Serine/threonine-protein phosphatase OS=Taenia asiatica OX=60517 GN=TASK_LOCUS10157 PE=3 SV=1	TASK_LOCUS10157	6.9332	0.000304845	Up	35.768	24.2	7	7	1.50643	1.53667	1.5183	0.189872		0.248733
Biological Process	GO:0031175	11	neuron projection development	1.25	0.0955941	A0A3P6PP46	Protein kinase domain-containing protein OS=Taenia asiatica OX=60517 GN=TASK_LOCUS7682 PE=3 SV=1	TASK_LOCUS7682	2.896	0.0072953	Up	30.235	27.7	6	6	1.46131	1.49658	1.50208	0.322115	0.540768	0.677142
Biological Process	GO:0031175	11	neuron projection development	1.25	0.0955941	A0A3P6PKV8	Spectrin beta chain(predicted) OS=Taenia asiatica OX=60517 GN=TASK_LOCUS118 PE=4 SV=1	TASK_LOCUS118	1.5455	0.000123466	Up	155.84	60.9	75	74	1.19281	1.23092	1.21912	0.819214	0.793399	0.744533
Biological Process	GO:0031175	11	neuron projection development	1.25	0.0955941	A0A0R3WED7	WD_REPEATS_REGION domain-containing protein OS=Taenia asiatica OX=60517 GN=TASK_LOCUS9175 PE=4 SV=1	TASK_LOCUS9175	9.9202	3.04602e-05	Up	35.609	66.2	12	12	1.762	1.87979	1.80877	0.163572	0.224654	0.161215
Biological Process	GO:0031175	11	neuron projection development	1.25	0.0955941	A0A0R3WG70	UDP N acetylhexosamine pyrophosphorylase(predicted) OS=Taenia asiatica OX=60517 GN=TASK_LOCUS9864 PE=4 SV=1	TASK_LOCUS9864	1.5663	0.00258404	Up	46.211	29	6	6	1.18792	1.11153	1.36255	0.81313	0.737077	0.787801
Biological Process	GO:0031175	11	neuron projection development	1.25	0.0955941	A0A158R6W7	Cation_ATPase_N domain-containing protein OS=Taenia asiatica OX=60517 GN=TASK_LOCUS1008 PE=4 SV=1	TASK_LOCUS1008	8.4696	7.30078e-05	Up	155.79	15.6	16	14	1.53059	2.18618	1.64963	0.185002	0.220527	0.228079
Biological Process	GO:0031175	11	neuron projection development	1.25	0.0955941	A0A158R774	CLIP-associating protein(predicted) OS=Taenia asiatica OX=60517 GN=TASK_LOCUS3299 PE=4 SV=1	TASK_LOCUS3299	2.0745	0.000349725	Up	131.45	25.7	19	19	1.45104	1.40123	1.19617	0.676238	0.654017	0.621301
Biological Process	GO:0031175	11	neuron projection development	1.25	0.0955941	A0A158R7A1	Dynein heavy chain(predicted) OS=Taenia asiatica OX=60517 GN=TASK_LOCUS3427 PE=3 SV=1	TASK_LOCUS3427	6.1903	5.21079e-06	Up	529.13	34.7	123	123	1.69505	1.68637	1.78412	0.304054	0.277206	0.253201
Biological Process	GO:0031175	11	neuron projection development	1.25	0.0955941	A0A158R7D9	Plasma membrane calcium ATPase isoform 1 OS=Taenia asiatica OX=60517 GN=TASK_LOCUS3676 PE=3 SV=1	TASK_LOCUS3676	2.9595	1.53165e-05	Up	131.72	42.8	37	35	1.50466	1.50415	1.47585	0.518668	0.463267	0.533401
Biological Process	GO:0031175	11	neuron projection development	1.25	0.0955941	A0A158R830	Septin-type G domain-containing protein OS=Taenia asiatica OX=60517 GN=TASK_LOCUS4777 PE=4 SV=1	TASK_LOCUS4777	6.1668	0.000910425	Up	28.818	39.2	6	6	1.36688	1.47483	1.6705	0.206781		0.281011
Biological Process	GO:0031175	11	neuron projection development	1.25	0.0955941	A0A0R3WD12	GB1/RHD3-type G domain-containing protein OS=Taenia asiatica OX=60517 GN=TASK_LOCUS8634 PE=3 SV=1	TASK_LOCUS8634	13.5053	0.00136213	Up	56.439	55.3	18	18	2.59656	1.45806	1.53173	0.149884	0.075237	0.18852
Biological Process	GO:0031175	11	neuron projection development	1.25	0.0955941	A0A158R8M6	Ankyrin: unc(predicted) OS=Taenia asiatica OX=60517 GN=TASK_LOCUS5746 PE=4 SV=1	TASK_LOCUS5746	1.8533	7.57127e-05	Up	206.19	38.4	46	45	1.30091	1.30461	1.29166	0.657341	0.698409	0.747069
Biological Process	GO:0031175	11	neuron projection development	1.25	0.0955941	A0A158R9A9	Leucine rich repeat(predicted) OS=Taenia asiatica OX=60517 GN=TASK_LOCUS6946 PE=4 SV=1	TASK_LOCUS6946	2.5938	0.000751519	Up	184.71	12.1	15	15	1.51448	1.36573	1.45025	0.454284	0.584006	0.631256
Biological Process	GO:0031175	11	neuron projection development	1.25	0.0955941	A0A158R9R1	Formin proteiny 2 domain containing protein(predicted) OS=Taenia asiatica OX=60517 GN=TASK_LOCUS7665 PE=3 SV=1	TASK_LOCUS7665	2.1929	0.000145278	Up	114.53	21.3	16	16	1.42077	1.28541	1.41465	0.599576	0.68391	0.595677
Biological Process	GO:0031175	11	neuron projection development	1.25	0.0955941	A0A158R9W1	Diadenosine tetraphosphate synthetase OS=Taenia asiatica OX=60517 GN=TASK_LOCUS7886 PE=3 SV=1	TASK_LOCUS7886	23.1909	0.000245181	Up	81.952	23.7	13	13	1.58041	2.20971	1.96185	0.106047	0.092932	0.049048
Biological Process	GO:0031175	11	neuron projection development	1.25	0.0955941	A0A158RA19	EH domain-containing protein(predicted) OS=Taenia asiatica OX=60517 GN=TASK_LOCUS8232 PE=4 SV=1	TASK_LOCUS8232	5.6924	4.97709e-06	Up	63.491	43.5	19	18	1.68817	1.65031	1.76498	0.315711	0.310257	0.270572
Biological Process	GO:0031175	11	neuron projection development	1.25	0.0955941	A0A158RAE3	Kinesin motor domain-containing protein OS=Taenia asiatica OX=60517 GN=TASK_LOCUS9102 PE=3 SV=1	TASK_LOCUS9102	1.8651	1.42047e-06	Up	113.92	45.5	35	34	1.2912	1.31404	1.3006	0.691692	0.715778	0.6867
Biological Process	GO:0031175	11	neuron projection development	1.25	0.0955941	A0A158RAI0	PX domain-containing protein OS=Taenia asiatica OX=60517 GN=TASK_LOCUS9424 PE=3 SV=1	TASK_LOCUS9424	1.7611	0.000948011	Up	120.78	14	13	12	1.30899	1.26116	1.25681	0.68676	0.667381	0.818898
Biological Process	GO:0031175	11	neuron projection development	1.25	0.0955941	A0A3P6NKC9	Prominin-1(predicted) OS=Taenia asiatica OX=60517 GN=TASK_LOCUS1690 PE=3 SV=1	TASK_LOCUS1690	7.9063	0.000827437	Up	55.645	19.2	6	6	1.68726	1.83209	1.80696	0.337793	0.163678	0.172209
Biological Process	GO:0031175	11	neuron projection development	1.25	0.0955941	A0A158R982	ANK_REP_REGION domain-containing protein OS=Taenia asiatica OX=60517 GN=TASK_LOCUS6813 PE=4 SV=1	TASK_LOCUS6813	2.3969	0.000125582	Up	73.707	33.8	15	15	1.33787	1.41996	1.47585	0.533679	0.593186	0.639454
Biological Process	GO:0035556	6	intracellular signal transduction	1.25	0.0867253	A0A3P6Q1T1	Calcium-transporting ATPase OS=Taenia asiatica OX=60517 GN=TASK_LOCUS7342 PE=3 SV=1	TASK_LOCUS7342	30.4852	3.09626e-05	Up	114.29	25.3	21	19	1.72785	1.9906	2.09098	0.053567	0.052654	0.084345
Biological Process	GO:0001738	7	morphogenesis of a polarized epithelium	1.6	0.0889619	A0A158R941	Dynamin GTPase OS=Taenia asiatica OX=60517 GN=TASK_LOCUS6617 PE=3 SV=1	TASK_LOCUS6617	2.5149	5.17712e-05	Up	97.64	27.5	17	17	1.47337	1.45257	1.36703	0.601213	0.51991	0.585914
Biological Process	GO:0001738	7	morphogenesis of a polarized epithelium	1.6	0.0889619	A0A0R3W3U5	Guanine nucleotide binding protein G protein(predicted) OS=Taenia asiatica OX=60517 GN=TASK_LOCUS4628 PE=4 SV=1	TASK_LOCUS4628	4.9887	1.22018e-07	Up	40.275	45.2	15	7	1.687	1.681	1.63012	0.342633	0.334811	0.324438
Biological Process	GO:0050794	4	regulation of cellular process	1.07	0.0880106	A0A0R3W186	Importin N-terminal domain-containing protein OS=Taenia asiatica OX=60517 GN=TASK_LOCUS3481 PE=3 SV=1	TASK_LOCUS3481	2.3902	0.000372553	Up	123.43	33.2	23	23	1.35179	1.27881	1.59961	0.610076	0.615522	0.544189
Biological Process	GO:0050794	4	regulation of cellular process	1.07	0.0880106	A0A0R3W1B9	Glycylpeptide N-tetradecanoyltransferase OS=Taenia asiatica OX=60517 GN=TASK_LOCUS3519 PE=3 SV=1	TASK_LOCUS3519	2.3113	0.000909511	Up	52.62	32.8	8	8	1.1964	1.44333	1.54832	0.612736	0.655862	0.543352
Biological Process	GO:0050794	4	regulation of cellular process	1.07	0.0880106	A0A0R3W1M0	Vacuolar-sorting protein SNF8 OS=Taenia asiatica OX=60517 GN=TASK_LOCUS3643 PE=3 SV=1	TASK_LOCUS3643	3.3821	0.000944096	Up	28.181	34.4	6	6	1.52332	1.55732	1.55015	0.431958	0.356792	0.580462
Biological Process	GO:0050794	4	regulation of cellular process	1.07	0.0880106	A0A0R3W1M4	MHD domain-containing protein OS=Taenia asiatica OX=60517 GN=TASK_LOCUS3647 PE=3 SV=1	TASK_LOCUS3647	20.1747	8.60855e-05	Up	49.946	44.6	11	11	1.42846	2.61708	1.67109	0.092024	0.090984	0.100349
Biological Process	GO:0050794	4	regulation of cellular process	1.07	0.0880106	A0A0R3W1M5	AAA domain-containing protein OS=Taenia asiatica OX=60517 GN=TASK_LOCUS3648 PE=3 SV=1	TASK_LOCUS3648	4.4942	0.000122715	Up	44.317	41.2	11	11	1.54395	1.84288	1.52111	0.380455	0.403121	0.30848
Biological Process	GO:0050794	4	regulation of cellular process	1.07	0.0880106	A0A0R3W1M9	AAA domain-containing protein OS=Taenia asiatica OX=60517 GN=TASK_LOCUS3653 PE=3 SV=1	TASK_LOCUS3653	50.8233	1.41578e-05	Up	48.401	44	13	13	1.67982	1.81062	2.39378	0.039728	0.030955	0.045095
Biological Process	GO:0050794	4	regulation of cellular process	1.07	0.0880106	A0A0R3W1P2	AAA domain-containing protein OS=Taenia asiatica OX=60517 GN=TASK_LOCUS3668 PE=3 SV=1	TASK_LOCUS3668	19.9619	0.00153365	Up	47.959	40.8	11	11	1.514	1.27179	2.92797	0.048809	0.12112	0.116305
Biological Process	GO:0050794	4	regulation of cellular process	1.07	0.0880106	A0A0R3W1P6	Heat shock protein 60(predicted) OS=Taenia asiatica OX=60517 GN=TASK_LOCUS3672 PE=3 SV=1	TASK_LOCUS3672	3.7784	0.00230671	Up	60.596	67.8	35	34	1.8044	1.71094	1.22901	0.428131	0.308392	0.519124
Biological Process	GO:0050794	4	regulation of cellular process	1.07	0.0880106	A0A0R3W1V2	Calcium binding protein p22(predicted) OS=Taenia asiatica OX=60517 GN=TASK_LOCUS3741 PE=4 SV=1	TASK_LOCUS3741	5.7896	1.81243e-05	Up	21.296	35.3	6	6	1.65582	1.68701	1.77346	0.286284	0.262811	0.334612
Biological Process	GO:0050794	4	regulation of cellular process	1.07	0.0880106	A0A0R3W1Z9	WD_REPEATS_REGION domain-containing protein OS=Taenia asiatica OX=60517 GN=TASK_LOCUS3799 PE=4 SV=1	TASK_LOCUS3799	2.3086	0.035023	Up	38.754	39.6	8	8	1.75033	1.05761	1.07171	0.519037	0.601313
Biological Process	GO:0050794	4	regulation of cellular process	1.07	0.0880106	A0A0R3W211	Glyceraldehyde-3-phosphate dehydrogenase OS=Taenia asiatica OX=60517 GN=TASK_LOCUS3812 PE=3 SV=1	TASK_LOCUS3812	1.9251	0.0107447	Up	36.261	59.8	19	19	1.37875	1.30969	1.26037	0.898323	0.576723	0.57615
Biological Process	GO:0050794	4	regulation of cellular process	1.07	0.0880106	A0A0R3W216	Serine/threonine protein phosphatase 2A regulatory subunit OS=Taenia asiatica OX=60517 GN=TASK_LOCUS3817 PE=3 SV=1	TASK_LOCUS3817	1.5574	0.000579798	Up	58.835	28.7	11	10	1.20327	1.17756	1.27304	0.759324	0.744549	0.842253
Biological Process	GO:0050794	4	regulation of cellular process	1.07	0.0880106	A0A0R3W220	Alpha-parvin(predicted) OS=Taenia asiatica OX=60517 GN=TASK_LOCUS3823 PE=3 SV=2	TASK_LOCUS3823	6.7431	0.0080548	Up	44.113	28.8	8	8	1.75783	1.69612	1.77117	0.346521	0.096433	0.331927
Biological Process	GO:0050794	4	regulation of cellular process	1.07	0.0880106	A0A0R3W233	Importin N-terminal domain-containing protein OS=Taenia asiatica OX=60517 GN=TASK_LOCUS3838 PE=3 SV=1	TASK_LOCUS3838	2.1374	1.09048e-05	Up	101.33	19.8	10	10	1.34291	1.41594	1.32874	0.663002	0.623387	0.626018
Biological Process	GO:0050794	4	regulation of cellular process	1.07	0.0880106	A0A0R3W235	Ral protein(predicted) OS=Taenia asiatica OX=60517 GN=TASK_LOCUS3840 PE=4 SV=1	TASK_LOCUS3840	1.8651	0.000172294	Up	23.025	43.5	8	8	1.30758	1.28999	1.30823	0.652328	0.680789	0.761085
Biological Process	GO:0050794	4	regulation of cellular process	1.07	0.0880106	A0A0R3W128	T-complex protein 1 subunit zeta(predicted) OS=Taenia asiatica OX=60517 GN=TASK_LOCUS3414 PE=3 SV=1	TASK_LOCUS3414	6.4047	1.16839e-06	Up	59.92	48.4	23	23	1.75202	1.65731	1.78038	0.286328	0.25604	0.267923
Biological Process	GO:0050794	4	regulation of cellular process	1.07	0.0880106	A0A0R3W292	Ras protein Rap 1b(predicted) OS=Taenia asiatica OX=60517 GN=TASK_LOCUS3914 PE=3 SV=1	TASK_LOCUS3914	13.6479	2.48539e-05	Up	26.935	32.9	6	5	1.52753	1.6183	1.62132	0.108171	0.124692
Biological Process	GO:0050794	4	regulation of cellular process	1.07	0.0880106	A0A0R3W119	Major vault protein OS=Taenia asiatica OX=60517 GN=TASK_LOCUS3403 PE=4 SV=1	TASK_LOCUS3403	4.6748	1.94969e-06	Up	100.05	52.4	47	47	1.6005	1.74674	1.59545	0.360779	0.337244	0.359282
Biological Process	GO:0050794	4	regulation of cellular process	1.07	0.0880106	A0A0R3W0X1	Eukaryotic translation initiation factor 2 subunit 1 OS=Taenia asiatica OX=60517 GN=TASK_LOCUS3347 PE=3 SV=1	TASK_LOCUS3347	12.8949	0.000300969	Up	42.256	23	7	7	2.02245	1.42133	2.12441	0.112008	0.19856	0.121244
Biological Process	GO:0050794	4	regulation of cellular process	1.07	0.0880106	A0A0R3VWS4	Far upstream element-binding protein 2(predicted) OS=Taenia asiatica OX=60517 GN=TASK_LOCUS1869 PE=4 SV=1	TASK_LOCUS1869	1.5889	0.0032522	Up	58.351	28.2	11	11	1.3101	1.22937	1.14298	0.755181	0.697837	0.864528
Biological Process	GO:0050794	4	regulation of cellular process	1.07	0.0880106	A0A0R3VWZ4	Protein kinase domain-containing protein OS=Taenia asiatica OX=60517 GN=TASK_LOCUS1939 PE=4 SV=1	TASK_LOCUS1939	4.5438	0.00248002	Up	61.658	22.2	8	8	1.82627	1.10862	1.98281	0.442293	0.285482	0.354523
Biological Process	GO:0050794	4	regulation of cellular process	1.07	0.0880106	A0A0R3VWZ6	F-actin-capping protein subunit alpha OS=Taenia asiatica OX=60517 GN=TASK_LOCUS1941 PE=3 SV=1	TASK_LOCUS1941	1.6142	1.28566e-05	Up	31.537	54.2	10	10	1.19643	1.24676	1.26169	0.753385	0.764929	0.776806
Biological Process	GO:0050794	4	regulation of cellular process	1.07	0.0880106	A0A0R3VXB9	PX domain-containing protein OS=Taenia asiatica OX=60517 GN=TASK_LOCUS2064 PE=4 SV=1	TASK_LOCUS2064	3.3737	0.00838252	Up	18.482	42.1	4	4	1.50955	0.955258	2.16337	0.484432	0.466508	0.420884
Biological Process	GO:0050794	4	regulation of cellular process	1.07	0.0880106	A0A0R3VXN8	Guanine nucleotide-binding protein G(Q) subunit alpha(predicted) OS=Taenia asiatica OX=60517 GN=TASK_LOCUS2183 PE=4 SV=1	TASK_LOCUS2183	13.9942	2.72099e-05	Up	24.245	41.3	6	6	1.81788	1.92497	1.85699	0.167401	0.118622	0.114133
Biological Process	GO:0050794	4	regulation of cellular process	1.07	0.0880106	A0A0R3VXR3	Alpha-1,4 glucan phosphorylase OS=Taenia asiatica OX=60517 GN=TASK_LOCUS2209 PE=3 SV=1	TASK_LOCUS2209	2.5365	3.33847e-06	Up	20.278	54.5	8	6	1.40814	1.47871	1.41658	0.578205	0.575486	0.542883
Biological Process	GO:0050794	4	regulation of cellular process	1.07	0.0880106	A0A0R3VYB3	Actin-related protein 2 OS=Taenia asiatica OX=60517 GN=TASK_LOCUS2408 PE=3 SV=1	TASK_LOCUS2408	2.3235	0.000324547	Up	44.111	39	12	11	1.36731	1.35837	1.46902	0.526244	0.666579	0.612479
Biological Process	GO:0050794	4	regulation of cellular process	1.07	0.0880106	A0A0R3VYB8	ATP synthase subunit beta OS=Taenia asiatica OX=60517 GN=TASK_LOCUS2413 PE=3 SV=1	TASK_LOCUS2413	32.6251	1.13914e-10	Up	55.673	69.7	23	23	1.91707	1.9504	1.95409	0.059221	0.059954	0.059263
Biological Process	GO:0050794	4	regulation of cellular process	1.07	0.0880106	A0A0R3VYL5	GTP-binding nuclear protein OS=Taenia asiatica OX=60517 GN=TASK_LOCUS2510 PE=3 SV=1	TASK_LOCUS2510	2.8175	1.04319e-06	Up	24.352	50.2	10	10	1.44638	1.50452	1.47738	0.525356	0.539287	0.507073
Biological Process	GO:0050794	4	regulation of cellular process	1.07	0.0880106	A0A0R3VZD6	Seryl-tRNA synthetase OS=Taenia asiatica OX=60517 GN=TASK_LOCUS2781 PE=3 SV=1	TASK_LOCUS2781	43.4342	0.00205992	Up	56.998	36.6	14	14	1.80513	2.043	2.01684	0.099536	0.019407	0.016088
Biological Process	GO:0050794	4	regulation of cellular process	1.07	0.0880106	A0A0R3VZK3	60S ribosomal protein L12 OS=Taenia asiatica OX=60517 GN=TASK_LOCUS2848 PE=3 SV=1	TASK_LOCUS2848	2.5924	3.72961e-05	Up	17.572	38.4	4	4	1.40425	1.42673	1.49885	0.544879	0.604006	0.52129
Biological Process	GO:0050794	4	regulation of cellular process	1.07	0.0880106	A0A0R3W0M1	Prohibitin OS=Taenia asiatica OX=60517 GN=TASK_LOCUS3216 PE=3 SV=1	TASK_LOCUS3216	52.9636	2.19985e-08	Up	32.041	38.4	8	8	1.85307	2.02722	2.00852	0.037767	0.036258	0.037161
Biological Process	GO:0050794	4	regulation of cellular process	1.07	0.0880106	A0A0R3W0Q2	Ras protein Rab 2A(predicted) OS=Taenia asiatica OX=60517 GN=TASK_LOCUS3254 PE=4 SV=1	TASK_LOCUS3254	4.034	0.00036111	Up	23.47	65.1	12	12	1.48982	1.44853	1.86974	0.475277	0.350999	0.365627
Biological Process	GO:0050794	4	regulation of cellular process	1.07	0.0880106	A0A0R3W0U4	T-complex protein 1 subunit delta OS=Taenia asiatica OX=60517 GN=TASK_LOCUS3310 PE=3 SV=1	TASK_LOCUS3310	3.1409	4.44114e-05	Up	57.09	51.4	18	17	1.60963	1.50714	1.43428	0.519476	0.491053	0.438419
Biological Process	GO:0050794	4	regulation of cellular process	1.07	0.0880106	A0A0R3W0V9	L-lactate dehydrogenase OS=Taenia asiatica OX=60517 GN=TASK_LOCUS3330 PE=3 SV=1	TASK_LOCUS3330	2.3548	0.00840318	Up	35.27	36.3	11	11	1.64462	1.20324	1.36368	0.462123	0.782882	0.543463
Biological Process	GO:0050794	4	regulation of cellular process	1.07	0.0880106	A0A0R3W0Z5	Uncharacterized protein OS=Taenia asiatica OX=60517 GN=TASK_LOCUS3375 PE=4 SV=1	TASK_LOCUS3375	2.0159	0.000212713	Up	26.076	30.1	7	7	1.279	1.42147	1.31005	0.645934	0.622172	0.721374
Biological Process	GO:0050794	4	regulation of cellular process	1.07	0.0880106	A0A0R3W296	Protein diaphanous(predicted) OS=Taenia asiatica OX=60517 GN=TASK_LOCUS3918 PE=4 SV=1	TASK_LOCUS3918	3.3106	0.000149355	Up	120.48	19.9	14	14	1.60266	1.44993	1.5555	0.405654	0.451613	0.534653
Biological Process	GO:0050794	4	regulation of cellular process	1.07	0.0880106	A0A0R3W2E0	Actin-related protein 2/3 complex subunit 4 OS=Taenia asiatica OX=60517 GN=TASK_LOCUS3974 PE=3 SV=1	TASK_LOCUS3974	1.9123	0.000426773	Up	21.533	33.2	5	5	1.36452	1.40125	1.17398	0.703892	0.653976	0.702382
Biological Process	GO:0050794	4	regulation of cellular process	1.07	0.0880106	A0A0R3W2I6	Non-specific serine/threonine protein kinase OS=Taenia asiatica OX=60517 GN=TASK_LOCUS4037 PE=4 SV=1	TASK_LOCUS4037	5.836	4.1715e-05	Up	61.184	26	9	9	1.713	1.75846	1.65084	0.316821	0.318155	0.242725
Biological Process	GO:0050794	4	regulation of cellular process	1.07	0.0880106	A0A0R3W4Q4	RNA helicase OS=Taenia asiatica OX=60517 GN=TASK_LOCUS5042 PE=3 SV=2	TASK_LOCUS5042	3.8326	5.66106e-05	Up	44.731	28.5	9	9	1.60176	1.57409	1.58259	0.474114	0.400118	0.367338
Biological Process	GO:0050794	4	regulation of cellular process	1.07	0.0880106	A0A0R3W4S2	Aldolase_II domain-containing protein OS=Taenia asiatica OX=60517 GN=TASK_LOCUS5061 PE=3 SV=2	TASK_LOCUS5061	3.5223	3.45062e-06	Up	90.83	52.9	28	28	1.52696	1.55953	1.58675	0.447627	0.41503	0.464097
Biological Process	GO:0050794	4	regulation of cellular process	1.07	0.0880106	A0A0R3W4Y5	TYR_PHOSPHATASE_2 domain-containing protein OS=Taenia asiatica OX=60517 GN=TASK_LOCUS5145 PE=4 SV=1	TASK_LOCUS5145	13.8483	1.44076e-08	Up	20.968	33.2	3	2	1.82455	1.87547	1.89589	0.138301	0.131611	0.134175
Biological Process	GO:0050794	4	regulation of cellular process	1.07	0.0880106	A0A0R3W4Y7	Amidase domain-containing protein OS=Taenia asiatica OX=60517 GN=TASK_LOCUS5148 PE=4 SV=1	TASK_LOCUS5148	51.34	0.000246443	Up	64.951	30.4	12	12	2.5146	2.26654	1.10422	0.035205	0.027675	0.051755
Biological Process	GO:0050794	4	regulation of cellular process	1.07	0.0880106	A0A0R3W4Y8	PDZ domain-containing protein OS=Taenia asiatica OX=60517 GN=TASK_LOCUS5149 PE=4 SV=1	TASK_LOCUS5149	5.2503	0.002177	Up	21.269	14.4	3	3	1.60668	1.71739	1.71597	0.349353	0.422016	0.18859
Biological Process	GO:0050794	4	regulation of cellular process	1.07	0.0880106	A0A0R3W533	Ras gtpase(predicted) OS=Taenia asiatica OX=60517 GN=TASK_LOCUS5202 PE=3 SV=1	TASK_LOCUS5202	2.2723	0.00432548	Up	21.896	54.6	7	6	1.05074	1.45871	1.65696	0.630571	0.581434	0.621577
Biological Process	GO:0050794	4	regulation of cellular process	1.07	0.0880106	A0A0R3W536	Eukaryotic translation initiation factor 4E(predicted) OS=Taenia asiatica OX=60517 GN=TASK_LOCUS5205 PE=3 SV=1	TASK_LOCUS5205	4.3653	0.0016828	Up	22.109	40.1	5	3	1.77758	1.3121	1.79203	0.336635	0.281146	0.500506
Biological Process	GO:0050794	4	regulation of cellular process	1.07	0.0880106	A0A0R3W5B3	Adenylate kinase isoenzyme 6 homolog OS=Taenia asiatica OX=60517 GN=TASK_LOCUS5299 PE=3 SV=1	TASK_LOCUS5299	1.5146	0.0206759	Up	28.968	24.6	5	5	1.05137	1.10419	1.31628	0.738115		0.790043
Biological Process	GO:0050794	4	regulation of cellular process	1.07	0.0880106	A0A0R3W5B5	Ubiquitin-like modifier-activating enzyme ATG7 OS=Taenia asiatica OX=60517 GN=TASK_LOCUS5301 PE=3 SV=2	TASK_LOCUS5301	2.6319	0.0341977	Up	82.776	24.5	9	8	1.44417	1.40222	1.50158	0.87601	0.506768	0.269257
Biological Process	GO:0050794	4	regulation of cellular process	1.07	0.0880106	A0A0R3W5D2	Nuclear protein localization protein 4(predicted) OS=Taenia asiatica OX=60517 GN=TASK_LOCUS5320 PE=3 SV=1	TASK_LOCUS5320	2.0667	0.000111902	Up	70.494	26.8	10	10	1.37566	1.22875	1.4391	0.663853	0.643257	0.649369
Biological Process	GO:0050794	4	regulation of cellular process	1.07	0.0880106	A0A0R3W5F4	AAA domain-containing protein OS=Taenia asiatica OX=60517 GN=TASK_LOCUS5349 PE=3 SV=2	TASK_LOCUS5349	8.3134	5.17685e-05	Up	46.693	58.6	15	14	1.42802	1.90214	2.02561	0.205918	0.206006	0.232309
Biological Process	GO:0050794	4	regulation of cellular process	1.07	0.0880106	A0A0R3W5J0	Agenet-like domain-containing protein OS=Taenia asiatica OX=60517 GN=TASK_LOCUS5388 PE=3 SV=2	TASK_LOCUS5388	4.064	0.0396215	Up	64.278	21.2	9	9	0.790065	1.83723	1.66808	0.438853	0.265769
Biological Process	GO:0050794	4	regulation of cellular process	1.07	0.0880106	A0A0R3W5Q4	WD_REPEATS_REGION domain-containing protein OS=Taenia asiatica OX=60517 GN=TASK_LOCUS5465 PE=3 SV=1	TASK_LOCUS5465	3.7772	0.000165812	Up	39.211	46.7	11	10	1.30387	1.51085	1.43518	0.371697		0.3784
Biological Process	GO:0050794	4	regulation of cellular process	1.07	0.0880106	A0A0R3W693	Sorting nexin OS=Taenia asiatica OX=60517 GN=TASK_LOCUS5702 PE=3 SV=1	TASK_LOCUS5702	9.5449	0.00114042	Up	49.952	23.5	9	9	1.27987	2.67784	1.47328	0.172516	0.244474	0.152008
Biological Process	GO:0050794	4	regulation of cellular process	1.07	0.0880106	A0A0R3W6I1	WD_REPEATS_REGION domain-containing protein OS=Taenia asiatica OX=60517 GN=TASK_LOCUS5806 PE=3 SV=2	TASK_LOCUS5806	3.094	3.24644e-05	Up	39.939	58	13	13	1.44718	1.52912	1.55814	0.475242	0.453651	0.536669
Biological Process	GO:0050794	4	regulation of cellular process	1.07	0.0880106	A0A0R3W471	CULLIN_2 domain-containing protein OS=Taenia asiatica OX=60517 GN=TASK_LOCUS4794 PE=3 SV=1	TASK_LOCUS4794	2.754	9.19088e-05	Up	92.83	26.3	13	13	1.36926	1.5246	1.50786	0.591652	0.50653	0.500097
Biological Process	GO:0050794	4	regulation of cellular process	1.07	0.0880106	A0A0R3W466	Elongation factor 1-alpha OS=Taenia asiatica OX=60517 GN=TASK_LOCUS4787 PE=3 SV=1	TASK_LOCUS4787	2.2121	2.00355e-05	Up	48.838	62.5	23	22	1.35152	1.39074	1.38982	0.661796	0.614015	0.592114
Biological Process	GO:0050794	4	regulation of cellular process	1.07	0.0880106	A0A0R3W420	Lysine--tRNA ligase OS=Taenia asiatica OX=60517 GN=TASK_LOCUS4725 PE=3 SV=1	TASK_LOCUS4725	2.6492	0.00554182	Up	66.937	25.3	9	9	1.49229	1.63924	1.22429	0.400114	0.54647	0.697597
Biological Process	GO:0050794	4	regulation of cellular process	1.07	0.0880106	A0A0R3W3U5	Guanine nucleotide binding protein G protein(predicted) OS=Taenia asiatica OX=60517 GN=TASK_LOCUS4628 PE=4 SV=1	TASK_LOCUS4628	4.9887	1.22018e-07	Up	40.275	45.2	15	7	1.687	1.681	1.63012	0.342633	0.334811	0.324438
Biological Process	GO:0050794	4	regulation of cellular process	1.07	0.0880106	A0A0R3W2J1	ADK_lid domain-containing protein OS=Taenia asiatica OX=60517 GN=TASK_LOCUS4042 PE=3 SV=1	TASK_LOCUS4042	3.0586	0.00149749	Up	28.065	40.7	11	11	1.38753	1.54134	1.5928	0.595403	0.513021	0.369912
Biological Process	GO:0050794	4	regulation of cellular process	1.07	0.0880106	A0A0R3W2J8	Dimethylargininase OS=Taenia asiatica OX=60517 GN=TASK_LOCUS4054 PE=3 SV=1	TASK_LOCUS4054	2.522	1.93265e-05	Up	30.377	37.7	7	7	1.35392	1.48574	1.45674	0.53782	0.58816	0.577616
Biological Process	GO:0050794	4	regulation of cellular process	1.07	0.0880106	A0A0R3W2T2	Ras protein m ras(predicted) OS=Taenia asiatica OX=60517 GN=TASK_LOCUS4168 PE=4 SV=1	TASK_LOCUS4168	28.2221	0.000444724	Up	20.379	21.9	2	2	1.60248	1.63569	1.64645	0.072701		0.042684
Biological Process	GO:0050794	4	regulation of cellular process	1.07	0.0880106	A0A0R3W2W3	60S acidic ribosomal protein P0 OS=Taenia asiatica OX=60517 GN=TASK_LOCUS4203 PE=3 SV=1	TASK_LOCUS4203	7.9667	0.000693776	Up	35.687	34.7	9	9	1.74749	1.32974	1.53667	0.167537		0.218562
Biological Process	GO:0050794	4	regulation of cellular process	1.07	0.0880106	A0A0R3W2Y8	Fasciclin-3(predicted) OS=Taenia asiatica OX=60517 GN=TASK_LOCUS4235 PE=4 SV=1	TASK_LOCUS4235	1.629	2.64029e-06	Up	60.318	52.9	24	24	1.26086	1.22586	1.23108	0.764501	0.747447	0.770246
Biological Process	GO:0050794	4	regulation of cellular process	1.07	0.0880106	A0A0R3W319	Glucose-regulated protein(predicted) OS=Taenia asiatica OX=60517 GN=TASK_LOCUS4273 PE=3 SV=1	TASK_LOCUS4273	4.5802	5.82046e-06	Up	71.988	46	27	24	1.57356	1.70097	1.65024	0.329158	0.368936	0.377138
Biological Process	GO:0050794	4	regulation of cellular process	1.07	0.0880106	A0A0R3W340	Annexin OS=Taenia asiatica OX=60517 GN=TASK_LOCUS4301 PE=3 SV=1	TASK_LOCUS4301	2.4805	0.00125666	Up	35.547	44	15	15	1.56611	1.52749	1.18249	0.520755	0.552997	0.650158
Biological Process	GO:0050794	4	regulation of cellular process	1.07	0.0880106	A0A0R3VWN4	Pribosyltran_N domain-containing protein OS=Taenia asiatica OX=60517 GN=TASK_LOCUS1829 PE=3 SV=1	TASK_LOCUS1829	2.4894	0.00106826	Up	42.179	25.9	6	6	1.40656	1.52784	1.34612	0.627669	0.46246	0.629352
Biological Process	GO:0050794	4	regulation of cellular process	1.07	0.0880106	A0A0R3W349	RRM domain-containing protein OS=Taenia asiatica OX=60517 GN=TASK_LOCUS4316 PE=4 SV=1	TASK_LOCUS4316	10.301	5.38065e-05	Up	98.326	14.9	8	8	1.48258	1.95935	2.02714	0.200297	0.179149	0.151481
Biological Process	GO:0050794	4	regulation of cellular process	1.07	0.0880106	A0A0R3W369	Vesicle associated membrane protein vamp(predicted) OS=Taenia asiatica OX=60517 GN=TASK_LOCUS4339 PE=4 SV=1	TASK_LOCUS4339	3.3333	0.0185125	Up	38.145	49	9	8	1.24455	2.09264	1.27819	0.552344	0.2483	0.583978
Biological Process	GO:0050794	4	regulation of cellular process	1.07	0.0880106	A0A0R3W3D2	Beta-centractin(predicted) OS=Taenia asiatica OX=60517 GN=TASK_LOCUS4420 PE=3 SV=1	TASK_LOCUS4420	5.9228	1.88334e-06	Up	39.87	28.2	6	6	1.66494	1.7397	1.72865	0.266357	0.299146	0.301201
Biological Process	GO:0050794	4	regulation of cellular process	1.07	0.0880106	A0A0R3W3L5	Methyltransf_25 domain-containing protein OS=Taenia asiatica OX=60517 GN=TASK_LOCUS4521 PE=4 SV=1	TASK_LOCUS4521	2.1582	0.000957325	Up	40.092	48.4	12	12	1.50882	1.30831	1.28308	0.688067	0.665968	0.54576
Biological Process	GO:0050794	4	regulation of cellular process	1.07	0.0880106	A0A0R3W3N2	Putative Ras-related protein Rab-4A(predicted) OS=Taenia asiatica OX=60517 GN=TASK_LOCUS4548 PE=4 SV=1	TASK_LOCUS4548	2.5586	0.032399	Up	23.927	29.8	5	5	1.06032	1.06535	1.84081	0.543155	0.490362
Biological Process	GO:0050794	4	regulation of cellular process	1.07	0.0880106	A0A0R3W3P3	AMP-binding domain-containing protein OS=Taenia asiatica OX=60517 GN=TASK_LOCUS4563 PE=4 SV=2	TASK_LOCUS4563	94.7763	3.78481e-05	Up	89.164	42.4	31	30	1.95894	2.05709	1.92132	0.031074	0.014583	0.016989
Biological Process	GO:0050794	4	regulation of cellular process	1.07	0.0880106	A0A0R3W3T2	HMG box domain-containing protein OS=Taenia asiatica OX=60517 GN=TASK_LOCUS4610 PE=4 SV=1	TASK_LOCUS4610	6.7291	4.60932e-05	Up	20.837	21.7	6	6	1.56797	1.63073	2.02501	0.235139	0.251263	0.289885
Biological Process	GO:0050794	4	regulation of cellular process	1.07	0.0880106	A0A0R3W3T9	AP-2 complex subunit alpha OS=Taenia asiatica OX=60517 GN=TASK_LOCUS4619 PE=3 SV=2	TASK_LOCUS4619	2.3398	0.00206659	Up	106.36	30.1	20	20	1.20097	1.70463	1.29788	0.628005	0.630368	0.53815
Biological Process	GO:0050794	4	regulation of cellular process	1.07	0.0880106	A0A0R3W367	Vacuolar proton pump subunit E(predicted) OS=Taenia asiatica OX=60517 GN=TASK_LOCUS4336 PE=3 SV=1	TASK_LOCUS4336	1.7185	0.0172257	Up	26.189	25.7	7	6	1.37125	1.27864	1.14298	0.72675	0.574559	0.905813
Biological Process	GO:0050794	4	regulation of cellular process	1.07	0.0880106	A0A0R3VWM4	Actin protein 3B(predicted) OS=Taenia asiatica OX=60517 GN=TASK_LOCUS1819 PE=3 SV=1	TASK_LOCUS1819	3.4679	7.13395e-07	Up	45.409	45.8	11	10	1.56184	1.5572	1.53805	0.459547	0.455639	0.427725
Biological Process	GO:0050794	4	regulation of cellular process	1.07	0.0880106	A0A0R3VWI0	RNA helicase OS=Taenia asiatica OX=60517 GN=TASK_LOCUS1775 PE=3 SV=1	TASK_LOCUS1775	2.1884	0.013375	Up	71.857	23.2	11	9	1.10413	1.52076	1.49328	0.756919	0.674137	0.450773
Biological Process	GO:0050794	4	regulation of cellular process	1.07	0.0880106	A0A0R3VWG1	Methionine--tRNA ligase, cytoplasmic OS=Taenia asiatica OX=60517 GN=TASK_LOCUS1756 PE=3 SV=1	TASK_LOCUS1756	6.9939	0.000244566	Up	141.07	11.8	12	12	2.13223	1.46964	1.64755	0.275718	0.19757	0.277287
Biological Process	GO:0006753	7	nucleoside phosphate metabolic process	1.26	0.0876048	A0A0R3W4Q8	Succinate--CoA ligase [ADP/GDP-forming] subunit alpha, mitochondrial OS=Taenia asiatica OX=60517 GN=TASK_LOCUS5047 PE=3 SV=1	TASK_LOCUS5047	15.7746	0.0364185	Up	33.243	42.1	8	8	3.39826	0.692488	0.706505	0.10342	0.099322
Biological Process	GO:0006753	7	nucleoside phosphate metabolic process	1.26	0.0876048	A0A0R3W542	Oxoglutarate dehydrogenase (succinyl-transferring) OS=Taenia asiatica OX=60517 GN=TASK_LOCUS5211 PE=3 SV=1	TASK_LOCUS5211	193.508	2.3977e-09	Up	120.42	35.9	29	29	2.02039	1.96695	1.98181	0.010705	0.00992	0.010222
Biological Process	GO:0006753	7	nucleoside phosphate metabolic process	1.26	0.0876048	A0A0R3W5B3	Adenylate kinase isoenzyme 6 homolog OS=Taenia asiatica OX=60517 GN=TASK_LOCUS5299 PE=3 SV=1	TASK_LOCUS5299	1.5146	0.0206759	Up	28.968	24.6	5	5	1.05137	1.10419	1.31628	0.738115		0.790043
Biological Process	GO:0006753	7	nucleoside phosphate metabolic process	1.26	0.0876048	A0A0R3W9B4	3'2'5' bisphosphate nucleotidase 1(predicted) OS=Taenia asiatica OX=60517 GN=TASK_LOCUS7028 PE=3 SV=1	TASK_LOCUS7028	2.0312	0.0034728	Up	36.005	33.7	8	8	1.38712	1.3158	1.31766	0.517605	0.741302	0.720517
Biological Process	GO:0006753	7	nucleoside phosphate metabolic process	1.26	0.0876048	A0A0R3WAG1	Ribose-phosphate diphosphokinase OS=Taenia asiatica OX=60517 GN=TASK_LOCUS7535 PE=3 SV=1	TASK_LOCUS7535	7.901	3.50414e-05	Up	34.799	51.9	13	13	1.81162	1.65508	1.85922	0.183956	0.240509	0.249613
Biological Process	GO:0006753	7	nucleoside phosphate metabolic process	1.26	0.0876048	A0A0R3WC27	Pyruvate dehydrogenase E1 component subunit beta OS=Taenia asiatica OX=60517 GN=TASK_LOCUS8235 PE=4 SV=1	TASK_LOCUS8235	154.103	0.000233302	Up	36.764	55.5	14	14	2.02679	2.0172	1.91732	0.023902	0.005881	0.008901
Biological Process	GO:0006753	7	nucleoside phosphate metabolic process	1.26	0.0876048	A0A0R3WC84	Isocitrate dehydrogenase [NADP] OS=Taenia asiatica OX=60517 GN=TASK_LOCUS8304 PE=3 SV=1	TASK_LOCUS8304	41.559	0.000591587	Up	46.132	35.9	12	12	1.57577	1.69946	1.64583	0.051916	0.027025
Biological Process	GO:0006753	7	nucleoside phosphate metabolic process	1.26	0.0876048	A0A0R3WE70	5'-AMP-activated protein kinase subunit gamma-2(predicted) OS=Taenia asiatica OX=60517 GN=TASK_LOCUS9101 PE=4 SV=1	TASK_LOCUS9101	6.0872	9.83776e-05	Up	40.66	42.1	11	11	1.48162	2.02623	1.64556	0.32285	0.260756	0.262987
Biological Process	GO:0006753	7	nucleoside phosphate metabolic process	1.26	0.0876048	A0A0R3WEH3	Sodium/potassium-transporting ATPase subunit alpha OS=Taenia asiatica OX=60517 GN=TASK_LOCUS9220 PE=3 SV=1	TASK_LOCUS9220	4.3612	2.04285e-07	Up	112.13	55.1	43	42	1.61384	1.67799	1.58902	0.365043	0.380089	0.374016
Biological Process	GO:0006753	7	nucleoside phosphate metabolic process	1.26	0.0876048	A0A158R6W7	Cation_ATPase_N domain-containing protein OS=Taenia asiatica OX=60517 GN=TASK_LOCUS1008 PE=4 SV=1	TASK_LOCUS1008	8.4696	7.30078e-05	Up	155.79	15.6	16	14	1.53059	2.18618	1.64963	0.185002	0.220527	0.228079
Biological Process	GO:0006753	7	nucleoside phosphate metabolic process	1.26	0.0876048	A0A158R6W9	Succinate dehydrogenase [ubiquinone] iron-sulfur subunit, mitochondrial OS=Taenia asiatica OX=60517 GN=TASK_LOCUS1021 PE=3 SV=1	TASK_LOCUS1021	39.3437	0.00428605	Up	78.492	26.9	11	11	0.468167	2.49905	2.88407	0.050652	0.050266	0.047804
Biological Process	GO:0006753	7	nucleoside phosphate metabolic process	1.26	0.0876048	A0A158R7D9	Plasma membrane calcium ATPase isoform 1 OS=Taenia asiatica OX=60517 GN=TASK_LOCUS3676 PE=3 SV=1	TASK_LOCUS3676	2.9595	1.53165e-05	Up	131.72	42.8	37	35	1.50466	1.50415	1.47585	0.518668	0.463267	0.533401
Biological Process	GO:0006753	7	nucleoside phosphate metabolic process	1.26	0.0876048	A0A158R7J7	Dynamin-type G domain-containing protein OS=Taenia asiatica OX=60517 GN=TASK_LOCUS3981 PE=4 SV=1	TASK_LOCUS3981	1.5371	0.0196516	Up	77.645	21.5	11	11	1.06416	1.46721	1.10372	0.818364	0.83026	0.716296
Biological Process	GO:0006753	7	nucleoside phosphate metabolic process	1.26	0.0876048	A0A158R7T4	Ectonucleotide(predicted) OS=Taenia asiatica OX=60517 GN=TASK_LOCUS4347 PE=4 SV=1	TASK_LOCUS4347	7.7294	0.000227774	Up	63.558	6.2	2	2	1.40121	1.74565	1.45612	0.209051		0.18796
Biological Process	GO:0006753	7	nucleoside phosphate metabolic process	1.26	0.0876048	A0A158R7X0	Pyruvate kinase OS=Taenia asiatica OX=60517 GN=TASK_LOCUS4526 PE=3 SV=1	TASK_LOCUS4526	6.9827	0.0010889	Up	122.63	24	15	15	1.46687	1.99298	1.78852	0.32824	0.157914	0.265473
Biological Process	GO:0006753	7	nucleoside phosphate metabolic process	1.26	0.0876048	A0A0R3W3P3	AMP-binding domain-containing protein OS=Taenia asiatica OX=60517 GN=TASK_LOCUS4563 PE=4 SV=2	TASK_LOCUS4563	94.7763	3.78481e-05	Up	89.164	42.4	31	30	1.95894	2.05709	1.92132	0.031074	0.014583	0.016989
Biological Process	GO:0006753	7	nucleoside phosphate metabolic process	1.26	0.0876048	A0A0R3W3C6	Cytochrome c oxidase subunit 5B(predicted) OS=Taenia asiatica OX=60517 GN=TASK_LOCUS4413 PE=3 SV=1	TASK_LOCUS4413	12.5826	4.31541e-05	Up	25.969	45.5	9	9	2.0578	1.97118	1.52928	0.166553	0.153401	0.121788
Biological Process	GO:0006753	7	nucleoside phosphate metabolic process	1.26	0.0876048	A0A0R3W2J6	Succinate dehydrogenase [ubiquinone] flavoprotein subunit, mitochondrial OS=Taenia asiatica OX=60517 GN=TASK_LOCUS4049 PE=3 SV=2	TASK_LOCUS4049	22.0286	2.10835e-07	Up	70.647	57.5	31	31	1.86308	1.93307	1.9433	0.090903	0.089604	0.080039
Biological Process	GO:0006753	7	nucleoside phosphate metabolic process	1.26	0.0876048	A0A0R3W2J1	ADK_lid domain-containing protein OS=Taenia asiatica OX=60517 GN=TASK_LOCUS4042 PE=3 SV=1	TASK_LOCUS4042	3.0586	0.00149749	Up	28.065	40.7	11	11	1.38753	1.54134	1.5928	0.595403	0.513021	0.369912
Biological Process	GO:0006753	7	nucleoside phosphate metabolic process	1.26	0.0876048	A0A0R3VSF5	Ras gtp binding protein rho1(predicted) OS=Taenia asiatica OX=60517 GN=TASK_LOCUS86 PE=4 SV=1	TASK_LOCUS86	23.3547	1.67716e-06	Up	21.697	61.5	9	7	1.94512	1.89308	1.91544	0.093791	0.079056	0.073512
Biological Process	GO:0006753	7	nucleoside phosphate metabolic process	1.26	0.0876048	A0A0R3VT30	Malate dehydrogenase, cytoplasmic OS=Taenia asiatica OX=60517 GN=TASK_LOCUS368 PE=3 SV=1	TASK_LOCUS368	2.1015	2.44352e-07	Up	36.574	64.5	20	20	1.33247	1.37035	1.36265	0.652435	0.643153	0.638943
Biological Process	GO:0006753	7	nucleoside phosphate metabolic process	1.26	0.0876048	A0A0R3VTX4	Succinate--CoA ligase [ADP-forming] subunit beta, mitochondrial OS=Taenia asiatica OX=60517 GN=TASK_LOCUS724 PE=3 SV=1	TASK_LOCUS724	34.4751	0.000154492	Up	45.409	30.6	9	9	1.53349	1.85908	1.51258	0.039936	0.054918
Biological Process	GO:0006753	7	nucleoside phosphate metabolic process	1.26	0.0876048	A0A0R3VU06	Glycerol-3-phosphate dehydrogenase OS=Taenia asiatica OX=60517 GN=TASK_LOCUS764 PE=3 SV=1	TASK_LOCUS764	7.4146	0.00184195	Up	82.29	29.5	15	15	1.14183	1.82158	1.62412		0.221024	0.191452
Biological Process	GO:0006753	7	nucleoside phosphate metabolic process	1.26	0.0876048	A0A0R3VVE4	Glutamate dehydrogenase OS=Taenia asiatica OX=60517 GN=TASK_LOCUS1354 PE=3 SV=1	TASK_LOCUS1354	81.7278	1.21789e-05	Up	57.791	50	25	24	1.96022	1.98151	1.98575	0.020302	0.032796	0.019429
Biological Process	GO:0006753	7	nucleoside phosphate metabolic process	1.26	0.0876048	A0A0R3VWN4	Pribosyltran_N domain-containing protein OS=Taenia asiatica OX=60517 GN=TASK_LOCUS1829 PE=3 SV=1	TASK_LOCUS1829	2.4894	0.00106826	Up	42.179	25.9	6	6	1.40656	1.52784	1.34612	0.627669	0.46246	0.629352
Biological Process	GO:0006753	7	nucleoside phosphate metabolic process	1.26	0.0876048	A0A0R3VX15	Mitochondrial processing peptidase beta subunit(predicted) OS=Taenia asiatica OX=60517 GN=TASK_LOCUS1960 PE=3 SV=1	TASK_LOCUS1960	28.1915	3.19426e-06	Up	53.204	54.1	16	15	1.92227	2.04644	1.82576	0.07042	0.057976	0.077143
Biological Process	GO:0006753	7	nucleoside phosphate metabolic process	1.26	0.0876048	A0A158R8I4	V-type proton ATPase subunit a OS=Taenia asiatica OX=60517 GN=TASK_LOCUS5520 PE=3 SV=1	TASK_LOCUS5520	2.3072	0.0128243	Up	101.47	20.7	13	13	1.45546	1.28172	1.44859	0.864022	0.490681	0.459531
Biological Process	GO:0006753	7	nucleoside phosphate metabolic process	1.26	0.0876048	A0A0R3VYB8	ATP synthase subunit beta OS=Taenia asiatica OX=60517 GN=TASK_LOCUS2413 PE=3 SV=1	TASK_LOCUS2413	32.6251	1.13914e-10	Up	55.673	69.7	23	23	1.91707	1.9504	1.95409	0.059221	0.059954	0.059263
Biological Process	GO:0006753	7	nucleoside phosphate metabolic process	1.26	0.0876048	A0A0R3VZ23	Malate dehydrogenase OS=Taenia asiatica OX=60517 GN=TASK_LOCUS2668 PE=3 SV=1	TASK_LOCUS2668	3.185	0.000187051	Up	25.959	60.2	12	12	1.67386	1.60037	1.29207	0.456794	0.465983	0.510923
Biological Process	GO:0006753	7	nucleoside phosphate metabolic process	1.26	0.0876048	A0A0R3VZ98	NADH-ubiquinone oxidoreductase 75 kDa subunit, mitochondrial OS=Taenia asiatica OX=60517 GN=TASK_LOCUS2743 PE=3 SV=1	TASK_LOCUS2743	2.34	0.021387	Up	51.216	17.7	6	6	0.954239	1.46746	1.46965	0.533109	0.575538
Biological Process	GO:0006753	7	nucleoside phosphate metabolic process	1.26	0.0876048	A0A0R3W0M9	ATP-dependent (S)-NAD(P)H-hydrate dehydratase OS=Taenia asiatica OX=60517 GN=TASK_LOCUS3226 PE=3 SV=1	TASK_LOCUS3226	9.1076	0.000124299	Up	33.546	29.2	6	6	1.75711	1.82727	1.82201	0.153884	0.257328	0.182403
Biological Process	GO:0006753	7	nucleoside phosphate metabolic process	1.26	0.0876048	A0A0R3W0V9	L-lactate dehydrogenase OS=Taenia asiatica OX=60517 GN=TASK_LOCUS3330 PE=3 SV=1	TASK_LOCUS3330	2.3548	0.00840318	Up	35.27	36.3	11	11	1.64462	1.20324	1.36368	0.462123	0.782882	0.543463
Biological Process	GO:0006753	7	nucleoside phosphate metabolic process	1.26	0.0876048	A0A0R3W1A1	Citrate synthase OS=Taenia asiatica OX=60517 GN=TASK_LOCUS3498 PE=3 SV=1	TASK_LOCUS3498	4.813	1.23017e-07	Up	52.302	47.5	16	16	1.61364	1.69151	1.66268	0.349721	0.347021	0.335433
Biological Process	GO:0006753	7	nucleoside phosphate metabolic process	1.26	0.0876048	A0A0R3W1C1	ATP synthase subunit alpha OS=Taenia asiatica OX=60517 GN=TASK_LOCUS3522 PE=3 SV=1	TASK_LOCUS3522	24.3489	1.68041e-05	Up	59.507	51.1	21	21	2.02578	1.83963	1.89789	0.100107	0.066454	0.070136
Biological Process	GO:0006753	7	nucleoside phosphate metabolic process	1.26	0.0876048	A0A0R3W211	Glyceraldehyde-3-phosphate dehydrogenase OS=Taenia asiatica OX=60517 GN=TASK_LOCUS3812 PE=3 SV=1	TASK_LOCUS3812	1.9251	0.0107447	Up	36.261	59.8	19	19	1.37875	1.30969	1.26037	0.898323	0.576723	0.57615
Biological Process	GO:0006753	7	nucleoside phosphate metabolic process	1.26	0.0876048	A0A0R3VYL5	GTP-binding nuclear protein OS=Taenia asiatica OX=60517 GN=TASK_LOCUS2510 PE=3 SV=1	TASK_LOCUS2510	2.8175	1.04319e-06	Up	24.352	50.2	10	10	1.44638	1.50452	1.47738	0.525356	0.539287	0.507073
Biological Process	GO:0050794	4	regulation of cellular process	1.07	0.0880106	A0A0R3W6K2	V-type proton ATPase proteolipid subunit OS=Taenia asiatica OX=60517 GN=TASK_LOCUS5837 PE=3 SV=1	TASK_LOCUS5837	13.8116	0.000246053	Up	15.584	31.2	3	3	1.85414	1.89601	1.84477	0.167775	0.153008	0.084305
Biological Process	GO:0006753	7	nucleoside phosphate metabolic process	1.26	0.0876048	A0A158R9A9	Leucine rich repeat(predicted) OS=Taenia asiatica OX=60517 GN=TASK_LOCUS6946 PE=4 SV=1	TASK_LOCUS6946	2.5938	0.000751519	Up	184.71	12.1	15	15	1.51448	1.36573	1.45025	0.454284	0.584006	0.631256
Biological Process	GO:0006753	7	nucleoside phosphate metabolic process	1.26	0.0876048	A0A158R9W1	Diadenosine tetraphosphate synthetase OS=Taenia asiatica OX=60517 GN=TASK_LOCUS7886 PE=3 SV=1	TASK_LOCUS7886	23.1909	0.000245181	Up	81.952	23.7	13	13	1.58041	2.20971	1.96185	0.106047	0.092932	0.049048
Biological Process	GO:0050794	4	regulation of cellular process	1.07	0.0880106	A0A0R3VUR1	AAA domain-containing protein OS=Taenia asiatica OX=60517 GN=TASK_LOCUS1078 PE=3 SV=1	TASK_LOCUS1078	14.886	9.51211e-05	Up	49.056	51.3	15	15	1.52221	1.76552	2.33457	0.13976	0.139556	0.098375
Biological Process	GO:0050794	4	regulation of cellular process	1.07	0.0880106	A0A0R3VUT3	Complement component 1 Q subcomponent binding(predicted) OS=Taenia asiatica OX=60517 GN=TASK_LOCUS1107 PE=3 SV=1	TASK_LOCUS1107	10.2649	1.94773e-05	Up	27.845	19.8	3	3	1.75443	1.7712	1.94174	0.150206	0.207997	0.174426
Biological Process	GO:0050794	4	regulation of cellular process	1.07	0.0880106	A0A0R3VUV9	Rab(predicted) OS=Taenia asiatica OX=60517 GN=TASK_LOCUS1135 PE=4 SV=1	TASK_LOCUS1135	1.8133	0.000182351	Up	23.638	55.2	8	8	1.19078	1.31394	1.36258	0.694033	0.700838	0.737834
Biological Process	GO:0050794	4	regulation of cellular process	1.07	0.0880106	A0A0R3VUY5	Heterolocus tagous nuclear ribonucleoprotein k(predicted) OS=Taenia asiatica OX=60517 GN=TASK_LOCUS1165 PE=4 SV=1	TASK_LOCUS1165	2.7894	0.00205804	Up	30.577	26.6	5	5	1.42702	1.35001	1.25848	0.423939	0.540556
Biological Process	GO:0050794	4	regulation of cellular process	1.07	0.0880106	A0A0R3VV26	Mitochondrial import receptor subunit tom70(predicted) OS=Taenia asiatica OX=60517 GN=TASK_LOCUS1215 PE=4 SV=1	TASK_LOCUS1215	28.9672	1.20029e-06	Up	86.412	30.1	17	17	1.97123	1.88688	1.94168	0.058043	0.073501	0.068675
Biological Process	GO:0050794	4	regulation of cellular process	1.07	0.0880106	A0A0R3VV34	Oncosphere protein tso22(predicted) OS=Taenia asiatica OX=60517 GN=TASK_LOCUS1224 PE=3 SV=1	TASK_LOCUS1224	1.6402	5.58756e-05	Up	34.147	61.6	20	19	1.18561	1.24896	1.29288	0.742215	0.759746	0.770591
Biological Process	GO:0050794	4	regulation of cellular process	1.07	0.0880106	A0A0R3VV89	Vesicle-fusing ATPase OS=Taenia asiatica OX=60517 GN=TASK_LOCUS1290 PE=3 SV=1	TASK_LOCUS1290	2.6653	0.00121345	Up	50.983	31.7	11	11	1.35432	1.49503	1.51369	0.481722	0.47655	0.678689
Biological Process	GO:0050794	4	regulation of cellular process	1.07	0.0880106	A0A0R3VVF5	RRM domain-containing protein(predicted) OS=Taenia asiatica OX=60517 GN=TASK_LOCUS1366 PE=4 SV=1	TASK_LOCUS1366	1.9748	0.00848831	Up	56.821	14.9	4	4	1.21719	1.29442	1.22649		0.722346	0.539557
Biological Process	GO:0050794	4	regulation of cellular process	1.07	0.0880106	A0A0R3VVK3	Protein kinase domain-containing protein OS=Taenia asiatica OX=60517 GN=TASK_LOCUS1420 PE=4 SV=1	TASK_LOCUS1420	2.2107	0.0168931	Up	29.105	31	4	4	1.41957	1.43753	0.984421		0.566348	0.592133
Biological Process	GO:0050794	4	regulation of cellular process	1.07	0.0880106	A0A0R3VVM6	LLGL domain-containing protein OS=Taenia asiatica OX=60517 GN=TASK_LOCUS1448 PE=4 SV=1	TASK_LOCUS1448	14.7251	0.000672263	Up	132.3	14.1	13	13	1.9415	1.96701	1.70994	0.193505	0.071731	0.11632
Biological Process	GO:0050794	4	regulation of cellular process	1.07	0.0880106	A0A0R3VVP1	Prohibitin OS=Taenia asiatica OX=60517 GN=TASK_LOCUS1466 PE=3 SV=1	TASK_LOCUS1466	14.9896	8.20787e-06	Up	30.406	42.6	9	9	2.0078	1.89614	1.72081	0.142011	0.107263	0.12597
Biological Process	GO:0050794	4	regulation of cellular process	1.07	0.0880106	A0A0R3VVP6	10 kDa heat shock protein, mitochondrial OS=Taenia asiatica OX=60517 GN=TASK_LOCUS1471 PE=3 SV=1	TASK_LOCUS1471	2.0362	0.000123318	Up	10.47	40.8	3	3	1.43989	1.35278	1.23115	0.644023	0.653523	0.678637
Biological Process	GO:0050794	4	regulation of cellular process	1.07	0.0880106	A0A0R3VW68	IST1 homolog OS=Taenia asiatica OX=60517 GN=TASK_LOCUS1663 PE=3 SV=1	TASK_LOCUS1663	2.4424	0.00646278	Up	34.772	13.9	3	3	1.25243	1.48989	1.51472	0.599696	0.415095	0.728175
Biological Process	GO:0050794	4	regulation of cellular process	1.07	0.0880106	A0A0R3VW69	Vacuolar protein sorting-associated protein 35 OS=Taenia asiatica OX=60517 GN=TASK_LOCUS1664 PE=3 SV=1	TASK_LOCUS1664	2.9642	0.000603025	Up	93.95	14.4	8	8	1.62342	1.63172	1.23132	0.533921	0.532793	0.446823
Biological Process	GO:0050794	4	regulation of cellular process	1.07	0.0880106	A0A0R3VWD6	Tegumental protein(predicted) OS=Taenia asiatica OX=60517 GN=TASK_LOCUS1731 PE=4 SV=1	TASK_LOCUS1731	3.0202	0.000286456	Up	20.722	77.8	15	15	1.54878	1.26321	1.69554	0.515583	0.467277	0.509606
Biological Process	GO:0050794	4	regulation of cellular process	1.07	0.0880106	A0A0R3VUK1	Poly [ADP-ribose] polymerase OS=Taenia asiatica OX=60517 GN=TASK_LOCUS1005 PE=4 SV=1	TASK_LOCUS1005	2.1201	0.0410348	Up	29.843	12.8	2	2	1.01333	1.70052	1.09001	0.61748	0.578655
Biological Process	GO:0050794	4	regulation of cellular process	1.07	0.0880106	A0A0R3VUJ7	RAB4B protein OS=Taenia asiatica OX=60517 GN=TASK_LOCUS1000 PE=4 SV=2	TASK_LOCUS1000	4.1042	0.0356776	Up	22.201	48.8	7	7	2.30548	0.994801	1.00103	0.378596		0.320084
Biological Process	GO:0050794	4	regulation of cellular process	1.07	0.0880106	A0A0R3VUJ3	U2 snRNP auxiliary factor large subunit OS=Taenia asiatica OX=60517 GN=TASK_LOCUS996 PE=3 SV=1	TASK_LOCUS996	1.6344	0.0256768	Up	56.458	33.3	10	10	1.55077	1.07035	1.10135	0.801314	0.821088	0.655127
Biological Process	GO:0050794	4	regulation of cellular process	1.07	0.0880106	A0A0R3VU18	Superoxide dismutase OS=Taenia asiatica OX=60517 GN=TASK_LOCUS777 PE=3 SV=1	TASK_LOCUS777	6.2684	0.000528361	Up	24.492	44.3	9	9	2.00216	1.60951	1.56285	0.371385	0.234556	0.219546
Biological Process	GO:0006753	7	nucleoside phosphate metabolic process	1.26	0.0876048	A0A158RA37	Malic enzyme OS=Taenia asiatica OX=60517 GN=TASK_LOCUS8352 PE=3 SV=1	TASK_LOCUS8352	13.7144	9.85129e-07	Up	64.823	51.2	24	23	1.73907	1.99439	1.85877	0.126611	0.140739	0.140415
Biological Process	GO:0006753	7	nucleoside phosphate metabolic process	1.26	0.0876048	A0A158RAE3	Kinesin motor domain-containing protein OS=Taenia asiatica OX=60517 GN=TASK_LOCUS9102 PE=3 SV=1	TASK_LOCUS9102	1.8651	1.42047e-06	Up	113.92	45.5	35	34	1.2912	1.31404	1.3006	0.691692	0.715778	0.6867
Biological Process	GO:0006753	7	nucleoside phosphate metabolic process	1.26	0.0876048	A0A3P6PK97	Rhodanese domain-containing protein OS=Taenia asiatica OX=60517 GN=TASK_LOCUS3820 PE=4 SV=1	TASK_LOCUS3820	1.515	0.0154107	Up	49.336	24.6	6	6	1.09452	1.37722	1.14261	0.688837	0.889254	0.807561
Biological Process	GO:0050794	4	regulation of cellular process	1.07	0.0880106	A0A0R3VSE2	Septin-type G domain-containing protein OS=Taenia asiatica OX=60517 GN=TASK_LOCUS66 PE=3 SV=1	TASK_LOCUS66	6.3938	0.00248245	Up	66.486	23.8	9	9	1.68853	1.77026	1.72972	0.439312	0.182349	0.189828
Biological Process	GO:0050794	4	regulation of cellular process	1.07	0.0880106	A0A0R3VSF5	Ras gtp binding protein rho1(predicted) OS=Taenia asiatica OX=60517 GN=TASK_LOCUS86 PE=4 SV=1	TASK_LOCUS86	23.3547	1.67716e-06	Up	21.697	61.5	9	7	1.94512	1.89308	1.91544	0.093791	0.079056	0.073512
Biological Process	GO:0050794	4	regulation of cellular process	1.07	0.0880106	A0A0R3VSM0	Endophilin B1 OS=Taenia asiatica OX=60517 GN=TASK_LOCUS171 PE=4 SV=1	TASK_LOCUS171	14.0839	3.76641e-06	Up	26.966	64.7	18	18	1.8054	1.86902	1.92781	0.145437	0.137779	0.11456
Biological Process	GO:0050794	4	regulation of cellular process	1.07	0.0880106	A0A0R3VST0	Deoxyhypusine hydroxylase OS=Taenia asiatica OX=60517 GN=TASK_LOCUS242 PE=3 SV=1	TASK_LOCUS242	3.4358	0.00165184	Up	38.253	20.7	4	4	1.37027	1.57504	1.70205	0.564455	0.332712	0.455472
Biological Process	GO:0006753	7	nucleoside phosphate metabolic process	1.26	0.0876048	A0A158R9R7	Cytochrome c1, heme protein(predicted) OS=Taenia asiatica OX=60517 GN=TASK_LOCUS7695 PE=3 SV=1	TASK_LOCUS7695	10.6667	3.10584e-06	Up	30.645	37.7	7	7	1.7927	1.84188	1.85114	0.193071	0.164323	0.156891
Biological Process	GO:0050794	4	regulation of cellular process	1.07	0.0880106	A0A0R3VT70	PPM-type phosphatase domain-containing protein OS=Taenia asiatica OX=60517 GN=TASK_LOCUS417 PE=3 SV=2	TASK_LOCUS417	2.4619	0.00931988	Up	77.966	9	4	4	1.20975	1.32327	1.40153	0.63359	0.431859
Biological Process	GO:0050794	4	regulation of cellular process	1.07	0.0880106	A0A0R3VT96	Protein kinase domain-containing protein OS=Taenia asiatica OX=60517 GN=TASK_LOCUS447 PE=3 SV=1	TASK_LOCUS447	5.4479	4.45165e-06	Up	42.468	56.5	17	17	1.7695	1.64269	1.65728	0.317542	0.284165	0.328822
Biological Process	GO:0050794	4	regulation of cellular process	1.07	0.0880106	A0A0R3VTC0	PH domain-containing protein OS=Taenia asiatica OX=60517 GN=TASK_LOCUS476 PE=4 SV=1	TASK_LOCUS476	3.4582	0.000355568	Up	94.109	27.7	15	15	1.35853	1.76367	1.53198	0.462136	0.382136	0.501551
Biological Process	GO:0050794	4	regulation of cellular process	1.07	0.0880106	A0A0R3VTP6	Protein-serine/threonine phosphatase OS=Taenia asiatica OX=60517 GN=TASK_LOCUS627 PE=3 SV=1	TASK_LOCUS627	2.0681	0.034843	Up	54.899	24.1	7	7	1.65265	1.06362	1.06486	0.633965	0.584908
Biological Process	GO:0050794	4	regulation of cellular process	1.07	0.0880106	A0A0R3VTP7	Histone deacetylase OS=Taenia asiatica OX=60517 GN=TASK_LOCUS629 PE=3 SV=2	TASK_LOCUS629	2.2735	0.00404234	Up	56.478	32.1	9	9	1.55226	1.52931	1.08551	0.661952	0.527233	0.643731
Biological Process	GO:0050794	4	regulation of cellular process	1.07	0.0880106	A0A0R3VTQ7	Eukaryotic translation initiation factor 3 subunit E OS=Taenia asiatica OX=60517 GN=TASK_LOCUS640 PE=3 SV=1	TASK_LOCUS640	3.5319	0.00400457	Up	50.772	53.8	16	16	2.03922	1.03747	1.59937	0.434936	0.48992	0.399083
Biological Process	GO:0050794	4	regulation of cellular process	1.07	0.0880106	A0A0R3VTW1	Histidine--tRNA ligase OS=Taenia asiatica OX=60517 GN=TASK_LOCUS706 PE=3 SV=1	TASK_LOCUS706	2.2953	0.000145123	Up	59.553	45.8	19	18	1.36931	1.47137	1.33857	0.625401	0.54721	0.648144
Biological Process	GO:0050794	4	regulation of cellular process	1.07	0.0880106	A0A0R3VTX4	Succinate--CoA ligase [ADP-forming] subunit beta, mitochondrial OS=Taenia asiatica OX=60517 GN=TASK_LOCUS724 PE=3 SV=1	TASK_LOCUS724	34.4751	0.000154492	Up	45.409	30.6	9	9	1.53349	1.85908	1.51258	0.039936	0.054918
Biological Process	GO:0050794	4	regulation of cellular process	1.07	0.0880106	A0A0R3VT71	SAC domain-containing protein OS=Taenia asiatica OX=60517 GN=TASK_LOCUS418 PE=4 SV=1	TASK_LOCUS418	2.0732	0.00795032	Up	77.533	25.4	10	10	1.01741	1.6557	1.37453	0.628937	0.637099	0.68632
Biological Process	GO:0050794	4	regulation of cellular process	1.07	0.0880106	A0A0R3W6K3	ATP binding cassette sub family E(predicted) OS=Taenia asiatica OX=60517 GN=TASK_LOCUS5838 PE=4 SV=1	TASK_LOCUS5838	2.0844	9.91608e-05	Up	68.797	23.5	11	11	1.42522	1.26908	1.36046	0.682713	0.65296	0.609573
Biological Process	GO:0050794	4	regulation of cellular process	1.07	0.0880106	A0A0R3W6S6	Arp2/3 complex 34 kDa subunit OS=Taenia asiatica OX=60517 GN=TASK_LOCUS5921 PE=3 SV=1	TASK_LOCUS5921	2.8444	3.99042e-06	Up	35.3	31.4	9	9	1.49311	1.46258	1.48359	0.513765	0.549479	0.497478
Biological Process	GO:0050794	4	regulation of cellular process	1.07	0.0880106	A0A0R3W6T5	Cullin associated NEDD8 dissociated protein 1(predicted) OS=Taenia asiatica OX=60517 GN=TASK_LOCUS5931 PE=3 SV=2	TASK_LOCUS5931	2.4884	6.24908e-05	Up	170.99	26.1	30	30	1.36244	1.42594	1.49162	0.522918	0.60156	0.59552
Biological Process	GO:0050794	4	regulation of cellular process	1.07	0.0880106	A0A158R9W2	Rho GTPase-activating protein(predicted) OS=Taenia asiatica OX=60517 GN=TASK_LOCUS7888 PE=4 SV=1	TASK_LOCUS7888	2.8988	0.000117451	Up	66.985	18.4	6	5	1.37856	1.34696	1.33958	0.491583		0.443308
Biological Process	GO:0050794	4	regulation of cellular process	1.07	0.0880106	A0A158RA19	EH domain-containing protein(predicted) OS=Taenia asiatica OX=60517 GN=TASK_LOCUS8232 PE=4 SV=1	TASK_LOCUS8232	5.6924	4.97709e-06	Up	63.491	43.5	19	18	1.68817	1.65031	1.76498	0.315711	0.310257	0.270572
Biological Process	GO:0050794	4	regulation of cellular process	1.07	0.0880106	A0A158RA37	Malic enzyme OS=Taenia asiatica OX=60517 GN=TASK_LOCUS8352 PE=3 SV=1	TASK_LOCUS8352	13.7144	9.85129e-07	Up	64.823	51.2	24	23	1.73907	1.99439	1.85877	0.126611	0.140739	0.140415
Biological Process	GO:0050794	4	regulation of cellular process	1.07	0.0880106	A0A158RA89	Ribosomal RNA-processing protein 8 OS=Taenia asiatica OX=60517 GN=TASK_LOCUS8685 PE=3 SV=1	TASK_LOCUS8685	15.2185	0.00014309	Up	87.033	30.3	15	14	1.95548	1.68156	1.99301	0.135729	0.082682	0.151538
Biological Process	GO:0050794	4	regulation of cellular process	1.07	0.0880106	A0A158RAE3	Kinesin motor domain-containing protein OS=Taenia asiatica OX=60517 GN=TASK_LOCUS9102 PE=3 SV=1	TASK_LOCUS9102	1.8651	1.42047e-06	Up	113.92	45.5	35	34	1.2912	1.31404	1.3006	0.691692	0.715778	0.6867
Biological Process	GO:0050794	4	regulation of cellular process	1.07	0.0880106	A0A158RAI0	PX domain-containing protein OS=Taenia asiatica OX=60517 GN=TASK_LOCUS9424 PE=3 SV=1	TASK_LOCUS9424	1.7611	0.000948011	Up	120.78	14	13	12	1.30899	1.26116	1.25681	0.68676	0.667381	0.818898
Biological Process	GO:0050794	4	regulation of cellular process	1.07	0.0880106	A0A3P6NKC9	Prominin-1(predicted) OS=Taenia asiatica OX=60517 GN=TASK_LOCUS1690 PE=3 SV=1	TASK_LOCUS1690	7.9063	0.000827437	Up	55.645	19.2	6	6	1.68726	1.83209	1.80696	0.337793	0.163678	0.172209
Biological Process	GO:0050794	4	regulation of cellular process	1.07	0.0880106	A0A3P6PKV8	Spectrin beta chain(predicted) OS=Taenia asiatica OX=60517 GN=TASK_LOCUS118 PE=4 SV=1	TASK_LOCUS118	1.5455	0.000123466	Up	155.84	60.9	75	74	1.19281	1.23092	1.21912	0.819214	0.793399	0.744533
Biological Process	GO:0050794	4	regulation of cellular process	1.07	0.0880106	A0A3P6PKY3	Ras-related protein Rab-39B(predicted) OS=Taenia asiatica OX=60517 GN=TASK_LOCUS6931 PE=4 SV=1	TASK_LOCUS6931	1.9561	0.0413684	Up	27.16	18.5	4	4	1.6221	1.09361	1.01336	0.621239	0.64969
Biological Process	GO:0050794	4	regulation of cellular process	1.07	0.0880106	A0A3P6PMV6	Protein kinase C OS=Taenia asiatica OX=60517 GN=TASK_LOCUS674 PE=3 SV=1	TASK_LOCUS674	2.8576	0.0209154	Up	63.611	20	6	6	1.55717	1.57533	0.921666	0.464417	0.481409
Biological Process	GO:0050794	4	regulation of cellular process	1.07	0.0880106	A0A3P6PP46	Protein kinase domain-containing protein OS=Taenia asiatica OX=60517 GN=TASK_LOCUS7682 PE=3 SV=1	TASK_LOCUS7682	2.896	0.0072953	Up	30.235	27.7	6	6	1.46131	1.49658	1.50208	0.322115	0.540768	0.677142
Biological Process	GO:0050794	4	regulation of cellular process	1.07	0.0880106	A0A3P6PRB9	Intersectin-1(predicted) OS=Taenia asiatica OX=60517 GN=TASK_LOCUS1157 PE=4 SV=1	TASK_LOCUS1157	3.6042	0.040492	Up	188.41	13.4	15	15	1.64222	1.54782	1.50681	0.590481	0.579814	0.132855
Biological Process	GO:0050794	4	regulation of cellular process	1.07	0.0880106	A0A3P6Q1I7	Staphylococcal nuclease domain-containing protein OS=Taenia asiatica OX=60517 GN=TASK_LOCUS7855 PE=4 SV=1	TASK_LOCUS7855	2.0303	0.00317143	Up	109.33	23.2	14	14	1.46644	1.28237	1.27116	0.536277	0.684231	0.759523
Biological Process	GO:0050794	4	regulation of cellular process	1.07	0.0880106	A0A3P6Q1T1	Calcium-transporting ATPase OS=Taenia asiatica OX=60517 GN=TASK_LOCUS7342 PE=3 SV=1	TASK_LOCUS7342	30.4852	3.09626e-05	Up	114.29	25.3	21	19	1.72785	1.9906	2.09098	0.053567	0.052654	0.084345
Biological Process	GO:0050794	4	regulation of cellular process	1.07	0.0880106	A0A3P6Q1V8	PCI domain-containing protein OS=Taenia asiatica OX=60517 GN=TASK_LOCUS7357 PE=4 SV=1	TASK_LOCUS7357	5.8536	0.000537814	Up	40.506	31.7	7	7	1.48966	1.43315	1.56596	0.291887	0.219342
Biological Process	GO:0050794	4	regulation of cellular process	1.07	0.0880106	A0A158R9U2	SH2 domain-containing protein OS=Taenia asiatica OX=60517 GN=TASK_LOCUS7806 PE=4 SV=1	TASK_LOCUS7806	2.8535	0.00054919	Up	160.26	15.5	17	17	1.40294	1.61499	1.42505	0.459606	0.62116	0.476248
Biological Process	GO:0050794	4	regulation of cellular process	1.07	0.0880106	A0A158R9S5	SWI:SNF matrix associated(predicted) OS=Taenia asiatica OX=60517 GN=TASK_LOCUS7731 PE=3 SV=1	TASK_LOCUS7731	3.6841	4.87034e-07	Up	132.56	10.6	7	7	1.57018	1.59286	1.55603	0.423706	0.443923	0.413302
Biological Process	GO:0050794	4	regulation of cellular process	1.07	0.0880106	A0A158R9R1	Formin proteiny 2 domain containing protein(predicted) OS=Taenia asiatica OX=60517 GN=TASK_LOCUS7665 PE=3 SV=1	TASK_LOCUS7665	2.1929	0.000145278	Up	114.53	21.3	16	16	1.42077	1.28541	1.41465	0.599576	0.68391	0.595677
Biological Process	GO:0050794	4	regulation of cellular process	1.07	0.0880106	A0A158R9P4	Synaptotagmin protein 4(predicted) OS=Taenia asiatica OX=60517 GN=TASK_LOCUS7561 PE=4 SV=1	TASK_LOCUS7561	3.1705	0.0012748	Up	81.69	26.6	14	14	1.51945	1.54232	1.49955	0.540186	0.351755	0.546732
Biological Process	GO:0050794	4	regulation of cellular process	1.07	0.0880106	A0A158R7J7	Dynamin-type G domain-containing protein OS=Taenia asiatica OX=60517 GN=TASK_LOCUS3981 PE=4 SV=1	TASK_LOCUS3981	1.5371	0.0196516	Up	77.645	21.5	11	11	1.06416	1.46721	1.10372	0.818364	0.83026	0.716296
Biological Process	GO:0050794	4	regulation of cellular process	1.07	0.0880106	A0A158R7M0	CSD_1 domain-containing protein OS=Taenia asiatica OX=60517 GN=TASK_LOCUS4062 PE=4 SV=1	TASK_LOCUS4062	3.8718	2.83216e-05	Up	35.729	32.9	9	9	1.58233	1.44989	1.7362	0.429292	0.420363	0.381926
Biological Process	GO:0050794	4	regulation of cellular process	1.07	0.0880106	A0A158R803	Ubiquitin-like domain-containing protein OS=Taenia asiatica OX=60517 GN=TASK_LOCUS4666 PE=4 SV=1	TASK_LOCUS4666	2.2531	0.000337728	Up	148.44	9.7	9	9	1.36842	1.33973	1.44748	0.599483	0.550523	0.694365
Biological Process	GO:0050794	4	regulation of cellular process	1.07	0.0880106	A0A158R820	Dynamin-1-like protein OS=Taenia asiatica OX=60517 GN=TASK_LOCUS4739 PE=3 SV=1	TASK_LOCUS4739	8.0802	0.0020362	Up	80.074	34.6	18	18	1.34075	1.86416	2.13431	0.340897	0.181334	0.138548
Biological Process	GO:0050794	4	regulation of cellular process	1.07	0.0880106	A0A158R830	Septin-type G domain-containing protein OS=Taenia asiatica OX=60517 GN=TASK_LOCUS4777 PE=4 SV=1	TASK_LOCUS4777	6.1668	0.000910425	Up	28.818	39.2	6	6	1.36688	1.47483	1.6705	0.206781		0.281011
Biological Process	GO:0050794	4	regulation of cellular process	1.07	0.0880106	A0A158R8E9	Coronin OS=Taenia asiatica OX=60517 GN=TASK_LOCUS5312 PE=3 SV=1	TASK_LOCUS5312	1.7746	8.77299e-06	Up	55.971	21.6	7	7	1.26471	1.26403	1.3088	0.726261	0.698368	0.73784
Biological Process	GO:0050794	4	regulation of cellular process	1.07	0.0880106	A0A158R8G9	CD36 class B scavenger receptor(predicted) OS=Taenia asiatica OX=60517 GN=TASK_LOCUS5449 PE=3 SV=1	TASK_LOCUS5449	14.7077	1.95211e-06	Up	56.337	19.6	6	6	1.90092	1.86009	1.85701	0.113878	0.142068	0.126032
Biological Process	GO:0050794	4	regulation of cellular process	1.07	0.0880106	A0A3P6QH31	Serine/threonine-protein phosphatase OS=Taenia asiatica OX=60517 GN=TASK_LOCUS10157 PE=3 SV=1	TASK_LOCUS10157	6.9332	0.000304845	Up	35.768	24.2	7	7	1.50643	1.53667	1.5183	0.189872		0.248733
Biological Process	GO:0050794	4	regulation of cellular process	1.07	0.0880106	A0A158R8I3	Myosin_tail_1 domain-containing protein OS=Taenia asiatica OX=60517 GN=TASK_LOCUS5518 PE=4 SV=1	TASK_LOCUS5518	2.0182	0.000529138	Up	104.11	43.4	34	33	1.29264	1.32168	1.39773	0.752041	0.620624	0.615286
Biological Process	GO:0050794	4	regulation of cellular process	1.07	0.0880106	A0A158R8L9	SCD domain-containing protein OS=Taenia asiatica OX=60517 GN=TASK_LOCUS5697 PE=3 SV=1	TASK_LOCUS5697	38.0125	0.00139543	Up	157.74	7.5	8	7	1.66103	1.14737	2.10541	0.03078	0.055399
Biological Process	GO:0050794	4	regulation of cellular process	1.07	0.0880106	A0A158R8V5	Annexin OS=Taenia asiatica OX=60517 GN=TASK_LOCUS6159 PE=3 SV=1	TASK_LOCUS6159	2.0017	0.00936031	Up	42.195	45.4	14	14	1.3585	1.29445	1.34817	0.690043	0.819797	0.489044
Biological Process	GO:0050794	4	regulation of cellular process	1.07	0.0880106	A0A158R941	Dynamin GTPase OS=Taenia asiatica OX=60517 GN=TASK_LOCUS6617 PE=3 SV=1	TASK_LOCUS6617	2.5149	5.17712e-05	Up	97.64	27.5	17	17	1.47337	1.45257	1.36703	0.601213	0.51991	0.585914
Biological Process	GO:0050794	4	regulation of cellular process	1.07	0.0880106	A0A158R943	Vesicle-fusing ATPase OS=Taenia asiatica OX=60517 GN=TASK_LOCUS6635 PE=3 SV=1	TASK_LOCUS6635	22.3399	0.000100467	Up	84.019	25.6	14	13	1.57413	2.56625	1.60255	0.082664	0.104819	0.069587
Biological Process	GO:0050794	4	regulation of cellular process	1.07	0.0880106	A0A158R9A9	Leucine rich repeat(predicted) OS=Taenia asiatica OX=60517 GN=TASK_LOCUS6946 PE=4 SV=1	TASK_LOCUS6946	2.5938	0.000751519	Up	184.71	12.1	15	15	1.51448	1.36573	1.45025	0.454284	0.584006	0.631256
Biological Process	GO:0050794	4	regulation of cellular process	1.07	0.0880106	A0A158R9I4	Troponin i(predicted) OS=Taenia asiatica OX=60517 GN=TASK_LOCUS7318 PE=4 SV=1	TASK_LOCUS7318	4.4501	1.84451e-07	Up	23.503	41.5	10	10	1.60178	1.64474	1.65257	0.375767	0.354803	0.37033
Biological Process	GO:0050794	4	regulation of cellular process	1.07	0.0880106	A0A158R9I7	cGMP-dependent protein kinase OS=Taenia asiatica OX=60517 GN=TASK_LOCUS7324 PE=3 SV=1	TASK_LOCUS7324	1.6831	0.000414691	Up	97.656	33	23	23	1.26023	1.26327	1.24025	0.685388	0.809323	0.741542
Biological Process	GO:0050794	4	regulation of cellular process	1.07	0.0880106	A0A158R8I4	V-type proton ATPase subunit a OS=Taenia asiatica OX=60517 GN=TASK_LOCUS5520 PE=3 SV=1	TASK_LOCUS5520	2.3072	0.0128243	Up	101.47	20.7	13	13	1.45546	1.28172	1.44859	0.864022	0.490681	0.459531
Biological Process	GO:0050794	4	regulation of cellular process	1.07	0.0880106	A0A158R7I9	RNA helicase OS=Taenia asiatica OX=60517 GN=TASK_LOCUS3944 PE=4 SV=1	TASK_LOCUS3944	2.6993	8.6493e-05	Up	49.197	46.5	13	13	1.41963	1.43454	1.52392	0.508653	0.508575	0.60468
Biological Process	GO:0050794	4	regulation of cellular process	1.07	0.0880106	A0A3P6QKH3	Ig-like domain-containing protein OS=Taenia asiatica OX=60517 GN=TASK_LOCUS9388 PE=4 SV=1	TASK_LOCUS9388	3.5838	0.00831763	Up	29.354	25.1	6	6	1.83391	0.909191	1.94793	0.40799	0.493217	0.407755
Biological Process	GO:0050794	4	regulation of cellular process	1.07	0.0880106	A0A3P6R5V1	VPS10 domain-containing protein OS=Taenia asiatica OX=60517 GN=TASK_LOCUS8410 PE=3 SV=1	TASK_LOCUS8410	2.1378	0.0358909	Up	80.578	18.6	8	8	1.0975	1.38345	1.60686	0.558254	0.933381	0.420555
Biological Process	GO:0007349	6	cellularization	1.6	0.0889619	A0A0R3VTX4	Succinate--CoA ligase [ADP-forming] subunit beta, mitochondrial OS=Taenia asiatica OX=60517 GN=TASK_LOCUS724 PE=3 SV=1	TASK_LOCUS724	34.4751	0.000154492	Up	45.409	30.6	9	9	1.53349	1.85908	1.51258	0.039936	0.054918
Biological Process	GO:0007349	6	cellularization	1.6	0.0889619	A0A0R3VUV9	Rab(predicted) OS=Taenia asiatica OX=60517 GN=TASK_LOCUS1135 PE=4 SV=1	TASK_LOCUS1135	1.8133	0.000182351	Up	23.638	55.2	8	8	1.19078	1.31394	1.36258	0.694033	0.700838	0.737834
Biological Process	GO:0007349	6	cellularization	1.6	0.0889619	A0A0R3W296	Protein diaphanous(predicted) OS=Taenia asiatica OX=60517 GN=TASK_LOCUS3918 PE=4 SV=1	TASK_LOCUS3918	3.3106	0.000149355	Up	120.48	19.9	14	14	1.60266	1.44993	1.5555	0.405654	0.451613	0.534653
Biological Process	GO:0007349	6	cellularization	1.6	0.0889619	A0A0R3W4Q4	RNA helicase OS=Taenia asiatica OX=60517 GN=TASK_LOCUS5042 PE=3 SV=2	TASK_LOCUS5042	3.8326	5.66106e-05	Up	44.731	28.5	9	9	1.60176	1.57409	1.58259	0.474114	0.400118	0.367338
Biological Process	GO:0007349	6	cellularization	1.6	0.0889619	A0A0R3W5J0	Agenet-like domain-containing protein OS=Taenia asiatica OX=60517 GN=TASK_LOCUS5388 PE=3 SV=2	TASK_LOCUS5388	4.064	0.0396215	Up	64.278	21.2	9	9	0.790065	1.83723	1.66808	0.438853	0.265769
Biological Process	GO:0007349	6	cellularization	1.6	0.0889619	A0A0R3W994	Vacuolar protein sorting-associated protein 28 homolog OS=Taenia asiatica OX=60517 GN=TASK_LOCUS7003 PE=3 SV=1	TASK_LOCUS7003	2.2701	0.000812718	Up	13.209	53.8	4	4	1.26577	1.55572	1.34372	0.666911	0.535253	0.632618
Biological Process	GO:0007349	6	cellularization	1.6	0.0889619	A0A0R3WB40	Oxysterol-binding protein OS=Taenia asiatica OX=60517 GN=TASK_LOCUS7822 PE=3 SV=1	TASK_LOCUS7822	1.941	0.00226793	Up	138.37	22.6	19	19	1.46384	1.24897	1.24705	0.792651	0.629808	0.617675
Biological Process	GO:0007349	6	cellularization	1.6	0.0889619	A0A158R7A1	Dynein heavy chain(predicted) OS=Taenia asiatica OX=60517 GN=TASK_LOCUS3427 PE=3 SV=1	TASK_LOCUS3427	6.1903	5.21079e-06	Up	529.13	34.7	123	123	1.69505	1.68637	1.78412	0.304054	0.277206	0.253201
Biological Process	GO:0007349	6	cellularization	1.6	0.0889619	A0A158R830	Septin-type G domain-containing protein OS=Taenia asiatica OX=60517 GN=TASK_LOCUS4777 PE=4 SV=1	TASK_LOCUS4777	6.1668	0.000910425	Up	28.818	39.2	6	6	1.36688	1.47483	1.6705	0.206781		0.281011
Biological Process	GO:0007349	6	cellularization	1.6	0.0889619	A0A158R941	Dynamin GTPase OS=Taenia asiatica OX=60517 GN=TASK_LOCUS6617 PE=3 SV=1	TASK_LOCUS6617	2.5149	5.17712e-05	Up	97.64	27.5	17	17	1.47337	1.45257	1.36703	0.601213	0.51991	0.585914
Biological Process	GO:0007349	6	cellularization	1.6	0.0889619	A0A3P6Q1V8	PCI domain-containing protein OS=Taenia asiatica OX=60517 GN=TASK_LOCUS7357 PE=4 SV=1	TASK_LOCUS7357	5.8536	0.000537814	Up	40.506	31.7	7	7	1.48966	1.43315	1.56596	0.291887	0.219342
Biological Process	GO:0001738	7	morphogenesis of a polarized epithelium	1.6	0.0889619	A0A0R3VSF5	Ras gtp binding protein rho1(predicted) OS=Taenia asiatica OX=60517 GN=TASK_LOCUS86 PE=4 SV=1	TASK_LOCUS86	23.3547	1.67716e-06	Up	21.697	61.5	9	7	1.94512	1.89308	1.91544	0.093791	0.079056	0.073512
Biological Process	GO:0001738	7	morphogenesis of a polarized epithelium	1.6	0.0889619	A0A0R3VVM6	LLGL domain-containing protein OS=Taenia asiatica OX=60517 GN=TASK_LOCUS1448 PE=4 SV=1	TASK_LOCUS1448	14.7251	0.000672263	Up	132.3	14.1	13	13	1.9415	1.96701	1.70994	0.193505	0.071731	0.11632
Biological Process	GO:0001738	7	morphogenesis of a polarized epithelium	1.6	0.0889619	A0A0R3W235	Ral protein(predicted) OS=Taenia asiatica OX=60517 GN=TASK_LOCUS3840 PE=4 SV=1	TASK_LOCUS3840	1.8651	0.000172294	Up	23.025	43.5	8	8	1.30758	1.28999	1.30823	0.652328	0.680789	0.761085
Biological Process	GO:0001738	7	morphogenesis of a polarized epithelium	1.6	0.0889619	A0A0R3W292	Ras protein Rap 1b(predicted) OS=Taenia asiatica OX=60517 GN=TASK_LOCUS3914 PE=3 SV=1	TASK_LOCUS3914	13.6479	2.48539e-05	Up	26.935	32.9	6	5	1.52753	1.6183	1.62132	0.108171	0.124692
Biological Process	GO:1901655	6	cellular response to ketone	1.6	0.0889619	A0A3P6PP46	Protein kinase domain-containing protein OS=Taenia asiatica OX=60517 GN=TASK_LOCUS7682 PE=3 SV=1	TASK_LOCUS7682	2.896	0.0072953	Up	30.235	27.7	6	6	1.46131	1.49658	1.50208	0.322115	0.540768	0.677142
Biological Process	GO:1901655	6	cellular response to ketone	1.6	0.0889619	A0A158R7J7	Dynamin-type G domain-containing protein OS=Taenia asiatica OX=60517 GN=TASK_LOCUS3981 PE=4 SV=1	TASK_LOCUS3981	1.5371	0.0196516	Up	77.645	21.5	11	11	1.06416	1.46721	1.10372	0.818364	0.83026	0.716296
Biological Process	GO:1901655	6	cellular response to ketone	1.6	0.0889619	A0A158R7D9	Plasma membrane calcium ATPase isoform 1 OS=Taenia asiatica OX=60517 GN=TASK_LOCUS3676 PE=3 SV=1	TASK_LOCUS3676	2.9595	1.53165e-05	Up	131.72	42.8	37	35	1.50466	1.50415	1.47585	0.518668	0.463267	0.533401
Biological Process	GO:1901655	6	cellular response to ketone	1.6	0.0889619	A0A158R6W7	Cation_ATPase_N domain-containing protein OS=Taenia asiatica OX=60517 GN=TASK_LOCUS1008 PE=4 SV=1	TASK_LOCUS1008	8.4696	7.30078e-05	Up	155.79	15.6	16	14	1.53059	2.18618	1.64963	0.185002	0.220527	0.228079
Biological Process	GO:0010821	7	regulation of mitochondrion organization	1.7	0.0880619	A0A0R3VSM0	Endophilin B1 OS=Taenia asiatica OX=60517 GN=TASK_LOCUS171 PE=4 SV=1	TASK_LOCUS171	14.0839	3.76641e-06	Up	26.966	64.7	18	18	1.8054	1.86902	1.92781	0.145437	0.137779	0.11456
Biological Process	GO:0010821	7	regulation of mitochondrion organization	1.7	0.0880619	A0A0R3VU18	Superoxide dismutase OS=Taenia asiatica OX=60517 GN=TASK_LOCUS777 PE=3 SV=1	TASK_LOCUS777	6.2684	0.000528361	Up	24.492	44.3	9	9	2.00216	1.60951	1.56285	0.371385	0.234556	0.219546
Biological Process	GO:0010821	7	regulation of mitochondrion organization	1.7	0.0880619	A0A0R3VW69	Vacuolar protein sorting-associated protein 35 OS=Taenia asiatica OX=60517 GN=TASK_LOCUS1664 PE=3 SV=1	TASK_LOCUS1664	2.9642	0.000603025	Up	93.95	14.4	8	8	1.62342	1.63172	1.23132	0.533921	0.532793	0.446823
Biological Process	GO:0010821	7	regulation of mitochondrion organization	1.7	0.0880619	A0A0R3W1B9	Glycylpeptide N-tetradecanoyltransferase OS=Taenia asiatica OX=60517 GN=TASK_LOCUS3519 PE=3 SV=1	TASK_LOCUS3519	2.3113	0.000909511	Up	52.62	32.8	8	8	1.1964	1.44333	1.54832	0.612736	0.655862	0.543352
Biological Process	GO:0010821	7	regulation of mitochondrion organization	1.7	0.0880619	A0A0R3WAP4	Golgi phosphoprotein 3(predicted) OS=Taenia asiatica OX=60517 GN=TASK_LOCUS7639 PE=3 SV=1	TASK_LOCUS7639	3.8201	0.00330022	Up	31.515	39.4	8	8	1.20384	1.6304	1.92098	0.519378	0.430013	0.295392
Biological Process	GO:0010821	7	regulation of mitochondrion organization	1.7	0.0880619	A0A0R3WFS6	Phospholipid scramblase OS=Taenia asiatica OX=60517 GN=TASK_LOCUS9720 PE=3 SV=1	TASK_LOCUS9720	2.1234	0.0235347	Up	32.747	20.9	3	3	1.91099	1.09261	1.07544	0.608954	0.733418	0.578593
Biological Process	GO:0010821	7	regulation of mitochondrion organization	1.7	0.0880619	A0A158R7J7	Dynamin-type G domain-containing protein OS=Taenia asiatica OX=60517 GN=TASK_LOCUS3981 PE=4 SV=1	TASK_LOCUS3981	1.5371	0.0196516	Up	77.645	21.5	11	11	1.06416	1.46721	1.10372	0.818364	0.83026	0.716296
Biological Process	GO:0050794	4	regulation of cellular process	1.07	0.0880106	A0A3P6QZA2	Endoplasmic reticulum transmembrane protein OS=Taenia asiatica OX=60517 GN=TASK_LOCUS6603 PE=3 SV=1	TASK_LOCUS6603	3.3789	0.00101667	Up	27.839	41.4	10	10	1.3754	1.85425	1.40014	0.529375	0.371338	0.469505
Biological Process	GO:0010821	7	regulation of mitochondrion organization	1.7	0.0880619	A0A158R820	Dynamin-1-like protein OS=Taenia asiatica OX=60517 GN=TASK_LOCUS4739 PE=3 SV=1	TASK_LOCUS4739	8.0802	0.0020362	Up	80.074	34.6	18	18	1.34075	1.86416	2.13431	0.340897	0.181334	0.138548
Biological Process	GO:1901655	6	cellular response to ketone	1.6	0.0889619	A0A0R3VSF5	Ras gtp binding protein rho1(predicted) OS=Taenia asiatica OX=60517 GN=TASK_LOCUS86 PE=4 SV=1	TASK_LOCUS86	23.3547	1.67716e-06	Up	21.697	61.5	9	7	1.94512	1.89308	1.91544	0.093791	0.079056	0.073512
Biological Process	GO:1901655	6	cellular response to ketone	1.6	0.0889619	A0A0R3VUY5	Heterolocus tagous nuclear ribonucleoprotein k(predicted) OS=Taenia asiatica OX=60517 GN=TASK_LOCUS1165 PE=4 SV=1	TASK_LOCUS1165	2.7894	0.00205804	Up	30.577	26.6	5	5	1.42702	1.35001	1.25848	0.423939	0.540556
Biological Process	GO:1901655	6	cellular response to ketone	1.6	0.0889619	A0A0R3W2W3	60S acidic ribosomal protein P0 OS=Taenia asiatica OX=60517 GN=TASK_LOCUS4203 PE=3 SV=1	TASK_LOCUS4203	7.9667	0.000693776	Up	35.687	34.7	9	9	1.74749	1.32974	1.53667	0.167537		0.218562
Biological Process	GO:1901655	6	cellular response to ketone	1.6	0.0889619	A0A0R3W536	Eukaryotic translation initiation factor 4E(predicted) OS=Taenia asiatica OX=60517 GN=TASK_LOCUS5205 PE=3 SV=1	TASK_LOCUS5205	4.3653	0.0016828	Up	22.109	40.1	5	3	1.77758	1.3121	1.79203	0.336635	0.281146	0.500506
Biological Process	GO:1901655	6	cellular response to ketone	1.6	0.0889619	A0A0R3W5Q4	WD_REPEATS_REGION domain-containing protein OS=Taenia asiatica OX=60517 GN=TASK_LOCUS5465 PE=3 SV=1	TASK_LOCUS5465	3.7772	0.000165812	Up	39.211	46.7	11	10	1.30387	1.51085	1.43518	0.371697		0.3784
Biological Process	GO:1901655	6	cellular response to ketone	1.6	0.0889619	A0A0R3W6S6	Arp2/3 complex 34 kDa subunit OS=Taenia asiatica OX=60517 GN=TASK_LOCUS5921 PE=3 SV=1	TASK_LOCUS5921	2.8444	3.99042e-06	Up	35.3	31.4	9	9	1.49311	1.46258	1.48359	0.513765	0.549479	0.497478
Biological Process	GO:1901655	6	cellular response to ketone	1.6	0.0889619	A0A158R6G7	Protein kinase C OS=Taenia asiatica OX=60517 GN=TASK_LOCUS203 PE=3 SV=1	TASK_LOCUS203	3.5369	0.000304525	Up	61.887	14.8	6	6	1.61576	1.46503	1.59673	0.479848	0.488408	0.354221
Biological Process	GO:0010821	7	regulation of mitochondrion organization	1.7	0.0880619	A0A3P6PP46	Protein kinase domain-containing protein OS=Taenia asiatica OX=60517 GN=TASK_LOCUS7682 PE=3 SV=1	TASK_LOCUS7682	2.896	0.0072953	Up	30.235	27.7	6	6	1.46131	1.49658	1.50208	0.322115	0.540768	0.677142
Biological Process	GO:0001738	7	morphogenesis of a polarized epithelium	1.6	0.0889619	A0A158R7A1	Dynein heavy chain(predicted) OS=Taenia asiatica OX=60517 GN=TASK_LOCUS3427 PE=3 SV=1	TASK_LOCUS3427	6.1903	5.21079e-06	Up	529.13	34.7	123	123	1.69505	1.68637	1.78412	0.304054	0.277206	0.253201
Biological Process	GO:0050794	4	regulation of cellular process	1.07	0.0880106	A0A158R7E7	Ankyrin-2(predicted) OS=Taenia asiatica OX=60517 GN=TASK_LOCUS3706 PE=4 SV=1	TASK_LOCUS3706	1.5665	0.00825245	Up	274.91	33.2	55	53	1.25178	1.23783	1.17255	0.651715	0.793794	0.892328
Biological Process	GO:0050794	4	regulation of cellular process	1.07	0.0880106	A0A158R7A1	Dynein heavy chain(predicted) OS=Taenia asiatica OX=60517 GN=TASK_LOCUS3427 PE=3 SV=1	TASK_LOCUS3427	6.1903	5.21079e-06	Up	529.13	34.7	123	123	1.69505	1.68637	1.78412	0.304054	0.277206	0.253201
Biological Process	GO:0050794	4	regulation of cellular process	1.07	0.0880106	A0A0R3W9U5	J domain-containing protein OS=Taenia asiatica OX=60517 GN=TASK_LOCUS7254 PE=4 SV=2	TASK_LOCUS7254	7.5623	0.0214169	Up	303.63	13	23	23	2.05048	1.72727	0.817171	0.131456	0.273615
Biological Process	GO:0050794	4	regulation of cellular process	1.07	0.0880106	A0A0R3W9W9	Rho GDP-dissociation inhibitor(predicted) OS=Taenia asiatica OX=60517 GN=TASK_LOCUS7288 PE=3 SV=1	TASK_LOCUS7288	6.8167	0.00205256	Up	21.703	73.3	12	12	2.16317	1.69474	1.3745	0.298552	0.318996	0.150038
Biological Process	GO:0050794	4	regulation of cellular process	1.07	0.0880106	A0A0R3WA35	T-complex protein 1 subunit gamma OS=Taenia asiatica OX=60517 GN=TASK_LOCUS7370 PE=3 SV=1	TASK_LOCUS7370	2.2214	5.07137e-05	Up	59.052	49.5	20	20	1.48277	1.32289	1.33178	0.641624	0.626161	0.594773
Biological Process	GO:0050794	4	regulation of cellular process	1.07	0.0880106	A0A0R3WA57	40S ribosomal protein S2 OS=Taenia asiatica OX=60517 GN=TASK_LOCUS7401 PE=3 SV=1	TASK_LOCUS7401	58.8719	0.0003523	Up	28.452	43	12	12	1.88266	2.01873	1.99839	0.053071	0.014785	0.032358
Biological Process	GO:0050794	4	regulation of cellular process	1.07	0.0880106	A0A0R3WA84	Splicing factor arginine:serine rich 4(predicted) OS=Taenia asiatica OX=60517 GN=TASK_LOCUS7434 PE=3 SV=1	TASK_LOCUS7434	3.5139	0.000227423	Up	41.081	14.1	5	5	1.48593	1.50991	1.67495	0.414562	0.526764	0.387894
Biological Process	GO:0050794	4	regulation of cellular process	1.07	0.0880106	A0A0R3WA86	LIM domain-containing protein OS=Taenia asiatica OX=60517 GN=TASK_LOCUS7437 PE=4 SV=1	TASK_LOCUS7437	1.9838	0.000157594	Up	41.243	50.1	12	12	1.33308	1.35715	1.29891	0.660354	0.61978	0.730733
Biological Process	GO:0050794	4	regulation of cellular process	1.07	0.0880106	A0A0R3WAP4	Golgi phosphoprotein 3(predicted) OS=Taenia asiatica OX=60517 GN=TASK_LOCUS7639 PE=3 SV=1	TASK_LOCUS7639	3.8201	0.00330022	Up	31.515	39.4	8	8	1.20384	1.6304	1.92098	0.519378	0.430013	0.295392
Biological Process	GO:0050794	4	regulation of cellular process	1.07	0.0880106	A0A0R3WB91	PDZ domain-containing protein OS=Taenia asiatica OX=60517 GN=TASK_LOCUS7892 PE=3 SV=1	TASK_LOCUS7892	2.3315	0.000115544	Up	134.51	5.9	5	5	1.47564	1.25812	1.46524	0.626603	0.587111	0.587278
Biological Process	GO:0050794	4	regulation of cellular process	1.07	0.0880106	A0A0R3WBU0	ATPase ASNA1 homolog OS=Taenia asiatica OX=60517 GN=TASK_LOCUS8125 PE=3 SV=1	TASK_LOCUS8125	1.9215	0.000552632	Up	38.963	49.7	10	10	1.33908	1.33002	1.27719	0.726777	0.726651	0.600278
Biological Process	GO:0050794	4	regulation of cellular process	1.07	0.0880106	A0A0R3WC83	Uncharacterized protein OS=Taenia asiatica OX=60517 GN=TASK_LOCUS8303 PE=3 SV=1	TASK_LOCUS8303	2.6041	0.00100213	Up	44.22	28.1	9	9	1.37366	1.72571	1.23586	0.502922	0.56775	0.59409
Biological Process	GO:0050794	4	regulation of cellular process	1.07	0.0880106	A0A0R3WC84	Isocitrate dehydrogenase [NADP] OS=Taenia asiatica OX=60517 GN=TASK_LOCUS8304 PE=3 SV=1	TASK_LOCUS8304	41.559	0.000591587	Up	46.132	35.9	12	12	1.57577	1.69946	1.64583	0.051916	0.027025
Biological Process	GO:0050794	4	regulation of cellular process	1.07	0.0880106	A0A0R3WCB7	SAP domain-containing protein OS=Taenia asiatica OX=60517 GN=TASK_LOCUS8341 PE=4 SV=2	TASK_LOCUS8341	2.4334	2.06472e-05	Up	103.28	26.9	17	17	1.43214	1.38365	1.43669	0.567005	0.555314	0.625202
Biological Process	GO:0050794	4	regulation of cellular process	1.07	0.0880106	A0A0R3WCF4	Guanine nucleotide binding protein Gs subunit(predicted) OS=Taenia asiatica OX=60517 GN=TASK_LOCUS8383 PE=3 SV=1	TASK_LOCUS8383	7.9112	5.36079e-05	Up	44.089	33.8	10	9	1.87332	1.60313	1.85024	0.25703	0.233996	0.182284
Biological Process	GO:0050794	4	regulation of cellular process	1.07	0.0880106	A0A0R3WCF8	HATPase_c domain-containing protein OS=Taenia asiatica OX=60517 GN=TASK_LOCUS8388 PE=3 SV=2	TASK_LOCUS8388	4.41	0.00567844	Up	85.926	38.8	28	27	1.57417	1.77987	1.53691	0.539121	0.367414	0.202521
Biological Process	GO:0050794	4	regulation of cellular process	1.07	0.0880106	A0A0R3WCQ1	DnaJ Hsp40 subfamily C member(predicted) OS=Taenia asiatica OX=60517 GN=TASK_LOCUS8496 PE=4 SV=2	TASK_LOCUS8496	2.3892	0.0255665	Up	56.565	17.5	6	6	1.4455	1.50445	0.959268		0.478033	0.612753
Biological Process	GO:0050794	4	regulation of cellular process	1.07	0.0880106	A0A0R3W9U2	COP9 signalosome complex subunit 4 OS=Taenia asiatica OX=60517 GN=TASK_LOCUS7251 PE=3 SV=1	TASK_LOCUS7251	3.6217	1.03066e-06	Up	46.834	27.8	7	7	1.50396	1.55473	1.64309	0.43581	0.429061	0.433347
Biological Process	GO:0050794	4	regulation of cellular process	1.07	0.0880106	A0A0R3W9I7	GDP-D-mannose dehydratase OS=Taenia asiatica OX=60517 GN=TASK_LOCUS7118 PE=3 SV=1	TASK_LOCUS7118	2.6695	0.00861928	Up	40.106	32.9	9	9	1.41952	1.45536	1.49003	0.341813	0.643824	0.649449
Biological Process	GO:0050794	4	regulation of cellular process	1.07	0.0880106	A0A0R3W9H0	RuvB-like helicase OS=Taenia asiatica OX=60517 GN=TASK_LOCUS7098 PE=3 SV=1	TASK_LOCUS7098	4.6044	0.00172032	Up	51.987	28.9	9	9	1.32516	1.57601	1.46645	0.262595		0.369787
Biological Process	GO:0050794	4	regulation of cellular process	1.07	0.0880106	A0A0R3W9A6	Syntaxin-binding protein(predicted) OS=Taenia asiatica OX=60517 GN=TASK_LOCUS7019 PE=3 SV=1	TASK_LOCUS7019	7.8012	0.000352304	Up	76.823	25.4	11	11	1.63092	1.87258	1.81477	0.275407	0.154395	0.251922
Biological Process	GO:0050794	4	regulation of cellular process	1.07	0.0880106	A0A0R3W737	Lipoma preferred partner(predicted) OS=Taenia asiatica OX=60517 GN=TASK_LOCUS6059 PE=4 SV=1	TASK_LOCUS6059	3.2505	0.0111445	Up	46.535	32.7	8	7	1.55302	1.29997	1.29606	0.313306		0.537647
Biological Process	GO:0050794	4	regulation of cellular process	1.07	0.0880106	A0A0R3W7B6	Annexin OS=Taenia asiatica OX=60517 GN=TASK_LOCUS6160 PE=3 SV=1	TASK_LOCUS6160	1.6476	8.821e-05	Up	37.568	61.8	20	18	1.29446	1.21785	1.2215	0.780588	0.764939	0.720659
Biological Process	GO:0050794	4	regulation of cellular process	1.07	0.0880106	A0A0R3W7C8	Peptidase_M24 domain-containing protein OS=Taenia asiatica OX=60517 GN=TASK_LOCUS6174 PE=3 SV=1	TASK_LOCUS6174	3.5199	0.00460978	Up	47.935	19.2	8	8	1.90577	1.77431	0.992459	0.410518	0.489926	0.427016
Biological Process	GO:0050794	4	regulation of cellular process	1.07	0.0880106	A0A0R3W7K4	Phosphatase 2a inhibitor i2pp2a(predicted) OS=Taenia asiatica OX=60517 GN=TASK_LOCUS6264 PE=3 SV=1	TASK_LOCUS6264	6.7843	3.3678e-05	Up	33.95	45.9	11	11	1.77735	1.75792	1.69395	0.214723	0.295459	0.2606
Biological Process	GO:0050794	4	regulation of cellular process	1.07	0.0880106	A0A0R3W7K5	Abhydrolase_2 domain-containing protein OS=Taenia asiatica OX=60517 GN=TASK_LOCUS6265 PE=3 SV=1	TASK_LOCUS6265	3.6438	0.0499411	Up	28.063	14.7	3	3	1.41596	1.44235	1.36838	0.599905	0.173399
Biological Process	GO:0050794	4	regulation of cellular process	1.07	0.0880106	A0A0R3W7R2	Phosphoacetylglucosamine mutase(predicted) OS=Taenia asiatica OX=60517 GN=TASK_LOCUS6337 PE=3 SV=2	TASK_LOCUS6337	9.4379	0.00161006	Up	71.542	34	13	13	2.48161	1.12538	1.81819	0.266268	0.156107	0.152451
Biological Process	GO:0050794	4	regulation of cellular process	1.07	0.0880106	A0A0R3W7Z5	60S ribosomal protein L13 OS=Taenia asiatica OX=60517 GN=TASK_LOCUS6439 PE=3 SV=1	TASK_LOCUS6439	4.8588	0.0130678	Up	23.381	13.9	3	3	1.72094	0.894877	1.78092		0.306137	0.297127
Biological Process	GO:0050794	4	regulation of cellular process	1.07	0.0880106	A0A0R3WCS9	Syntaxin-binding protein(predicted) OS=Taenia asiatica OX=60517 GN=TASK_LOCUS8526 PE=3 SV=1	TASK_LOCUS8526	4.5105	0.00512096	Up	80.206	18.5	9	9	1.69577	1.13159	1.52878		0.266072	0.377778
Biological Process	GO:0050794	4	regulation of cellular process	1.07	0.0880106	A0A0R3W823	Protein disulfide isomerase A6(predicted) OS=Taenia asiatica OX=60517 GN=TASK_LOCUS6470 PE=3 SV=3	TASK_LOCUS6470	1.7804	2.82616e-05	Up	46.339	35.3	10	10	1.25145	1.27551	1.31511	0.714765	0.693349	0.749822
Biological Process	GO:0050794	4	regulation of cellular process	1.07	0.0880106	A0A0R3W8I4	DnaJ subfamily A(predicted) OS=Taenia asiatica OX=60517 GN=TASK_LOCUS6672 PE=3 SV=1	TASK_LOCUS6672	2.4837	2.5352e-05	Up	44.03	41.4	14	14	1.42789	1.4127	1.43713	0.566217	0.537337	0.618729
Biological Process	GO:0050794	4	regulation of cellular process	1.07	0.0880106	A0A0R3W8Q0	Leucine zipper-EF-hand-containing transmembrane protein 1 OS=Taenia asiatica OX=60517 GN=TASK_LOCUS6756 PE=3 SV=1	TASK_LOCUS6756	5.7627	0.000180895	Up	80.925	30	18	18	1.67428	1.9188	1.51969	0.341089	0.311603	0.234532
Biological Process	GO:0050794	4	regulation of cellular process	1.07	0.0880106	A0A0R3W8Q1	FERM domain-containing protein OS=Taenia asiatica OX=60517 GN=TASK_LOCUS6758 PE=4 SV=1	TASK_LOCUS6758	6.8184	1.79881e-07	Up	78.622	26.3	16	16	1.79554	1.74045	1.69659	0.249175	0.252741	0.265503
Biological Process	GO:0050794	4	regulation of cellular process	1.07	0.0880106	A0A0R3W8Q2	MPN domain-containing protein OS=Taenia asiatica OX=60517 GN=TASK_LOCUS6759 PE=4 SV=1	TASK_LOCUS6759	6.679	0.00112246	Up	36.952	43.1	9	9	1.8773	1.35567	1.31325	0.237919	0.215861
Biological Process	GO:0050794	4	regulation of cellular process	1.07	0.0880106	A0A0R3W8T8	Maspardin(predicted) OS=Taenia asiatica OX=60517 GN=TASK_LOCUS6807 PE=4 SV=1	TASK_LOCUS6807	3.3717	1.75426e-06	Up	19.877	44.3	5	5	1.52814	1.58762	1.51179	0.478944	0.451735	0.441775
Biological Process	GO:0050794	4	regulation of cellular process	1.07	0.0880106	A0A0R3W936	Protein transport protein sec24c(predicted) OS=Taenia asiatica OX=60517 GN=TASK_LOCUS6930 PE=4 SV=1	TASK_LOCUS6930	20.6123	0.000662937	Up	111.82	39.7	23	23	1.96149	2.35303	1.40787	0.089089	0.137175	0.051356
Biological Process	GO:0050794	4	regulation of cellular process	1.07	0.0880106	A0A0R3W994	Vacuolar protein sorting-associated protein 28 homolog OS=Taenia asiatica OX=60517 GN=TASK_LOCUS7003 PE=3 SV=1	TASK_LOCUS7003	2.2701	0.000812718	Up	13.209	53.8	4	4	1.26577	1.55572	1.34372	0.666911	0.535253	0.632618
Biological Process	GO:0050794	4	regulation of cellular process	1.07	0.0880106	A0A0R3W858	26S proteasome regulatory subunit 7 OS=Taenia asiatica OX=60517 GN=TASK_LOCUS6522 PE=3 SV=1	TASK_LOCUS6522	6.2579	0.0094667	Up	48.214	49	15	15	1.82369	1.80582	1.5438	0.506419	0.116873	0.203399
Biological Process	GO:0050794	4	regulation of cellular process	1.07	0.0880106	A0A158R7D9	Plasma membrane calcium ATPase isoform 1 OS=Taenia asiatica OX=60517 GN=TASK_LOCUS3676 PE=3 SV=1	TASK_LOCUS3676	2.9595	1.53165e-05	Up	131.72	42.8	37	35	1.50466	1.50415	1.47585	0.518668	0.463267	0.533401
Biological Process	GO:0050794	4	regulation of cellular process	1.07	0.0880106	A0A0R3WD12	GB1/RHD3-type G domain-containing protein OS=Taenia asiatica OX=60517 GN=TASK_LOCUS8634 PE=3 SV=1	TASK_LOCUS8634	13.5053	0.00136213	Up	56.439	55.3	18	18	2.59656	1.45806	1.53173	0.149884	0.075237	0.18852
Biological Process	GO:0050794	4	regulation of cellular process	1.07	0.0880106	A0A0R3WD23	Tryptophanyl-tRNA synthetase OS=Taenia asiatica OX=60517 GN=TASK_LOCUS8649 PE=3 SV=1	TASK_LOCUS8649	3.1525	0.028322	Up	40.906	59.1	14	14	1.70849	1.40854	1.43805	0.20669	0.528885	0.709345
Biological Process	GO:0050794	4	regulation of cellular process	1.07	0.0880106	A0A0R3WFL4	Calnexin(predicted) OS=Taenia asiatica OX=60517 GN=TASK_LOCUS9658 PE=3 SV=1	TASK_LOCUS9658	2.9721	0.00481746	Up	55.635	33.6	12	12	1.34839	1.26567	1.87541	0.583879	0.365029	0.561628
Biological Process	GO:0050794	4	regulation of cellular process	1.07	0.0880106	A0A0R3WFN6	F-actin-capping protein subunit beta OS=Taenia asiatica OX=60517 GN=TASK_LOCUS9680 PE=3 SV=1	TASK_LOCUS9680	2.4757	0.000144461	Up	30.879	51.3	9	9	1.42633	1.44498	1.40242	0.507899	0.587811	0.630564
Biological Process	GO:0050794	4	regulation of cellular process	1.07	0.0880106	A0A0R3WFS6	Phospholipid scramblase OS=Taenia asiatica OX=60517 GN=TASK_LOCUS9720 PE=3 SV=1	TASK_LOCUS9720	2.1234	0.0235347	Up	32.747	20.9	3	3	1.91099	1.09261	1.07544	0.608954	0.733418	0.578593
Biological Process	GO:0050794	4	regulation of cellular process	1.07	0.0880106	A0A0R3WG70	UDP N acetylhexosamine pyrophosphorylase(predicted) OS=Taenia asiatica OX=60517 GN=TASK_LOCUS9864 PE=4 SV=1	TASK_LOCUS9864	1.5663	0.00258404	Up	46.211	29	6	6	1.18792	1.11153	1.36255	0.81313	0.737077	0.787801
Biological Process	GO:0050794	4	regulation of cellular process	1.07	0.0880106	A0A0R3WG88	Casein kinase II subunit beta OS=Taenia asiatica OX=60517 GN=TASK_LOCUS9882 PE=3 SV=1	TASK_LOCUS9882	7.8952	1.24427e-05	Up	25.119	51.1	6	6	1.74827	1.77061	1.80659	0.260462	0.201389	0.212673
Biological Process	GO:0050794	4	regulation of cellular process	1.07	0.0880106	A0A0R3WH54	DCC-interacting protein 13-beta(predicted) OS=Taenia asiatica OX=60517 GN=TASK_LOCUS10198 PE=4 SV=1	TASK_LOCUS10198	3.5704	1.84918e-06	Up	20.616	16.9	3	3	1.48808	1.55889	1.64026	0.443576	0.440554	0.428653
Biological Process	GO:0050794	4	regulation of cellular process	1.07	0.0880106	A0A158R6G5	HECT domain-containing protein OS=Taenia asiatica OX=60517 GN=TASK_LOCUS198 PE=4 SV=1	TASK_LOCUS198	2.7733	0.0287104	Up	144.6	12.7	13	13	1.25022	1.03207	1.74872		0.588949	0.380041
Biological Process	GO:0050794	4	regulation of cellular process	1.07	0.0880106	A0A158R6G7	Protein kinase C OS=Taenia asiatica OX=60517 GN=TASK_LOCUS203 PE=3 SV=1	TASK_LOCUS203	3.5369	0.000304525	Up	61.887	14.8	6	6	1.61576	1.46503	1.59673	0.479848	0.488408	0.354221
Biological Process	GO:0050794	4	regulation of cellular process	1.07	0.0880106	A0A158R6K9	Splicing factor 45(predicted) OS=Taenia asiatica OX=60517 GN=TASK_LOCUS424 PE=4 SV=1	TASK_LOCUS424	2.0179	0.0297096	Up	164.06	20.2	19	19	0.956897	1.55868	1.49627	0.508906	0.833135	0.646111
Biological Process	GO:0050794	4	regulation of cellular process	1.07	0.0880106	A0A158R6L4	Laminin subunit gamma(predicted) OS=Taenia asiatica OX=60517 GN=TASK_LOCUS451 PE=4 SV=1	TASK_LOCUS451	2.5506	0.00271171	Up	162.69	19.4	16	16	1.29988	1.56572	1.44453	0.442965	0.702554	0.544347
Biological Process	GO:0050794	4	regulation of cellular process	1.07	0.0880106	A0A158R6Q7	Calcium-transporting ATPase OS=Taenia asiatica OX=60517 GN=TASK_LOCUS707 PE=3 SV=1	TASK_LOCUS707	21.539	0.0153857	Up	115.85	30.9	23	21	1.61158	1.56936	2.55285	0.073833	0.009477	0.182895
Biological Process	GO:0050794	4	regulation of cellular process	1.07	0.0880106	A0A158R6V7	Cullin-1(predicted) OS=Taenia asiatica OX=60517 GN=TASK_LOCUS958 PE=3 SV=1	TASK_LOCUS958	1.7713	0.0461256	Up	163.8	11.1	11	11	1.09046	1.00602	1.53627	0.665969	0.701289
Biological Process	GO:0050794	4	regulation of cellular process	1.07	0.0880106	A0A158R6W7	Cation_ATPase_N domain-containing protein OS=Taenia asiatica OX=60517 GN=TASK_LOCUS1008 PE=4 SV=1	TASK_LOCUS1008	8.4696	7.30078e-05	Up	155.79	15.6	16	14	1.53059	2.18618	1.64963	0.185002	0.220527	0.228079
Biological Process	GO:0050794	4	regulation of cellular process	1.07	0.0880106	A0A158R773	Calpain A(predicted) OS=Taenia asiatica OX=60517 GN=TASK_LOCUS3297 PE=3 SV=1	TASK_LOCUS3297	2.1698	7.56106e-05	Up	92.536	49.1	37	37	1.31837	1.4967	1.29205	0.627263	0.628257	0.637363
Biological Process	GO:0050794	4	regulation of cellular process	1.07	0.0880106	A0A158R774	CLIP-associating protein(predicted) OS=Taenia asiatica OX=60517 GN=TASK_LOCUS3299 PE=4 SV=1	TASK_LOCUS3299	2.0745	0.000349725	Up	131.45	25.7	19	19	1.45104	1.40123	1.19617	0.676238	0.654017	0.621301
Biological Process	GO:0050794	4	regulation of cellular process	1.07	0.0880106	A0A0R3WEX8	Ubiquitin-like modifier-activating enzyme 5 OS=Taenia asiatica OX=60517 GN=TASK_LOCUS9394 PE=3 SV=1	TASK_LOCUS9394	3.2841	0.00532425	Up	44.38	24	6	6	1.1505	1.68437	1.32141	0.379772		0.46395
Biological Process	GO:0050794	4	regulation of cellular process	1.07	0.0880106	A0A0R3WEW5	AP-1 complex subunit gamma OS=Taenia asiatica OX=60517 GN=TASK_LOCUS9380 PE=3 SV=2	TASK_LOCUS9380	1.8549	0.0265825	Up	101.54	17.1	9	9	1.51667	1.0688	1.09259	0.683578	0.638356
Biological Process	GO:0050794	4	regulation of cellular process	1.07	0.0880106	A0A0R3WEQ8	Ras-related protein Rab-27A(predicted) OS=Taenia asiatica OX=60517 GN=TASK_LOCUS9317 PE=4 SV=1	TASK_LOCUS9317	6.336	1.57369e-05	Up	25.746	35.2	5	5	1.75126	1.84431	1.58655	0.245991	0.269161	0.302728
Biological Process	GO:0050794	4	regulation of cellular process	1.07	0.0880106	A0A0R3WEH3	Sodium/potassium-transporting ATPase subunit alpha OS=Taenia asiatica OX=60517 GN=TASK_LOCUS9220 PE=3 SV=1	TASK_LOCUS9220	4.3612	2.04285e-07	Up	112.13	55.1	43	42	1.61384	1.67799	1.58902	0.365043	0.380089	0.374016
Biological Process	GO:0050794	4	regulation of cellular process	1.07	0.0880106	A0A0R3WD70	Leucyl-tRNA synthetase OS=Taenia asiatica OX=60517 GN=TASK_LOCUS8701 PE=3 SV=1	TASK_LOCUS8701	1.7372	0.000167308	Up	139.96	19.1	15	14	1.2695	1.31234	1.22615	0.749798	0.762041	0.680168
Biological Process	GO:0050794	4	regulation of cellular process	1.07	0.0880106	A0A0R3WD72	V-type proton ATPase subunit OS=Taenia asiatica OX=60517 GN=TASK_LOCUS8704 PE=3 SV=1	TASK_LOCUS8704	2.3098	0.00468709	Up	40.731	32.2	8	8	1.40342	1.41688	1.36691	0.797624	0.505815	0.509355
Biological Process	GO:0050794	4	regulation of cellular process	1.07	0.0880106	A0A0R3WDE1	EF1_GNE domain-containing protein OS=Taenia asiatica OX=60517 GN=TASK_LOCUS8781 PE=3 SV=1	TASK_LOCUS8781	2.336	0.00123058	Up	18.717	18.1	2	2	1.69086	1.22407	1.28652	0.581116	0.591929	0.625498
Biological Process	GO:0050794	4	regulation of cellular process	1.07	0.0880106	A0A0R3WDE4	Gelsolin-like domain-containing protein OS=Taenia asiatica OX=60517 GN=TASK_LOCUS8785 PE=4 SV=1	TASK_LOCUS8785	1.6292	2.66052e-06	Up	42.149	24.2	11	11	1.22168	1.24452	1.25172	0.772507	0.746001	0.763566
Biological Process	GO:0050794	4	regulation of cellular process	1.07	0.0880106	A0A0R3WDF3	PCI domain-containing protein OS=Taenia asiatica OX=60517 GN=TASK_LOCUS8794 PE=3 SV=1	TASK_LOCUS8794	3.5976	7.53952e-05	Up	56.935	17.6	5	5	1.56705	1.5728	1.55513	0.370822	0.468248	0.465951
Biological Process	GO:0050794	4	regulation of cellular process	1.07	0.0880106	A0A0R3WDG2	Eukaryotic translation initiation factor 3 subunit D OS=Taenia asiatica OX=60517 GN=TASK_LOCUS8805 PE=3 SV=1	TASK_LOCUS8805	2.546	0.0324361	Up	67.648	33.5	12	12	1.04135	1.10274	2.16387	0.552345	0.42337	0.716314
Biological Process	GO:0050794	4	regulation of cellular process	1.07	0.0880106	A0A0R3WDI1	NAC-A/B domain-containing protein OS=Taenia asiatica OX=60517 GN=TASK_LOCUS8826 PE=4 SV=1	TASK_LOCUS8826	2.3837	0.0316548	Up	23.088	26.2	4	4	1.46702	1.4199	1.33988	0.380466	0.969069	0.423667
Biological Process	GO:0050794	4	regulation of cellular process	1.07	0.0880106	A0A0R3WD16	Protein transport protein SEC23 OS=Taenia asiatica OX=60517 GN=TASK_LOCUS8639 PE=3 SV=1	TASK_LOCUS8639	2.0785	2.05181e-07	Up	85.228	28.6	14	14	1.35469	1.32958	1.36672	0.645878	0.645971	0.657162
Biological Process	GO:0050794	4	regulation of cellular process	1.07	0.0880106	A0A0R3WDV0	Programmed cell death protein 4 OS=Taenia asiatica OX=60517 GN=TASK_LOCUS8960 PE=3 SV=1	TASK_LOCUS8960	3.4864	0.00522088	Up	55.338	35.2	13	13	1.83539	1.42258	1.40465	0.518514	0.540834	0.278035
Biological Process	GO:0050794	4	regulation of cellular process	1.07	0.0880106	A0A0R3WE47	Clathrin heavy chain OS=Taenia asiatica OX=60517 GN=TASK_LOCUS9074 PE=3 SV=1	TASK_LOCUS9074	2.8265	9.32008e-06	Up	191.22	65.4	83	83	1.45926	1.53015	1.44258	0.553991	0.496232	0.517787
Biological Process	GO:0050794	4	regulation of cellular process	1.07	0.0880106	A0A0R3WE70	5'-AMP-activated protein kinase subunit gamma-2(predicted) OS=Taenia asiatica OX=60517 GN=TASK_LOCUS9101 PE=4 SV=1	TASK_LOCUS9101	6.0872	9.83776e-05	Up	40.66	42.1	11	11	1.48162	2.02623	1.64556	0.32285	0.260756	0.262987
Biological Process	GO:0050794	4	regulation of cellular process	1.07	0.0880106	A0A0R3WE86	Heat shock protein 70(predicted) OS=Taenia asiatica OX=60517 GN=TASK_LOCUS9119 PE=3 SV=1	TASK_LOCUS9119	17.2517	2.24246e-05	Up	70.425	51.3	29	29	1.8627	1.75751	2.05105	0.110357	0.087294	0.131085
Biological Process	GO:0050794	4	regulation of cellular process	1.07	0.0880106	A0A0R3WE93	RNA-splicing ligase RtcB homolog OS=Taenia asiatica OX=60517 GN=TASK_LOCUS9126 PE=3 SV=1	TASK_LOCUS9126	9.3353	0.000392788	Up	55.583	57	15	15	1.73146	1.85584	1.83216	0.187205	0.129229	0.264103
Biological Process	GO:0050794	4	regulation of cellular process	1.07	0.0880106	A0A0R3WEB6	Aminotran_1_2 domain-containing protein OS=Taenia asiatica OX=60517 GN=TASK_LOCUS9151 PE=3 SV=1	TASK_LOCUS9151	12.8512	0.000165852	Up	44.949	35.1	12	12	1.41889	2.04301	2.10493	0.174928	0.109463	0.148786
Biological Process	GO:0050794	4	regulation of cellular process	1.07	0.0880106	A0A0R3WED7	WD_REPEATS_REGION domain-containing protein OS=Taenia asiatica OX=60517 GN=TASK_LOCUS9175 PE=4 SV=1	TASK_LOCUS9175	9.9202	3.04602e-05	Up	35.609	66.2	12	12	1.762	1.87979	1.80877	0.163572	0.224654	0.161215
Biological Process	GO:0050794	4	regulation of cellular process	1.07	0.0880106	A0A0R3WEG9	N ethylmaleimide sensitive factor attachment(predicted) OS=Taenia asiatica OX=60517 GN=TASK_LOCUS9216 PE=3 SV=1	TASK_LOCUS9216	2.0005	5.55647e-06	Up	32.878	52.6	11	11	1.366	1.32166	1.31266	0.690356	0.654557	0.654766
Biological Process	GO:0050794	4	regulation of cellular process	1.07	0.0880106	A0A0R3WDX4	Asparagine--tRNA ligase OS=Taenia asiatica OX=60517 GN=TASK_LOCUS8988 PE=3 SV=1	TASK_LOCUS8988	1.9804	0.000440977	Up	61.548	46.6	19	19	1.39482	1.29848	1.29354	0.655044	0.610219	0.747899
Biological Process	GO:0071840	3	cellular component organization or biogenesis	1.07	0.0956568	A0A0R3W6S6	Arp2/3 complex 34 kDa subunit OS=Taenia asiatica OX=60517 GN=TASK_LOCUS5921 PE=3 SV=1	TASK_LOCUS5921	2.8444	3.99042e-06	Up	35.3	31.4	9	9	1.49311	1.46258	1.48359	0.513765	0.549479	0.497478
Biological Process	GO:1904580	6	regulation of intracellular mRNA localization	2.03	0.0833148	A0A158RAE3	Kinesin motor domain-containing protein OS=Taenia asiatica OX=60517 GN=TASK_LOCUS9102 PE=3 SV=1	TASK_LOCUS9102	1.8651	1.42047e-06	Up	113.92	45.5	35	34	1.2912	1.31404	1.3006	0.691692	0.715778	0.6867
Biological Process	GO:1904580	6	regulation of intracellular mRNA localization	2.03	0.0833148	A0A0R3WC83	Uncharacterized protein OS=Taenia asiatica OX=60517 GN=TASK_LOCUS8303 PE=3 SV=1	TASK_LOCUS8303	2.6041	0.00100213	Up	44.22	28.1	9	9	1.37366	1.72571	1.23586	0.502922	0.56775	0.59409
Biological Process	GO:0042981	7	regulation of apoptotic process	1.24	0.0720345	A0A0R3W0V9	L-lactate dehydrogenase OS=Taenia asiatica OX=60517 GN=TASK_LOCUS3330 PE=3 SV=1	TASK_LOCUS3330	2.3548	0.00840318	Up	35.27	36.3	11	11	1.64462	1.20324	1.36368	0.462123	0.782882	0.543463
Biological Process	GO:0042981	7	regulation of apoptotic process	1.24	0.0720345	A0A0R3W0X1	Eukaryotic translation initiation factor 2 subunit 1 OS=Taenia asiatica OX=60517 GN=TASK_LOCUS3347 PE=3 SV=1	TASK_LOCUS3347	12.8949	0.000300969	Up	42.256	23	7	7	2.02245	1.42133	2.12441	0.112008	0.19856	0.121244
Biological Process	GO:0042981	7	regulation of apoptotic process	1.24	0.0720345	A0A0R3W1B9	Glycylpeptide N-tetradecanoyltransferase OS=Taenia asiatica OX=60517 GN=TASK_LOCUS3519 PE=3 SV=1	TASK_LOCUS3519	2.3113	0.000909511	Up	52.62	32.8	8	8	1.1964	1.44333	1.54832	0.612736	0.655862	0.543352
Biological Process	GO:0042981	7	regulation of apoptotic process	1.24	0.0720345	A0A0R3W1M0	Vacuolar-sorting protein SNF8 OS=Taenia asiatica OX=60517 GN=TASK_LOCUS3643 PE=3 SV=1	TASK_LOCUS3643	3.3821	0.000944096	Up	28.181	34.4	6	6	1.52332	1.55732	1.55015	0.431958	0.356792	0.580462
Biological Process	GO:0042981	7	regulation of apoptotic process	1.24	0.0720345	A0A0R3W1P6	Heat shock protein 60(predicted) OS=Taenia asiatica OX=60517 GN=TASK_LOCUS3672 PE=3 SV=1	TASK_LOCUS3672	3.7784	0.00230671	Up	60.596	67.8	35	34	1.8044	1.71094	1.22901	0.428131	0.308392	0.519124
Biological Process	GO:0042981	7	regulation of apoptotic process	1.24	0.0720345	A0A0R3W211	Glyceraldehyde-3-phosphate dehydrogenase OS=Taenia asiatica OX=60517 GN=TASK_LOCUS3812 PE=3 SV=1	TASK_LOCUS3812	1.9251	0.0107447	Up	36.261	59.8	19	19	1.37875	1.30969	1.26037	0.898323	0.576723	0.57615
Biological Process	GO:0042981	7	regulation of apoptotic process	1.24	0.0720345	A0A0R3W2I6	Non-specific serine/threonine protein kinase OS=Taenia asiatica OX=60517 GN=TASK_LOCUS4037 PE=4 SV=1	TASK_LOCUS4037	5.836	4.1715e-05	Up	61.184	26	9	9	1.713	1.75846	1.65084	0.316821	0.318155	0.242725
Biological Process	GO:0042981	7	regulation of apoptotic process	1.24	0.0720345	A0A0R3W466	Elongation factor 1-alpha OS=Taenia asiatica OX=60517 GN=TASK_LOCUS4787 PE=3 SV=1	TASK_LOCUS4787	2.2121	2.00355e-05	Up	48.838	62.5	23	22	1.35152	1.39074	1.38982	0.661796	0.614015	0.592114
Biological Process	GO:0042981	7	regulation of apoptotic process	1.24	0.0720345	A0A0R3W5B3	Adenylate kinase isoenzyme 6 homolog OS=Taenia asiatica OX=60517 GN=TASK_LOCUS5299 PE=3 SV=1	TASK_LOCUS5299	1.5146	0.0206759	Up	28.968	24.6	5	5	1.05137	1.10419	1.31628	0.738115		0.790043
Biological Process	GO:0042981	7	regulation of apoptotic process	1.24	0.0720345	A0A0R3W5J0	Agenet-like domain-containing protein OS=Taenia asiatica OX=60517 GN=TASK_LOCUS5388 PE=3 SV=2	TASK_LOCUS5388	4.064	0.0396215	Up	64.278	21.2	9	9	0.790065	1.83723	1.66808	0.438853	0.265769
Biological Process	GO:0042981	7	regulation of apoptotic process	1.24	0.0720345	A0A0R3W6K3	ATP binding cassette sub family E(predicted) OS=Taenia asiatica OX=60517 GN=TASK_LOCUS5838 PE=4 SV=1	TASK_LOCUS5838	2.0844	9.91608e-05	Up	68.797	23.5	11	11	1.42522	1.26908	1.36046	0.682713	0.65296	0.609573
Biological Process	GO:0042981	7	regulation of apoptotic process	1.24	0.0720345	A0A0R3W7C8	Peptidase_M24 domain-containing protein OS=Taenia asiatica OX=60517 GN=TASK_LOCUS6174 PE=3 SV=1	TASK_LOCUS6174	3.5199	0.00460978	Up	47.935	19.2	8	8	1.90577	1.77431	0.992459	0.410518	0.489926	0.427016
Biological Process	GO:0042981	7	regulation of apoptotic process	1.24	0.0720345	A0A0R3W7K4	Phosphatase 2a inhibitor i2pp2a(predicted) OS=Taenia asiatica OX=60517 GN=TASK_LOCUS6264 PE=3 SV=1	TASK_LOCUS6264	6.7843	3.3678e-05	Up	33.95	45.9	11	11	1.77735	1.75792	1.69395	0.214723	0.295459	0.2606
Biological Process	GO:0042981	7	regulation of apoptotic process	1.24	0.0720345	A0A0R3W8I4	DnaJ subfamily A(predicted) OS=Taenia asiatica OX=60517 GN=TASK_LOCUS6672 PE=3 SV=1	TASK_LOCUS6672	2.4837	2.5352e-05	Up	44.03	41.4	14	14	1.42789	1.4127	1.43713	0.566217	0.537337	0.618729
Biological Process	GO:0042981	7	regulation of apoptotic process	1.24	0.0720345	A0A0R3W9A6	Syntaxin-binding protein(predicted) OS=Taenia asiatica OX=60517 GN=TASK_LOCUS7019 PE=3 SV=1	TASK_LOCUS7019	7.8012	0.000352304	Up	76.823	25.4	11	11	1.63092	1.87258	1.81477	0.275407	0.154395	0.251922
Biological Process	GO:0042981	7	regulation of apoptotic process	1.24	0.0720345	A0A0R3W0M1	Prohibitin OS=Taenia asiatica OX=60517 GN=TASK_LOCUS3216 PE=3 SV=1	TASK_LOCUS3216	52.9636	2.19985e-08	Up	32.041	38.4	8	8	1.85307	2.02722	2.00852	0.037767	0.036258	0.037161
Biological Process	GO:0042981	7	regulation of apoptotic process	1.24	0.0720345	A0A0R3W9W9	Rho GDP-dissociation inhibitor(predicted) OS=Taenia asiatica OX=60517 GN=TASK_LOCUS7288 PE=3 SV=1	TASK_LOCUS7288	6.8167	0.00205256	Up	21.703	73.3	12	12	2.16317	1.69474	1.3745	0.298552	0.318996	0.150038
Biological Process	GO:0042981	7	regulation of apoptotic process	1.24	0.0720345	A0A0R3VXN8	Guanine nucleotide-binding protein G(Q) subunit alpha(predicted) OS=Taenia asiatica OX=60517 GN=TASK_LOCUS2183 PE=4 SV=1	TASK_LOCUS2183	13.9942	2.72099e-05	Up	24.245	41.3	6	6	1.81788	1.92497	1.85699	0.167401	0.118622	0.114133
Biological Process	GO:0042981	7	regulation of apoptotic process	1.24	0.0720345	A0A0R3VWI0	RNA helicase OS=Taenia asiatica OX=60517 GN=TASK_LOCUS1775 PE=3 SV=1	TASK_LOCUS1775	2.1884	0.013375	Up	71.857	23.2	11	9	1.10413	1.52076	1.49328	0.756919	0.674137	0.450773
Biological Process	GO:1901700	4	response to oxygen-containing compound	1.21	0.0719185	A0A158RAE3	Kinesin motor domain-containing protein OS=Taenia asiatica OX=60517 GN=TASK_LOCUS9102 PE=3 SV=1	TASK_LOCUS9102	1.8651	1.42047e-06	Up	113.92	45.5	35	34	1.2912	1.31404	1.3006	0.691692	0.715778	0.6867
Biological Process	GO:1901700	4	response to oxygen-containing compound	1.21	0.0719185	A0A3P6PP46	Protein kinase domain-containing protein OS=Taenia asiatica OX=60517 GN=TASK_LOCUS7682 PE=3 SV=1	TASK_LOCUS7682	2.896	0.0072953	Up	30.235	27.7	6	6	1.46131	1.49658	1.50208	0.322115	0.540768	0.677142
Biological Process	GO:1901700	4	response to oxygen-containing compound	1.21	0.0719185	A0A3P6Q1T1	Calcium-transporting ATPase OS=Taenia asiatica OX=60517 GN=TASK_LOCUS7342 PE=3 SV=1	TASK_LOCUS7342	30.4852	3.09626e-05	Up	114.29	25.3	21	19	1.72785	1.9906	2.09098	0.053567	0.052654	0.084345
Biological Process	GO:1901700	4	response to oxygen-containing compound	1.21	0.0719185	A0A3P6Q6H1	MICOS complex subunit MIC60 OS=Taenia asiatica OX=60517 GN=TASK_LOCUS8229 PE=3 SV=1	TASK_LOCUS8229	20.6848	0.0038418	Up	74.687	44.1	21	21	1.74119	1.82074	2.16138	0.114222	0.137243	0.025227
Biological Process	GO:1901700	4	response to oxygen-containing compound	1.21	0.0719185	A0A3P6QKH3	Ig-like domain-containing protein OS=Taenia asiatica OX=60517 GN=TASK_LOCUS9388 PE=4 SV=1	TASK_LOCUS9388	3.5838	0.00831763	Up	29.354	25.1	6	6	1.83391	0.909191	1.94793	0.40799	0.493217	0.407755
Biological Process	GO:1901700	4	response to oxygen-containing compound	1.21	0.0719185	A0A3P6R5V1	VPS10 domain-containing protein OS=Taenia asiatica OX=60517 GN=TASK_LOCUS8410 PE=3 SV=1	TASK_LOCUS8410	2.1378	0.0358909	Up	80.578	18.6	8	8	1.0975	1.38345	1.60686	0.558254	0.933381	0.420555
Biological Process	GO:0042981	7	regulation of apoptotic process	1.24	0.0720345	A0A0R3VSE2	Septin-type G domain-containing protein OS=Taenia asiatica OX=60517 GN=TASK_LOCUS66 PE=3 SV=1	TASK_LOCUS66	6.3938	0.00248245	Up	66.486	23.8	9	9	1.68853	1.77026	1.72972	0.439312	0.182349	0.189828
Biological Process	GO:0042981	7	regulation of apoptotic process	1.24	0.0720345	A0A0R3VSF5	Ras gtp binding protein rho1(predicted) OS=Taenia asiatica OX=60517 GN=TASK_LOCUS86 PE=4 SV=1	TASK_LOCUS86	23.3547	1.67716e-06	Up	21.697	61.5	9	7	1.94512	1.89308	1.91544	0.093791	0.079056	0.073512
Biological Process	GO:0042981	7	regulation of apoptotic process	1.24	0.0720345	A0A0R3VSM0	Endophilin B1 OS=Taenia asiatica OX=60517 GN=TASK_LOCUS171 PE=4 SV=1	TASK_LOCUS171	14.0839	3.76641e-06	Up	26.966	64.7	18	18	1.8054	1.86902	1.92781	0.145437	0.137779	0.11456
Biological Process	GO:0042981	7	regulation of apoptotic process	1.24	0.0720345	A0A0R3VT96	Protein kinase domain-containing protein OS=Taenia asiatica OX=60517 GN=TASK_LOCUS447 PE=3 SV=1	TASK_LOCUS447	5.4479	4.45165e-06	Up	42.468	56.5	17	17	1.7695	1.64269	1.65728	0.317542	0.284165	0.328822
Biological Process	GO:0042981	7	regulation of apoptotic process	1.24	0.0720345	A0A0R3VTX4	Succinate--CoA ligase [ADP-forming] subunit beta, mitochondrial OS=Taenia asiatica OX=60517 GN=TASK_LOCUS724 PE=3 SV=1	TASK_LOCUS724	34.4751	0.000154492	Up	45.409	30.6	9	9	1.53349	1.85908	1.51258	0.039936	0.054918
Biological Process	GO:0042981	7	regulation of apoptotic process	1.24	0.0720345	A0A0R3VU18	Superoxide dismutase OS=Taenia asiatica OX=60517 GN=TASK_LOCUS777 PE=3 SV=1	TASK_LOCUS777	6.2684	0.000528361	Up	24.492	44.3	9	9	2.00216	1.60951	1.56285	0.371385	0.234556	0.219546
Biological Process	GO:0042981	7	regulation of apoptotic process	1.24	0.0720345	A0A0R3VUT3	Complement component 1 Q subcomponent binding(predicted) OS=Taenia asiatica OX=60517 GN=TASK_LOCUS1107 PE=3 SV=1	TASK_LOCUS1107	10.2649	1.94773e-05	Up	27.845	19.8	3	3	1.75443	1.7712	1.94174	0.150206	0.207997	0.174426
Biological Process	GO:0042981	7	regulation of apoptotic process	1.24	0.0720345	A0A0R3VUY5	Heterolocus tagous nuclear ribonucleoprotein k(predicted) OS=Taenia asiatica OX=60517 GN=TASK_LOCUS1165 PE=4 SV=1	TASK_LOCUS1165	2.7894	0.00205804	Up	30.577	26.6	5	5	1.42702	1.35001	1.25848	0.423939	0.540556
Biological Process	GO:0042981	7	regulation of apoptotic process	1.24	0.0720345	A0A0R3VVP6	10 kDa heat shock protein, mitochondrial OS=Taenia asiatica OX=60517 GN=TASK_LOCUS1471 PE=3 SV=1	TASK_LOCUS1471	2.0362	0.000123318	Up	10.47	40.8	3	3	1.43989	1.35278	1.23115	0.644023	0.653523	0.678637
Biological Process	GO:0042981	7	regulation of apoptotic process	1.24	0.0720345	A0A0R3VWZ4	Protein kinase domain-containing protein OS=Taenia asiatica OX=60517 GN=TASK_LOCUS1939 PE=4 SV=1	TASK_LOCUS1939	4.5438	0.00248002	Up	61.658	22.2	8	8	1.82627	1.10862	1.98281	0.442293	0.285482	0.354523
Biological Process	GO:0042981	7	regulation of apoptotic process	1.24	0.0720345	A0A0R3WA86	LIM domain-containing protein OS=Taenia asiatica OX=60517 GN=TASK_LOCUS7437 PE=4 SV=1	TASK_LOCUS7437	1.9838	0.000157594	Up	41.243	50.1	12	12	1.33308	1.35715	1.29891	0.660354	0.61978	0.730733
Biological Process	GO:0042981	7	regulation of apoptotic process	1.24	0.0720345	A0A0R3WAP4	Golgi phosphoprotein 3(predicted) OS=Taenia asiatica OX=60517 GN=TASK_LOCUS7639 PE=3 SV=1	TASK_LOCUS7639	3.8201	0.00330022	Up	31.515	39.4	8	8	1.20384	1.6304	1.92098	0.519378	0.430013	0.295392
Biological Process	GO:0042981	7	regulation of apoptotic process	1.24	0.0720345	A0A0R3WC83	Uncharacterized protein OS=Taenia asiatica OX=60517 GN=TASK_LOCUS8303 PE=3 SV=1	TASK_LOCUS8303	2.6041	0.00100213	Up	44.22	28.1	9	9	1.37366	1.72571	1.23586	0.502922	0.56775	0.59409
Biological Process	GO:0042981	7	regulation of apoptotic process	1.24	0.0720345	A0A3P6R5V1	VPS10 domain-containing protein OS=Taenia asiatica OX=60517 GN=TASK_LOCUS8410 PE=3 SV=1	TASK_LOCUS8410	2.1378	0.0358909	Up	80.578	18.6	8	8	1.0975	1.38345	1.60686	0.558254	0.933381	0.420555
Biological Process	GO:1901293	8	nucleoside phosphate biosynthetic process	1.45	0.0737698	A0A0R3VWN4	Pribosyltran_N domain-containing protein OS=Taenia asiatica OX=60517 GN=TASK_LOCUS1829 PE=3 SV=1	TASK_LOCUS1829	2.4894	0.00106826	Up	42.179	25.9	6	6	1.40656	1.52784	1.34612	0.627669	0.46246	0.629352
Biological Process	GO:1901293	8	nucleoside phosphate biosynthetic process	1.45	0.0737698	A0A0R3VYB8	ATP synthase subunit beta OS=Taenia asiatica OX=60517 GN=TASK_LOCUS2413 PE=3 SV=1	TASK_LOCUS2413	32.6251	1.13914e-10	Up	55.673	69.7	23	23	1.91707	1.9504	1.95409	0.059221	0.059954	0.059263
Biological Process	GO:1901293	8	nucleoside phosphate biosynthetic process	1.45	0.0737698	A0A0R3W0M9	ATP-dependent (S)-NAD(P)H-hydrate dehydratase OS=Taenia asiatica OX=60517 GN=TASK_LOCUS3226 PE=3 SV=1	TASK_LOCUS3226	9.1076	0.000124299	Up	33.546	29.2	6	6	1.75711	1.82727	1.82201	0.153884	0.257328	0.182403
Biological Process	GO:1901293	8	nucleoside phosphate biosynthetic process	1.45	0.0737698	A0A0R3W0V9	L-lactate dehydrogenase OS=Taenia asiatica OX=60517 GN=TASK_LOCUS3330 PE=3 SV=1	TASK_LOCUS3330	2.3548	0.00840318	Up	35.27	36.3	11	11	1.64462	1.20324	1.36368	0.462123	0.782882	0.543463
Biological Process	GO:1901293	8	nucleoside phosphate biosynthetic process	1.45	0.0737698	A0A0R3W1C1	ATP synthase subunit alpha OS=Taenia asiatica OX=60517 GN=TASK_LOCUS3522 PE=3 SV=1	TASK_LOCUS3522	24.3489	1.68041e-05	Up	59.507	51.1	21	21	2.02578	1.83963	1.89789	0.100107	0.066454	0.070136
Biological Process	GO:1901293	8	nucleoside phosphate biosynthetic process	1.45	0.0737698	A0A0R3W211	Glyceraldehyde-3-phosphate dehydrogenase OS=Taenia asiatica OX=60517 GN=TASK_LOCUS3812 PE=3 SV=1	TASK_LOCUS3812	1.9251	0.0107447	Up	36.261	59.8	19	19	1.37875	1.30969	1.26037	0.898323	0.576723	0.57615
Biological Process	GO:1901293	8	nucleoside phosphate biosynthetic process	1.45	0.0737698	A0A0R3W2J1	ADK_lid domain-containing protein OS=Taenia asiatica OX=60517 GN=TASK_LOCUS4042 PE=3 SV=1	TASK_LOCUS4042	3.0586	0.00149749	Up	28.065	40.7	11	11	1.38753	1.54134	1.5928	0.595403	0.513021	0.369912
Biological Process	GO:1901293	8	nucleoside phosphate biosynthetic process	1.45	0.0737698	A0A0R3W3C6	Cytochrome c oxidase subunit 5B(predicted) OS=Taenia asiatica OX=60517 GN=TASK_LOCUS4413 PE=3 SV=1	TASK_LOCUS4413	12.5826	4.31541e-05	Up	25.969	45.5	9	9	2.0578	1.97118	1.52928	0.166553	0.153401	0.121788
Biological Process	GO:1901293	8	nucleoside phosphate biosynthetic process	1.45	0.0737698	A0A0R3W3P3	AMP-binding domain-containing protein OS=Taenia asiatica OX=60517 GN=TASK_LOCUS4563 PE=4 SV=2	TASK_LOCUS4563	94.7763	3.78481e-05	Up	89.164	42.4	31	30	1.95894	2.05709	1.92132	0.031074	0.014583	0.016989
Biological Process	GO:1901293	8	nucleoside phosphate biosynthetic process	1.45	0.0737698	A0A0R3W4Q8	Succinate--CoA ligase [ADP/GDP-forming] subunit alpha, mitochondrial OS=Taenia asiatica OX=60517 GN=TASK_LOCUS5047 PE=3 SV=1	TASK_LOCUS5047	15.7746	0.0364185	Up	33.243	42.1	8	8	3.39826	0.692488	0.706505	0.10342	0.099322
Biological Process	GO:1901293	8	nucleoside phosphate biosynthetic process	1.45	0.0737698	A0A0R3W5B3	Adenylate kinase isoenzyme 6 homolog OS=Taenia asiatica OX=60517 GN=TASK_LOCUS5299 PE=3 SV=1	TASK_LOCUS5299	1.5146	0.0206759	Up	28.968	24.6	5	5	1.05137	1.10419	1.31628	0.738115		0.790043
Biological Process	GO:1901293	8	nucleoside phosphate biosynthetic process	1.45	0.0737698	A0A0R3WAG1	Ribose-phosphate diphosphokinase OS=Taenia asiatica OX=60517 GN=TASK_LOCUS7535 PE=3 SV=1	TASK_LOCUS7535	7.901	3.50414e-05	Up	34.799	51.9	13	13	1.81162	1.65508	1.85922	0.183956	0.240509	0.249613
Biological Process	GO:1901293	8	nucleoside phosphate biosynthetic process	1.45	0.0737698	A0A0R3WC27	Pyruvate dehydrogenase E1 component subunit beta OS=Taenia asiatica OX=60517 GN=TASK_LOCUS8235 PE=4 SV=1	TASK_LOCUS8235	154.103	0.000233302	Up	36.764	55.5	14	14	2.02679	2.0172	1.91732	0.023902	0.005881	0.008901
Biological Process	GO:1901293	8	nucleoside phosphate biosynthetic process	1.45	0.0737698	A0A0R3WC84	Isocitrate dehydrogenase [NADP] OS=Taenia asiatica OX=60517 GN=TASK_LOCUS8304 PE=3 SV=1	TASK_LOCUS8304	41.559	0.000591587	Up	46.132	35.9	12	12	1.57577	1.69946	1.64583	0.051916	0.027025
Biological Process	GO:0042981	7	regulation of apoptotic process	1.24	0.0720345	A0A3P6QZA2	Endoplasmic reticulum transmembrane protein OS=Taenia asiatica OX=60517 GN=TASK_LOCUS6603 PE=3 SV=1	TASK_LOCUS6603	3.3789	0.00101667	Up	27.839	41.4	10	10	1.3754	1.85425	1.40014	0.529375	0.371338	0.469505
Biological Process	GO:0042981	7	regulation of apoptotic process	1.24	0.0720345	A0A3P6Q1V8	PCI domain-containing protein OS=Taenia asiatica OX=60517 GN=TASK_LOCUS7357 PE=4 SV=1	TASK_LOCUS7357	5.8536	0.000537814	Up	40.506	31.7	7	7	1.48966	1.43315	1.56596	0.291887	0.219342
Biological Process	GO:0042981	7	regulation of apoptotic process	1.24	0.0720345	A0A3P6PP46	Protein kinase domain-containing protein OS=Taenia asiatica OX=60517 GN=TASK_LOCUS7682 PE=3 SV=1	TASK_LOCUS7682	2.896	0.0072953	Up	30.235	27.7	6	6	1.46131	1.49658	1.50208	0.322115	0.540768	0.677142
Biological Process	GO:0042981	7	regulation of apoptotic process	1.24	0.0720345	A0A158R9A9	Leucine rich repeat(predicted) OS=Taenia asiatica OX=60517 GN=TASK_LOCUS6946 PE=4 SV=1	TASK_LOCUS6946	2.5938	0.000751519	Up	184.71	12.1	15	15	1.51448	1.36573	1.45025	0.454284	0.584006	0.631256
Biological Process	GO:0042981	7	regulation of apoptotic process	1.24	0.0720345	A0A0R3WCB7	SAP domain-containing protein OS=Taenia asiatica OX=60517 GN=TASK_LOCUS8341 PE=4 SV=2	TASK_LOCUS8341	2.4334	2.06472e-05	Up	103.28	26.9	17	17	1.43214	1.38365	1.43669	0.567005	0.555314	0.625202
Biological Process	GO:0042981	7	regulation of apoptotic process	1.24	0.0720345	A0A0R3WCF8	HATPase_c domain-containing protein OS=Taenia asiatica OX=60517 GN=TASK_LOCUS8388 PE=3 SV=2	TASK_LOCUS8388	4.41	0.00567844	Up	85.926	38.8	28	27	1.57417	1.77987	1.53691	0.539121	0.367414	0.202521
Biological Process	GO:0042981	7	regulation of apoptotic process	1.24	0.0720345	A0A0R3WCQ1	DnaJ Hsp40 subfamily C member(predicted) OS=Taenia asiatica OX=60517 GN=TASK_LOCUS8496 PE=4 SV=2	TASK_LOCUS8496	2.3892	0.0255665	Up	56.565	17.5	6	6	1.4455	1.50445	0.959268		0.478033	0.612753
Biological Process	GO:0042981	7	regulation of apoptotic process	1.24	0.0720345	A0A0R3WCS9	Syntaxin-binding protein(predicted) OS=Taenia asiatica OX=60517 GN=TASK_LOCUS8526 PE=3 SV=1	TASK_LOCUS8526	4.5105	0.00512096	Up	80.206	18.5	9	9	1.69577	1.13159	1.52878		0.266072	0.377778
Biological Process	GO:0042981	7	regulation of apoptotic process	1.24	0.0720345	A0A0R3WDI1	NAC-A/B domain-containing protein OS=Taenia asiatica OX=60517 GN=TASK_LOCUS8826 PE=4 SV=1	TASK_LOCUS8826	2.3837	0.0316548	Up	23.088	26.2	4	4	1.46702	1.4199	1.33988	0.380466	0.969069	0.423667
Biological Process	GO:0042981	7	regulation of apoptotic process	1.24	0.0720345	A0A0R3WDV0	Programmed cell death protein 4 OS=Taenia asiatica OX=60517 GN=TASK_LOCUS8960 PE=3 SV=1	TASK_LOCUS8960	3.4864	0.00522088	Up	55.338	35.2	13	13	1.83539	1.42258	1.40465	0.518514	0.540834	0.278035
Biological Process	GO:0042981	7	regulation of apoptotic process	1.24	0.0720345	A0A0R3WE86	Heat shock protein 70(predicted) OS=Taenia asiatica OX=60517 GN=TASK_LOCUS9119 PE=3 SV=1	TASK_LOCUS9119	17.2517	2.24246e-05	Up	70.425	51.3	29	29	1.8627	1.75751	2.05105	0.110357	0.087294	0.131085
Biological Process	GO:1901700	4	response to oxygen-containing compound	1.21	0.0719185	A0A158RA37	Malic enzyme OS=Taenia asiatica OX=60517 GN=TASK_LOCUS8352 PE=3 SV=1	TASK_LOCUS8352	13.7144	9.85129e-07	Up	64.823	51.2	24	23	1.73907	1.99439	1.85877	0.126611	0.140739	0.140415
Biological Process	GO:0042981	7	regulation of apoptotic process	1.24	0.0720345	A0A0R3WED7	WD_REPEATS_REGION domain-containing protein OS=Taenia asiatica OX=60517 GN=TASK_LOCUS9175 PE=4 SV=1	TASK_LOCUS9175	9.9202	3.04602e-05	Up	35.609	66.2	12	12	1.762	1.87979	1.80877	0.163572	0.224654	0.161215
Biological Process	GO:0042981	7	regulation of apoptotic process	1.24	0.0720345	A0A158R6V7	Cullin-1(predicted) OS=Taenia asiatica OX=60517 GN=TASK_LOCUS958 PE=3 SV=1	TASK_LOCUS958	1.7713	0.0461256	Up	163.8	11.1	11	11	1.09046	1.00602	1.53627	0.665969	0.701289
Biological Process	GO:0042981	7	regulation of apoptotic process	1.24	0.0720345	A0A158R7J7	Dynamin-type G domain-containing protein OS=Taenia asiatica OX=60517 GN=TASK_LOCUS3981 PE=4 SV=1	TASK_LOCUS3981	1.5371	0.0196516	Up	77.645	21.5	11	11	1.06416	1.46721	1.10372	0.818364	0.83026	0.716296
Biological Process	GO:0042981	7	regulation of apoptotic process	1.24	0.0720345	A0A158R7M0	CSD_1 domain-containing protein OS=Taenia asiatica OX=60517 GN=TASK_LOCUS4062 PE=4 SV=1	TASK_LOCUS4062	3.8718	2.83216e-05	Up	35.729	32.9	9	9	1.58233	1.44989	1.7362	0.429292	0.420363	0.381926
Biological Process	GO:0042981	7	regulation of apoptotic process	1.24	0.0720345	A0A158R803	Ubiquitin-like domain-containing protein OS=Taenia asiatica OX=60517 GN=TASK_LOCUS4666 PE=4 SV=1	TASK_LOCUS4666	2.2531	0.000337728	Up	148.44	9.7	9	9	1.36842	1.33973	1.44748	0.599483	0.550523	0.694365
Biological Process	GO:0042981	7	regulation of apoptotic process	1.24	0.0720345	A0A158R820	Dynamin-1-like protein OS=Taenia asiatica OX=60517 GN=TASK_LOCUS4739 PE=3 SV=1	TASK_LOCUS4739	8.0802	0.0020362	Up	80.074	34.6	18	18	1.34075	1.86416	2.13431	0.340897	0.181334	0.138548
Biological Process	GO:0042981	7	regulation of apoptotic process	1.24	0.0720345	A0A158R830	Septin-type G domain-containing protein OS=Taenia asiatica OX=60517 GN=TASK_LOCUS4777 PE=4 SV=1	TASK_LOCUS4777	6.1668	0.000910425	Up	28.818	39.2	6	6	1.36688	1.47483	1.6705	0.206781		0.281011
Biological Process	GO:0042981	7	regulation of apoptotic process	1.24	0.0720345	A0A158R8E9	Coronin OS=Taenia asiatica OX=60517 GN=TASK_LOCUS5312 PE=3 SV=1	TASK_LOCUS5312	1.7746	8.77299e-06	Up	55.971	21.6	7	7	1.26471	1.26403	1.3088	0.726261	0.698368	0.73784
Biological Process	GO:0042981	7	regulation of apoptotic process	1.24	0.0720345	A0A158R6G7	Protein kinase C OS=Taenia asiatica OX=60517 GN=TASK_LOCUS203 PE=3 SV=1	TASK_LOCUS203	3.5369	0.000304525	Up	61.887	14.8	6	6	1.61576	1.46503	1.59673	0.479848	0.488408	0.354221
Biological Process	GO:1901700	4	response to oxygen-containing compound	1.21	0.0719185	A0A158R9R7	Cytochrome c1, heme protein(predicted) OS=Taenia asiatica OX=60517 GN=TASK_LOCUS7695 PE=3 SV=1	TASK_LOCUS7695	10.6667	3.10584e-06	Up	30.645	37.7	7	7	1.7927	1.84188	1.85114	0.193071	0.164323	0.156891
Biological Process	GO:1901700	4	response to oxygen-containing compound	1.21	0.0719185	A0A158R9I7	cGMP-dependent protein kinase OS=Taenia asiatica OX=60517 GN=TASK_LOCUS7324 PE=3 SV=1	TASK_LOCUS7324	1.6831	0.000414691	Up	97.656	33	23	23	1.26023	1.26327	1.24025	0.685388	0.809323	0.741542
Biological Process	GO:1901700	4	response to oxygen-containing compound	1.21	0.0719185	A0A158R8G9	CD36 class B scavenger receptor(predicted) OS=Taenia asiatica OX=60517 GN=TASK_LOCUS5449 PE=3 SV=1	TASK_LOCUS5449	14.7077	1.95211e-06	Up	56.337	19.6	6	6	1.90092	1.86009	1.85701	0.113878	0.142068	0.126032
Biological Process	GO:1901700	4	response to oxygen-containing compound	1.21	0.0719185	A0A0R3VT96	Protein kinase domain-containing protein OS=Taenia asiatica OX=60517 GN=TASK_LOCUS447 PE=3 SV=1	TASK_LOCUS447	5.4479	4.45165e-06	Up	42.468	56.5	17	17	1.7695	1.64269	1.65728	0.317542	0.284165	0.328822
Biological Process	GO:1901700	4	response to oxygen-containing compound	1.21	0.0719185	A0A0R3VTP6	Protein-serine/threonine phosphatase OS=Taenia asiatica OX=60517 GN=TASK_LOCUS627 PE=3 SV=1	TASK_LOCUS627	2.0681	0.034843	Up	54.899	24.1	7	7	1.65265	1.06362	1.06486	0.633965	0.584908
Biological Process	GO:1901700	4	response to oxygen-containing compound	1.21	0.0719185	A0A0R3VTR1	Dolichyl pyrophosphate Man9GlcNAc2 alpha-1,3-glucosyltransferase(predicted) OS=Taenia asiatica OX=60517 GN=TASK_LOCUS648 PE=4 SV=1	TASK_LOCUS648	2.4627	0.0010621	Up	28.355	10.6	2	2	1.33195	1.25541	1.67991	0.639922	0.567303	0.525514
Biological Process	GO:1901700	4	response to oxygen-containing compound	1.21	0.0719185	A0A0R3VU18	Superoxide dismutase OS=Taenia asiatica OX=60517 GN=TASK_LOCUS777 PE=3 SV=1	TASK_LOCUS777	6.2684	0.000528361	Up	24.492	44.3	9	9	2.00216	1.60951	1.56285	0.371385	0.234556	0.219546
Biological Process	GO:1901700	4	response to oxygen-containing compound	1.21	0.0719185	A0A0R3VUV9	Rab(predicted) OS=Taenia asiatica OX=60517 GN=TASK_LOCUS1135 PE=4 SV=1	TASK_LOCUS1135	1.8133	0.000182351	Up	23.638	55.2	8	8	1.19078	1.31394	1.36258	0.694033	0.700838	0.737834
Biological Process	GO:1901700	4	response to oxygen-containing compound	1.21	0.0719185	A0A0R3VUY5	Heterolocus tagous nuclear ribonucleoprotein k(predicted) OS=Taenia asiatica OX=60517 GN=TASK_LOCUS1165 PE=4 SV=1	TASK_LOCUS1165	2.7894	0.00205804	Up	30.577	26.6	5	5	1.42702	1.35001	1.25848	0.423939	0.540556
Biological Process	GO:1901700	4	response to oxygen-containing compound	1.21	0.0719185	A0A0R3VV11	Amino acid transporter OS=Taenia asiatica OX=60517 GN=TASK_LOCUS1197 PE=3 SV=2	TASK_LOCUS1197	8.5686	4.08349e-06	Up	60.892	20.6	7	7	2.00754	1.64285	1.72255	0.209668	0.204386	0.213
Biological Process	GO:1901700	4	response to oxygen-containing compound	1.21	0.0719185	A0A0R3VV26	Mitochondrial import receptor subunit tom70(predicted) OS=Taenia asiatica OX=60517 GN=TASK_LOCUS1215 PE=4 SV=1	TASK_LOCUS1215	28.9672	1.20029e-06	Up	86.412	30.1	17	17	1.97123	1.88688	1.94168	0.058043	0.073501	0.068675
Biological Process	GO:1901700	4	response to oxygen-containing compound	1.21	0.0719185	A0A0R3VVF5	RRM domain-containing protein(predicted) OS=Taenia asiatica OX=60517 GN=TASK_LOCUS1366 PE=4 SV=1	TASK_LOCUS1366	1.9748	0.00848831	Up	56.821	14.9	4	4	1.21719	1.29442	1.22649		0.722346	0.539557
Biological Process	GO:1901700	4	response to oxygen-containing compound	1.21	0.0719185	A0A0R3VVK3	Protein kinase domain-containing protein OS=Taenia asiatica OX=60517 GN=TASK_LOCUS1420 PE=4 SV=1	TASK_LOCUS1420	2.2107	0.0168931	Up	29.105	31	4	4	1.41957	1.43753	0.984421		0.566348	0.592133
Biological Process	GO:1901700	4	response to oxygen-containing compound	1.21	0.0719185	A0A0R3VVM6	LLGL domain-containing protein OS=Taenia asiatica OX=60517 GN=TASK_LOCUS1448 PE=4 SV=1	TASK_LOCUS1448	14.7251	0.000672263	Up	132.3	14.1	13	13	1.9415	1.96701	1.70994	0.193505	0.071731	0.11632
Biological Process	GO:1901700	4	response to oxygen-containing compound	1.21	0.0719185	A0A0R3VW69	Vacuolar protein sorting-associated protein 35 OS=Taenia asiatica OX=60517 GN=TASK_LOCUS1664 PE=3 SV=1	TASK_LOCUS1664	2.9642	0.000603025	Up	93.95	14.4	8	8	1.62342	1.63172	1.23132	0.533921	0.532793	0.446823
Biological Process	GO:1901700	4	response to oxygen-containing compound	1.21	0.0719185	A0A0R3VWG1	Methionine--tRNA ligase, cytoplasmic OS=Taenia asiatica OX=60517 GN=TASK_LOCUS1756 PE=3 SV=1	TASK_LOCUS1756	6.9939	0.000244566	Up	141.07	11.8	12	12	2.13223	1.46964	1.64755	0.275718	0.19757	0.277287
Biological Process	GO:1901700	4	response to oxygen-containing compound	1.21	0.0719185	A0A0R3VWI0	RNA helicase OS=Taenia asiatica OX=60517 GN=TASK_LOCUS1775 PE=3 SV=1	TASK_LOCUS1775	2.1884	0.013375	Up	71.857	23.2	11	9	1.10413	1.52076	1.49328	0.756919	0.674137	0.450773
Biological Process	GO:1901700	4	response to oxygen-containing compound	1.21	0.0719185	A0A0R3VWZ4	Protein kinase domain-containing protein OS=Taenia asiatica OX=60517 GN=TASK_LOCUS1939 PE=4 SV=1	TASK_LOCUS1939	4.5438	0.00248002	Up	61.658	22.2	8	8	1.82627	1.10862	1.98281	0.442293	0.285482	0.354523
Biological Process	GO:1901700	4	response to oxygen-containing compound	1.21	0.0719185	A0A0R3VSF5	Ras gtp binding protein rho1(predicted) OS=Taenia asiatica OX=60517 GN=TASK_LOCUS86 PE=4 SV=1	TASK_LOCUS86	23.3547	1.67716e-06	Up	21.697	61.5	9	7	1.94512	1.89308	1.91544	0.093791	0.079056	0.073512
Biological Process	GO:1905145	7	cellular response to acetylcholine	2.84	0.0714913	A0A0R3W5Q4	WD_REPEATS_REGION domain-containing protein OS=Taenia asiatica OX=60517 GN=TASK_LOCUS5465 PE=3 SV=1	TASK_LOCUS5465	3.7772	0.000165812	Up	39.211	46.7	11	10	1.30387	1.51085	1.43518	0.371697		0.3784
Biological Process	GO:1905145	7	cellular response to acetylcholine	2.84	0.0714913	A0A0R3W3U5	Guanine nucleotide binding protein G protein(predicted) OS=Taenia asiatica OX=60517 GN=TASK_LOCUS4628 PE=4 SV=1	TASK_LOCUS4628	4.9887	1.22018e-07	Up	40.275	45.2	15	7	1.687	1.681	1.63012	0.342633	0.334811	0.324438
Biological Process	GO:1905145	7	cellular response to acetylcholine	2.84	0.0714913	A0A0R3VXN8	Guanine nucleotide-binding protein G(Q) subunit alpha(predicted) OS=Taenia asiatica OX=60517 GN=TASK_LOCUS2183 PE=4 SV=1	TASK_LOCUS2183	13.9942	2.72099e-05	Up	24.245	41.3	6	6	1.81788	1.92497	1.85699	0.167401	0.118622	0.114133
Biological Process	GO:0045947	10	negative regulation of translational initiation	2.84	0.0714913	A0A0R3W5J0	Agenet-like domain-containing protein OS=Taenia asiatica OX=60517 GN=TASK_LOCUS5388 PE=3 SV=2	TASK_LOCUS5388	4.064	0.0396215	Up	64.278	21.2	9	9	0.790065	1.83723	1.66808	0.438853	0.265769
Biological Process	GO:0051905	7	establishment of pigment granule localization	2.84	0.0714913	A0A0R3VUV9	Rab(predicted) OS=Taenia asiatica OX=60517 GN=TASK_LOCUS1135 PE=4 SV=1	TASK_LOCUS1135	1.8133	0.000182351	Up	23.638	55.2	8	8	1.19078	1.31394	1.36258	0.694033	0.700838	0.737834
Biological Process	GO:0051905	7	establishment of pigment granule localization	2.84	0.0714913	A0A0R3VWZ4	Protein kinase domain-containing protein OS=Taenia asiatica OX=60517 GN=TASK_LOCUS1939 PE=4 SV=1	TASK_LOCUS1939	4.5438	0.00248002	Up	61.658	22.2	8	8	1.82627	1.10862	1.98281	0.442293	0.285482	0.354523
Biological Process	GO:0051905	7	establishment of pigment granule localization	2.84	0.0714913	A0A0R3WEQ8	Ras-related protein Rab-27A(predicted) OS=Taenia asiatica OX=60517 GN=TASK_LOCUS9317 PE=4 SV=1	TASK_LOCUS9317	6.336	1.57369e-05	Up	25.746	35.2	5	5	1.75126	1.84431	1.58655	0.245991	0.269161	0.302728
Biological Process	GO:0032594	10	protein transport within lipid bilayer	2.84	0.0714913	A0A0R3VUV9	Rab(predicted) OS=Taenia asiatica OX=60517 GN=TASK_LOCUS1135 PE=4 SV=1	TASK_LOCUS1135	1.8133	0.000182351	Up	23.638	55.2	8	8	1.19078	1.31394	1.36258	0.694033	0.700838	0.737834
[truncated: 38,466 more rows]

## Sheet: Down
GO Terms Level 1	GO Terms Description	GO Terms Level	GO Terms ID	Mapping	Background	All Mapping	All Background	Fold Enrichment	Fisher's exact test p value	-log10(p value)	Related proteins
[truncated: 30 more rows]

## Sheet: Down GO2Protein
GO Terms Level 1	GO Terms ID	GO Terms Level	GO Terms Description	Fold Enrichment	Fisher's exact test p value	Protein accession	Protein description	Gene name	A/B Ratio	A/B P value	Regulated Type	MW [kDa]	Coverage [%]	Peptides	Unique peptides	A_1	A_2	A_3	B_1	B_2	B_3
[truncated: 8,766 more rows]

[truncated: 2 more sheets: all, all GO2Protein]
