# Supplementary material for: Regulation of piglet T-cell immune responses by thioredoxin peroxidase from Cysticercus cellulosae excretory-secretory antigens
Source: Front Microbiol. 2022 Nov 18;13:1019810. doi: 10.3389/fmicb.2022.1019810 (PMC9718028; doi:10.3389/fmicb.2022.1019810)
Supplement: Supplementary file 2 [file Data_Sheet_2.ZIP › 1. Screening and Validation of TPx Protein/4.1 (Validation of TPx protein by PRM - marked yellow section) RD119PRM1B1_Result.xlsx]

## Sheet: protein_result
Protein Accession	Gene name	C.c1 Relative Abundance	C.c2 Relative Abundance	C.c3 Relative Abundance	ESA1 Relative Abundance	ESA2 Relative Abundance	ESA3 Relative Abundance	C.c/ESA Ratio	C.c/ESA p value
A0A0R3WD16	TASK_LOCUS8639	0.754086	0.885329	0.828302	1.25598	1.06709	1.20922	0.698618	0.00654827
A0A0R3WCS9	TASK_LOCUS8526	0.732631	0.688503	0.499034	1.28441	1.42879	1.36663	0.470649	0.000970676
A0A0R3W8X7	TASK_LOCUS6856	0.680922	0.631037	0.6268	1.38257	1.34243	1.33624	0.477381	6.25538e-06
A0A0R3W6T5	TASK_LOCUS5931	0.934358	1.00941	0.754376	1.20119	0.964542	1.13612	0.817159	0.123705
A0A0R3W235	TASK_LOCUS3840	0.347651	0.338343	0.381412	1.48335	1.6879	1.76134	0.216398	0.000106371
A0A0R3VYB3	TASK_LOCUS2408	0.756974	0.625212	0.68549	1.21859	1.23905	1.47469	0.525815	0.00236044
A0A0R3VWI0	TASK_LOCUS1775	0.700382	0.487511	0.456309	1.54759	1.47063	1.33759	0.377474	0.000774053
A0A0R3VT65	TASK_LOCUS411	0.88489	0.771324	0.802142	1.31511	1.05287	1.17367	0.694128	0.012162
A0A0R3VWZ4	TASK_LOCUS1939	0.689115	0.789688	0.860139	1.16292	1.24224	1.2559	0.638871	0.00155472
A0A0R3WCX2	TASK_LOCUS8580	0.841898	0.792498	0.696314	1.36132	1.16477	1.1432	0.635194	0.00541713
A0A0R3WCY5	TASK_LOCUS8598	1.17283	1.28255	1.15159	0.826786	0.83318	0.733069	1.50728	0.00146015
A0A0R3W479	TASK_LOCUS4804	0.958756	0.932019	1.00525	1.07273	1.07045	0.960798	0.933006	0.179723
A0A158RA14	TASK_LOCUS8215	0.735071	0.814153	0.771458	1.14002	1.35125	1.18805	0.630737	0.00262455
A0A3P6Q816	TASK_LOCUS6138	1.24785	1.29738	1.24728	0.753492	0.690179	0.763817	1.71802	4.90337e-05
A0A0R3W7L6	TASK_LOCUS6278	0.438659	0.485029	0.452483	1.34691	1.30546	1.24146	0.353424	1.52864e-05
A0A0R3W9I1	TASK_LOCUS7110	1.45806	1.23632	0.997443	0.880039	0.67095	0.757192	1.59945	0.0343464
A0A0R3WAP4	TASK_LOCUS7639	1.18022	0.850049	0.957225	1.17143	1.0215	0.819575	0.991695	0.955635
A0A0R3VUR5	TASK_LOCUS1083	1.59364	0.8942	1.18658	1.23809	0.403959	0.683537	1.57999	0.230467
A0A0R3VU94	TASK_LOCUS872	1.18778	1.42404	1.15183	0.813306	0.657306	0.765742	1.68294	0.0063179

## Sheet: peptide_result
Protein Accession	Gene name	Peptide	Retention Time	C.c1 Area	C.c2 Area	C.c3 Area	ESA1 Area	ESA2 Area	ESA3 Area	C.c1 Normalized Area	C.c1 Normalized Area	C.c1 Normalized Area	ESA1 Normalized Area	ESA2 Normalized Area	ESA3 Normalized Area
A0A0R3WD16	TASK_LOCUS8639	SSFIQVFNNSPDETAYYR	23.14	5659500	6644500	6216500	9426300	8008600	9075300	0.754086	0.885329	0.828302	1.25598	1.06709	1.20922
A0A0R3WCS9	TASK_LOCUS8526	SILLLLDR	24.82	3092300	2959400	1765500	4466700	4547300	4952100	0.851744	0.815138	0.48629	1.23031	1.25251	1.36401
A0A0R3WCS9	TASK_LOCUS8526	ICYSITQR	12.96	2628600	2407300	2192700	5734800	6876900	5866500	0.613519	0.561867	0.511779	1.33851	1.60508	1.36925
A0A0R3W8X7	TASK_LOCUS6856	TVDDLISFLR	25.88	5318700	4762200	5075800	8998000	8307500	8238000	0.78408	0.702041	0.748272	1.32648	1.22469	1.21444
A0A0R3W8X7	TASK_LOCUS6856	GSAGESNCIVLSDIR	18.3	9717500	9419300	8499200	24197000	24559000	24523000	0.577763	0.560034	0.505328	1.43866	1.46018	1.45804
A0A0R3W6T5	TASK_LOCUS5931	ELGDFCLDDAANELR	23.14	4671200	5046400	3771400	6005200	4822100	5679900	0.934358	1.00941	0.754376	1.20119	0.964542	1.13612
A0A0R3W235	TASK_LOCUS3840	LIVAGVGGVGK	16.94	4091900	3845900	3856100	19055000	21338000	24040000	0.322083	0.30272	0.303523	1.49986	1.67956	1.89225
A0A0R3W235	TASK_LOCUS3840	AFLSLAHEVYQLK	22.02	743670	745160	915200	2922800	3379900	3248800	0.373218	0.373966	0.459302	1.46684	1.69624	1.63044
A0A0R3VYB3	TASK_LOCUS2408	GYAFNQTADFETIR	20.27	31408000	25941000	28442000	50561000	51410000	61187000	0.756974	0.625212	0.68549	1.21859	1.23905	1.47469
A0A0R3VWI0	TASK_LOCUS1775	LLDVIER	17.77	3158600	2629500	3080600	7361100	6335200	6164800	0.65965	0.549151	0.64336	1.53731	1.32306	1.28747
A0A0R3VWI0	TASK_LOCUS1775	VGSTSENITQTLLWVTEDQK	25.35	1094500	628940	397650	2300700	2389800	2049400	0.741114	0.425871	0.269259	1.55786	1.61819	1.3877
A0A0R3VT65	TASK_LOCUS411	QLNNLALLCQNQGK	19.03	3413800	3043200	3064100	5083700	5231700	4954800	0.826209	0.736516	0.741575	1.23036	1.26618	1.19916
A0A0R3VT65	TASK_LOCUS411	ALNIYTVCFGANDPNVTK	22.76	7599900	6492900	6948600	11275000	6762100	9247900	0.943571	0.806131	0.862709	1.39986	0.839554	1.14818
A0A0R3VWZ4	TASK_LOCUS1939	ISELGSGNWGVVSR	19.16	1235400	1415700	1542000	2084800	2227000	2251500	0.689115	0.789688	0.860139	1.16292	1.24224	1.2559
A0A0R3WCX2	TASK_LOCUS8580	LPIINENNELISIISR	26.25	16261000	13719000	10289000	38943000	28598000	26036000	0.728942	0.61499	0.461232	1.74572	1.28198	1.16713
A0A0R3WCX2	TASK_LOCUS8580	YFLEDDSIK	18.28	88860000	90270000	86677000	90913000	97488000	104160000	0.954854	0.970005	0.931396	0.976915	1.04757	1.11926
A0A0R3WCY5	TASK_LOCUS8598	QSPINIVR	15.02	281710000	305200000	291440000	194830000	197090000	191280000	1.15648	1.25292	1.19643	0.799822	0.8091	0.785249
A0A0R3WCY5	TASK_LOCUS8598	WIVCAEPLK	20.68	420120000	463580000	391000000	301620000	302860000	240550000	1.18917	1.31219	1.10674	0.85375	0.85726	0.680889
A0A0R3W479	TASK_LOCUS4804	YDELDEAWR	17.43	67162000	65289000	70419000	75146000	74986000	67305000	0.958756	0.932019	1.00525	1.07273	1.07045	0.960798
A0A158RA14	TASK_LOCUS8215	ALPGQVLFR	21.25	3484700	3859600	3657200	5404400	6405800	5632100	0.735071	0.814153	0.771458	1.14002	1.35125	1.18805
A0A3P6Q816	TASK_LOCUS6138	ITAELGTPSR	12.46	17283000	17969000	17275000	10436000	9559100	10579000	1.24785	1.29738	1.24728	0.753492	0.690179	0.763817
A0A0R3W7L6	TASK_LOCUS6278	SVDEALR	9.66	889170000	868890000	770410000	1112600000	1027800000	1025300000	0.936927	0.915557	0.811788	1.17236	1.083	1.08037
A0A0R3W7L6	TASK_LOCUS6278	DVSLSDYK	13.41	1549100000	1666200000	1506100000	1456000000	1719000000	1584100000	0.980391	1.0545	0.953178	0.92147	1.08792	1.00254
A0A0R3W9I1	TASK_LOCUS7110	DVVEFIELAQK	24.92	35012000	21559000	19719000	20732000	17651000	21134000	1.54684	0.952484	0.871192	0.915947	0.779827	0.933707
A0A0R3W9I1	TASK_LOCUS7110	YLVLQDLFYK	26.04	73013000	81058000	59918000	45011000	29971000	30963000	1.36928	1.52015	1.12369	0.84413	0.562072	0.580676
A0A0R3WAP4	TASK_LOCUS7639	INDALLSNWTTDIQR	23.74	7335100	5283100	5949200	7280500	6348700	5093700	1.18022	0.850049	0.957225	1.17143	1.0215	0.819575
A0A0R3VUR5	TASK_LOCUS1083	VGSTLVELVATDNWVHSLTK	25.59	488160	273910	363470	379250	123740	209380	1.59364	0.8942	1.18658	1.23809	0.403959	0.683537
A0A0R3VU94	TASK_LOCUS872	LCCELTQEENQAIVLHQGDK	16.28	15298000	18341000	14835000	10475000	8465800	9862400	1.18778	1.42404	1.15183	0.813306	0.657306	0.765742
