# Supplementary material for: Regulation of piglet T-cell immune responses by thioredoxin peroxidase from Cysticercus cellulosae excretory-secretory antigens
Source: Front Microbiol. 2022 Nov 18;13:1019810. doi: 10.3389/fmicb.2022.1019810 (PMC9718028; doi:10.3389/fmicb.2022.1019810)
Supplement: Supplementary file 2 [file Data_Sheet_2.ZIP › 1. Screening and Validation of TPx Protein/SPSS statistical analysis/1. (total) Statistical plot of differential expression of 5 proteins.xlsx]

## Sheet: Sheet1
	Cysticercus	ESAs
Tyrosine-protein phosphatase domain-containing protein	0.7054	1.3211
	0.7299	1.1905
	0.8065	1.2463
	Cysticercus	ESAs
Proteasome subunit beta	0.6016	1.137
	0.5615	1.1783
	0.5614	1.1601
	Cysticercus	ESAs
Receptor protein-tyrosine kinase	0.5956	1.432
	0.8783	1.2638
	0.4806	1.3498
	Cysticercus	ESAs
t-SNARE coiled-coil homology domain-containing protein	0.6901	1.4868
	0.7125	1.4914
	0.7038	1.5154
	Cysticercus	ESAs
Thioredoxin peroxidase	0.602307	1.59962
	0.530605	1.52589
	0.599976	1.44161
