# Supplementary material for: Regulation of piglet T-cell immune responses by thioredoxin peroxidase from Cysticercus cellulosae excretory-secretory antigens
Source: Front Microbiol. 2022 Nov 18;13:1019810. doi: 10.3389/fmicb.2022.1019810 (PMC9718028; doi:10.3389/fmicb.2022.1019810)
Supplement: Supplementary file 2 [file Data_Sheet_2.ZIP › 2. C. Cellulosae ESAs and TPx Induced CD4+ and CD8+ T-Lymphocyte Responses in PBMCs/3. Flowjo analysis of CD4+ and CD8+ cell ratios.wsp]

<?xml version="1.0" encoding="UTF-8"?>
 <Workspace version="20.0"  modDate="Sun Sep 11 13:23:06 CST 2022"  clientTimestamp="1662873786740"  flowJoVersion="10.8.1"  drawRowBorders="1"  drawColumnBorders="1"  hideCompNodes="1"  curGroup="All Samples"  groupPaneHeight="80"  xmlns:xsi="http://www.w3.org/2001/XMLSchema-instance"  xmlns:gating="http://www.isac-net.org/std/Gating-ML/v2.0/gating"  xmlns:transforms="http://www.isac-net.org/std/Gating-ML/v2.0/transformations"  xmlns:data-type="http://www.isac-net.org/std/Gating-ML/v2.0/datatypes"  xsi:schemaLocation="http://www.isac-net.org/std/Gating-ML/v2.0/gating http://www.isac-net.org/std/Gating-ML/v2.0/gating/Gating-ML.v2.0.xsd http://www.isac-net.org/std/Gating-ML/v2.0/transformations http://www.isac-net.org/std/Gating-ML/v2.0/gating/Transformations.v2.0.xsd http://www.isac-net.org/std/Gating-ML/v2.0/datatypes http://www.isac-net.org/std/Gating-ML/v2.0/gating/DataTypes.v2.0.xsd "  nonAutoSaveFileName="file:/E:/学习/2.实验/2.CD4+%20%20CD8+/新CD4%20and%20CD8/CD4和CD8（2022-03-31）.wsp" >
   <WindowPosition x="164"  y="28"  width="600"  height="720"  displayed="1"  panelState="" />
   <TextTraits font="SansSerif"  size="11"  name=""  style="plain"  color="#000000"  background="#00ffffff"  just="left" />
   <Columns>
     <TColumn width="294" >
       <Property key="fj.appnode.prop.name" />
     </TColumn>
     <TColumn width="135" >
       <Property key="fj.appnode.prop.statistic" />
     </TColumn>
     <TColumn width="134" >
       <Property key="fj.appnode.prop.ncells" />
     </TColumn>
   </Columns>
   <Matrices/>
   <Cytometers>
     <Cytometer name="DIVA"  cyt="LSRFortessa"  useFCS3="1"  extraNegs="0"  widthBasis="-100"  linMin="0"  logMin="3"  linMax="262144"  logMax="262144"  linearRescale="1"  logRescale="1"  linFromKW="1"  logFromKW="1"  useGain="0"  useTransform="1"  transformType="BIEX"  manufacturer=""  serialnumber=""  homepage="workspaces-and-samples/flowjo-and-your-cytometer/ws-cytometer-bd/"  icon="bd.PNG" >
       <LinParams>
         <Param>time</Param>
       </LinParams>
       <LogParams/>
       <FilterParams/>
       <TransformStore/>
     </Cytometer>
     <Cytometer name="DIVA"  cyt="BD FACSDiva Software Version 7.0"  useFCS3="1"  extraNegs="0"  widthBasis="-100"  linMin="0"  logMin="3"  linMax="262144"  logMax="262144"  linearRescale="1"  logRescale="1"  linFromKW="1"  logFromKW="1"  useGain="1"  useTransform="1"  transformType="BIEX"  manufacturer=""  serialnumber=""  homepage="workspaces-and-samples/flowjo-and-your-cytometer/ws-cytometer-bd/"  icon="bd.PNG" >
       <LinParams>
         <Param>time</Param>
       </LinParams>
       <LogParams/>
       <FilterParams/>
       <TransformStore/>
     </Cytometer>
   </Cytometers>
   <Groups>
     <GroupNode name="All Samples"  annotation=""  owningGroup="All Samples"  expanded="1"  sortPriority="10"  count="-1" >
       <Graph smoothing="0"  backColor="#ffffff"  foreColor="#000000"  type="Pseudocolor"  fast="1" >
         <Axis dimension="x"  name=""  label=""  auto="auto" />
         <Axis dimension="y"  name=""  label=""  auto="auto" />
         <GraphSettings level="5%"  smoothingHighResolution="1"  contourHighResolution="1"  histogramSmoothingCount="0"  graphResolution="256"  showOutliers="0"  drawLargeDots="0"  dotsToDraw="8000"  tint="le.chartfill.tinted.40"  lineWeight="le.lineweight.normal"  lineStyle="le.linestyle.solid" />
         <GraphEnvironment showGrid="0"  showAxes="tnlTNL"  showGates="1"  showFreqOnPlots="1"  showGateNameOnPlots="1"  showMedians="0"  showUncomped="0"  addEventParam="0"  lastYAxisName="" >
           <TextTraits font="SansSerif"  size="11"  name="Labels"  style="plain"  color="#000000"  background="#00ffffff"  just="left" />
           <TextTraits font="SansSerif"  size="11"  name="LayoutGates"  style="plain"  color="#000000"  background="#00ffffff"  just="left" />
           <TextTraits font="SansSerif"  size="9"  name="Numbers"  style="plain"  color="#000000"  background="#00ffffff"  just="left" />
           <TextTraits font="SansSerif"  size="9"  name="Legend"  style="plain"  color="#000000"  background="#00ffffff"  just="left" />
         </GraphEnvironment>
       </Graph>
       <Subpopulations>
         <Population name="Lymphocytes"  annotation=""  owningGroup="All Samples"  expanded="1"  sortPriority="10"  count="7386" >
           <Graph smoothing="0"  backColor="#ffffff"  foreColor="#000000"  heatMapStatParameter="FITC-A"  type="Pseudocolor"  fast="1" >
             <Axis dimension="x"  name="FSC-A"  label=""  auto="auto" />
             <Axis dimension="y"  name="SSC-A"  label=""  auto="auto" />
             <GraphSettings level="5%"  smoothingHighResolution="1"  contourHighResolution="1"  histogramSmoothingCount="0"  graphResolution="256"  showOutliers="0"  drawLargeDots="0"  dotsToDraw="8000"  tint="le.chartfill.tinted.40"  lineWeight="le.lineweight.normal"  lineStyle="le.linestyle.solid" />
             <GraphEnvironment showGrid="0"  showAxes="tnlTNL"  showGates="1"  showFreqOnPlots="1"  showGateNameOnPlots="1"  showMedians="0"  showUncomped="0"  addEventParam="0"  lastYAxisName="" >
               <TextTraits font="SansSerif"  size="11"  name="Labels"  style="plain"  color="#000000"  background="#00ffffff"  just="left" />
               <TextTraits font="SansSerif"  size="11"  name="LayoutGates"  style="plain"  color="#000000"  background="#00ffffff"  just="left" />
               <TextTraits font="SansSerif"  size="9"  name="Numbers"  style="plain"  color="#000000"  background="#00ffffff"  just="left" />
               <TextTraits font="SansSerif"  size="9"  name="Legend"  style="plain"  color="#000000"  background="#00ffffff"  just="left" />
               <WindowPosition x="-5"  y="-5"  width="1000"  height="832"  displayed="1"  panelState="---" />
             </GraphEnvironment>
           </Graph>
           <Gate gating:id="ID1821985019" >
             <gating:PolygonGate eventsInside="1"  annoOffsetX="0"  annoOffsetY="0"  tint="#000000"  isTinted="0"  lineWeight="Normal"  userDefined="1"  quadId="-1"  gateResolution="256" >
               <gating:dimension>
                 <data-type:fcs-dimension data-type:name="FSC-A" />
               </gating:dimension>
               <gating:dimension>
                 <data-type:fcs-dimension data-type:name="SSC-A" />
               </gating:dimension>
               <gating:vertex>
                 <gating:coordinate data-type:value="72027.7735849057" />
                 <gating:coordinate data-type:value="16985.5723542116" />
               </gating:vertex>
               <gating:vertex>
                 <gating:coordinate data-type:value="64917.7358490566" />
                 <gating:coordinate data-type:value="39118.2878460632" />
               </gating:vertex>
               <gating:vertex>
                 <gating:coordinate data-type:value="74500.8301886792" />
                 <gating:coordinate data-type:value="64854.0035342626" />
               </gating:vertex>
               <gating:vertex>
                 <gating:coordinate data-type:value="100777.0566037736" />
                 <gating:coordinate data-type:value="89045.5762811701" />
               </gating:vertex>
               <gating:vertex>
                 <gating:coordinate data-type:value="139727.6981132076" />
                 <gating:coordinate data-type:value="92648.576477518" />
               </gating:vertex>
               <gating:vertex>
                 <gating:coordinate data-type:value="153020.3773584906" />
                 <gating:coordinate data-type:value="69486.4323581385" />
               </gating:vertex>
               <gating:vertex>
                 <gating:coordinate data-type:value="145601.2075471698" />
                 <gating:coordinate data-type:value="38603.5735322992" />
               </gating:vertex>
               <gating:vertex>
                 <gating:coordinate data-type:value="109432.7547169811" />
                 <gating:coordinate data-type:value="13897.2864716277" />
               </gating:vertex>
             </gating:PolygonGate>
           </Gate>
           <Subpopulations>
             <Population name="CD4, SSC-A subset"  annotation=""  owningGroup="All Samples"  expanded="1"  sortPriority="10"  count="1683" >
               <Graph smoothing="13"  backColor="#ffffff"  foreColor="#000000"  heatMapStatParameter="FITC-A :: cfse"  type="Contour"  fast="1" >
                 <Axis dimension="x"  name="PE-Cy7-A"  label=""  auto="auto" />
                 <Axis dimension="y"  name="SSC-A"  label=""  auto="auto" />
                 <GraphSettings level="5%"  smoothingHighResolution="1"  contourHighResolution="1"  histogramSmoothingCount="0"  graphResolution="256"  showOutliers="0"  drawLargeDots="0"  dotsToDraw="8000"  tint="le.chartfill.tinted.40"  lineWeight="le.lineweight.normal"  lineStyle="le.linestyle.solid" />
                 <GraphEnvironment showGrid="0"  showAxes="tnlTNL"  showGates="1"  showFreqOnPlots="1"  showGateNameOnPlots="1"  showMedians="0"  showUncomped="0"  addEventParam="0"  lastYAxisName="" >
                   <TextTraits font="SansSerif"  size="11"  name="Labels"  style="plain"  color="#000000"  background="#00ffffff"  just="left" />
                   <TextTraits font="SansSerif"  size="11"  name="LayoutGates"  style="plain"  color="#000000"  background="#00ffffff"  just="left" />
                   <TextTraits font="SansSerif"  size="9"  name="Numbers"  style="plain"  color="#000000"  background="#00ffffff"  just="left" />
                   <TextTraits font="SansSerif"  size="9"  name="Legend"  style="plain"  color="#000000"  background="#00ffffff"  just="left" />
                   <WindowPosition x="-4"  y="-4"  width="1000"  height="882"  displayed="1"  panelState="+--" />
                 </GraphEnvironment>
               </Graph>
               <Gate gating:id="ID2026926032"  gating:parent_id="ID1821985019" >
                 <gating:RectangleGate eventsInside="1"  annoOffsetX="-4"  annoOffsetY="-105"  tint="#000000"  isTinted="0"  lineWeight="Normal"  userDefined="1"  percentX="0"  percentY="0" >
                   <gating:dimension gating:min="2536.3024740457217"  gating:max="245280.86910463055" >
                     <data-type:fcs-dimension data-type:name="PE-Cy7-A" />
                   </gating:dimension>
                   <gating:dimension gating:min="7764.575074048746"  gating:max="112884.97607655484" >
                     <data-type:fcs-dimension data-type:name="SSC-A" />
                   </gating:dimension>
                 </gating:RectangleGate>
               </Gate>
             </Population>
             <Population name="CD8, SSC-A subset"  annotation=""  owningGroup="All Samples"  expanded="1"  sortPriority="10"  count="2988" >
               <Graph smoothing="13"  backColor="#ffffff"  foreColor="#000000"  heatMapStatParameter="FITC-A :: cfse"  type="Contour"  fast="1" >
                 <Axis dimension="x"  name="APC-A"  label=""  auto="auto" />
                 <Axis dimension="y"  name="SSC-A"  label=""  auto="auto" />
                 <GraphSettings level="5%"  smoothingHighResolution="1"  contourHighResolution="1"  histogramSmoothingCount="0"  graphResolution="256"  showOutliers="0"  drawLargeDots="0"  dotsToDraw="8000"  tint="le.chartfill.tinted.40"  lineWeight="le.lineweight.normal"  lineStyle="le.linestyle.solid" />
                 <GraphEnvironment showGrid="0"  showAxes="tnlTNL"  showGates="1"  showFreqOnPlots="1"  showGateNameOnPlots="1"  showMedians="0"  showUncomped="0"  addEventParam="0"  lastYAxisName="" >
                   <TextTraits font="SansSerif"  size="11"  name="Labels"  style="plain"  color="#000000"  background="#00ffffff"  just="left" />
                   <TextTraits font="SansSerif"  size="11"  name="LayoutGates"  style="plain"  color="#000000"  background="#00ffffff"  just="left" />
                   <TextTraits font="SansSerif"  size="9"  name="Numbers"  style="plain"  color="#000000"  background="#00ffffff"  just="left" />
                   <TextTraits font="SansSerif"  size="9"  name="Legend"  style="plain"  color="#000000"  background="#00ffffff"  just="left" />
                   <WindowPosition x="-4"  y="-4"  width="1000"  height="882"  displayed="1"  panelState="+--" />
                 </GraphEnvironment>
               </Graph>
               <Gate gating:id="ID1038820615"  gating:parent_id="ID1821985019" >
                 <gating:RectangleGate eventsInside="1"  annoOffsetX="15"  annoOffsetY="-123"  tint="#000000"  isTinted="0"  lineWeight="Normal"  userDefined="1"  percentX="0"  percentY="0" >
                   <gating:dimension gating:min="4981.096535946441"  gating:max="242368.76227712273" >
                     <data-type:fcs-dimension data-type:name="APC-A" />
                   </gating:dimension>
                   <gating:dimension gating:min="4790.205573321144"  gating:max="111971.05527638172" >
                     <data-type:fcs-dimension data-type:name="SSC-A" />
                   </gating:dimension>
                 </gating:RectangleGate>
               </Gate>
             </Population>
           </Subpopulations>
         </Population>
       </Subpopulations>
       <Group name="All Samples"  live="1"  role="ws.group.dlog.test"  key=""  synchronized="0"  foreground="#000000"  fontStyle="bold" >
         <Criteria/>
         <BlacklistedSamples>
           <SampleRef sampleID="11" />
         </BlacklistedSamples>
         <SampleRefs>
           <SampleRef sampleID="27" />
           <SampleRef sampleID="13" />
           <SampleRef sampleID="14" />
           <SampleRef sampleID="17" />
           <SampleRef sampleID="18" />
           <SampleRef sampleID="1" />
           <SampleRef sampleID="8" />
           <SampleRef sampleID="9" />
           <SampleRef sampleID="10" />
           <SampleRef sampleID="21" />
           <SampleRef sampleID="19" />
           <SampleRef sampleID="20" />
         </SampleRefs>
         <Keywords/>
       </Group>
     </GroupNode>
     <GroupNode name="Compensation"  annotation=""  owningGroup="Compensation"  expanded="1"  sortPriority="10"  count="-1" >
       <Graph smoothing="0"  backColor="#ffffff"  foreColor="#000000"  type="Pseudocolor"  fast="1" >
         <Axis dimension="x"  name=""  label=""  auto="auto" />
         <Axis dimension="y"  name=""  label=""  auto="auto" />
         <GraphSettings level="5%"  smoothingHighResolution="1"  contourHighResolution="1"  histogramSmoothingCount="0"  graphResolution="256"  showOutliers="0"  drawLargeDots="0"  dotsToDraw="8000"  tint="le.chartfill.tinted.40"  lineWeight="le.lineweight.normal"  lineStyle="le.linestyle.solid" />
         <GraphEnvironment showGrid="0"  showAxes="tnlTNL"  showGates="1"  showFreqOnPlots="1"  showGateNameOnPlots="1"  showMedians="0"  showUncomped="0"  addEventParam="0"  lastYAxisName="" >
           <TextTraits font="SansSerif"  size="11"  name="Labels"  style="plain"  color="#000000"  background="#00ffffff"  just="left" />
           <TextTraits font="SansSerif"  size="11"  name="LayoutGates"  style="plain"  color="#000000"  background="#00ffffff"  just="left" />
           <TextTraits font="SansSerif"  size="9"  name="Numbers"  style="plain"  color="#000000"  background="#00ffffff"  just="left" />
           <TextTraits font="SansSerif"  size="9"  name="Legend"  style="plain"  color="#000000"  background="#00ffffff"  just="left" />
         </GraphEnvironment>
       </Graph>
       <Group name="Compensation"  live="1"  role="ws.group.dlog.compensation"  key=""  synchronized="0"  foreground="#bc1900"  fontStyle="bold" >
         <Criteria>
           <Criterion connector="And"  keyword="$FIL"  function="Contains"  value="comp" />
           <Criterion connector="Or"  keyword="$FIL"  function="Contains"  value="unstained" />
         </Criteria>
         <Keywords/>
       </Group>
     </GroupNode>
   </Groups>
   <SampleList>
     <Sample>
       <DataSet uri="file:/E:/学习/2.实验/2.CD4+%20%20CD8+/新CD4%20and%20CD8/新-原始数据-CD4%20and%20CD8/Specimen_002_ESA-2_017.fcs"  sampleID="13" />
       <Transformations>
         <transforms:linear transforms:minRange="0"  transforms:maxRange="262144"  gain="1" >
           <data-type:parameter data-type:name="FSC-A" />
         </transforms:linear>
         <transforms:linear transforms:minRange="0"  transforms:maxRange="262144"  gain="1" >
           <data-type:parameter data-type:name="FSC-H" />
         </transforms:linear>
         <transforms:linear transforms:minRange="0"  transforms:maxRange="262144"  gain="1" >
           <data-type:parameter data-type:name="FSC-W" />
         </transforms:linear>
         <transforms:linear transforms:minRange="0"  transforms:maxRange="238312.7272727269"  gain="1" >
           <data-type:parameter data-type:name="SSC-A" />
         </transforms:linear>
         <transforms:linear transforms:minRange="0"  transforms:maxRange="262144"  gain="1" >
           <data-type:parameter data-type:name="SSC-H" />
         </transforms:linear>
         <transforms:linear transforms:minRange="0"  transforms:maxRange="262144"  gain="1" >
           <data-type:parameter data-type:name="SSC-W" />
         </transforms:linear>
         <transforms:biex transforms:length="256"  transforms:maxRange="262144"  transforms:neg="0"  transforms:width="-100"  transforms:pos="4.418539922" >
           <data-type:parameter data-type:name="FITC-A" />
         </transforms:biex>
         <transforms:biex transforms:length="256"  transforms:maxRange="262144"  transforms:neg="0"  transforms:width="-100"  transforms:pos="4.418539922" >
           <data-type:parameter data-type:name="PE-A" />
         </transforms:biex>
         <transforms:biex transforms:length="256"  transforms:maxRange="262144"  transforms:neg="0"  transforms:width="-100"  transforms:pos="4.418539922" >
           <data-type:parameter data-type:name="PE-Texas Red-A" />
         </transforms:biex>
         <transforms:biex transforms:length="256"  transforms:maxRange="262144"  transforms:neg="0"  transforms:width="-100"  transforms:pos="4.418539922" >
           <data-type:parameter data-type:name="PerCP-Cy5-5-A" />
         </transforms:biex>
         <transforms:biex transforms:length="256"  transforms:maxRange="262144"  transforms:neg="0"  transforms:width="-100"  transforms:pos="4.418539922" >
           <data-type:parameter data-type:name="PE-Cy7-A" />
         </transforms:biex>
         <transforms:biex transforms:length="256"  transforms:maxRange="262144"  transforms:neg="0"  transforms:width="-100"  transforms:pos="4.418539922" >
           <data-type:parameter data-type:name="APC-A" />
         </transforms:biex>
         <transforms:biex transforms:length="256"  transforms:maxRange="262144"  transforms:neg="0"  transforms:width="-100"  transforms:pos="4.418539922" >
           <data-type:parameter data-type:name="Alexa Fluor 700-A" />
         </transforms:biex>
         <transforms:biex transforms:length="256"  transforms:maxRange="262144"  transforms:neg="0"  transforms:width="-100"  transforms:pos="4.418539922" >
           <data-type:parameter data-type:name="APC-Cy7-A" />
         </transforms:biex>
         <transforms:biex transforms:length="256"  transforms:maxRange="262144"  transforms:neg="0"  transforms:width="-100"  transforms:pos="4.418539922" >
           <data-type:parameter data-type:name="Pacific Blue-A" />
         </transforms:biex>
         <transforms:biex transforms:length="256"  transforms:maxRange="262144"  transforms:neg="0"  transforms:width="-100"  transforms:pos="4.418539922" >
           <data-type:parameter data-type:name="AmCyan-A" />
         </transforms:biex>
         <transforms:biex transforms:length="256"  transforms:maxRange="262144"  transforms:neg="0"  transforms:width="-100"  transforms:pos="4.418539922" >
           <data-type:parameter data-type:name="Qdot 605-A" />
         </transforms:biex>
         <transforms:biex transforms:length="256"  transforms:maxRange="262144"  transforms:neg="0"  transforms:width="-100"  transforms:pos="4.418539922" >
           <data-type:parameter data-type:name="Indo 1 Violet-A" />
         </transforms:biex>
         <transforms:biex transforms:length="256"  transforms:maxRange="262144"  transforms:neg="0"  transforms:width="-100"  transforms:pos="4.418539922" >
           <data-type:parameter data-type:name="Indo 1 Blue-A" />
         </transforms:biex>
         <transforms:linear transforms:minRange="0.445"  transforms:maxRange="3"  gain="1" >
           <data-type:parameter data-type:name="Time" />
         </transforms:linear>
       </Transformations>
       <Keywords>
         <Keyword name="FJ_FCS_VERSION"  value="3" />
         <Keyword name="$BEGINANALYSIS"  value="0" />
         <Keyword name="$ENDANALYSIS"  value="0" />
         <Keyword name="$BEGINSTEXT"  value="0" />
         <Keyword name="$ENDSTEXT"  value="0" />
         <Keyword name="$BEGINDATA"  value="3902" />
         <Keyword name="$ENDDATA"  value="961981             " />
         <Keyword name="$FIL"  value="Specimen_002_ESA-2_017.fcs" />
         <Keyword name="$SYS"  value="Windows XP 5.1" />
         <Keyword name="$TOT"  value="11976              " />
         <Keyword name="$PAR"  value="20" />
         <Keyword name="$MODE"  value="L" />
         <Keyword name="$BYTEORD"  value="4,3,2,1" />
         <Keyword name="$DATATYPE"  value="F" />
         <Keyword name="$NEXTDATA"  value="0" />
         <Keyword name="CREATOR"  value="BD FACSDiva Software Version 7.0" />
         <Keyword name="TUBE NAME"  value="ESA-2" />
         <Keyword name="$SRC"  value="Specimen_002" />
         <Keyword name="EXPERIMENT NAME"  value="Sunzhaojin20210917 CD4_CD8" />
         <Keyword name="GUID"  value="8b25888b-c6ef-4d1b-b359-af8cf7337711" />
         <Keyword name="$DATE"  value="17-SEP-2021" />
         <Keyword name="$BTIM"  value="17:01:59" />
         <Keyword name="$ETIM"  value="17:02:02" />
         <Keyword name="$CYT"  value="LSRFortessa" />
         <Keyword name="SETTINGS"  value="Cytometer" />
         <Keyword name="CYTNUM"  value="1" />
         <Keyword name="WINDOW EXTENSION"  value="10.00" />
         <Keyword name="EXPORT USER NAME"  value="Administrator" />
         <Keyword name="EXPORT TIME"  value="17-SEP-2021-17:04:02" />
         <Keyword name="$OP"  value="Administrator" />
         <Keyword name="FSC ASF"  value="0.75" />
         <Keyword name="AUTOBS"  value="TRUE" />
         <Keyword name="$INST"  value=" " />
         <Keyword name="LASER1NAME"  value="Blue" />
         <Keyword name="LASER1DELAY"  value="0.00" />
         <Keyword name="LASER1ASF"  value="0.88" />
         <Keyword name="LASER2NAME"  value="Red" />
         <Keyword name="LASER2DELAY"  value="104.69" />
         <Keyword name="LASER2ASF"  value="0.70" />
         <Keyword name="LASER3NAME"  value="Violet" />
         <Keyword name="LASER3DELAY"  value="35.36" />
         <Keyword name="LASER3ASF"  value="0.85" />
         <Keyword name="LASER4NAME"  value="UV" />
         <Keyword name="LASER4DELAY"  value="72.54" />
         <Keyword name="LASER4ASF"  value="0.94" />
         <Keyword name="$TIMESTEP"  value="0.01" />
         <Keyword name="SPILL"  value="13,FITC-A,PE-A,PE-Texas Red-A,PerCP-Cy5-5-A,PE-Cy7-A,APC-A,Alexa Fluor 700-A,APC-Cy7-A,Pacific Blue-A,AmCyan-A,Qdot 605-A,Indo 1 Violet-A,Indo 1 Blue-A,1,0,0,0,0,0,0,0,0,0,0,0,0,0,1,0,0,0,0,0,0,0,0,0,0,0,0,0,1,0,0,0,0,0,0,0,0,0,0,0,0,0,1,0,0,0,0,0,0,0,0,0,0,0,0,0,1,0,0,0,0,0,0,0,0,0,0,0,0,0,1,0,0,0,0,0,0,0,0,0,0,0,0,0,1,0,0,0,0,0,0,0,0,0,0,0,0,0,1,0,0,0,0,0,0,0,0,0,0,0,0,0,1,0,0,0,0,0,0,0,0,0,0,0,0,0,1,0,0,0,0,0,0,0,0,0,0,0,0,0,1,0,0,0,0,0,0,0,0,0,0,0,0,0,1,0,0,0,0,0,0,0,0,0,0,0,0,0,1" />
         <Keyword name="APPLY COMPENSATION"  value="TRUE" />
         <Keyword name="THRESHOLD"  value="FSC,5000" />
         <Keyword name="$P1N"  value="FSC-A" />
         <Keyword name="$P1R"  value="262144" />
         <Keyword name="$P1B"  value="32" />
         <Keyword name="$P1E"  value="0,0" />
         <Keyword name="$P1V"  value="313" />
         <Keyword name="$P1G"  value="1.0" />
         <Keyword name="P1DISPLAY"  value="LIN" />
         <Keyword name="P1BS"  value="0" />
         <Keyword name="P1MS"  value="0" />
         <Keyword name="$P2N"  value="FSC-H" />
         <Keyword name="$P2R"  value="262144" />
         <Keyword name="$P2B"  value="32" />
         <Keyword name="$P2E"  value="0,0" />
         <Keyword name="$P2V"  value="313" />
         <Keyword name="$P2G"  value="1.0" />
         <Keyword name="P2DISPLAY"  value="LIN" />
         <Keyword name="P2BS"  value="0" />
         <Keyword name="P2MS"  value="0" />
         <Keyword name="$P3N"  value="FSC-W" />
         <Keyword name="$P3R"  value="262144" />
         <Keyword name="$P3B"  value="32" />
         <Keyword name="$P3E"  value="0,0" />
         <Keyword name="$P3V"  value="313" />
         <Keyword name="$P3G"  value="1.0" />
         <Keyword name="P3BS"  value="-1" />
         <Keyword name="P3MS"  value="0" />
         <Keyword name="$P4N"  value="SSC-A" />
         <Keyword name="$P4R"  value="262144" />
         <Keyword name="$P4B"  value="32" />
         <Keyword name="$P4E"  value="0,0" />
         <Keyword name="$P4V"  value="249" />
         <Keyword name="$P4G"  value="1.0" />
         <Keyword name="P4DISPLAY"  value="LIN" />
         <Keyword name="P4BS"  value="0" />
         <Keyword name="P4MS"  value="0" />
         <Keyword name="$P5N"  value="SSC-H" />
         <Keyword name="$P5R"  value="262144" />
         <Keyword name="$P5B"  value="32" />
         <Keyword name="$P5E"  value="0,0" />
         <Keyword name="$P5V"  value="249" />
         <Keyword name="$P5G"  value="1.0" />
         <Keyword name="P5DISPLAY"  value="LIN" />
         <Keyword name="P5BS"  value="0" />
         <Keyword name="P5MS"  value="0" />
         <Keyword name="$P6N"  value="SSC-W" />
         <Keyword name="$P6R"  value="262144" />
         <Keyword name="$P6B"  value="32" />
         <Keyword name="$P6E"  value="0,0" />
         <Keyword name="$P6V"  value="249" />
         <Keyword name="$P6G"  value="1.0" />
         <Keyword name="P6BS"  value="-1" />
         <Keyword name="P6MS"  value="0" />
         <Keyword name="$P7N"  value="FITC-A" />
         <Keyword name="$P7R"  value="262144" />
         <Keyword name="$P7B"  value="32" />
         <Keyword name="$P7E"  value="0,0" />
         <Keyword name="$P7V"  value="543" />
         <Keyword name="$P7G"  value="1.0" />
         <Keyword name="P7DISPLAY"  value="LOG" />
         <Keyword name="P7BS"  value="0" />
         <Keyword name="P7MS"  value="0" />
         <Keyword name="$P8N"  value="PE-A" />
         <Keyword name="$P8R"  value="262144" />
         <Keyword name="$P8B"  value="32" />
         <Keyword name="$P8E"  value="0,0" />
         <Keyword name="$P8V"  value="477" />
         <Keyword name="$P8G"  value="1.0" />
         <Keyword name="P8DISPLAY"  value="LOG" />
         <Keyword name="P8BS"  value="0" />
         <Keyword name="P8MS"  value="0" />
         <Keyword name="$P9N"  value="PE-Texas Red-A" />
         <Keyword name="$P9R"  value="262144" />
         <Keyword name="$P9B"  value="32" />
         <Keyword name="$P9E"  value="0,0" />
         <Keyword name="$P9V"  value="533" />
         <Keyword name="$P9G"  value="1.0" />
         <Keyword name="P9DISPLAY"  value="LOG" />
         <Keyword name="P9BS"  value="0" />
         <Keyword name="P9MS"  value="0" />
         <Keyword name="$P10N"  value="PerCP-Cy5-5-A" />
         <Keyword name="$P10R"  value="262144" />
         <Keyword name="$P10B"  value="32" />
         <Keyword name="$P10E"  value="0,0" />
         <Keyword name="$P10V"  value="656" />
         <Keyword name="$P10G"  value="1.0" />
         <Keyword name="P10DISPLAY"  value="LOG" />
         <Keyword name="P10BS"  value="78" />
         <Keyword name="P10MS"  value="0" />
         <Keyword name="$P11N"  value="PE-Cy7-A" />
         <Keyword name="$P11S"  value="CD4" />
         <Keyword name="$P11R"  value="262144" />
         <Keyword name="$P11B"  value="32" />
         <Keyword name="$P11E"  value="0,0" />
         <Keyword name="$P11V"  value="720" />
         <Keyword name="$P11G"  value="1.0" />
         <Keyword name="P11DISPLAY"  value="LOG" />
         <Keyword name="P11BS"  value="467" />
         <Keyword name="P11MS"  value="0" />
         <Keyword name="$P12N"  value="APC-A" />
         <Keyword name="$P12S"  value="CD8" />
         <Keyword name="$P12R"  value="262144" />
         <Keyword name="$P12B"  value="32" />
         <Keyword name="$P12E"  value="0,0" />
         <Keyword name="$P12V"  value="599" />
         <Keyword name="$P12G"  value="1.0" />
         <Keyword name="P12DISPLAY"  value="LOG" />
         <Keyword name="P12BS"  value="203" />
         <Keyword name="P12MS"  value="0" />
         <Keyword name="$P13N"  value="Alexa Fluor 700-A" />
         <Keyword name="$P13R"  value="262144" />
         <Keyword name="$P13B"  value="32" />
         <Keyword name="$P13E"  value="0,0" />
         <Keyword name="$P13V"  value="566" />
         <Keyword name="$P13G"  value="1.0" />
         <Keyword name="P13DISPLAY"  value="LOG" />
         <Keyword name="P13BS"  value="103" />
         <Keyword name="P13MS"  value="0" />
         <Keyword name="$P14N"  value="APC-Cy7-A" />
         <Keyword name="$P14R"  value="262144" />
         <Keyword name="$P14B"  value="32" />
         <Keyword name="$P14E"  value="0,0" />
         <Keyword name="$P14V"  value="551" />
         <Keyword name="$P14G"  value="1.0" />
         <Keyword name="P14DISPLAY"  value="LOG" />
         <Keyword name="P14BS"  value="81" />
         <Keyword name="P14MS"  value="0" />
         <Keyword name="$P15N"  value="Pacific Blue-A" />
         <Keyword name="$P15R"  value="262144" />
         <Keyword name="$P15B"  value="32" />
         <Keyword name="$P15E"  value="0,0" />
         <Keyword name="$P15V"  value="480" />
         <Keyword name="$P15G"  value="1.0" />
         <Keyword name="P15DISPLAY"  value="LOG" />
         <Keyword name="P15BS"  value="138" />
         <Keyword name="P15MS"  value="0" />
         <Keyword name="$P16N"  value="AmCyan-A" />
         <Keyword name="$P16R"  value="262144" />
         <Keyword name="$P16B"  value="32" />
         <Keyword name="$P16E"  value="0,0" />
         <Keyword name="$P16V"  value="541" />
         <Keyword name="$P16G"  value="1.0" />
         <Keyword name="P16DISPLAY"  value="LOG" />
         <Keyword name="P16BS"  value="32" />
         <Keyword name="P16MS"  value="0" />
         <Keyword name="$P17N"  value="Qdot 605-A" />
         <Keyword name="$P17R"  value="262144" />
         <Keyword name="$P17B"  value="32" />
         <Keyword name="$P17E"  value="0,0" />
         <Keyword name="$P17V"  value="712" />
         <Keyword name="$P17G"  value="1.0" />
         <Keyword name="P17DISPLAY"  value="LOG" />
         <Keyword name="P17BS"  value="0" />
         <Keyword name="P17MS"  value="0" />
         <Keyword name="$P18N"  value="Indo 1 Violet-A" />
         <Keyword name="$P18R"  value="262144" />
         <Keyword name="$P18B"  value="32" />
         <Keyword name="$P18E"  value="0,0" />
         <Keyword name="$P18V"  value="469" />
         <Keyword name="$P18G"  value="1.0" />
         <Keyword name="P18DISPLAY"  value="LOG" />
         <Keyword name="P18BS"  value="42" />
         <Keyword name="P18MS"  value="0" />
         <Keyword name="$P19N"  value="Indo 1 Blue-A" />
         <Keyword name="$P19R"  value="262144" />
         <Keyword name="$P19B"  value="32" />
         <Keyword name="$P19E"  value="0,0" />
         <Keyword name="$P19V"  value="649" />
         <Keyword name="$P19G"  value="1.0" />
         <Keyword name="P19DISPLAY"  value="LOG" />
         <Keyword name="P19BS"  value="0" />
         <Keyword name="P19MS"  value="0" />
         <Keyword name="$P20N"  value="Time" />
         <Keyword name="$P20R"  value="262144" />
         <Keyword name="$P20B"  value="32" />
         <Keyword name="$P20E"  value="0,0" />
         <Keyword name="$P20G"  value="0.01" />
         <Keyword name="P20BS"  value="0" />
         <Keyword name="P20MS"  value="0" />
         <Keyword name="CST SETUP STATUS"  value="SUCCESS WITH WARNING" />
         <Keyword name="CST BEADS LOT ID"  value="33064" />
         <Keyword name="CYTOMETER CONFIG NAME"  value="Copy of Copy of Copy of 5-Blue 3-Red 3-Violet 2-UV" />
         <Keyword name="CYTOMETER CONFIG CREATE DATE"  value="2015-07-15T05:26:10+08:00" />
         <Keyword name="CST SETUP DATE"  value="2021-07-12T09:13:38+08:00" />
         <Keyword name="CST BASELINE DATE"  value="2021-04-28T09:56:43+08:00" />
         <Keyword name="CST BEADS EXPIRED"  value="False" />
         <Keyword name="CST PERFORMANCE EXPIRED"  value="2021-07-13T09:13:38+08:00" />
         <Keyword name="CST REGULATORY STATUS"  value="RUO Performance Check" />
         <Keyword name="$P1S"  value="" />
         <Keyword name="$P2S"  value="" />
         <Keyword name="$P3S"  value="" />
         <Keyword name="$P4S"  value="" />
         <Keyword name="$P5S"  value="" />
         <Keyword name="$P6S"  value="" />
         <Keyword name="$P7S"  value="" />
         <Keyword name="$P8S"  value="" />
         <Keyword name="$P9S"  value="" />
         <Keyword name="$P10S"  value="" />
         <Keyword name="$P13S"  value="" />
         <Keyword name="$P14S"  value="" />
         <Keyword name="$P15S"  value="" />
         <Keyword name="$P16S"  value="" />
         <Keyword name="$P17S"  value="" />
         <Keyword name="$P18S"  value="" />
         <Keyword name="$P19S"  value="" />
         <Keyword name="$P20S"  value="" />
       </Keywords>
       <SampleNode name="Specimen_002_ESA-2_017.fcs"  annotation=""  owningGroup=""  expanded="1"  sortPriority="10"  count="11976"  sampleID="13" >
         <Graph smoothing="0"  backColor="#ffffff"  foreColor="#000000"  heatMapStatParameter="FITC-A"  type="Pseudocolor"  fast="1" >
           <Axis dimension="x"  name="FSC-A"  label=""  auto="auto" />
           <Axis dimension="y"  name="SSC-A"  label=""  auto="auto" />
           <GraphSettings level="5%"  smoothingHighResolution="1"  contourHighResolution="1"  histogramSmoothingCount="0"  graphResolution="256"  showOutliers="0"  drawLargeDots="0"  dotsToDraw="8000"  tint="le.chartfill.tinted.40"  lineWeight="le.lineweight.normal"  lineStyle="le.linestyle.solid" />
           <GraphEnvironment showGrid="0"  showAxes="tnlTNL"  showGates="1"  showFreqOnPlots="1"  showGateNameOnPlots="1"  showMedians="0"  showUncomped="0"  addEventParam="0"  lastYAxisName="" >
             <TextTraits font="SansSerif"  size="11"  name="Labels"  style="plain"  color="#000000"  background="#00ffffff"  just="left" />
             <TextTraits font="SansSerif"  size="11"  name="LayoutGates"  style="plain"  color="#000000"  background="#00ffffff"  just="left" />
             <TextTraits font="SansSerif"  size="9"  name="Numbers"  style="plain"  color="#000000"  background="#00ffffff"  just="left" />
             <TextTraits font="SansSerif"  size="9"  name="Legend"  style="plain"  color="#000000"  background="#00ffffff"  just="left" />
             <WindowPosition x="-4"  y="-4"  width="1000"  height="832"  displayed="0"  panelState="---" />
           </GraphEnvironment>
         </Graph>
         <Subpopulations>
           <Population name="Lymphocytes"  annotation=""  owningGroup="All Samples"  expanded="1"  sortPriority="10"  count="6871" >
             <Graph smoothing="13"  backColor="#ffffff"  foreColor="#000000"  heatMapStatParameter="FITC-A"  type="Contour"  fast="1" >
               <Axis dimension="x"  name="PE-Cy7-A"  label=""  auto="auto" />
               <Axis dimension="y"  name="SSC-A"  label=""  auto="auto" />
               <GraphSettings level="5%"  smoothingHighResolution="1"  contourHighResolution="1"  histogramSmoothingCount="0"  graphResolution="256"  showOutliers="0"  drawLargeDots="0"  dotsToDraw="8000"  tint="le.chartfill.tinted.40"  lineWeight="le.lineweight.normal"  lineStyle="le.linestyle.solid" />
               <GraphEnvironment showGrid="0"  showAxes="tnlTNL"  showGates="1"  showFreqOnPlots="1"  showGateNameOnPlots="1"  showMedians="0"  showUncomped="0"  addEventParam="0"  lastYAxisName="" >
                 <TextTraits font="SansSerif"  size="11"  name="Labels"  style="plain"  color="#000000"  background="#00ffffff"  just="left" />
                 <TextTraits font="SansSerif"  size="11"  name="LayoutGates"  style="plain"  color="#000000"  background="#00ffffff"  just="left" />
                 <TextTraits font="SansSerif"  size="9"  name="Numbers"  style="plain"  color="#000000"  background="#00ffffff"  just="left" />
                 <TextTraits font="SansSerif"  size="9"  name="Legend"  style="plain"  color="#000000"  background="#00ffffff"  just="left" />
                 <WindowPosition x="-60"  y="0"  width="1000"  height="882"  displayed="0"  panelState="+--" />
               </GraphEnvironment>
             </Graph>
             <Gate gating:id="ID1552008229" >
               <gating:PolygonGate eventsInside="1"  annoOffsetX="0"  annoOffsetY="0"  tint="#000000"  isTinted="0"  lineWeight="Normal"  userDefined="1"  quadId="-1"  gateResolution="256" >
                 <gating:dimension>
                   <data-type:fcs-dimension data-type:name="FSC-A" />
                 </gating:dimension>
                 <gating:dimension>
                   <data-type:fcs-dimension data-type:name="SSC-A" />
                 </gating:dimension>
                 <gating:vertex>
                   <gating:coordinate data-type:value="72027.7735849057" />
                   <gating:coordinate data-type:value="16985.5723542116" />
                 </gating:vertex>
                 <gating:vertex>
                   <gating:coordinate data-type:value="64917.7358490566" />
                   <gating:coordinate data-type:value="39118.2878460632" />
                 </gating:vertex>
                 <gating:vertex>
                   <gating:coordinate data-type:value="74500.8301886792" />
                   <gating:coordinate data-type:value="64854.0035342626" />
                 </gating:vertex>
                 <gating:vertex>
                   <gating:coordinate data-type:value="100777.0566037736" />
                   <gating:coordinate data-type:value="89045.5762811701" />
                 </gating:vertex>
                 <gating:vertex>
                   <gating:coordinate data-type:value="139727.6981132076" />
                   <gating:coordinate data-type:value="92648.576477518" />
                 </gating:vertex>
                 <gating:vertex>
                   <gating:coordinate data-type:value="153020.3773584906" />
                   <gating:coordinate data-type:value="69486.4323581385" />
                 </gating:vertex>
                 <gating:vertex>
                   <gating:coordinate data-type:value="145601.2075471698" />
                   <gating:coordinate data-type:value="38603.5735322992" />
                 </gating:vertex>
                 <gating:vertex>
                   <gating:coordinate data-type:value="109432.7547169811" />
                   <gating:coordinate data-type:value="13897.2864716277" />
                 </gating:vertex>
               </gating:PolygonGate>
             </Gate>
             <Subpopulations>
               <Population name="CD4, SSC-A subset (%)"  annotation=""  owningGroup=""  expanded="1"  sortPriority="10"  count="1964" >
                 <Graph smoothing="13"  backColor="#ffffff"  foreColor="#000000"  heatMapStatParameter="FITC-A :: cfse"  type="Contour"  fast="1" >
                   <Axis dimension="x"  name="PE-Cy7-A"  label=""  auto="auto" />
                   <Axis dimension="y"  name="SSC-A"  label=""  auto="auto" />
                   <GraphSettings level="5%"  smoothingHighResolution="1"  contourHighResolution="1"  histogramSmoothingCount="0"  graphResolution="256"  showOutliers="0"  drawLargeDots="0"  dotsToDraw="8000"  tint="le.chartfill.tinted.40"  lineWeight="le.lineweight.normal"  lineStyle="le.linestyle.solid" />
                   <GraphEnvironment showGrid="0"  showAxes="tnlTNL"  showGates="1"  showFreqOnPlots="1"  showGateNameOnPlots="1"  showMedians="0"  showUncomped="0"  addEventParam="0"  lastYAxisName="" >
                     <TextTraits font="SansSerif"  size="11"  name="Labels"  style="plain"  color="#000000"  background="#00ffffff"  just="left" />
                     <TextTraits font="SansSerif"  size="11"  name="LayoutGates"  style="plain"  color="#000000"  background="#00ffffff"  just="left" />
                     <TextTraits font="SansSerif"  size="9"  name="Numbers"  style="plain"  color="#000000"  background="#00ffffff"  just="left" />
                     <TextTraits font="SansSerif"  size="9"  name="Legend"  style="plain"  color="#000000"  background="#00ffffff"  just="left" />
                     <WindowPosition x="-4"  y="-4"  width="1000"  height="882"  displayed="1"  panelState="+--" />
                   </GraphEnvironment>
                 </Graph>
                 <Gate gating:id="ID1380331549"  gating:parent_id="ID1552008229" >
                   <gating:RectangleGate eventsInside="1"  annoOffsetX="-3"  annoOffsetY="-87"  tint="#000000"  isTinted="0"  lineWeight="Normal"  userDefined="1"  percentX="0"  percentY="0" >
                     <gating:dimension gating:min="1993.3111617998165"  gating:max="100408.68777557573" >
                       <data-type:fcs-dimension data-type:name="PE-Cy7-A" />
                     </gating:dimension>
                     <gating:dimension gating:min="7784.084056646859"  gating:max="130533.10187300117" >
                       <data-type:fcs-dimension data-type:name="SSC-A" />
                     </gating:dimension>
                   </gating:RectangleGate>
                 </Gate>
               </Population>
               <Population name="CD8, SSC-A subset (%)"  annotation=""  owningGroup=""  expanded="1"  sortPriority="10"  count="2973" >
                 <Graph smoothing="13"  backColor="#ffffff"  foreColor="#000000"  heatMapStatParameter="FITC-A :: cfse"  type="Contour"  fast="1" >
                   <Axis dimension="x"  name="APC-A"  label=""  auto="auto" />
                   <Axis dimension="y"  name="SSC-A"  label=""  auto="auto" />
                   <GraphSettings level="5%"  smoothingHighResolution="1"  contourHighResolution="1"  histogramSmoothingCount="0"  graphResolution="256"  showOutliers="0"  drawLargeDots="0"  dotsToDraw="8000"  tint="le.chartfill.tinted.40"  lineWeight="le.lineweight.normal"  lineStyle="le.linestyle.solid" />
                   <GraphEnvironment showGrid="0"  showAxes="tnlTNL"  showGates="1"  showFreqOnPlots="1"  showGateNameOnPlots="1"  showMedians="0"  showUncomped="0"  addEventParam="0"  lastYAxisName="" >
                     <TextTraits font="SansSerif"  size="11"  name="Labels"  style="plain"  color="#000000"  background="#00ffffff"  just="left" />
                     <TextTraits font="SansSerif"  size="11"  name="LayoutGates"  style="plain"  color="#000000"  background="#00ffffff"  just="left" />
                     <TextTraits font="SansSerif"  size="9"  name="Numbers"  style="plain"  color="#000000"  background="#00ffffff"  just="left" />
                     <TextTraits font="SansSerif"  size="9"  name="Legend"  style="plain"  color="#000000"  background="#00ffffff"  just="left" />
                     <WindowPosition x="-4"  y="-4"  width="1000"  height="882"  displayed="0"  panelState="+--" />
                   </GraphEnvironment>
                 </Graph>
                 <Gate gating:id="ID592391825"  gating:parent_id="ID1552008229" >
                   <gating:RectangleGate eventsInside="1"  annoOffsetX="-2"  annoOffsetY="-89"  tint="#000000"  isTinted="0"  lineWeight="Normal"  userDefined="1"  percentX="0"  percentY="0" >
                     <gating:dimension gating:min="2011.6745760092876"  gating:max="100408.68777557573" >
                       <data-type:fcs-dimension data-type:name="APC-A" />
                     </gating:dimension>
                     <gating:dimension gating:min="4790.205573321144"  gating:max="130533.10187300117" >
                       <data-type:fcs-dimension data-type:name="SSC-A" />
                     </gating:dimension>
                   </gating:RectangleGate>
                 </Gate>
               </Population>
             </Subpopulations>
           </Population>
         </Subpopulations>
       </SampleNode>
     </Sample>
     <Sample>
       <DataSet uri="file:/E:/学习/2.实验/2.CD4+%20%20CD8+/新CD4%20and%20CD8/新-原始数据-CD4%20and%20CD8/Specimen_002_ESA-3_001_018.fcs"  sampleID="14" />
       <Transformations>
         <transforms:linear transforms:minRange="0"  transforms:maxRange="262144"  gain="1" >
           <data-type:parameter data-type:name="FSC-A" />
         </transforms:linear>
         <transforms:linear transforms:minRange="0"  transforms:maxRange="262144"  gain="1" >
           <data-type:parameter data-type:name="FSC-H" />
         </transforms:linear>
         <transforms:linear transforms:minRange="0"  transforms:maxRange="262144"  gain="1" >
           <data-type:parameter data-type:name="FSC-W" />
         </transforms:linear>
         <transforms:linear transforms:minRange="0"  transforms:maxRange="238312.7272727269"  gain="1" >
           <data-type:parameter data-type:name="SSC-A" />
         </transforms:linear>
         <transforms:linear transforms:minRange="0"  transforms:maxRange="262144"  gain="1" >
           <data-type:parameter data-type:name="SSC-H" />
         </transforms:linear>
         <transforms:linear transforms:minRange="0"  transforms:maxRange="262144"  gain="1" >
           <data-type:parameter data-type:name="SSC-W" />
         </transforms:linear>
         <transforms:biex transforms:length="256"  transforms:maxRange="262144"  transforms:neg="0"  transforms:width="-100"  transforms:pos="4.418539922" >
           <data-type:parameter data-type:name="FITC-A" />
         </transforms:biex>
         <transforms:biex transforms:length="256"  transforms:maxRange="262144"  transforms:neg="0"  transforms:width="-100"  transforms:pos="4.418539922" >
           <data-type:parameter data-type:name="PE-A" />
         </transforms:biex>
         <transforms:biex transforms:length="256"  transforms:maxRange="262144"  transforms:neg="0"  transforms:width="-100"  transforms:pos="4.418539922" >
           <data-type:parameter data-type:name="PE-Texas Red-A" />
         </transforms:biex>
         <transforms:biex transforms:length="256"  transforms:maxRange="262144"  transforms:neg="0"  transforms:width="-100"  transforms:pos="4.418539922" >
           <data-type:parameter data-type:name="PerCP-Cy5-5-A" />
         </transforms:biex>
         <transforms:biex transforms:length="256"  transforms:maxRange="262144"  transforms:neg="0"  transforms:width="-100"  transforms:pos="4.418539922" >
           <data-type:parameter data-type:name="PE-Cy7-A" />
         </transforms:biex>
         <transforms:biex transforms:length="256"  transforms:maxRange="262144"  transforms:neg="0"  transforms:width="-100"  transforms:pos="4.418539922" >
           <data-type:parameter data-type:name="APC-A" />
         </transforms:biex>
         <transforms:biex transforms:length="256"  transforms:maxRange="262144"  transforms:neg="0"  transforms:width="-100"  transforms:pos="4.418539922" >
           <data-type:parameter data-type:name="Alexa Fluor 700-A" />
         </transforms:biex>
         <transforms:biex transforms:length="256"  transforms:maxRange="262144"  transforms:neg="0"  transforms:width="-100"  transforms:pos="4.418539922" >
           <data-type:parameter data-type:name="APC-Cy7-A" />
         </transforms:biex>
         <transforms:biex transforms:length="256"  transforms:maxRange="262144"  transforms:neg="0"  transforms:width="-100"  transforms:pos="4.418539922" >
           <data-type:parameter data-type:name="Pacific Blue-A" />
         </transforms:biex>
         <transforms:biex transforms:length="256"  transforms:maxRange="262144"  transforms:neg="0"  transforms:width="-100"  transforms:pos="4.418539922" >
           <data-type:parameter data-type:name="AmCyan-A" />
         </transforms:biex>
         <transforms:biex transforms:length="256"  transforms:maxRange="262144"  transforms:neg="0"  transforms:width="-100"  transforms:pos="4.418539922" >
           <data-type:parameter data-type:name="Qdot 605-A" />
         </transforms:biex>
         <transforms:biex transforms:length="256"  transforms:maxRange="262144"  transforms:neg="0"  transforms:width="-100"  transforms:pos="4.418539922" >
           <data-type:parameter data-type:name="Indo 1 Violet-A" />
         </transforms:biex>
         <transforms:biex transforms:length="256"  transforms:maxRange="262144"  transforms:neg="0"  transforms:width="-100"  transforms:pos="4.418539922" >
           <data-type:parameter data-type:name="Indo 1 Blue-A" />
         </transforms:biex>
         <transforms:linear transforms:minRange="0.36"  transforms:maxRange="4"  gain="1" >
           <data-type:parameter data-type:name="Time" />
         </transforms:linear>
       </Transformations>
       <Keywords>
         <Keyword name="FJ_FCS_VERSION"  value="3" />
         <Keyword name="$BEGINANALYSIS"  value="0" />
         <Keyword name="$ENDANALYSIS"  value="0" />
         <Keyword name="$BEGINSTEXT"  value="0" />
         <Keyword name="$ENDSTEXT"  value="0" />
         <Keyword name="$BEGINDATA"  value="3913" />
         <Keyword name="$ENDDATA"  value="1131672            " />
         <Keyword name="$FIL"  value="Specimen_002_ESA-3_001_018.fcs" />
         <Keyword name="$SYS"  value="Windows XP 5.1" />
         <Keyword name="$TOT"  value="14097              " />
         <Keyword name="$PAR"  value="20" />
         <Keyword name="$MODE"  value="L" />
         <Keyword name="$BYTEORD"  value="4,3,2,1" />
         <Keyword name="$DATATYPE"  value="F" />
         <Keyword name="$NEXTDATA"  value="0" />
         <Keyword name="CREATOR"  value="BD FACSDiva Software Version 7.0" />
         <Keyword name="TUBE NAME"  value="ESA-3_001" />
         <Keyword name="$SRC"  value="Specimen_002" />
         <Keyword name="EXPERIMENT NAME"  value="Sunzhaojin20210917 CD4_CD8" />
         <Keyword name="GUID"  value="60d401e1-c692-4feb-af5f-d1a92120a703" />
         <Keyword name="$DATE"  value="17-SEP-2021" />
         <Keyword name="$BTIM"  value="16:54:57" />
         <Keyword name="$ETIM"  value="16:55:01" />
         <Keyword name="$CYT"  value="LSRFortessa" />
         <Keyword name="SETTINGS"  value="Cytometer" />
         <Keyword name="CYTNUM"  value="1" />
         <Keyword name="WINDOW EXTENSION"  value="10.00" />
         <Keyword name="EXPORT USER NAME"  value="Administrator" />
         <Keyword name="EXPORT TIME"  value="17-SEP-2021-17:04:02" />
         <Keyword name="$OP"  value="Administrator" />
         <Keyword name="FSC ASF"  value="0.75" />
         <Keyword name="AUTOBS"  value="TRUE" />
         <Keyword name="$INST"  value=" " />
         <Keyword name="LASER1NAME"  value="Blue" />
         <Keyword name="LASER1DELAY"  value="0.00" />
         <Keyword name="LASER1ASF"  value="0.88" />
         <Keyword name="LASER2NAME"  value="Red" />
         <Keyword name="LASER2DELAY"  value="104.69" />
         <Keyword name="LASER2ASF"  value="0.70" />
         <Keyword name="LASER3NAME"  value="Violet" />
         <Keyword name="LASER3DELAY"  value="35.36" />
         <Keyword name="LASER3ASF"  value="0.85" />
         <Keyword name="LASER4NAME"  value="UV" />
         <Keyword name="LASER4DELAY"  value="72.54" />
         <Keyword name="LASER4ASF"  value="0.94" />
         <Keyword name="$TIMESTEP"  value="0.01" />
         <Keyword name="SPILL"  value="13,FITC-A,PE-A,PE-Texas Red-A,PerCP-Cy5-5-A,PE-Cy7-A,APC-A,Alexa Fluor 700-A,APC-Cy7-A,Pacific Blue-A,AmCyan-A,Qdot 605-A,Indo 1 Violet-A,Indo 1 Blue-A,1,0,0,0,0,0,0,0,0,0,0,0,0,0,1,0,0,0,0,0,0,0,0,0,0,0,0,0,1,0,0,0,0,0,0,0,0,0,0,0,0,0,1,0,0,0,0,0,0,0,0,0,0,0,0,0,1,0,0,0,0,0,0,0,0,0,0,0,0,0,1,0,0,0,0,0,0,0,0,0,0,0,0,0,1,0,0,0,0,0,0,0,0,0,0,0,0,0,1,0,0,0,0,0,0,0,0,0,0,0,0,0,1,0,0,0,0,0,0,0,0,0,0,0,0,0,1,0,0,0,0,0,0,0,0,0,0,0,0,0,1,0,0,0,0,0,0,0,0,0,0,0,0,0,1,0,0,0,0,0,0,0,0,0,0,0,0,0,1" />
         <Keyword name="APPLY COMPENSATION"  value="TRUE" />
         <Keyword name="THRESHOLD"  value="FSC,5000" />
         <Keyword name="$P1N"  value="FSC-A" />
         <Keyword name="$P1R"  value="262144" />
         <Keyword name="$P1B"  value="32" />
         <Keyword name="$P1E"  value="0,0" />
         <Keyword name="$P1V"  value="313" />
         <Keyword name="$P1G"  value="1.0" />
         <Keyword name="P1DISPLAY"  value="LIN" />
         <Keyword name="P1BS"  value="0" />
         <Keyword name="P1MS"  value="0" />
         <Keyword name="$P2N"  value="FSC-H" />
         <Keyword name="$P2R"  value="262144" />
         <Keyword name="$P2B"  value="32" />
         <Keyword name="$P2E"  value="0,0" />
         <Keyword name="$P2V"  value="313" />
         <Keyword name="$P2G"  value="1.0" />
         <Keyword name="P2DISPLAY"  value="LIN" />
         <Keyword name="P2BS"  value="0" />
         <Keyword name="P2MS"  value="0" />
         <Keyword name="$P3N"  value="FSC-W" />
         <Keyword name="$P3R"  value="262144" />
         <Keyword name="$P3B"  value="32" />
         <Keyword name="$P3E"  value="0,0" />
         <Keyword name="$P3V"  value="313" />
         <Keyword name="$P3G"  value="1.0" />
         <Keyword name="P3BS"  value="-1" />
         <Keyword name="P3MS"  value="0" />
         <Keyword name="$P4N"  value="SSC-A" />
         <Keyword name="$P4R"  value="262144" />
         <Keyword name="$P4B"  value="32" />
         <Keyword name="$P4E"  value="0,0" />
         <Keyword name="$P4V"  value="249" />
         <Keyword name="$P4G"  value="1.0" />
         <Keyword name="P4DISPLAY"  value="LIN" />
         <Keyword name="P4BS"  value="0" />
         <Keyword name="P4MS"  value="0" />
         <Keyword name="$P5N"  value="SSC-H" />
         <Keyword name="$P5R"  value="262144" />
         <Keyword name="$P5B"  value="32" />
         <Keyword name="$P5E"  value="0,0" />
         <Keyword name="$P5V"  value="249" />
         <Keyword name="$P5G"  value="1.0" />
         <Keyword name="P5DISPLAY"  value="LIN" />
         <Keyword name="P5BS"  value="0" />
         <Keyword name="P5MS"  value="0" />
         <Keyword name="$P6N"  value="SSC-W" />
         <Keyword name="$P6R"  value="262144" />
         <Keyword name="$P6B"  value="32" />
         <Keyword name="$P6E"  value="0,0" />
         <Keyword name="$P6V"  value="249" />
         <Keyword name="$P6G"  value="1.0" />
         <Keyword name="P6BS"  value="-1" />
         <Keyword name="P6MS"  value="0" />
         <Keyword name="$P7N"  value="FITC-A" />
         <Keyword name="$P7R"  value="262144" />
         <Keyword name="$P7B"  value="32" />
         <Keyword name="$P7E"  value="0,0" />
         <Keyword name="$P7V"  value="543" />
         <Keyword name="$P7G"  value="1.0" />
         <Keyword name="P7DISPLAY"  value="LOG" />
         <Keyword name="P7BS"  value="0" />
         <Keyword name="P7MS"  value="0" />
         <Keyword name="$P8N"  value="PE-A" />
         <Keyword name="$P8R"  value="262144" />
         <Keyword name="$P8B"  value="32" />
         <Keyword name="$P8E"  value="0,0" />
         <Keyword name="$P8V"  value="477" />
         <Keyword name="$P8G"  value="1.0" />
         <Keyword name="P8DISPLAY"  value="LOG" />
         <Keyword name="P8BS"  value="0" />
         <Keyword name="P8MS"  value="0" />
         <Keyword name="$P9N"  value="PE-Texas Red-A" />
         <Keyword name="$P9R"  value="262144" />
         <Keyword name="$P9B"  value="32" />
         <Keyword name="$P9E"  value="0,0" />
         <Keyword name="$P9V"  value="533" />
         <Keyword name="$P9G"  value="1.0" />
         <Keyword name="P9DISPLAY"  value="LOG" />
         <Keyword name="P9BS"  value="51" />
         <Keyword name="P9MS"  value="0" />
         <Keyword name="$P10N"  value="PerCP-Cy5-5-A" />
         <Keyword name="$P10R"  value="262144" />
         <Keyword name="$P10B"  value="32" />
         <Keyword name="$P10E"  value="0,0" />
         <Keyword name="$P10V"  value="656" />
         <Keyword name="$P10G"  value="1.0" />
         <Keyword name="P10DISPLAY"  value="LOG" />
         <Keyword name="P10BS"  value="91" />
         <Keyword name="P10MS"  value="0" />
         <Keyword name="$P11N"  value="PE-Cy7-A" />
         <Keyword name="$P11S"  value="CD4" />
         <Keyword name="$P11R"  value="262144" />
         <Keyword name="$P11B"  value="32" />
         <Keyword name="$P11E"  value="0,0" />
         <Keyword name="$P11V"  value="720" />
         <Keyword name="$P11G"  value="1.0" />
         <Keyword name="P11DISPLAY"  value="LOG" />
         <Keyword name="P11BS"  value="442" />
         <Keyword name="P11MS"  value="0" />
         <Keyword name="$P12N"  value="APC-A" />
         <Keyword name="$P12S"  value="CD8" />
         <Keyword name="$P12R"  value="262144" />
         <Keyword name="$P12B"  value="32" />
         <Keyword name="$P12E"  value="0,0" />
         <Keyword name="$P12V"  value="599" />
         <Keyword name="$P12G"  value="1.0" />
         <Keyword name="P12DISPLAY"  value="LOG" />
         <Keyword name="P12BS"  value="211" />
         <Keyword name="P12MS"  value="0" />
         <Keyword name="$P13N"  value="Alexa Fluor 700-A" />
         <Keyword name="$P13R"  value="262144" />
         <Keyword name="$P13B"  value="32" />
         <Keyword name="$P13E"  value="0,0" />
         <Keyword name="$P13V"  value="566" />
         <Keyword name="$P13G"  value="1.0" />
         <Keyword name="P13DISPLAY"  value="LOG" />
         <Keyword name="P13BS"  value="104" />
         <Keyword name="P13MS"  value="0" />
         <Keyword name="$P14N"  value="APC-Cy7-A" />
         <Keyword name="$P14R"  value="262144" />
         <Keyword name="$P14B"  value="32" />
         <Keyword name="$P14E"  value="0,0" />
         <Keyword name="$P14V"  value="551" />
         <Keyword name="$P14G"  value="1.0" />
         <Keyword name="P14DISPLAY"  value="LOG" />
         <Keyword name="P14BS"  value="81" />
         <Keyword name="P14MS"  value="0" />
         <Keyword name="$P15N"  value="Pacific Blue-A" />
         <Keyword name="$P15R"  value="262144" />
         <Keyword name="$P15B"  value="32" />
         <Keyword name="$P15E"  value="0,0" />
         <Keyword name="$P15V"  value="480" />
         <Keyword name="$P15G"  value="1.0" />
         <Keyword name="P15DISPLAY"  value="LOG" />
         <Keyword name="P15BS"  value="134" />
         <Keyword name="P15MS"  value="0" />
         <Keyword name="$P16N"  value="AmCyan-A" />
         <Keyword name="$P16R"  value="262144" />
         <Keyword name="$P16B"  value="32" />
         <Keyword name="$P16E"  value="0,0" />
         <Keyword name="$P16V"  value="541" />
         <Keyword name="$P16G"  value="1.0" />
         <Keyword name="P16DISPLAY"  value="LOG" />
         <Keyword name="P16BS"  value="42" />
         <Keyword name="P16MS"  value="0" />
         <Keyword name="$P17N"  value="Qdot 605-A" />
         <Keyword name="$P17R"  value="262144" />
         <Keyword name="$P17B"  value="32" />
         <Keyword name="$P17E"  value="0,0" />
         <Keyword name="$P17V"  value="712" />
         <Keyword name="$P17G"  value="1.0" />
         <Keyword name="P17DISPLAY"  value="LOG" />
         <Keyword name="P17BS"  value="0" />
         <Keyword name="P17MS"  value="0" />
         <Keyword name="$P18N"  value="Indo 1 Violet-A" />
         <Keyword name="$P18R"  value="262144" />
         <Keyword name="$P18B"  value="32" />
         <Keyword name="$P18E"  value="0,0" />
         <Keyword name="$P18V"  value="469" />
         <Keyword name="$P18G"  value="1.0" />
         <Keyword name="P18DISPLAY"  value="LOG" />
         <Keyword name="P18BS"  value="44" />
         <Keyword name="P18MS"  value="0" />
         <Keyword name="$P19N"  value="Indo 1 Blue-A" />
         <Keyword name="$P19R"  value="262144" />
         <Keyword name="$P19B"  value="32" />
         <Keyword name="$P19E"  value="0,0" />
         <Keyword name="$P19V"  value="649" />
         <Keyword name="$P19G"  value="1.0" />
         <Keyword name="P19DISPLAY"  value="LOG" />
         <Keyword name="P19BS"  value="202" />
         <Keyword name="P19MS"  value="0" />
         <Keyword name="$P20N"  value="Time" />
         <Keyword name="$P20R"  value="262144" />
         <Keyword name="$P20B"  value="32" />
         <Keyword name="$P20E"  value="0,0" />
         <Keyword name="$P20G"  value="0.01" />
         <Keyword name="P20BS"  value="0" />
         <Keyword name="P20MS"  value="0" />
         <Keyword name="CST SETUP STATUS"  value="SUCCESS WITH WARNING" />
         <Keyword name="CST BEADS LOT ID"  value="33064" />
         <Keyword name="CYTOMETER CONFIG NAME"  value="Copy of Copy of Copy of 5-Blue 3-Red 3-Violet 2-UV" />
         <Keyword name="CYTOMETER CONFIG CREATE DATE"  value="2015-07-15T05:26:10+08:00" />
         <Keyword name="CST SETUP DATE"  value="2021-07-12T09:13:38+08:00" />
         <Keyword name="CST BASELINE DATE"  value="2021-04-28T09:56:43+08:00" />
         <Keyword name="CST BEADS EXPIRED"  value="False" />
         <Keyword name="CST PERFORMANCE EXPIRED"  value="2021-07-13T09:13:38+08:00" />
         <Keyword name="CST REGULATORY STATUS"  value="RUO Performance Check" />
         <Keyword name="$P1S"  value="" />
         <Keyword name="$P2S"  value="" />
         <Keyword name="$P3S"  value="" />
         <Keyword name="$P4S"  value="" />
         <Keyword name="$P5S"  value="" />
         <Keyword name="$P6S"  value="" />
         <Keyword name="$P7S"  value="" />
         <Keyword name="$P8S"  value="" />
         <Keyword name="$P9S"  value="" />
         <Keyword name="$P10S"  value="" />
         <Keyword name="$P13S"  value="" />
         <Keyword name="$P14S"  value="" />
         <Keyword name="$P15S"  value="" />
         <Keyword name="$P16S"  value="" />
         <Keyword name="$P17S"  value="" />
         <Keyword name="$P18S"  value="" />
         <Keyword name="$P19S"  value="" />
         <Keyword name="$P20S"  value="" />
       </Keywords>
       <SampleNode name="Specimen_002_ESA-3_001_018.fcs"  annotation=""  owningGroup=""  expanded="1"  sortPriority="10"  count="14097"  sampleID="14" >
         <Graph smoothing="0"  backColor="#ffffff"  foreColor="#000000"  heatMapStatParameter="FITC-A"  type="Pseudocolor"  fast="1" >
           <Axis dimension="x"  name="FSC-A"  label=""  auto="auto" />
           <Axis dimension="y"  name="SSC-A"  label=""  auto="auto" />
           <GraphSettings level="5%"  smoothingHighResolution="1"  contourHighResolution="1"  histogramSmoothingCount="0"  graphResolution="256"  showOutliers="0"  drawLargeDots="0"  dotsToDraw="8000"  tint="le.chartfill.tinted.40"  lineWeight="le.lineweight.normal"  lineStyle="le.linestyle.solid" />
           <GraphEnvironment showGrid="0"  showAxes="tnlTNL"  showGates="1"  showFreqOnPlots="1"  showGateNameOnPlots="1"  showMedians="0"  showUncomped="0"  addEventParam="0"  lastYAxisName="" >
             <TextTraits font="SansSerif"  size="11"  name="Labels"  style="plain"  color="#000000"  background="#00ffffff"  just="left" />
             <TextTraits font="SansSerif"  size="11"  name="LayoutGates"  style="plain"  color="#000000"  background="#00ffffff"  just="left" />
             <TextTraits font="SansSerif"  size="9"  name="Numbers"  style="plain"  color="#000000"  background="#00ffffff"  just="left" />
             <TextTraits font="SansSerif"  size="9"  name="Legend"  style="plain"  color="#000000"  background="#00ffffff"  just="left" />
             <WindowPosition x="-4"  y="-4"  width="1000"  height="832"  displayed="0"  panelState="---" />
           </GraphEnvironment>
         </Graph>
         <Subpopulations>
           <Population name="Lymphocytes"  annotation=""  owningGroup="All Samples"  expanded="1"  sortPriority="10"  count="8206" >
             <Graph smoothing="13"  backColor="#ffffff"  foreColor="#000000"  heatMapStatParameter="FITC-A"  type="Contour"  fast="1" >
               <Axis dimension="x"  name="PE-Cy7-A"  label=""  auto="auto" />
               <Axis dimension="y"  name="SSC-A"  label=""  auto="auto" />
               <GraphSettings level="5%"  smoothingHighResolution="1"  contourHighResolution="1"  histogramSmoothingCount="0"  graphResolution="256"  showOutliers="0"  drawLargeDots="0"  dotsToDraw="8000"  tint="le.chartfill.tinted.40"  lineWeight="le.lineweight.normal"  lineStyle="le.linestyle.solid" />
               <GraphEnvironment showGrid="0"  showAxes="tnlTNL"  showGates="1"  showFreqOnPlots="1"  showGateNameOnPlots="1"  showMedians="0"  showUncomped="0"  addEventParam="0"  lastYAxisName="" >
                 <TextTraits font="SansSerif"  size="11"  name="Labels"  style="plain"  color="#000000"  background="#00ffffff"  just="left" />
                 <TextTraits font="SansSerif"  size="11"  name="LayoutGates"  style="plain"  color="#000000"  background="#00ffffff"  just="left" />
                 <TextTraits font="SansSerif"  size="9"  name="Numbers"  style="plain"  color="#000000"  background="#00ffffff"  just="left" />
                 <TextTraits font="SansSerif"  size="9"  name="Legend"  style="plain"  color="#000000"  background="#00ffffff"  just="left" />
                 <WindowPosition x="20"  y="36"  width="1000"  height="882"  displayed="0"  panelState="+--" />
               </GraphEnvironment>
             </Graph>
             <Gate gating:id="ID1005588417" >
               <gating:PolygonGate eventsInside="1"  annoOffsetX="0"  annoOffsetY="0"  tint="#000000"  isTinted="0"  lineWeight="Normal"  userDefined="1"  quadId="-1"  gateResolution="256" >
                 <gating:dimension>
                   <data-type:fcs-dimension data-type:name="FSC-A" />
                 </gating:dimension>
                 <gating:dimension>
                   <data-type:fcs-dimension data-type:name="SSC-A" />
                 </gating:dimension>
                 <gating:vertex>
                   <gating:coordinate data-type:value="72027.7735849057" />
                   <gating:coordinate data-type:value="16985.5723542116" />
                 </gating:vertex>
                 <gating:vertex>
                   <gating:coordinate data-type:value="64917.7358490566" />
                   <gating:coordinate data-type:value="39118.2878460632" />
                 </gating:vertex>
                 <gating:vertex>
                   <gating:coordinate data-type:value="74500.8301886792" />
                   <gating:coordinate data-type:value="64854.0035342626" />
                 </gating:vertex>
                 <gating:vertex>
                   <gating:coordinate data-type:value="100777.0566037736" />
                   <gating:coordinate data-type:value="89045.5762811701" />
                 </gating:vertex>
                 <gating:vertex>
                   <gating:coordinate data-type:value="139727.6981132076" />
                   <gating:coordinate data-type:value="92648.576477518" />
                 </gating:vertex>
                 <gating:vertex>
                   <gating:coordinate data-type:value="153020.3773584906" />
                   <gating:coordinate data-type:value="69486.4323581385" />
                 </gating:vertex>
                 <gating:vertex>
                   <gating:coordinate data-type:value="145601.2075471698" />
                   <gating:coordinate data-type:value="38603.5735322992" />
                 </gating:vertex>
                 <gating:vertex>
                   <gating:coordinate data-type:value="109432.7547169811" />
                   <gating:coordinate data-type:value="13897.2864716277" />
                 </gating:vertex>
               </gating:PolygonGate>
             </Gate>
             <Subpopulations>
               <Population name="CD4, SSC-A subset (%)"  annotation=""  owningGroup=""  expanded="1"  sortPriority="10"  count="2401" >
                 <Graph smoothing="13"  backColor="#ffffff"  foreColor="#000000"  heatMapStatParameter="FITC-A :: cfse"  type="Contour"  fast="1" >
                   <Axis dimension="x"  name="PE-Cy7-A"  label=""  auto="auto" />
                   <Axis dimension="y"  name="SSC-A"  label=""  auto="auto" />
                   <GraphSettings level="5%"  smoothingHighResolution="1"  contourHighResolution="1"  histogramSmoothingCount="0"  graphResolution="256"  showOutliers="0"  drawLargeDots="0"  dotsToDraw="8000"  tint="le.chartfill.tinted.40"  lineWeight="le.lineweight.normal"  lineStyle="le.linestyle.solid" />
                   <GraphEnvironment showGrid="0"  showAxes="tnlTNL"  showGates="1"  showFreqOnPlots="1"  showGateNameOnPlots="1"  showMedians="0"  showUncomped="0"  addEventParam="0"  lastYAxisName="" >
                     <TextTraits font="SansSerif"  size="11"  name="Labels"  style="plain"  color="#000000"  background="#00ffffff"  just="left" />
                     <TextTraits font="SansSerif"  size="11"  name="LayoutGates"  style="plain"  color="#000000"  background="#00ffffff"  just="left" />
                     <TextTraits font="SansSerif"  size="9"  name="Numbers"  style="plain"  color="#000000"  background="#00ffffff"  just="left" />
                     <TextTraits font="SansSerif"  size="9"  name="Legend"  style="plain"  color="#000000"  background="#00ffffff"  just="left" />
                     <WindowPosition x="-4"  y="-4"  width="1000"  height="882"  displayed="1"  panelState="+--" />
                   </GraphEnvironment>
                 </Graph>
                 <Gate gating:id="ID1177817312"  gating:parent_id="ID1005588417" >
                   <gating:RectangleGate eventsInside="1"  annoOffsetX="-3"  annoOffsetY="-87"  tint="#000000"  isTinted="0"  lineWeight="Normal"  userDefined="1"  percentX="0"  percentY="0" >
                     <gating:dimension gating:min="2011.6745760092876"  gating:max="100408.68777557573" >
                       <data-type:fcs-dimension data-type:name="PE-Cy7-A" />
                     </gating:dimension>
                     <gating:dimension gating:min="7784.084056646859"  gating:max="129934.326176336" >
                       <data-type:fcs-dimension data-type:name="SSC-A" />
                     </gating:dimension>
                   </gating:RectangleGate>
                 </Gate>
               </Population>
               <Population name="CD8, SSC-A subset (%)"  annotation=""  owningGroup=""  expanded="1"  sortPriority="10"  count="3630" >
                 <Graph smoothing="13"  backColor="#ffffff"  foreColor="#000000"  heatMapStatParameter="FITC-A :: cfse"  type="Contour"  fast="1" >
                   <Axis dimension="x"  name="APC-A"  label=""  auto="auto" />
                   <Axis dimension="y"  name="SSC-A"  label=""  auto="auto" />
                   <GraphSettings level="5%"  smoothingHighResolution="1"  contourHighResolution="1"  histogramSmoothingCount="0"  graphResolution="256"  showOutliers="0"  drawLargeDots="0"  dotsToDraw="8000"  tint="le.chartfill.tinted.40"  lineWeight="le.lineweight.normal"  lineStyle="le.linestyle.solid" />
                   <GraphEnvironment showGrid="0"  showAxes="tnlTNL"  showGates="1"  showFreqOnPlots="1"  showGateNameOnPlots="1"  showMedians="0"  showUncomped="0"  addEventParam="0"  lastYAxisName="" >
                     <TextTraits font="SansSerif"  size="11"  name="Labels"  style="plain"  color="#000000"  background="#00ffffff"  just="left" />
                     <TextTraits font="SansSerif"  size="11"  name="LayoutGates"  style="plain"  color="#000000"  background="#00ffffff"  just="left" />
                     <TextTraits font="SansSerif"  size="9"  name="Numbers"  style="plain"  color="#000000"  background="#00ffffff"  just="left" />
                     <TextTraits font="SansSerif"  size="9"  name="Legend"  style="plain"  color="#000000"  background="#00ffffff"  just="left" />
                     <WindowPosition x="-4"  y="-4"  width="1000"  height="882"  displayed="1"  panelState="+--" />
                   </GraphEnvironment>
                 </Graph>
                 <Gate gating:id="ID892856087"  gating:parent_id="ID1005588417" >
                   <gating:RectangleGate eventsInside="1"  annoOffsetX="-1"  annoOffsetY="-87"  tint="#000000"  isTinted="0"  lineWeight="Normal"  userDefined="1"  percentX="0"  percentY="0" >
                     <gating:dimension gating:min="2011.6745760092876"  gating:max="99224.69057427617" >
                       <data-type:fcs-dimension data-type:name="APC-A" />
                     </gating:dimension>
                     <gating:dimension gating:min="4790.205573321144"  gating:max="129934.326176336" >
                       <data-type:fcs-dimension data-type:name="SSC-A" />
                     </gating:dimension>
                   </gating:RectangleGate>
                 </Gate>
               </Population>
             </Subpopulations>
           </Population>
         </Subpopulations>
       </SampleNode>
     </Sample>
     <Sample>
       <DataSet uri="file:/E:/学习/2.实验/2.CD4+%20%20CD8+/新CD4%20and%20CD8/新-原始数据-CD4%20and%20CD8/Specimen_002_ESA-1_016.fcs"  sampleID="27" />
       <Transformations>
         <transforms:linear transforms:minRange="0"  transforms:maxRange="262144"  gain="1" >
           <data-type:parameter data-type:name="FSC-A" />
         </transforms:linear>
         <transforms:linear transforms:minRange="0"  transforms:maxRange="262144"  gain="1" >
           <data-type:parameter data-type:name="FSC-H" />
         </transforms:linear>
         <transforms:linear transforms:minRange="0"  transforms:maxRange="262144"  gain="1" >
           <data-type:parameter data-type:name="FSC-W" />
         </transforms:linear>
         <transforms:linear transforms:minRange="0"  transforms:maxRange="238312.7272727269"  gain="1" >
           <data-type:parameter data-type:name="SSC-A" />
         </transforms:linear>
         <transforms:linear transforms:minRange="0"  transforms:maxRange="262144"  gain="1" >
           <data-type:parameter data-type:name="SSC-H" />
         </transforms:linear>
         <transforms:linear transforms:minRange="0"  transforms:maxRange="262144"  gain="1" >
           <data-type:parameter data-type:name="SSC-W" />
         </transforms:linear>
         <transforms:biex transforms:length="256"  transforms:maxRange="262144"  transforms:neg="0"  transforms:width="-100"  transforms:pos="4.418539922" >
           <data-type:parameter data-type:name="FITC-A" />
         </transforms:biex>
         <transforms:biex transforms:length="256"  transforms:maxRange="262144"  transforms:neg="0"  transforms:width="-100"  transforms:pos="4.418539922" >
           <data-type:parameter data-type:name="PE-A" />
         </transforms:biex>
         <transforms:biex transforms:length="256"  transforms:maxRange="262144"  transforms:neg="0"  transforms:width="-100"  transforms:pos="4.418539922" >
           <data-type:parameter data-type:name="PE-Texas Red-A" />
         </transforms:biex>
         <transforms:biex transforms:length="256"  transforms:maxRange="262144"  transforms:neg="0"  transforms:width="-100"  transforms:pos="4.418539922" >
           <data-type:parameter data-type:name="PerCP-Cy5-5-A" />
         </transforms:biex>
         <transforms:biex transforms:length="256"  transforms:maxRange="262144"  transforms:neg="0"  transforms:width="-100"  transforms:pos="4.418539922" >
           <data-type:parameter data-type:name="PE-Cy7-A" />
         </transforms:biex>
         <transforms:biex transforms:length="256"  transforms:maxRange="262144"  transforms:neg="0"  transforms:width="-100"  transforms:pos="4.418539922" >
           <data-type:parameter data-type:name="APC-A" />
         </transforms:biex>
         <transforms:biex transforms:length="256"  transforms:maxRange="262144"  transforms:neg="0"  transforms:width="-100"  transforms:pos="4.418539922" >
           <data-type:parameter data-type:name="Alexa Fluor 700-A" />
         </transforms:biex>
         <transforms:biex transforms:length="256"  transforms:maxRange="262144"  transforms:neg="0"  transforms:width="-100"  transforms:pos="4.418539922" >
           <data-type:parameter data-type:name="APC-Cy7-A" />
         </transforms:biex>
         <transforms:biex transforms:length="256"  transforms:maxRange="262144"  transforms:neg="0"  transforms:width="-100"  transforms:pos="4.418539922" >
           <data-type:parameter data-type:name="Pacific Blue-A" />
         </transforms:biex>
         <transforms:biex transforms:length="256"  transforms:maxRange="262144"  transforms:neg="0"  transforms:width="-100"  transforms:pos="4.418539922" >
           <data-type:parameter data-type:name="AmCyan-A" />
         </transforms:biex>
         <transforms:biex transforms:length="256"  transforms:maxRange="262144"  transforms:neg="0"  transforms:width="-100"  transforms:pos="4.418539922" >
           <data-type:parameter data-type:name="Qdot 605-A" />
         </transforms:biex>
         <transforms:biex transforms:length="256"  transforms:maxRange="262144"  transforms:neg="0"  transforms:width="-100"  transforms:pos="4.418539922" >
           <data-type:parameter data-type:name="Indo 1 Violet-A" />
         </transforms:biex>
         <transforms:biex transforms:length="256"  transforms:maxRange="262144"  transforms:neg="0"  transforms:width="-100"  transforms:pos="4.418539922" >
           <data-type:parameter data-type:name="Indo 1 Blue-A" />
         </transforms:biex>
         <transforms:linear transforms:minRange="0.3427611313"  transforms:maxRange="4"  gain="0.0112013442" >
           <data-type:parameter data-type:name="Time" />
         </transforms:linear>
       </Transformations>
       <Keywords>
         <Keyword name="FJ_FCS_VERSION"  value="3" />
         <Keyword name="$BEGINANALYSIS"  value="0" />
         <Keyword name="$ENDANALYSIS"  value="0" />
         <Keyword name="$BEGINSTEXT"  value="0" />
         <Keyword name="$ENDSTEXT"  value="0" />
         <Keyword name="$BEGINDATA"  value="3902" />
         <Keyword name="$ENDDATA"  value="954061             " />
         <Keyword name="$FIL"  value="Specimen_002_ESA-1_016.fcs" />
         <Keyword name="$SYS"  value="Windows XP 5.1" />
         <Keyword name="$TOT"  value="11877              " />
         <Keyword name="$PAR"  value="20" />
         <Keyword name="$MODE"  value="L" />
         <Keyword name="$BYTEORD"  value="4,3,2,1" />
         <Keyword name="$DATATYPE"  value="F" />
         <Keyword name="$NEXTDATA"  value="0" />
         <Keyword name="CREATOR"  value="BD FACSDiva Software Version 7.0" />
         <Keyword name="TUBE NAME"  value="ESA-1" />
         <Keyword name="$SRC"  value="Specimen_002" />
         <Keyword name="EXPERIMENT NAME"  value="Sunzhaojin20210917 CD4_CD8" />
         <Keyword name="GUID"  value="df597316-295f-4079-918e-bc94b29d8983" />
         <Keyword name="$DATE"  value="17-SEP-2021" />
         <Keyword name="$BTIM"  value="16:54:00" />
         <Keyword name="$ETIM"  value="16:54:04" />
         <Keyword name="$CYT"  value="LSRFortessa" />
         <Keyword name="SETTINGS"  value="Cytometer" />
         <Keyword name="CYTNUM"  value="1" />
         <Keyword name="WINDOW EXTENSION"  value="10.00" />
         <Keyword name="EXPORT USER NAME"  value="Administrator" />
         <Keyword name="EXPORT TIME"  value="17-SEP-2021-17:04:02" />
         <Keyword name="$OP"  value="Administrator" />
         <Keyword name="FSC ASF"  value="0.75" />
         <Keyword name="AUTOBS"  value="TRUE" />
         <Keyword name="$INST"  value=" " />
         <Keyword name="LASER1NAME"  value="Blue" />
         <Keyword name="LASER1DELAY"  value="0.00" />
         <Keyword name="LASER1ASF"  value="0.88" />
         <Keyword name="LASER2NAME"  value="Red" />
         <Keyword name="LASER2DELAY"  value="104.69" />
         <Keyword name="LASER2ASF"  value="0.70" />
         <Keyword name="LASER3NAME"  value="Violet" />
         <Keyword name="LASER3DELAY"  value="35.36" />
         <Keyword name="LASER3ASF"  value="0.85" />
         <Keyword name="LASER4NAME"  value="UV" />
         <Keyword name="LASER4DELAY"  value="72.54" />
         <Keyword name="LASER4ASF"  value="0.94" />
         <Keyword name="$TIMESTEP"  value="0.01" />
         <Keyword name="SPILL"  value="13,FITC-A,PE-A,PE-Texas Red-A,PerCP-Cy5-5-A,PE-Cy7-A,APC-A,Alexa Fluor 700-A,APC-Cy7-A,Pacific Blue-A,AmCyan-A,Qdot 605-A,Indo 1 Violet-A,Indo 1 Blue-A,1,0,0,0,0,0,0,0,0,0,0,0,0,0,1,0,0,0,0,0,0,0,0,0,0,0,0,0,1,0,0,0,0,0,0,0,0,0,0,0,0,0,1,0,0,0,0,0,0,0,0,0,0,0,0,0,1,0,0,0,0,0,0,0,0,0,0,0,0,0,1,0,0,0,0,0,0,0,0,0,0,0,0,0,1,0,0,0,0,0,0,0,0,0,0,0,0,0,1,0,0,0,0,0,0,0,0,0,0,0,0,0,1,0,0,0,0,0,0,0,0,0,0,0,0,0,1,0,0,0,0,0,0,0,0,0,0,0,0,0,1,0,0,0,0,0,0,0,0,0,0,0,0,0,1,0,0,0,0,0,0,0,0,0,0,0,0,0,1" />
         <Keyword name="APPLY COMPENSATION"  value="TRUE" />
         <Keyword name="THRESHOLD"  value="FSC,5000" />
         <Keyword name="$P1N"  value="FSC-A" />
         <Keyword name="$P1R"  value="262144" />
         <Keyword name="$P1B"  value="32" />
         <Keyword name="$P1E"  value="0,0" />
         <Keyword name="$P1V"  value="313" />
         <Keyword name="$P1G"  value="1.0" />
         <Keyword name="P1DISPLAY"  value="LIN" />
         <Keyword name="P1BS"  value="0" />
         <Keyword name="P1MS"  value="0" />
         <Keyword name="$P2N"  value="FSC-H" />
         <Keyword name="$P2R"  value="262144" />
         <Keyword name="$P2B"  value="32" />
         <Keyword name="$P2E"  value="0,0" />
         <Keyword name="$P2V"  value="313" />
         <Keyword name="$P2G"  value="1.0" />
         <Keyword name="P2DISPLAY"  value="LIN" />
         <Keyword name="P2BS"  value="0" />
         <Keyword name="P2MS"  value="0" />
         <Keyword name="$P3N"  value="FSC-W" />
         <Keyword name="$P3R"  value="262144" />
         <Keyword name="$P3B"  value="32" />
         <Keyword name="$P3E"  value="0,0" />
         <Keyword name="$P3V"  value="313" />
         <Keyword name="$P3G"  value="1.0" />
         <Keyword name="P3BS"  value="-1" />
         <Keyword name="P3MS"  value="0" />
         <Keyword name="$P4N"  value="SSC-A" />
         <Keyword name="$P4R"  value="262144" />
         <Keyword name="$P4B"  value="32" />
         <Keyword name="$P4E"  value="0,0" />
         <Keyword name="$P4V"  value="249" />
         <Keyword name="$P4G"  value="1.0" />
         <Keyword name="P4DISPLAY"  value="LIN" />
         <Keyword name="P4BS"  value="0" />
         <Keyword name="P4MS"  value="0" />
         <Keyword name="$P5N"  value="SSC-H" />
         <Keyword name="$P5R"  value="262144" />
         <Keyword name="$P5B"  value="32" />
         <Keyword name="$P5E"  value="0,0" />
         <Keyword name="$P5V"  value="249" />
         <Keyword name="$P5G"  value="1.0" />
         <Keyword name="P5DISPLAY"  value="LIN" />
         <Keyword name="P5BS"  value="0" />
         <Keyword name="P5MS"  value="0" />
         <Keyword name="$P6N"  value="SSC-W" />
         <Keyword name="$P6R"  value="262144" />
         <Keyword name="$P6B"  value="32" />
         <Keyword name="$P6E"  value="0,0" />
         <Keyword name="$P6V"  value="249" />
         <Keyword name="$P6G"  value="1.0" />
         <Keyword name="P6BS"  value="-1" />
         <Keyword name="P6MS"  value="0" />
         <Keyword name="$P7N"  value="FITC-A" />
         <Keyword name="$P7R"  value="262144" />
         <Keyword name="$P7B"  value="32" />
         <Keyword name="$P7E"  value="0,0" />
         <Keyword name="$P7V"  value="543" />
         <Keyword name="$P7G"  value="1.0" />
         <Keyword name="P7DISPLAY"  value="LOG" />
         <Keyword name="P7BS"  value="0" />
         <Keyword name="P7MS"  value="0" />
         <Keyword name="$P8N"  value="PE-A" />
         <Keyword name="$P8R"  value="262144" />
         <Keyword name="$P8B"  value="32" />
         <Keyword name="$P8E"  value="0,0" />
         <Keyword name="$P8V"  value="477" />
         <Keyword name="$P8G"  value="1.0" />
         <Keyword name="P8DISPLAY"  value="LOG" />
         <Keyword name="P8BS"  value="0" />
         <Keyword name="P8MS"  value="0" />
         <Keyword name="$P9N"  value="PE-Texas Red-A" />
         <Keyword name="$P9R"  value="262144" />
         <Keyword name="$P9B"  value="32" />
         <Keyword name="$P9E"  value="0,0" />
         <Keyword name="$P9V"  value="533" />
         <Keyword name="$P9G"  value="1.0" />
         <Keyword name="P9DISPLAY"  value="LOG" />
         <Keyword name="P9BS"  value="0" />
         <Keyword name="P9MS"  value="0" />
         <Keyword name="$P10N"  value="PerCP-Cy5-5-A" />
         <Keyword name="$P10R"  value="262144" />
         <Keyword name="$P10B"  value="32" />
         <Keyword name="$P10E"  value="0,0" />
         <Keyword name="$P10V"  value="656" />
         <Keyword name="$P10G"  value="1.0" />
         <Keyword name="P10DISPLAY"  value="LOG" />
         <Keyword name="P10BS"  value="0" />
         <Keyword name="P10MS"  value="0" />
         <Keyword name="$P11N"  value="PE-Cy7-A" />
         <Keyword name="$P11S"  value="CD4" />
         <Keyword name="$P11R"  value="262144" />
         <Keyword name="$P11B"  value="32" />
         <Keyword name="$P11E"  value="0,0" />
         <Keyword name="$P11V"  value="720" />
         <Keyword name="$P11G"  value="1.0" />
         <Keyword name="P11DISPLAY"  value="LOG" />
         <Keyword name="P11BS"  value="618" />
         <Keyword name="P11MS"  value="0" />
         <Keyword name="$P12N"  value="APC-A" />
         <Keyword name="$P12S"  value="CD8" />
         <Keyword name="$P12R"  value="262144" />
         <Keyword name="$P12B"  value="32" />
         <Keyword name="$P12E"  value="0,0" />
         <Keyword name="$P12V"  value="599" />
         <Keyword name="$P12G"  value="1.0" />
         <Keyword name="P12DISPLAY"  value="LOG" />
         <Keyword name="P12BS"  value="235" />
         <Keyword name="P12MS"  value="0" />
         <Keyword name="$P13N"  value="Alexa Fluor 700-A" />
         <Keyword name="$P13R"  value="262144" />
         <Keyword name="$P13B"  value="32" />
         <Keyword name="$P13E"  value="0,0" />
         <Keyword name="$P13V"  value="566" />
         <Keyword name="$P13G"  value="1.0" />
         <Keyword name="P13DISPLAY"  value="LOG" />
         <Keyword name="P13BS"  value="116" />
         <Keyword name="P13MS"  value="0" />
         <Keyword name="$P14N"  value="APC-Cy7-A" />
         <Keyword name="$P14R"  value="262144" />
         <Keyword name="$P14B"  value="32" />
         <Keyword name="$P14E"  value="0,0" />
         <Keyword name="$P14V"  value="551" />
         <Keyword name="$P14G"  value="1.0" />
         <Keyword name="P14DISPLAY"  value="LOG" />
         <Keyword name="P14BS"  value="95" />
         <Keyword name="P14MS"  value="0" />
         <Keyword name="$P15N"  value="Pacific Blue-A" />
         <Keyword name="$P15R"  value="262144" />
         <Keyword name="$P15B"  value="32" />
         <Keyword name="$P15E"  value="0,0" />
         <Keyword name="$P15V"  value="480" />
         <Keyword name="$P15G"  value="1.0" />
         <Keyword name="P15DISPLAY"  value="LOG" />
         <Keyword name="P15BS"  value="150" />
         <Keyword name="P15MS"  value="0" />
         <Keyword name="$P16N"  value="AmCyan-A" />
         <Keyword name="$P16R"  value="262144" />
         <Keyword name="$P16B"  value="32" />
         <Keyword name="$P16E"  value="0,0" />
         <Keyword name="$P16V"  value="541" />
         <Keyword name="$P16G"  value="1.0" />
         <Keyword name="P16DISPLAY"  value="LOG" />
         <Keyword name="P16BS"  value="0" />
         <Keyword name="P16MS"  value="0" />
         <Keyword name="$P17N"  value="Qdot 605-A" />
         <Keyword name="$P17R"  value="262144" />
         <Keyword name="$P17B"  value="32" />
         <Keyword name="$P17E"  value="0,0" />
         <Keyword name="$P17V"  value="712" />
         <Keyword name="$P17G"  value="1.0" />
         <Keyword name="P17DISPLAY"  value="LOG" />
         <Keyword name="P17BS"  value="177" />
         <Keyword name="P17MS"  value="0" />
         <Keyword name="$P18N"  value="Indo 1 Violet-A" />
         <Keyword name="$P18R"  value="262144" />
         <Keyword name="$P18B"  value="32" />
         <Keyword name="$P18E"  value="0,0" />
         <Keyword name="$P18V"  value="469" />
         <Keyword name="$P18G"  value="1.0" />
         <Keyword name="P18DISPLAY"  value="LOG" />
         <Keyword name="P18BS"  value="17" />
         <Keyword name="P18MS"  value="0" />
         <Keyword name="$P19N"  value="Indo 1 Blue-A" />
         <Keyword name="$P19R"  value="262144" />
         <Keyword name="$P19B"  value="32" />
         <Keyword name="$P19E"  value="0,0" />
         <Keyword name="$P19V"  value="649" />
         <Keyword name="$P19G"  value="1.0" />
         <Keyword name="P19DISPLAY"  value="LOG" />
         <Keyword name="P19BS"  value="0" />
         <Keyword name="P19MS"  value="0" />
         <Keyword name="$P20N"  value="Time" />
         <Keyword name="$P20R"  value="262144" />
         <Keyword name="$P20B"  value="32" />
         <Keyword name="$P20E"  value="0,0" />
         <Keyword name="$P20G"  value="0.01" />
         <Keyword name="P20BS"  value="0" />
         <Keyword name="P20MS"  value="0" />
         <Keyword name="CST SETUP STATUS"  value="SUCCESS WITH WARNING" />
         <Keyword name="CST BEADS LOT ID"  value="33064" />
         <Keyword name="CYTOMETER CONFIG NAME"  value="Copy of Copy of Copy of 5-Blue 3-Red 3-Violet 2-UV" />
         <Keyword name="CYTOMETER CONFIG CREATE DATE"  value="2015-07-15T05:26:10+08:00" />
         <Keyword name="CST SETUP DATE"  value="2021-07-12T09:13:38+08:00" />
         <Keyword name="CST BASELINE DATE"  value="2021-04-28T09:56:43+08:00" />
         <Keyword name="CST BEADS EXPIRED"  value="False" />
         <Keyword name="CST PERFORMANCE EXPIRED"  value="2021-07-13T09:13:38+08:00" />
         <Keyword name="CST REGULATORY STATUS"  value="RUO Performance Check" />
         <Keyword name="$P1S"  value="" />
         <Keyword name="$P2S"  value="" />
         <Keyword name="$P3S"  value="" />
         <Keyword name="$P4S"  value="" />
         <Keyword name="$P5S"  value="" />
         <Keyword name="$P6S"  value="" />
         <Keyword name="$P7S"  value="" />
         <Keyword name="$P8S"  value="" />
         <Keyword name="$P9S"  value="" />
         <Keyword name="$P10S"  value="" />
         <Keyword name="$P13S"  value="" />
         <Keyword name="$P14S"  value="" />
         <Keyword name="$P15S"  value="" />
         <Keyword name="$P16S"  value="" />
         <Keyword name="$P17S"  value="" />
         <Keyword name="$P18S"  value="" />
         <Keyword name="$P19S"  value="" />
         <Keyword name="$P20S"  value="" />
       </Keywords>
       <SampleNode name="Specimen_002_ESA-1_016.fcs"  annotation=""  owningGroup=""  expanded="1"  sortPriority="10"  count="11877"  sampleID="27" >
         <Graph smoothing="0"  backColor="#ffffff"  foreColor="#000000"  heatMapStatParameter="FITC-A"  type="Pseudocolor"  fast="1" >
           <Axis dimension="x"  name="FSC-A"  label=""  auto="auto" />
           <Axis dimension="y"  name="SSC-A"  label=""  auto="auto" />
           <GraphSettings level="5%"  smoothingHighResolution="1"  contourHighResolution="1"  histogramSmoothingCount="0"  graphResolution="256"  showOutliers="0"  drawLargeDots="0"  dotsToDraw="8000"  tint="le.chartfill.tinted.40"  lineWeight="le.lineweight.normal"  lineStyle="le.linestyle.solid" />
           <GraphEnvironment showGrid="0"  showAxes="tnlTNL"  showGates="1"  showFreqOnPlots="1"  showGateNameOnPlots="1"  showMedians="0"  showUncomped="0"  addEventParam="0"  lastYAxisName="" >
             <TextTraits font="SansSerif"  size="11"  name="Labels"  style="plain"  color="#000000"  background="#00ffffff"  just="left" />
             <TextTraits font="SansSerif"  size="11"  name="LayoutGates"  style="plain"  color="#000000"  background="#00ffffff"  just="left" />
             <TextTraits font="SansSerif"  size="9"  name="Numbers"  style="plain"  color="#000000"  background="#00ffffff"  just="left" />
             <TextTraits font="SansSerif"  size="9"  name="Legend"  style="plain"  color="#000000"  background="#00ffffff"  just="left" />
             <WindowPosition x="-4"  y="-4"  width="1000"  height="832"  displayed="0"  panelState="---" />
           </GraphEnvironment>
         </Graph>
         <Subpopulations>
           <Population name="Lymphocytes"  annotation=""  owningGroup="All Samples"  expanded="1"  sortPriority="10"  count="8878" >
             <Graph smoothing="13"  backColor="#ffffff"  foreColor="#000000"  heatMapStatParameter="FITC-A"  type="Contour"  fast="1" >
               <Axis dimension="x"  name="PE-Cy7-A"  label=""  auto="auto" />
               <Axis dimension="y"  name="SSC-A"  label=""  auto="auto" />
               <GraphSettings level="5%"  smoothingHighResolution="1"  contourHighResolution="1"  histogramSmoothingCount="0"  graphResolution="256"  showOutliers="0"  drawLargeDots="0"  dotsToDraw="8000"  tint="le.chartfill.tinted.40"  lineWeight="le.lineweight.normal"  lineStyle="le.linestyle.solid" />
               <GraphEnvironment showGrid="0"  showAxes="tnlTNL"  showGates="1"  showFreqOnPlots="1"  showGateNameOnPlots="1"  showMedians="0"  showUncomped="0"  addEventParam="0"  lastYAxisName="" >
                 <TextTraits font="SansSerif"  size="11"  name="Labels"  style="plain"  color="#000000"  background="#00ffffff"  just="left" />
                 <TextTraits font="SansSerif"  size="11"  name="LayoutGates"  style="plain"  color="#000000"  background="#00ffffff"  just="left" />
                 <TextTraits font="SansSerif"  size="9"  name="Numbers"  style="plain"  color="#000000"  background="#00ffffff"  just="left" />
                 <TextTraits font="SansSerif"  size="9"  name="Legend"  style="plain"  color="#000000"  background="#00ffffff"  just="left" />
                 <WindowPosition x="-60"  y="28"  width="1000"  height="882"  displayed="0"  panelState="+--" />
               </GraphEnvironment>
             </Graph>
             <Gate gating:id="ID894853574" >
               <gating:PolygonGate eventsInside="1"  annoOffsetX="0"  annoOffsetY="0"  tint="#000000"  isTinted="0"  lineWeight="Normal"  userDefined="1"  quadId="-1"  gateResolution="256" >
                 <gating:dimension>
                   <data-type:fcs-dimension data-type:name="FSC-A" />
                 </gating:dimension>
                 <gating:dimension>
                   <data-type:fcs-dimension data-type:name="SSC-A" />
                 </gating:dimension>
                 <gating:vertex>
                   <gating:coordinate data-type:value="72027.7735849057" />
                   <gating:coordinate data-type:value="16985.5723542116" />
                 </gating:vertex>
                 <gating:vertex>
                   <gating:coordinate data-type:value="64917.7358490566" />
                   <gating:coordinate data-type:value="39118.2878460632" />
                 </gating:vertex>
                 <gating:vertex>
                   <gating:coordinate data-type:value="74500.8301886792" />
                   <gating:coordinate data-type:value="64854.0035342626" />
                 </gating:vertex>
                 <gating:vertex>
                   <gating:coordinate data-type:value="100777.0566037736" />
                   <gating:coordinate data-type:value="89045.5762811701" />
                 </gating:vertex>
                 <gating:vertex>
                   <gating:coordinate data-type:value="139727.6981132076" />
                   <gating:coordinate data-type:value="92648.576477518" />
                 </gating:vertex>
                 <gating:vertex>
                   <gating:coordinate data-type:value="153020.3773584906" />
                   <gating:coordinate data-type:value="69486.4323581385" />
                 </gating:vertex>
                 <gating:vertex>
                   <gating:coordinate data-type:value="145601.2075471698" />
                   <gating:coordinate data-type:value="38603.5735322992" />
                 </gating:vertex>
                 <gating:vertex>
                   <gating:coordinate data-type:value="109432.7547169811" />
                   <gating:coordinate data-type:value="13897.2864716277" />
                 </gating:vertex>
               </gating:PolygonGate>
             </Gate>
             <Subpopulations>
               <Population name="CD4, SSC-A subset (%)"  annotation=""  owningGroup=""  expanded="1"  sortPriority="10"  count="3523" >
                 <Graph smoothing="13"  backColor="#ffffff"  foreColor="#000000"  heatMapStatParameter="FITC-A :: cfse"  type="Contour"  fast="1" >
                   <Axis dimension="x"  name="PE-Cy7-A"  label=""  auto="auto" />
                   <Axis dimension="y"  name="SSC-A"  label=""  auto="auto" />
                   <GraphSettings level="5%"  smoothingHighResolution="1"  contourHighResolution="1"  histogramSmoothingCount="0"  graphResolution="256"  showOutliers="0"  drawLargeDots="0"  dotsToDraw="8000"  tint="le.chartfill.tinted.40"  lineWeight="le.lineweight.normal"  lineStyle="le.linestyle.solid" />
                   <GraphEnvironment showGrid="0"  showAxes="tnlTNL"  showGates="1"  showFreqOnPlots="1"  showGateNameOnPlots="1"  showMedians="0"  showUncomped="0"  addEventParam="0"  lastYAxisName="" >
                     <TextTraits font="SansSerif"  size="11"  name="Labels"  style="plain"  color="#000000"  background="#00ffffff"  just="left" />
                     <TextTraits font="SansSerif"  size="11"  name="LayoutGates"  style="plain"  color="#000000"  background="#00ffffff"  just="left" />
                     <TextTraits font="SansSerif"  size="9"  name="Numbers"  style="plain"  color="#000000"  background="#00ffffff"  just="left" />
                     <TextTraits font="SansSerif"  size="9"  name="Legend"  style="plain"  color="#000000"  background="#00ffffff"  just="left" />
                     <WindowPosition x="-4"  y="-4"  width="1000"  height="882"  displayed="0"  panelState="+--" />
                   </GraphEnvironment>
                 </Graph>
                 <Gate gating:id="ID999397572"  gating:parent_id="ID894853574" >
                   <gating:RectangleGate eventsInside="1"  annoOffsetX="-5"  annoOffsetY="-87"  tint="#000000"  isTinted="0"  lineWeight="Normal"  userDefined="1"  percentX="0"  percentY="0" >
                     <gating:dimension gating:min="2011.6745760092876"  gating:max="100408.68777557573" >
                       <data-type:fcs-dimension data-type:name="PE-Cy7-A" />
                     </gating:dimension>
                     <gating:dimension gating:min="7784.084056646859"  gating:max="129934.326176336" >
                       <data-type:fcs-dimension data-type:name="SSC-A" />
                     </gating:dimension>
                   </gating:RectangleGate>
                 </Gate>
               </Population>
               <Population name="CD8, SSC-A subset (%)"  annotation=""  owningGroup=""  expanded="1"  sortPriority="10"  count="4158" >
                 <Graph smoothing="13"  backColor="#ffffff"  foreColor="#000000"  heatMapStatParameter="FITC-A :: cfse"  type="Contour"  fast="1" >
                   <Axis dimension="x"  name="APC-A"  label=""  auto="auto" />
                   <Axis dimension="y"  name="SSC-A"  label=""  auto="auto" />
                   <GraphSettings level="5%"  smoothingHighResolution="1"  contourHighResolution="1"  histogramSmoothingCount="0"  graphResolution="256"  showOutliers="0"  drawLargeDots="0"  dotsToDraw="8000"  tint="le.chartfill.tinted.40"  lineWeight="le.lineweight.normal"  lineStyle="le.linestyle.solid" />
                   <GraphEnvironment showGrid="0"  showAxes="tnlTNL"  showGates="1"  showFreqOnPlots="1"  showGateNameOnPlots="1"  showMedians="0"  showUncomped="0"  addEventParam="0"  lastYAxisName="" >
                     <TextTraits font="SansSerif"  size="11"  name="Labels"  style="plain"  color="#000000"  background="#00ffffff"  just="left" />
                     <TextTraits font="SansSerif"  size="11"  name="LayoutGates"  style="plain"  color="#000000"  background="#00ffffff"  just="left" />
                     <TextTraits font="SansSerif"  size="9"  name="Numbers"  style="plain"  color="#000000"  background="#00ffffff"  just="left" />
                     <TextTraits font="SansSerif"  size="9"  name="Legend"  style="plain"  color="#000000"  background="#00ffffff"  just="left" />
                     <WindowPosition x="-4"  y="-4"  width="1000"  height="882"  displayed="1"  panelState="+--" />
                   </GraphEnvironment>
                 </Graph>
                 <Gate gating:id="ID829027252"  gating:parent_id="ID894853574" >
                   <gating:RectangleGate eventsInside="1"  annoOffsetX="2"  annoOffsetY="-88"  tint="#000000"  isTinted="0"  lineWeight="Normal"  userDefined="1"  percentX="0"  percentY="0" >
                     <gating:dimension gating:min="2011.6745760092876"  gating:max="100408.68777557573" >
                       <data-type:fcs-dimension data-type:name="APC-A" />
                     </gating:dimension>
                     <gating:dimension gating:min="4790.205573321144"  gating:max="130533.10187300117" >
                       <data-type:fcs-dimension data-type:name="SSC-A" />
                     </gating:dimension>
                   </gating:RectangleGate>
                 </Gate>
               </Population>
             </Subpopulations>
           </Population>
         </Subpopulations>
       </SampleNode>
     </Sample>
     <Sample>
       <DataSet uri="file:/E:/学习/2.实验/2.CD4+%20%20CD8+/新CD4%20and%20CD8/新-原始数据-CD4%20and%20CD8/Specimen_002_TPx-1_010.fcs"  sampleID="17" />
       <Transformations>
         <transforms:linear transforms:minRange="0"  transforms:maxRange="262144"  gain="1" >
           <data-type:parameter data-type:name="FSC-A" />
         </transforms:linear>
         <transforms:linear transforms:minRange="0"  transforms:maxRange="262144"  gain="1" >
           <data-type:parameter data-type:name="FSC-H" />
         </transforms:linear>
         <transforms:linear transforms:minRange="0"  transforms:maxRange="262144"  gain="1" >
           <data-type:parameter data-type:name="FSC-W" />
         </transforms:linear>
         <transforms:linear transforms:minRange="0"  transforms:maxRange="238312.7272727269"  gain="1" >
           <data-type:parameter data-type:name="SSC-A" />
         </transforms:linear>
         <transforms:linear transforms:minRange="0"  transforms:maxRange="262144"  gain="1" >
           <data-type:parameter data-type:name="SSC-H" />
         </transforms:linear>
         <transforms:linear transforms:minRange="0"  transforms:maxRange="262144"  gain="1" >
           <data-type:parameter data-type:name="SSC-W" />
         </transforms:linear>
         <transforms:biex transforms:length="256"  transforms:maxRange="262144"  transforms:neg="0"  transforms:width="-100"  transforms:pos="4.418539922" >
           <data-type:parameter data-type:name="FITC-A" />
         </transforms:biex>
         <transforms:biex transforms:length="256"  transforms:maxRange="262144"  transforms:neg="0"  transforms:width="-100"  transforms:pos="4.418539922" >
           <data-type:parameter data-type:name="PE-A" />
         </transforms:biex>
         <transforms:biex transforms:length="256"  transforms:maxRange="262144"  transforms:neg="0"  transforms:width="-100"  transforms:pos="4.418539922" >
           <data-type:parameter data-type:name="PE-Texas Red-A" />
         </transforms:biex>
         <transforms:biex transforms:length="256"  transforms:maxRange="262144"  transforms:neg="0"  transforms:width="-100"  transforms:pos="4.418539922" >
           <data-type:parameter data-type:name="PerCP-Cy5-5-A" />
         </transforms:biex>
         <transforms:biex transforms:length="256"  transforms:maxRange="262144"  transforms:neg="0"  transforms:width="-100"  transforms:pos="4.418539922" >
           <data-type:parameter data-type:name="PE-Cy7-A" />
         </transforms:biex>
         <transforms:biex transforms:length="256"  transforms:maxRange="262144"  transforms:neg="0"  transforms:width="-100"  transforms:pos="4.418539922" >
           <data-type:parameter data-type:name="APC-A" />
         </transforms:biex>
         <transforms:biex transforms:length="256"  transforms:maxRange="262144"  transforms:neg="0"  transforms:width="-100"  transforms:pos="4.418539922" >
           <data-type:parameter data-type:name="Alexa Fluor 700-A" />
         </transforms:biex>
         <transforms:biex transforms:length="256"  transforms:maxRange="262144"  transforms:neg="0"  transforms:width="-100"  transforms:pos="4.418539922" >
           <data-type:parameter data-type:name="APC-Cy7-A" />
         </transforms:biex>
         <transforms:biex transforms:length="256"  transforms:maxRange="262144"  transforms:neg="0"  transforms:width="-100"  transforms:pos="4.418539922" >
           <data-type:parameter data-type:name="Pacific Blue-A" />
         </transforms:biex>
         <transforms:biex transforms:length="256"  transforms:maxRange="262144"  transforms:neg="0"  transforms:width="-100"  transforms:pos="4.418539922" >
           <data-type:parameter data-type:name="AmCyan-A" />
         </transforms:biex>
         <transforms:biex transforms:length="256"  transforms:maxRange="262144"  transforms:neg="0"  transforms:width="-100"  transforms:pos="4.418539922" >
           <data-type:parameter data-type:name="Qdot 605-A" />
         </transforms:biex>
         <transforms:biex transforms:length="256"  transforms:maxRange="262144"  transforms:neg="0"  transforms:width="-100"  transforms:pos="4.418539922" >
           <data-type:parameter data-type:name="Indo 1 Violet-A" />
         </transforms:biex>
         <transforms:biex transforms:length="256"  transforms:maxRange="262144"  transforms:neg="0"  transforms:width="-100"  transforms:pos="4.418539922" >
           <data-type:parameter data-type:name="Indo 1 Blue-A" />
         </transforms:biex>
         <transforms:linear transforms:minRange="0.386"  transforms:maxRange="4"  gain="1" >
           <data-type:parameter data-type:name="Time" />
         </transforms:linear>
       </Transformations>
       <Keywords>
         <Keyword name="FJ_FCS_VERSION"  value="3" />
         <Keyword name="$BEGINANALYSIS"  value="0" />
         <Keyword name="$ENDANALYSIS"  value="0" />
         <Keyword name="$BEGINSTEXT"  value="0" />
         <Keyword name="$ENDSTEXT"  value="0" />
         <Keyword name="$BEGINDATA"  value="3907" />
         <Keyword name="$ENDDATA"  value="1179426            " />
         <Keyword name="$FIL"  value="Specimen_002_TPx-1_010.fcs" />
         <Keyword name="$SYS"  value="Windows XP 5.1" />
         <Keyword name="$TOT"  value="14694              " />
         <Keyword name="$PAR"  value="20" />
         <Keyword name="$MODE"  value="L" />
         <Keyword name="$BYTEORD"  value="4,3,2,1" />
         <Keyword name="$DATATYPE"  value="F" />
         <Keyword name="$NEXTDATA"  value="0" />
         <Keyword name="CREATOR"  value="BD FACSDiva Software Version 7.0" />
         <Keyword name="TUBE NAME"  value="TPx-1" />
         <Keyword name="$SRC"  value="Specimen_002" />
         <Keyword name="EXPERIMENT NAME"  value="Sunzhaojin20210917 CD4_CD8" />
         <Keyword name="GUID"  value="b6471083-f394-4b20-b671-d764cf5b167d" />
         <Keyword name="$DATE"  value="17-SEP-2021" />
         <Keyword name="$BTIM"  value="16:51:39" />
         <Keyword name="$ETIM"  value="16:51:43" />
         <Keyword name="$CYT"  value="LSRFortessa" />
         <Keyword name="SETTINGS"  value="Cytometer" />
         <Keyword name="CYTNUM"  value="1" />
         <Keyword name="WINDOW EXTENSION"  value="10.00" />
         <Keyword name="EXPORT USER NAME"  value="Administrator" />
         <Keyword name="EXPORT TIME"  value="17-SEP-2021-17:04:02" />
         <Keyword name="$OP"  value="Administrator" />
         <Keyword name="FSC ASF"  value="0.75" />
         <Keyword name="AUTOBS"  value="TRUE" />
         <Keyword name="$INST"  value=" " />
         <Keyword name="LASER1NAME"  value="Blue" />
         <Keyword name="LASER1DELAY"  value="0.00" />
         <Keyword name="LASER1ASF"  value="0.88" />
         <Keyword name="LASER2NAME"  value="Red" />
         <Keyword name="LASER2DELAY"  value="104.69" />
         <Keyword name="LASER2ASF"  value="0.70" />
         <Keyword name="LASER3NAME"  value="Violet" />
         <Keyword name="LASER3DELAY"  value="35.36" />
         <Keyword name="LASER3ASF"  value="0.85" />
         <Keyword name="LASER4NAME"  value="UV" />
         <Keyword name="LASER4DELAY"  value="72.54" />
         <Keyword name="LASER4ASF"  value="0.94" />
         <Keyword name="$TIMESTEP"  value="0.01" />
         <Keyword name="SPILL"  value="13,FITC-A,PE-A,PE-Texas Red-A,PerCP-Cy5-5-A,PE-Cy7-A,APC-A,Alexa Fluor 700-A,APC-Cy7-A,Pacific Blue-A,AmCyan-A,Qdot 605-A,Indo 1 Violet-A,Indo 1 Blue-A,1,0,0,0,0,0,0,0,0,0,0,0,0,0,1,0,0,0,0,0,0,0,0,0,0,0,0,0,1,0,0,0,0,0,0,0,0,0,0,0,0,0,1,0,0,0,0,0,0,0,0,0,0,0,0,0,1,0,0,0,0,0,0,0,0,0,0,0,0,0,1,0,0,0,0,0,0,0,0,0,0,0,0,0,1,0,0,0,0,0,0,0,0,0,0,0,0,0,1,0,0,0,0,0,0,0,0,0,0,0,0,0,1,0,0,0,0,0,0,0,0,0,0,0,0,0,1,0,0,0,0,0,0,0,0,0,0,0,0,0,1,0,0,0,0,0,0,0,0,0,0,0,0,0,1,0,0,0,0,0,0,0,0,0,0,0,0,0,1" />
         <Keyword name="APPLY COMPENSATION"  value="TRUE" />
         <Keyword name="THRESHOLD"  value="FSC,5000" />
         <Keyword name="$P1N"  value="FSC-A" />
         <Keyword name="$P1R"  value="262144" />
         <Keyword name="$P1B"  value="32" />
         <Keyword name="$P1E"  value="0,0" />
         <Keyword name="$P1V"  value="313" />
         <Keyword name="$P1G"  value="1.0" />
         <Keyword name="P1DISPLAY"  value="LIN" />
         <Keyword name="P1BS"  value="0" />
         <Keyword name="P1MS"  value="0" />
         <Keyword name="$P2N"  value="FSC-H" />
         <Keyword name="$P2R"  value="262144" />
         <Keyword name="$P2B"  value="32" />
         <Keyword name="$P2E"  value="0,0" />
         <Keyword name="$P2V"  value="313" />
         <Keyword name="$P2G"  value="1.0" />
         <Keyword name="P2DISPLAY"  value="LIN" />
         <Keyword name="P2BS"  value="0" />
         <Keyword name="P2MS"  value="0" />
         <Keyword name="$P3N"  value="FSC-W" />
         <Keyword name="$P3R"  value="262144" />
         <Keyword name="$P3B"  value="32" />
         <Keyword name="$P3E"  value="0,0" />
         <Keyword name="$P3V"  value="313" />
         <Keyword name="$P3G"  value="1.0" />
         <Keyword name="P3BS"  value="-1" />
         <Keyword name="P3MS"  value="0" />
         <Keyword name="$P4N"  value="SSC-A" />
         <Keyword name="$P4R"  value="262144" />
         <Keyword name="$P4B"  value="32" />
         <Keyword name="$P4E"  value="0,0" />
         <Keyword name="$P4V"  value="249" />
         <Keyword name="$P4G"  value="1.0" />
         <Keyword name="P4DISPLAY"  value="LIN" />
         <Keyword name="P4BS"  value="0" />
         <Keyword name="P4MS"  value="0" />
         <Keyword name="$P5N"  value="SSC-H" />
         <Keyword name="$P5R"  value="262144" />
         <Keyword name="$P5B"  value="32" />
         <Keyword name="$P5E"  value="0,0" />
         <Keyword name="$P5V"  value="249" />
         <Keyword name="$P5G"  value="1.0" />
         <Keyword name="P5DISPLAY"  value="LIN" />
         <Keyword name="P5BS"  value="0" />
         <Keyword name="P5MS"  value="0" />
         <Keyword name="$P6N"  value="SSC-W" />
         <Keyword name="$P6R"  value="262144" />
         <Keyword name="$P6B"  value="32" />
         <Keyword name="$P6E"  value="0,0" />
         <Keyword name="$P6V"  value="249" />
         <Keyword name="$P6G"  value="1.0" />
         <Keyword name="P6BS"  value="-1" />
         <Keyword name="P6MS"  value="0" />
         <Keyword name="$P7N"  value="FITC-A" />
         <Keyword name="$P7R"  value="262144" />
         <Keyword name="$P7B"  value="32" />
         <Keyword name="$P7E"  value="0,0" />
         <Keyword name="$P7V"  value="543" />
         <Keyword name="$P7G"  value="1.0" />
         <Keyword name="P7DISPLAY"  value="LOG" />
         <Keyword name="P7BS"  value="0" />
         <Keyword name="P7MS"  value="0" />
         <Keyword name="$P8N"  value="PE-A" />
         <Keyword name="$P8R"  value="262144" />
         <Keyword name="$P8B"  value="32" />
         <Keyword name="$P8E"  value="0,0" />
         <Keyword name="$P8V"  value="477" />
         <Keyword name="$P8G"  value="1.0" />
         <Keyword name="P8DISPLAY"  value="LOG" />
         <Keyword name="P8BS"  value="0" />
         <Keyword name="P8MS"  value="0" />
         <Keyword name="$P9N"  value="PE-Texas Red-A" />
         <Keyword name="$P9R"  value="262144" />
         <Keyword name="$P9B"  value="32" />
         <Keyword name="$P9E"  value="0,0" />
         <Keyword name="$P9V"  value="533" />
         <Keyword name="$P9G"  value="1.0" />
         <Keyword name="P9DISPLAY"  value="LOG" />
         <Keyword name="P9BS"  value="60" />
         <Keyword name="P9MS"  value="0" />
         <Keyword name="$P10N"  value="PerCP-Cy5-5-A" />
         <Keyword name="$P10R"  value="262144" />
         <Keyword name="$P10B"  value="32" />
         <Keyword name="$P10E"  value="0,0" />
         <Keyword name="$P10V"  value="656" />
         <Keyword name="$P10G"  value="1.0" />
         <Keyword name="P10DISPLAY"  value="LOG" />
         <Keyword name="P10BS"  value="78" />
         <Keyword name="P10MS"  value="0" />
         <Keyword name="$P11N"  value="PE-Cy7-A" />
         <Keyword name="$P11S"  value="CD4" />
         <Keyword name="$P11R"  value="262144" />
         <Keyword name="$P11B"  value="32" />
         <Keyword name="$P11E"  value="0,0" />
         <Keyword name="$P11V"  value="720" />
         <Keyword name="$P11G"  value="1.0" />
         <Keyword name="P11DISPLAY"  value="LOG" />
         <Keyword name="P11BS"  value="391" />
         <Keyword name="P11MS"  value="0" />
         <Keyword name="$P12N"  value="APC-A" />
         <Keyword name="$P12S"  value="CD8" />
         <Keyword name="$P12R"  value="262144" />
         <Keyword name="$P12B"  value="32" />
         <Keyword name="$P12E"  value="0,0" />
         <Keyword name="$P12V"  value="599" />
         <Keyword name="$P12G"  value="1.0" />
         <Keyword name="P12DISPLAY"  value="LOG" />
         <Keyword name="P12BS"  value="185" />
         <Keyword name="P12MS"  value="0" />
         <Keyword name="$P13N"  value="Alexa Fluor 700-A" />
         <Keyword name="$P13R"  value="262144" />
         <Keyword name="$P13B"  value="32" />
         <Keyword name="$P13E"  value="0,0" />
         <Keyword name="$P13V"  value="566" />
         <Keyword name="$P13G"  value="1.0" />
         <Keyword name="P13DISPLAY"  value="LOG" />
         <Keyword name="P13BS"  value="112" />
         <Keyword name="P13MS"  value="0" />
         <Keyword name="$P14N"  value="APC-Cy7-A" />
         <Keyword name="$P14R"  value="262144" />
         <Keyword name="$P14B"  value="32" />
         <Keyword name="$P14E"  value="0,0" />
         <Keyword name="$P14V"  value="551" />
         <Keyword name="$P14G"  value="1.0" />
         <Keyword name="P14DISPLAY"  value="LOG" />
         <Keyword name="P14BS"  value="110" />
         <Keyword name="P14MS"  value="0" />
         <Keyword name="$P15N"  value="Pacific Blue-A" />
         <Keyword name="$P15R"  value="262144" />
         <Keyword name="$P15B"  value="32" />
         <Keyword name="$P15E"  value="0,0" />
         <Keyword name="$P15V"  value="480" />
         <Keyword name="$P15G"  value="1.0" />
         <Keyword name="P15DISPLAY"  value="LOG" />
         <Keyword name="P15BS"  value="142" />
         <Keyword name="P15MS"  value="0" />
         <Keyword name="$P16N"  value="AmCyan-A" />
         <Keyword name="$P16R"  value="262144" />
         <Keyword name="$P16B"  value="32" />
         <Keyword name="$P16E"  value="0,0" />
         <Keyword name="$P16V"  value="541" />
         <Keyword name="$P16G"  value="1.0" />
         <Keyword name="P16DISPLAY"  value="LOG" />
         <Keyword name="P16BS"  value="0" />
         <Keyword name="P16MS"  value="0" />
         <Keyword name="$P17N"  value="Qdot 605-A" />
         <Keyword name="$P17R"  value="262144" />
         <Keyword name="$P17B"  value="32" />
         <Keyword name="$P17E"  value="0,0" />
         <Keyword name="$P17V"  value="712" />
         <Keyword name="$P17G"  value="1.0" />
         <Keyword name="P17DISPLAY"  value="LOG" />
         <Keyword name="P17BS"  value="334" />
         <Keyword name="P17MS"  value="0" />
         <Keyword name="$P18N"  value="Indo 1 Violet-A" />
         <Keyword name="$P18R"  value="262144" />
         <Keyword name="$P18B"  value="32" />
         <Keyword name="$P18E"  value="0,0" />
         <Keyword name="$P18V"  value="469" />
         <Keyword name="$P18G"  value="1.0" />
         <Keyword name="P18DISPLAY"  value="LOG" />
         <Keyword name="P18BS"  value="48" />
         <Keyword name="P18MS"  value="0" />
         <Keyword name="$P19N"  value="Indo 1 Blue-A" />
         <Keyword name="$P19R"  value="262144" />
         <Keyword name="$P19B"  value="32" />
         <Keyword name="$P19E"  value="0,0" />
         <Keyword name="$P19V"  value="649" />
         <Keyword name="$P19G"  value="1.0" />
         <Keyword name="P19DISPLAY"  value="LOG" />
         <Keyword name="P19BS"  value="169" />
         <Keyword name="P19MS"  value="0" />
         <Keyword name="$P20N"  value="Time" />
         <Keyword name="$P20R"  value="262144" />
         <Keyword name="$P20B"  value="32" />
         <Keyword name="$P20E"  value="0,0" />
         <Keyword name="$P20G"  value="0.01" />
         <Keyword name="P20BS"  value="0" />
         <Keyword name="P20MS"  value="0" />
         <Keyword name="CST SETUP STATUS"  value="SUCCESS WITH WARNING" />
         <Keyword name="CST BEADS LOT ID"  value="33064" />
         <Keyword name="CYTOMETER CONFIG NAME"  value="Copy of Copy of Copy of 5-Blue 3-Red 3-Violet 2-UV" />
         <Keyword name="CYTOMETER CONFIG CREATE DATE"  value="2015-07-15T05:26:10+08:00" />
         <Keyword name="CST SETUP DATE"  value="2021-07-12T09:13:38+08:00" />
         <Keyword name="CST BASELINE DATE"  value="2021-04-28T09:56:43+08:00" />
         <Keyword name="CST BEADS EXPIRED"  value="False" />
         <Keyword name="CST PERFORMANCE EXPIRED"  value="2021-07-13T09:13:38+08:00" />
         <Keyword name="CST REGULATORY STATUS"  value="RUO Performance Check" />
         <Keyword name="$P1S"  value="" />
         <Keyword name="$P2S"  value="" />
         <Keyword name="$P3S"  value="" />
         <Keyword name="$P4S"  value="" />
         <Keyword name="$P5S"  value="" />
         <Keyword name="$P6S"  value="" />
         <Keyword name="$P7S"  value="" />
         <Keyword name="$P8S"  value="" />
         <Keyword name="$P9S"  value="" />
         <Keyword name="$P10S"  value="" />
         <Keyword name="$P13S"  value="" />
         <Keyword name="$P14S"  value="" />
         <Keyword name="$P15S"  value="" />
         <Keyword name="$P16S"  value="" />
         <Keyword name="$P17S"  value="" />
         <Keyword name="$P18S"  value="" />
         <Keyword name="$P19S"  value="" />
         <Keyword name="$P20S"  value="" />
       </Keywords>
       <SampleNode name="Specimen_002_TPx-1_010.fcs"  annotation=""  owningGroup=""  expanded="1"  sortPriority="10"  count="14694"  sampleID="17" >
         <Graph smoothing="0"  backColor="#ffffff"  foreColor="#000000"  heatMapStatParameter="FITC-A"  type="Pseudocolor"  fast="1" >
           <Axis dimension="x"  name="FSC-A"  label=""  auto="auto" />
           <Axis dimension="y"  name="SSC-A"  label=""  auto="auto" />
           <GraphSettings level="5%"  smoothingHighResolution="1"  contourHighResolution="1"  histogramSmoothingCount="0"  graphResolution="256"  showOutliers="0"  drawLargeDots="0"  dotsToDraw="8000"  tint="le.chartfill.tinted.40"  lineWeight="le.lineweight.normal"  lineStyle="le.linestyle.solid" />
           <GraphEnvironment showGrid="0"  showAxes="tnlTNL"  showGates="1"  showFreqOnPlots="1"  showGateNameOnPlots="1"  showMedians="0"  showUncomped="0"  addEventParam="0"  lastYAxisName="" >
             <TextTraits font="SansSerif"  size="11"  name="Labels"  style="plain"  color="#000000"  background="#00ffffff"  just="left" />
             <TextTraits font="SansSerif"  size="11"  name="LayoutGates"  style="plain"  color="#000000"  background="#00ffffff"  just="left" />
             <TextTraits font="SansSerif"  size="9"  name="Numbers"  style="plain"  color="#000000"  background="#00ffffff"  just="left" />
             <TextTraits font="SansSerif"  size="9"  name="Legend"  style="plain"  color="#000000"  background="#00ffffff"  just="left" />
             <WindowPosition x="-4"  y="-4"  width="1000"  height="832"  displayed="0"  panelState="---" />
           </GraphEnvironment>
         </Graph>
         <Subpopulations>
           <Population name="Lymphocytes"  annotation=""  owningGroup=""  expanded="1"  sortPriority="10"  count="7937" >
             <Graph smoothing="0"  backColor="#ffffff"  foreColor="#000000"  heatMapStatParameter="FITC-A"  type="Pseudocolor"  fast="1" >
               <Axis dimension="x"  name="PE-Cy7-A"  label=""  auto="auto" />
               <Axis dimension="y"  name="SSC-A"  label=""  auto="auto" />
               <GraphSettings level="5%"  smoothingHighResolution="1"  contourHighResolution="1"  histogramSmoothingCount="0"  graphResolution="256"  showOutliers="0"  drawLargeDots="0"  dotsToDraw="8000"  tint="le.chartfill.tinted.40"  lineWeight="le.lineweight.normal"  lineStyle="le.linestyle.solid" />
               <GraphEnvironment showGrid="0"  showAxes="tnlTNL"  showGates="1"  showFreqOnPlots="1"  showGateNameOnPlots="1"  showMedians="0"  showUncomped="0"  addEventParam="0"  lastYAxisName="" >
                 <TextTraits font="SansSerif"  size="11"  name="Labels"  style="plain"  color="#000000"  background="#00ffffff"  just="left" />
                 <TextTraits font="SansSerif"  size="11"  name="LayoutGates"  style="plain"  color="#000000"  background="#00ffffff"  just="left" />
                 <TextTraits font="SansSerif"  size="9"  name="Numbers"  style="plain"  color="#000000"  background="#00ffffff"  just="left" />
                 <TextTraits font="SansSerif"  size="9"  name="Legend"  style="plain"  color="#000000"  background="#00ffffff"  just="left" />
                 <WindowPosition x="136"  y="4"  width="1000"  height="882"  displayed="0"  panelState="+--" />
               </GraphEnvironment>
             </Graph>
             <Gate gating:id="ID1087535646" >
               <gating:PolygonGate eventsInside="1"  annoOffsetX="0"  annoOffsetY="0"  tint="#000000"  isTinted="0"  lineWeight="Normal"  userDefined="1"  quadId="-1"  gateResolution="256" >
                 <gating:dimension>
                   <data-type:fcs-dimension data-type:name="FSC-A" />
                 </gating:dimension>
                 <gating:dimension>
                   <data-type:fcs-dimension data-type:name="SSC-A" />
                 </gating:dimension>
                 <gating:vertex>
                   <gating:coordinate data-type:value="73573.4339622642" />
                   <gating:coordinate data-type:value="13897.2864716277" />
                 </gating:vertex>
                 <gating:vertex>
                   <gating:coordinate data-type:value="66463.3962264151" />
                   <gating:coordinate data-type:value="36030.0019634792" />
                 </gating:vertex>
                 <gating:vertex>
                   <gating:coordinate data-type:value="76046.4905660377" />
                   <gating:coordinate data-type:value="61765.7176516787" />
                 </gating:vertex>
                 <gating:vertex>
                   <gating:coordinate data-type:value="102322.7169811321" />
                   <gating:coordinate data-type:value="85957.2903985862" />
                 </gating:vertex>
                 <gating:vertex>
                   <gating:coordinate data-type:value="141273.358490566" />
                   <gating:coordinate data-type:value="89560.2905949341" />
                 </gating:vertex>
                 <gating:vertex>
                   <gating:coordinate data-type:value="154566.0377358491" />
                   <gating:coordinate data-type:value="66398.1464755546" />
                 </gating:vertex>
                 <gating:vertex>
                   <gating:coordinate data-type:value="147146.8679245283" />
                   <gating:coordinate data-type:value="35515.2876497152" />
                 </gating:vertex>
                 <gating:vertex>
                   <gating:coordinate data-type:value="110978.4150943396" />
                   <gating:coordinate data-type:value="10809.0005890438" />
                 </gating:vertex>
               </gating:PolygonGate>
             </Gate>
             <Subpopulations>
               <Population name="CD4, SSC-A subset (%)"  annotation=""  owningGroup=""  expanded="1"  sortPriority="10"  count="2474" >
                 <Graph smoothing="13"  backColor="#ffffff"  foreColor="#000000"  heatMapStatParameter="FITC-A :: cfse"  type="Contour"  fast="1" >
                   <Axis dimension="x"  name="PE-Cy7-A"  label=""  auto="auto" />
                   <Axis dimension="y"  name="SSC-A"  label=""  auto="auto" />
                   <GraphSettings level="5%"  smoothingHighResolution="1"  contourHighResolution="1"  histogramSmoothingCount="0"  graphResolution="256"  showOutliers="0"  drawLargeDots="0"  dotsToDraw="8000"  tint="le.chartfill.tinted.40"  lineWeight="le.lineweight.normal"  lineStyle="le.linestyle.solid" />
                   <GraphEnvironment showGrid="0"  showAxes="tnlTNL"  showGates="1"  showFreqOnPlots="1"  showGateNameOnPlots="1"  showMedians="0"  showUncomped="0"  addEventParam="0"  lastYAxisName="" >
                     <TextTraits font="SansSerif"  size="11"  name="Labels"  style="plain"  color="#000000"  background="#00ffffff"  just="left" />
                     <TextTraits font="SansSerif"  size="11"  name="LayoutGates"  style="plain"  color="#000000"  background="#00ffffff"  just="left" />
                     <TextTraits font="SansSerif"  size="9"  name="Numbers"  style="plain"  color="#000000"  background="#00ffffff"  just="left" />
                     <TextTraits font="SansSerif"  size="9"  name="Legend"  style="plain"  color="#000000"  background="#00ffffff"  just="left" />
                     <WindowPosition x="-4"  y="-4"  width="1000"  height="882"  displayed="1"  panelState="+--" />
                   </GraphEnvironment>
                 </Graph>
                 <Gate gating:id="ID1451277810"  gating:parent_id="ID1087535646" >
                   <gating:RectangleGate eventsInside="1"  annoOffsetX="-5"  annoOffsetY="-87"  tint="#000000"  isTinted="0"  lineWeight="Normal"  userDefined="1"  percentX="0"  percentY="0" >
                     <gating:dimension gating:min="2011.6745760092876"  gating:max="99224.69057427617" >
                       <data-type:fcs-dimension data-type:name="PE-Cy7-A" />
                     </gating:dimension>
                     <gating:dimension gating:min="6586.532663316572"  gating:max="128736.77478300572" >
                       <data-type:fcs-dimension data-type:name="SSC-A" />
                     </gating:dimension>
                   </gating:RectangleGate>
                 </Gate>
               </Population>
               <Population name="CD8, SSC-A subset (%)"  annotation=""  owningGroup=""  expanded="1"  sortPriority="10"  count="3150" >
                 <Graph smoothing="13"  backColor="#ffffff"  foreColor="#000000"  heatMapStatParameter="FITC-A :: cfse"  type="Contour"  fast="1" >
                   <Axis dimension="x"  name="APC-A"  label=""  auto="auto" />
                   <Axis dimension="y"  name="SSC-A"  label=""  auto="auto" />
                   <GraphSettings level="5%"  smoothingHighResolution="1"  contourHighResolution="1"  histogramSmoothingCount="0"  graphResolution="256"  showOutliers="0"  drawLargeDots="0"  dotsToDraw="8000"  tint="le.chartfill.tinted.40"  lineWeight="le.lineweight.normal"  lineStyle="le.linestyle.solid" />
                   <GraphEnvironment showGrid="0"  showAxes="tnlTNL"  showGates="1"  showFreqOnPlots="1"  showGateNameOnPlots="1"  showMedians="0"  showUncomped="0"  addEventParam="0"  lastYAxisName="" >
                     <TextTraits font="SansSerif"  size="11"  name="Labels"  style="plain"  color="#000000"  background="#00ffffff"  just="left" />
                     <TextTraits font="SansSerif"  size="11"  name="LayoutGates"  style="plain"  color="#000000"  background="#00ffffff"  just="left" />
                     <TextTraits font="SansSerif"  size="9"  name="Numbers"  style="plain"  color="#000000"  background="#00ffffff"  just="left" />
                     <TextTraits font="SansSerif"  size="9"  name="Legend"  style="plain"  color="#000000"  background="#00ffffff"  just="left" />
                     <WindowPosition x="-4"  y="-4"  width="1000"  height="882"  displayed="1"  panelState="+--" />
                   </GraphEnvironment>
                 </Graph>
                 <Gate gating:id="ID390185519"  gating:parent_id="ID1087535646" >
                   <gating:RectangleGate eventsInside="1"  annoOffsetX="3"  annoOffsetY="-87"  tint="#000000"  isTinted="0"  lineWeight="Normal"  userDefined="1"  percentX="0"  percentY="0" >
                     <gating:dimension gating:min="1886.824553959771"  gating:max="93513.33560625433" >
                       <data-type:fcs-dimension data-type:name="APC-A" />
                     </gating:dimension>
                     <gating:dimension gating:min="4790.205573321144"  gating:max="130533.10187300117" >
                       <data-type:fcs-dimension data-type:name="SSC-A" />
                     </gating:dimension>
                   </gating:RectangleGate>
                 </Gate>
               </Population>
             </Subpopulations>
           </Population>
         </Subpopulations>
       </SampleNode>
     </Sample>
     <Sample>
       <DataSet uri="file:/E:/学习/2.实验/2.CD4+%20%20CD8+/新CD4%20and%20CD8/新-原始数据-CD4%20and%20CD8/Specimen_002_TPx-2_011.fcs"  sampleID="18" />
       <Transformations>
         <transforms:linear transforms:minRange="0"  transforms:maxRange="262144"  gain="1" >
           <data-type:parameter data-type:name="FSC-A" />
         </transforms:linear>
         <transforms:linear transforms:minRange="0"  transforms:maxRange="262144"  gain="1" >
           <data-type:parameter data-type:name="FSC-H" />
         </transforms:linear>
         <transforms:linear transforms:minRange="0"  transforms:maxRange="262144"  gain="1" >
           <data-type:parameter data-type:name="FSC-W" />
         </transforms:linear>
         <transforms:linear transforms:minRange="0"  transforms:maxRange="238312.7272727269"  gain="1" >
           <data-type:parameter data-type:name="SSC-A" />
         </transforms:linear>
         <transforms:linear transforms:minRange="0"  transforms:maxRange="262144"  gain="1" >
           <data-type:parameter data-type:name="SSC-H" />
         </transforms:linear>
         <transforms:linear transforms:minRange="0"  transforms:maxRange="262144"  gain="1" >
           <data-type:parameter data-type:name="SSC-W" />
         </transforms:linear>
         <transforms:biex transforms:length="256"  transforms:maxRange="262144"  transforms:neg="0"  transforms:width="-100"  transforms:pos="4.418539922" >
           <data-type:parameter data-type:name="FITC-A" />
         </transforms:biex>
         <transforms:biex transforms:length="256"  transforms:maxRange="262144"  transforms:neg="0"  transforms:width="-100"  transforms:pos="4.418539922" >
           <data-type:parameter data-type:name="PE-A" />
         </transforms:biex>
         <transforms:biex transforms:length="256"  transforms:maxRange="262144"  transforms:neg="0"  transforms:width="-100"  transforms:pos="4.418539922" >
           <data-type:parameter data-type:name="PE-Texas Red-A" />
         </transforms:biex>
         <transforms:biex transforms:length="256"  transforms:maxRange="262144"  transforms:neg="0"  transforms:width="-100"  transforms:pos="4.418539922" >
           <data-type:parameter data-type:name="PerCP-Cy5-5-A" />
         </transforms:biex>
         <transforms:biex transforms:length="256"  transforms:maxRange="262144"  transforms:neg="0"  transforms:width="-100"  transforms:pos="4.418539922" >
           <data-type:parameter data-type:name="PE-Cy7-A" />
         </transforms:biex>
         <transforms:biex transforms:length="256"  transforms:maxRange="262144"  transforms:neg="0"  transforms:width="-100"  transforms:pos="4.418539922" >
           <data-type:parameter data-type:name="APC-A" />
         </transforms:biex>
         <transforms:biex transforms:length="256"  transforms:maxRange="262144"  transforms:neg="0"  transforms:width="-100"  transforms:pos="4.418539922" >
           <data-type:parameter data-type:name="Alexa Fluor 700-A" />
         </transforms:biex>
         <transforms:biex transforms:length="256"  transforms:maxRange="262144"  transforms:neg="0"  transforms:width="-100"  transforms:pos="4.418539922" >
           <data-type:parameter data-type:name="APC-Cy7-A" />
         </transforms:biex>
         <transforms:biex transforms:length="256"  transforms:maxRange="262144"  transforms:neg="0"  transforms:width="-100"  transforms:pos="4.418539922" >
           <data-type:parameter data-type:name="Pacific Blue-A" />
         </transforms:biex>
         <transforms:biex transforms:length="256"  transforms:maxRange="262144"  transforms:neg="0"  transforms:width="-100"  transforms:pos="4.418539922" >
           <data-type:parameter data-type:name="AmCyan-A" />
         </transforms:biex>
         <transforms:biex transforms:length="256"  transforms:maxRange="262144"  transforms:neg="0"  transforms:width="-100"  transforms:pos="4.418539922" >
           <data-type:parameter data-type:name="Qdot 605-A" />
         </transforms:biex>
         <transforms:biex transforms:length="256"  transforms:maxRange="262144"  transforms:neg="0"  transforms:width="-100"  transforms:pos="4.418539922" >
           <data-type:parameter data-type:name="Indo 1 Violet-A" />
         </transforms:biex>
         <transforms:biex transforms:length="256"  transforms:maxRange="262144"  transforms:neg="0"  transforms:width="-100"  transforms:pos="4.418539922" >
           <data-type:parameter data-type:name="Indo 1 Blue-A" />
         </transforms:biex>
         <transforms:linear transforms:minRange="0.809"  transforms:maxRange="4"  gain="1" >
           <data-type:parameter data-type:name="Time" />
         </transforms:linear>
       </Transformations>
       <Keywords>
         <Keyword name="FJ_FCS_VERSION"  value="3" />
         <Keyword name="$BEGINANALYSIS"  value="0" />
         <Keyword name="$ENDANALYSIS"  value="0" />
         <Keyword name="$BEGINSTEXT"  value="0" />
         <Keyword name="$ENDSTEXT"  value="0" />
         <Keyword name="$BEGINDATA"  value="3904" />
         <Keyword name="$ENDDATA"  value="1068623            " />
         <Keyword name="$FIL"  value="Specimen_002_TPx-2_011.fcs" />
         <Keyword name="$SYS"  value="Windows XP 5.1" />
         <Keyword name="$TOT"  value="13309              " />
         <Keyword name="$PAR"  value="20" />
         <Keyword name="$MODE"  value="L" />
         <Keyword name="$BYTEORD"  value="4,3,2,1" />
         <Keyword name="$DATATYPE"  value="F" />
         <Keyword name="$NEXTDATA"  value="0" />
         <Keyword name="CREATOR"  value="BD FACSDiva Software Version 7.0" />
         <Keyword name="TUBE NAME"  value="TPx-2" />
         <Keyword name="$SRC"  value="Specimen_002" />
         <Keyword name="EXPERIMENT NAME"  value="Sunzhaojin20210917 CD4_CD8" />
         <Keyword name="GUID"  value="e1f1f27a-d75b-42d9-984e-a823d299f62e" />
         <Keyword name="$DATE"  value="17-SEP-2021" />
         <Keyword name="$BTIM"  value="16:52:04" />
         <Keyword name="$ETIM"  value="16:52:08" />
         <Keyword name="$CYT"  value="LSRFortessa" />
         <Keyword name="SETTINGS"  value="Cytometer" />
         <Keyword name="CYTNUM"  value="1" />
         <Keyword name="WINDOW EXTENSION"  value="10.00" />
         <Keyword name="EXPORT USER NAME"  value="Administrator" />
         <Keyword name="EXPORT TIME"  value="17-SEP-2021-17:04:02" />
         <Keyword name="$OP"  value="Administrator" />
         <Keyword name="FSC ASF"  value="0.75" />
         <Keyword name="AUTOBS"  value="TRUE" />
         <Keyword name="$INST"  value=" " />
         <Keyword name="LASER1NAME"  value="Blue" />
         <Keyword name="LASER1DELAY"  value="0.00" />
         <Keyword name="LASER1ASF"  value="0.88" />
         <Keyword name="LASER2NAME"  value="Red" />
         <Keyword name="LASER2DELAY"  value="104.69" />
         <Keyword name="LASER2ASF"  value="0.70" />
         <Keyword name="LASER3NAME"  value="Violet" />
         <Keyword name="LASER3DELAY"  value="35.36" />
         <Keyword name="LASER3ASF"  value="0.85" />
         <Keyword name="LASER4NAME"  value="UV" />
         <Keyword name="LASER4DELAY"  value="72.54" />
         <Keyword name="LASER4ASF"  value="0.94" />
         <Keyword name="$TIMESTEP"  value="0.01" />
         <Keyword name="SPILL"  value="13,FITC-A,PE-A,PE-Texas Red-A,PerCP-Cy5-5-A,PE-Cy7-A,APC-A,Alexa Fluor 700-A,APC-Cy7-A,Pacific Blue-A,AmCyan-A,Qdot 605-A,Indo 1 Violet-A,Indo 1 Blue-A,1,0,0,0,0,0,0,0,0,0,0,0,0,0,1,0,0,0,0,0,0,0,0,0,0,0,0,0,1,0,0,0,0,0,0,0,0,0,0,0,0,0,1,0,0,0,0,0,0,0,0,0,0,0,0,0,1,0,0,0,0,0,0,0,0,0,0,0,0,0,1,0,0,0,0,0,0,0,0,0,0,0,0,0,1,0,0,0,0,0,0,0,0,0,0,0,0,0,1,0,0,0,0,0,0,0,0,0,0,0,0,0,1,0,0,0,0,0,0,0,0,0,0,0,0,0,1,0,0,0,0,0,0,0,0,0,0,0,0,0,1,0,0,0,0,0,0,0,0,0,0,0,0,0,1,0,0,0,0,0,0,0,0,0,0,0,0,0,1" />
         <Keyword name="APPLY COMPENSATION"  value="TRUE" />
         <Keyword name="THRESHOLD"  value="FSC,5000" />
         <Keyword name="$P1N"  value="FSC-A" />
         <Keyword name="$P1R"  value="262144" />
         <Keyword name="$P1B"  value="32" />
         <Keyword name="$P1E"  value="0,0" />
         <Keyword name="$P1V"  value="313" />
         <Keyword name="$P1G"  value="1.0" />
         <Keyword name="P1DISPLAY"  value="LIN" />
         <Keyword name="P1BS"  value="0" />
         <Keyword name="P1MS"  value="0" />
         <Keyword name="$P2N"  value="FSC-H" />
         <Keyword name="$P2R"  value="262144" />
         <Keyword name="$P2B"  value="32" />
         <Keyword name="$P2E"  value="0,0" />
         <Keyword name="$P2V"  value="313" />
         <Keyword name="$P2G"  value="1.0" />
         <Keyword name="P2DISPLAY"  value="LIN" />
         <Keyword name="P2BS"  value="0" />
         <Keyword name="P2MS"  value="0" />
         <Keyword name="$P3N"  value="FSC-W" />
         <Keyword name="$P3R"  value="262144" />
         <Keyword name="$P3B"  value="32" />
         <Keyword name="$P3E"  value="0,0" />
         <Keyword name="$P3V"  value="313" />
         <Keyword name="$P3G"  value="1.0" />
         <Keyword name="P3BS"  value="-1" />
         <Keyword name="P3MS"  value="0" />
         <Keyword name="$P4N"  value="SSC-A" />
         <Keyword name="$P4R"  value="262144" />
         <Keyword name="$P4B"  value="32" />
         <Keyword name="$P4E"  value="0,0" />
         <Keyword name="$P4V"  value="249" />
         <Keyword name="$P4G"  value="1.0" />
         <Keyword name="P4DISPLAY"  value="LIN" />
         <Keyword name="P4BS"  value="0" />
         <Keyword name="P4MS"  value="0" />
         <Keyword name="$P5N"  value="SSC-H" />
         <Keyword name="$P5R"  value="262144" />
         <Keyword name="$P5B"  value="32" />
         <Keyword name="$P5E"  value="0,0" />
         <Keyword name="$P5V"  value="249" />
         <Keyword name="$P5G"  value="1.0" />
         <Keyword name="P5DISPLAY"  value="LIN" />
         <Keyword name="P5BS"  value="0" />
         <Keyword name="P5MS"  value="0" />
         <Keyword name="$P6N"  value="SSC-W" />
         <Keyword name="$P6R"  value="262144" />
         <Keyword name="$P6B"  value="32" />
         <Keyword name="$P6E"  value="0,0" />
         <Keyword name="$P6V"  value="249" />
         <Keyword name="$P6G"  value="1.0" />
         <Keyword name="P6BS"  value="-1" />
         <Keyword name="P6MS"  value="0" />
         <Keyword name="$P7N"  value="FITC-A" />
         <Keyword name="$P7R"  value="262144" />
         <Keyword name="$P7B"  value="32" />
         <Keyword name="$P7E"  value="0,0" />
         <Keyword name="$P7V"  value="543" />
         <Keyword name="$P7G"  value="1.0" />
         <Keyword name="P7DISPLAY"  value="LOG" />
         <Keyword name="P7BS"  value="0" />
         <Keyword name="P7MS"  value="0" />
         <Keyword name="$P8N"  value="PE-A" />
         <Keyword name="$P8R"  value="262144" />
         <Keyword name="$P8B"  value="32" />
         <Keyword name="$P8E"  value="0,0" />
         <Keyword name="$P8V"  value="477" />
         <Keyword name="$P8G"  value="1.0" />
         <Keyword name="P8DISPLAY"  value="LOG" />
         <Keyword name="P8BS"  value="0" />
         <Keyword name="P8MS"  value="0" />
         <Keyword name="$P9N"  value="PE-Texas Red-A" />
         <Keyword name="$P9R"  value="262144" />
         <Keyword name="$P9B"  value="32" />
         <Keyword name="$P9E"  value="0,0" />
         <Keyword name="$P9V"  value="533" />
         <Keyword name="$P9G"  value="1.0" />
         <Keyword name="P9DISPLAY"  value="LOG" />
         <Keyword name="P9BS"  value="62" />
         <Keyword name="P9MS"  value="0" />
         <Keyword name="$P10N"  value="PerCP-Cy5-5-A" />
         <Keyword name="$P10R"  value="262144" />
         <Keyword name="$P10B"  value="32" />
         <Keyword name="$P10E"  value="0,0" />
         <Keyword name="$P10V"  value="656" />
         <Keyword name="$P10G"  value="1.0" />
         <Keyword name="P10DISPLAY"  value="LOG" />
         <Keyword name="P10BS"  value="19" />
         <Keyword name="P10MS"  value="0" />
         <Keyword name="$P11N"  value="PE-Cy7-A" />
         <Keyword name="$P11S"  value="CD4" />
         <Keyword name="$P11R"  value="262144" />
         <Keyword name="$P11B"  value="32" />
         <Keyword name="$P11E"  value="0,0" />
         <Keyword name="$P11V"  value="720" />
         <Keyword name="$P11G"  value="1.0" />
         <Keyword name="P11DISPLAY"  value="LOG" />
         <Keyword name="P11BS"  value="334" />
         <Keyword name="P11MS"  value="0" />
         <Keyword name="$P12N"  value="APC-A" />
         <Keyword name="$P12S"  value="CD8" />
         <Keyword name="$P12R"  value="262144" />
         <Keyword name="$P12B"  value="32" />
         <Keyword name="$P12E"  value="0,0" />
         <Keyword name="$P12V"  value="599" />
         <Keyword name="$P12G"  value="1.0" />
         <Keyword name="P12DISPLAY"  value="LOG" />
         <Keyword name="P12BS"  value="191" />
         <Keyword name="P12MS"  value="0" />
         <Keyword name="$P13N"  value="Alexa Fluor 700-A" />
         <Keyword name="$P13R"  value="262144" />
         <Keyword name="$P13B"  value="32" />
         <Keyword name="$P13E"  value="0,0" />
         <Keyword name="$P13V"  value="566" />
         <Keyword name="$P13G"  value="1.0" />
         <Keyword name="P13DISPLAY"  value="LOG" />
         <Keyword name="P13BS"  value="113" />
         <Keyword name="P13MS"  value="0" />
         <Keyword name="$P14N"  value="APC-Cy7-A" />
         <Keyword name="$P14R"  value="262144" />
         <Keyword name="$P14B"  value="32" />
         <Keyword name="$P14E"  value="0,0" />
         <Keyword name="$P14V"  value="551" />
         <Keyword name="$P14G"  value="1.0" />
         <Keyword name="P14DISPLAY"  value="LOG" />
         <Keyword name="P14BS"  value="77" />
         <Keyword name="P14MS"  value="0" />
         <Keyword name="$P15N"  value="Pacific Blue-A" />
         <Keyword name="$P15R"  value="262144" />
         <Keyword name="$P15B"  value="32" />
         <Keyword name="$P15E"  value="0,0" />
         <Keyword name="$P15V"  value="480" />
         <Keyword name="$P15G"  value="1.0" />
         <Keyword name="P15DISPLAY"  value="LOG" />
         <Keyword name="P15BS"  value="149" />
         <Keyword name="P15MS"  value="0" />
         <Keyword name="$P16N"  value="AmCyan-A" />
         <Keyword name="$P16R"  value="262144" />
         <Keyword name="$P16B"  value="32" />
         <Keyword name="$P16E"  value="0,0" />
         <Keyword name="$P16V"  value="541" />
         <Keyword name="$P16G"  value="1.0" />
         <Keyword name="P16DISPLAY"  value="LOG" />
         <Keyword name="P16BS"  value="0" />
         <Keyword name="P16MS"  value="0" />
         <Keyword name="$P17N"  value="Qdot 605-A" />
         <Keyword name="$P17R"  value="262144" />
         <Keyword name="$P17B"  value="32" />
         <Keyword name="$P17E"  value="0,0" />
         <Keyword name="$P17V"  value="712" />
         <Keyword name="$P17G"  value="1.0" />
         <Keyword name="P17DISPLAY"  value="LOG" />
         <Keyword name="P17BS"  value="160" />
         <Keyword name="P17MS"  value="0" />
         <Keyword name="$P18N"  value="Indo 1 Violet-A" />
         <Keyword name="$P18R"  value="262144" />
         <Keyword name="$P18B"  value="32" />
         <Keyword name="$P18E"  value="0,0" />
         <Keyword name="$P18V"  value="469" />
         <Keyword name="$P18G"  value="1.0" />
         <Keyword name="P18DISPLAY"  value="LOG" />
         <Keyword name="P18BS"  value="33" />
         <Keyword name="P18MS"  value="0" />
         <Keyword name="$P19N"  value="Indo 1 Blue-A" />
         <Keyword name="$P19R"  value="262144" />
         <Keyword name="$P19B"  value="32" />
         <Keyword name="$P19E"  value="0,0" />
         <Keyword name="$P19V"  value="649" />
         <Keyword name="$P19G"  value="1.0" />
         <Keyword name="P19DISPLAY"  value="LOG" />
         <Keyword name="P19BS"  value="0" />
         <Keyword name="P19MS"  value="0" />
         <Keyword name="$P20N"  value="Time" />
         <Keyword name="$P20R"  value="262144" />
         <Keyword name="$P20B"  value="32" />
         <Keyword name="$P20E"  value="0,0" />
         <Keyword name="$P20G"  value="0.01" />
         <Keyword name="P20BS"  value="0" />
         <Keyword name="P20MS"  value="0" />
         <Keyword name="CST SETUP STATUS"  value="SUCCESS WITH WARNING" />
         <Keyword name="CST BEADS LOT ID"  value="33064" />
         <Keyword name="CYTOMETER CONFIG NAME"  value="Copy of Copy of Copy of 5-Blue 3-Red 3-Violet 2-UV" />
         <Keyword name="CYTOMETER CONFIG CREATE DATE"  value="2015-07-15T05:26:10+08:00" />
         <Keyword name="CST SETUP DATE"  value="2021-07-12T09:13:38+08:00" />
         <Keyword name="CST BASELINE DATE"  value="2021-04-28T09:56:43+08:00" />
         <Keyword name="CST BEADS EXPIRED"  value="False" />
         <Keyword name="CST PERFORMANCE EXPIRED"  value="2021-07-13T09:13:38+08:00" />
         <Keyword name="CST REGULATORY STATUS"  value="RUO Performance Check" />
         <Keyword name="$P1S"  value="" />
         <Keyword name="$P2S"  value="" />
         <Keyword name="$P3S"  value="" />
         <Keyword name="$P4S"  value="" />
         <Keyword name="$P5S"  value="" />
         <Keyword name="$P6S"  value="" />
         <Keyword name="$P7S"  value="" />
         <Keyword name="$P8S"  value="" />
         <Keyword name="$P9S"  value="" />
         <Keyword name="$P10S"  value="" />
         <Keyword name="$P13S"  value="" />
         <Keyword name="$P14S"  value="" />
         <Keyword name="$P15S"  value="" />
         <Keyword name="$P16S"  value="" />
         <Keyword name="$P17S"  value="" />
         <Keyword name="$P18S"  value="" />
         <Keyword name="$P19S"  value="" />
         <Keyword name="$P20S"  value="" />
       </Keywords>
       <SampleNode name="Specimen_002_TPx-2_011.fcs"  annotation=""  owningGroup=""  expanded="1"  sortPriority="10"  count="13309"  sampleID="18" >
         <Graph smoothing="0"  backColor="#ffffff"  foreColor="#000000"  heatMapStatParameter="FITC-A"  type="Pseudocolor"  fast="1" >
           <Axis dimension="x"  name="FSC-A"  label=""  auto="auto" />
           <Axis dimension="y"  name="SSC-A"  label=""  auto="auto" />
           <GraphSettings level="5%"  smoothingHighResolution="1"  contourHighResolution="1"  histogramSmoothingCount="0"  graphResolution="256"  showOutliers="0"  drawLargeDots="0"  dotsToDraw="8000"  tint="le.chartfill.tinted.40"  lineWeight="le.lineweight.normal"  lineStyle="le.linestyle.solid" />
           <GraphEnvironment showGrid="0"  showAxes="tnlTNL"  showGates="1"  showFreqOnPlots="1"  showGateNameOnPlots="1"  showMedians="0"  showUncomped="0"  addEventParam="0"  lastYAxisName="" >
             <TextTraits font="SansSerif"  size="11"  name="Labels"  style="plain"  color="#000000"  background="#00ffffff"  just="left" />
             <TextTraits font="SansSerif"  size="11"  name="LayoutGates"  style="plain"  color="#000000"  background="#00ffffff"  just="left" />
             <TextTraits font="SansSerif"  size="9"  name="Numbers"  style="plain"  color="#000000"  background="#00ffffff"  just="left" />
             <TextTraits font="SansSerif"  size="9"  name="Legend"  style="plain"  color="#000000"  background="#00ffffff"  just="left" />
             <WindowPosition x="-4"  y="-4"  width="1000"  height="832"  displayed="0"  panelState="---" />
           </GraphEnvironment>
         </Graph>
         <Subpopulations>
           <Population name="Lymphocytes"  annotation=""  owningGroup=""  expanded="1"  sortPriority="10"  count="8781" >
             <Graph smoothing="0"  backColor="#ffffff"  foreColor="#000000"  heatMapStatParameter="FITC-A"  type="Pseudocolor"  fast="1" >
               <Axis dimension="x"  name="APC-A"  label=""  auto="auto" />
               <Axis dimension="y"  name="SSC-A"  label=""  auto="auto" />
               <GraphSettings level="5%"  smoothingHighResolution="1"  contourHighResolution="1"  histogramSmoothingCount="0"  graphResolution="256"  showOutliers="0"  drawLargeDots="0"  dotsToDraw="8000"  tint="le.chartfill.tinted.40"  lineWeight="le.lineweight.normal"  lineStyle="le.linestyle.solid" />
               <GraphEnvironment showGrid="0"  showAxes="tnlTNL"  showGates="1"  showFreqOnPlots="1"  showGateNameOnPlots="1"  showMedians="0"  showUncomped="0"  addEventParam="0"  lastYAxisName="" >
                 <TextTraits font="SansSerif"  size="11"  name="Labels"  style="plain"  color="#000000"  background="#00ffffff"  just="left" />
                 <TextTraits font="SansSerif"  size="11"  name="LayoutGates"  style="plain"  color="#000000"  background="#00ffffff"  just="left" />
                 <TextTraits font="SansSerif"  size="9"  name="Numbers"  style="plain"  color="#000000"  background="#00ffffff"  just="left" />
                 <TextTraits font="SansSerif"  size="9"  name="Legend"  style="plain"  color="#000000"  background="#00ffffff"  just="left" />
                 <WindowPosition x="132"  y="16"  width="1000"  height="882"  displayed="0"  panelState="+--" />
               </GraphEnvironment>
             </Graph>
             <Gate gating:id="ID1215912600" >
               <gating:PolygonGate eventsInside="1"  annoOffsetX="0"  annoOffsetY="0"  tint="#000000"  isTinted="0"  lineWeight="Normal"  userDefined="1"  quadId="-1"  gateResolution="256" >
                 <gating:dimension>
                   <data-type:fcs-dimension data-type:name="FSC-A" />
                 </gating:dimension>
                 <gating:dimension>
                   <data-type:fcs-dimension data-type:name="SSC-A" />
                 </gating:dimension>
                 <gating:vertex>
                   <gating:coordinate data-type:value="68009.0566037736" />
                   <gating:coordinate data-type:value="18529.7152955036" />
                 </gating:vertex>
                 <gating:vertex>
                   <gating:coordinate data-type:value="60899.0188679245" />
                   <gating:coordinate data-type:value="40662.4307873551" />
                 </gating:vertex>
                 <gating:vertex>
                   <gating:coordinate data-type:value="70482.1132075472" />
                   <gating:coordinate data-type:value="66398.1464755546" />
                 </gating:vertex>
                 <gating:vertex>
                   <gating:coordinate data-type:value="96758.3396226415" />
                   <gating:coordinate data-type:value="90589.7192224621" />
                 </gating:vertex>
                 <gating:vertex>
                   <gating:coordinate data-type:value="135708.9811320755" />
                   <gating:coordinate data-type:value="94192.71941881" />
                 </gating:vertex>
                 <gating:vertex>
                   <gating:coordinate data-type:value="149001.6603773585" />
                   <gating:coordinate data-type:value="71030.5752994305" />
                 </gating:vertex>
                 <gating:vertex>
                   <gating:coordinate data-type:value="141582.4905660377" />
                   <gating:coordinate data-type:value="40147.7164735911" />
                 </gating:vertex>
                 <gating:vertex>
                   <gating:coordinate data-type:value="105414.0377358491" />
                   <gating:coordinate data-type:value="15441.4294129197" />
                 </gating:vertex>
               </gating:PolygonGate>
             </Gate>
             <Subpopulations>
               <Population name="CD4, SSC-A subset (%)"  annotation=""  owningGroup=""  expanded="1"  sortPriority="10"  count="3212" >
                 <Graph smoothing="13"  backColor="#ffffff"  foreColor="#000000"  heatMapStatParameter="FITC-A :: cfse"  type="Contour"  fast="1" >
                   <Axis dimension="x"  name="PE-Cy7-A"  label=""  auto="auto" />
                   <Axis dimension="y"  name="SSC-A"  label=""  auto="auto" />
                   <GraphSettings level="5%"  smoothingHighResolution="1"  contourHighResolution="1"  histogramSmoothingCount="0"  graphResolution="256"  showOutliers="0"  drawLargeDots="0"  dotsToDraw="8000"  tint="le.chartfill.tinted.40"  lineWeight="le.lineweight.normal"  lineStyle="le.linestyle.solid" />
                   <GraphEnvironment showGrid="0"  showAxes="tnlTNL"  showGates="1"  showFreqOnPlots="1"  showGateNameOnPlots="1"  showMedians="0"  showUncomped="0"  addEventParam="0"  lastYAxisName="" >
                     <TextTraits font="SansSerif"  size="11"  name="Labels"  style="plain"  color="#000000"  background="#00ffffff"  just="left" />
                     <TextTraits font="SansSerif"  size="11"  name="LayoutGates"  style="plain"  color="#000000"  background="#00ffffff"  just="left" />
                     <TextTraits font="SansSerif"  size="9"  name="Numbers"  style="plain"  color="#000000"  background="#00ffffff"  just="left" />
                     <TextTraits font="SansSerif"  size="9"  name="Legend"  style="plain"  color="#000000"  background="#00ffffff"  just="left" />
                     <WindowPosition x="-4"  y="-4"  width="1000"  height="882"  displayed="0"  panelState="+--" />
                   </GraphEnvironment>
                 </Graph>
                 <Gate gating:id="ID1223947862"  gating:parent_id="ID1215912600" >
                   <gating:RectangleGate eventsInside="1"  annoOffsetX="-6"  annoOffsetY="-87"  tint="#000000"  isTinted="0"  lineWeight="Normal"  userDefined="1"  percentX="0"  percentY="0" >
                     <gating:dimension gating:min="1904.1438032076212"  gating:max="93513.33560625433" >
                       <data-type:fcs-dimension data-type:name="PE-Cy7-A" />
                     </gating:dimension>
                     <gating:dimension gating:min="7784.084056646859"  gating:max="129934.326176336" >
                       <data-type:fcs-dimension data-type:name="SSC-A" />
                     </gating:dimension>
                   </gating:RectangleGate>
                 </Gate>
               </Population>
               <Population name="CD8, SSC-A subset (%)"  annotation=""  owningGroup=""  expanded="1"  sortPriority="10"  count="3774" >
                 <Graph smoothing="13"  backColor="#ffffff"  foreColor="#000000"  heatMapStatParameter="FITC-A :: cfse"  type="Contour"  fast="1" >
                   <Axis dimension="x"  name="APC-A"  label=""  auto="auto" />
                   <Axis dimension="y"  name="SSC-A"  label=""  auto="auto" />
                   <GraphSettings level="5%"  smoothingHighResolution="1"  contourHighResolution="1"  histogramSmoothingCount="0"  graphResolution="256"  showOutliers="0"  drawLargeDots="0"  dotsToDraw="8000"  tint="le.chartfill.tinted.40"  lineWeight="le.lineweight.normal"  lineStyle="le.linestyle.solid" />
                   <GraphEnvironment showGrid="0"  showAxes="tnlTNL"  showGates="1"  showFreqOnPlots="1"  showGateNameOnPlots="1"  showMedians="0"  showUncomped="0"  addEventParam="0"  lastYAxisName="" >
                     <TextTraits font="SansSerif"  size="11"  name="Labels"  style="plain"  color="#000000"  background="#00ffffff"  just="left" />
                     <TextTraits font="SansSerif"  size="11"  name="LayoutGates"  style="plain"  color="#000000"  background="#00ffffff"  just="left" />
                     <TextTraits font="SansSerif"  size="9"  name="Numbers"  style="plain"  color="#000000"  background="#00ffffff"  just="left" />
                     <TextTraits font="SansSerif"  size="9"  name="Legend"  style="plain"  color="#000000"  background="#00ffffff"  just="left" />
                     <WindowPosition x="-4"  y="-4"  width="1000"  height="882"  displayed="1"  panelState="+--" />
                   </GraphEnvironment>
                 </Graph>
                 <Gate gating:id="ID1070566503"  gating:parent_id="ID1215912600" >
                   <gating:RectangleGate eventsInside="1"  annoOffsetX="5"  annoOffsetY="-87"  tint="#000000"  isTinted="0"  lineWeight="Normal"  userDefined="1"  percentX="0"  percentY="0" >
                     <gating:dimension gating:min="2011.6745760092876"  gating:max="100408.68777557573" >
                       <data-type:fcs-dimension data-type:name="APC-A" />
                     </gating:dimension>
                     <gating:dimension gating:min="4790.205573321144"  gating:max="129934.326176336" >
                       <data-type:fcs-dimension data-type:name="SSC-A" />
                     </gating:dimension>
                   </gating:RectangleGate>
                 </Gate>
               </Population>
             </Subpopulations>
           </Population>
         </Subpopulations>
       </SampleNode>
     </Sample>
     <Sample>
       <DataSet uri="file:/E:/学习/2.实验/1.摸索浓度/20210730-李丽竹流式结果LRRC15/Specimen_002_1640-2_002.fcs"  sampleID="19" />
       <Transformations>
         <transforms:linear transforms:minRange="0"  transforms:maxRange="262144"  gain="1" >
           <data-type:parameter data-type:name="FSC-A" />
         </transforms:linear>
         <transforms:linear transforms:minRange="0"  transforms:maxRange="238312.7272727269"  gain="1" >
           <data-type:parameter data-type:name="SSC-A" />
         </transforms:linear>
         <transforms:biex transforms:length="256"  transforms:maxRange="262144"  transforms:neg="0"  transforms:width="-100"  transforms:pos="4.418539922" >
           <data-type:parameter data-type:name="FITC-A" />
         </transforms:biex>
         <transforms:biex transforms:length="256"  transforms:maxRange="262144"  transforms:neg="0"  transforms:width="-100"  transforms:pos="4.418539922" >
           <data-type:parameter data-type:name="PE-A" />
         </transforms:biex>
         <transforms:biex transforms:length="256"  transforms:maxRange="262144"  transforms:neg="0"  transforms:width="-100"  transforms:pos="4.418539922" >
           <data-type:parameter data-type:name="PE-Texas Red-A" />
         </transforms:biex>
         <transforms:biex transforms:length="256"  transforms:maxRange="262144"  transforms:neg="0"  transforms:width="-100"  transforms:pos="4.418539922" >
           <data-type:parameter data-type:name="PerCP-Cy5-5-A" />
         </transforms:biex>
         <transforms:biex transforms:length="256"  transforms:maxRange="262144"  transforms:neg="0"  transforms:width="-100"  transforms:pos="4.418539922" >
           <data-type:parameter data-type:name="PE-Cy7-A" />
         </transforms:biex>
         <transforms:biex transforms:length="256"  transforms:maxRange="262144"  transforms:neg="0"  transforms:width="-100"  transforms:pos="4.418539922" >
           <data-type:parameter data-type:name="APC-A" />
         </transforms:biex>
         <transforms:biex transforms:length="256"  transforms:maxRange="262144"  transforms:neg="0"  transforms:width="-100"  transforms:pos="4.418539922" >
           <data-type:parameter data-type:name="Alexa Fluor 700-A" />
         </transforms:biex>
         <transforms:biex transforms:length="256"  transforms:maxRange="262144"  transforms:neg="0"  transforms:width="-100"  transforms:pos="4.418539922" >
           <data-type:parameter data-type:name="APC-Cy7-A" />
         </transforms:biex>
         <transforms:biex transforms:length="256"  transforms:maxRange="262144"  transforms:neg="0"  transforms:width="-100"  transforms:pos="4.418539922" >
           <data-type:parameter data-type:name="Pacific Blue-A" />
         </transforms:biex>
         <transforms:biex transforms:length="256"  transforms:maxRange="262144"  transforms:neg="0"  transforms:width="-100"  transforms:pos="4.418539922" >
           <data-type:parameter data-type:name="AmCyan-A" />
         </transforms:biex>
         <transforms:biex transforms:length="256"  transforms:maxRange="262144"  transforms:neg="0"  transforms:width="-100"  transforms:pos="4.418539922" >
           <data-type:parameter data-type:name="Qdot 605-A" />
         </transforms:biex>
         <transforms:biex transforms:length="256"  transforms:maxRange="262144"  transforms:neg="0"  transforms:width="-100"  transforms:pos="4.418539922" >
           <data-type:parameter data-type:name="Indo 1 Violet-A" />
         </transforms:biex>
         <transforms:biex transforms:length="256"  transforms:maxRange="262144"  transforms:neg="0"  transforms:width="-100"  transforms:pos="4.418539922" >
           <data-type:parameter data-type:name="Indo 1 Blue-A" />
         </transforms:biex>
         <transforms:linear transforms:minRange="0.5112404809"  transforms:maxRange="67"  gain="0.0101840733" >
           <data-type:parameter data-type:name="Time" />
         </transforms:linear>
       </Transformations>
       <Keywords>
         <Keyword name="FJ_FCS_VERSION"  value="3" />
         <Keyword name="$BEGINANALYSIS"  value="0" />
         <Keyword name="$ENDANALYSIS"  value="0" />
         <Keyword name="$BEGINSTEXT"  value="0" />
         <Keyword name="$ENDSTEXT"  value="0" />
         <Keyword name="$BEGINDATA"  value="3557" />
         <Keyword name="$ENDDATA"  value="1364068            " />
         <Keyword name="$FIL"  value="Specimen_002_1640-2_002.fcs" />
         <Keyword name="$SYS"  value="Windows XP 5.1" />
         <Keyword name="$TOT"  value="21258              " />
         <Keyword name="$PAR"  value="16" />
         <Keyword name="$MODE"  value="L" />
         <Keyword name="$BYTEORD"  value="4,3,2,1" />
         <Keyword name="$DATATYPE"  value="F" />
         <Keyword name="$NEXTDATA"  value="0" />
         <Keyword name="CREATOR"  value="BD FACSDiva Software Version 7.0" />
         <Keyword name="TUBE NAME"  value="1640-2" />
         <Keyword name="$SRC"  value="Specimen_002" />
         <Keyword name="EXPERIMENT NAME"  value="Sunzhaojin20210730-N" />
         <Keyword name="GUID"  value="17e04cd9-163a-435b-8bcf-653b53e49c38" />
         <Keyword name="$DATE"  value="30-JUL-2021" />
         <Keyword name="$BTIM"  value="13:16:56" />
         <Keyword name="$ETIM"  value="13:18:03" />
         <Keyword name="$CYT"  value="LSRFortessa" />
         <Keyword name="SETTINGS"  value="Cytometer" />
         <Keyword name="CYTNUM"  value="1" />
         <Keyword name="WINDOW EXTENSION"  value="10.00" />
         <Keyword name="EXPORT USER NAME"  value="Administrator" />
         <Keyword name="EXPORT TIME"  value="30-JUL-2021-13:26:38" />
         <Keyword name="$OP"  value="Administrator" />
         <Keyword name="FSC ASF"  value="0.75" />
         <Keyword name="AUTOBS"  value="TRUE" />
         <Keyword name="$INST"  value=" " />
         <Keyword name="LASER1NAME"  value="Blue" />
         <Keyword name="LASER1DELAY"  value="0.00" />
         <Keyword name="LASER1ASF"  value="0.88" />
         <Keyword name="LASER2NAME"  value="Red" />
         <Keyword name="LASER2DELAY"  value="104.69" />
         <Keyword name="LASER2ASF"  value="0.70" />
         <Keyword name="LASER3NAME"  value="Violet" />
         <Keyword name="LASER3DELAY"  value="35.36" />
         <Keyword name="LASER3ASF"  value="0.85" />
         <Keyword name="LASER4NAME"  value="UV" />
         <Keyword name="LASER4DELAY"  value="72.54" />
         <Keyword name="LASER4ASF"  value="0.94" />
         <Keyword name="$TIMESTEP"  value="0.01" />
         <Keyword name="SPILL"  value="13,FITC-A,PE-A,PE-Texas Red-A,PerCP-Cy5-5-A,PE-Cy7-A,APC-A,Alexa Fluor 700-A,APC-Cy7-A,Pacific Blue-A,AmCyan-A,Qdot 605-A,Indo 1 Violet-A,Indo 1 Blue-A,1,0,0,0,0,0,0,0,0,0,0,0,0,0,1,0,0,0,0,0,0,0,0,0,0,0,0,0,1,0,0,0,0,0,0,0,0,0,0,0,0,0,1,0,0,0,0,0,0,0,0,0,0,0,0,0,1,0,0,0,0,0,0,0,0,0,0,0,0,0,1,0,0,0,0,0,0,0,0,0,0,0,0,0,1,0,0,0,0,0,0,0,0,0,0,0,0,0,1,0,0,0,0,0,0,0,0,0,0,0,0,0,1,0,0,0,0,0,0,0,0,0,0,0,0,0,1,0,0,0,0,0,0,0,0,0,0,0,0,0,1,0,0,0,0,0,0,0,0,0,0,0,0,0,1,0,0,0,0,0,0,0,0,0,0,0,0,0,1" />
         <Keyword name="APPLY COMPENSATION"  value="TRUE" />
         <Keyword name="THRESHOLD"  value="FSC,5000" />
         <Keyword name="$P1N"  value="FSC-A" />
         <Keyword name="$P1R"  value="262144" />
         <Keyword name="$P1B"  value="32" />
         <Keyword name="$P1E"  value="0,0" />
         <Keyword name="$P1V"  value="332" />
         <Keyword name="$P1G"  value="1.0" />
         <Keyword name="P1DISPLAY"  value="LIN" />
         <Keyword name="P1BS"  value="0" />
         <Keyword name="P1MS"  value="0" />
         <Keyword name="$P2N"  value="SSC-A" />
         <Keyword name="$P2R"  value="262144" />
         <Keyword name="$P2B"  value="32" />
         <Keyword name="$P2E"  value="0,0" />
         <Keyword name="$P2V"  value="260" />
         <Keyword name="$P2G"  value="1.0" />
         <Keyword name="P2DISPLAY"  value="LIN" />
         <Keyword name="P2BS"  value="0" />
         <Keyword name="P2MS"  value="0" />
         <Keyword name="$P3N"  value="FITC-A" />
         <Keyword name="$P3S"  value="cfse" />
         <Keyword name="$P3R"  value="262144" />
         <Keyword name="$P3B"  value="32" />
         <Keyword name="$P3E"  value="0,0" />
         <Keyword name="$P3V"  value="450" />
         <Keyword name="$P3G"  value="1.0" />
         <Keyword name="P3DISPLAY"  value="LOG" />
         <Keyword name="P3BS"  value="0" />
         <Keyword name="P3MS"  value="0" />
         <Keyword name="$P4N"  value="PE-A" />
         <Keyword name="$P4R"  value="262144" />
         <Keyword name="$P4B"  value="32" />
         <Keyword name="$P4E"  value="0,0" />
         <Keyword name="$P4V"  value="477" />
         <Keyword name="$P4G"  value="1.0" />
         <Keyword name="P4DISPLAY"  value="LOG" />
         <Keyword name="P4BS"  value="69" />
         <Keyword name="P4MS"  value="0" />
         <Keyword name="$P5N"  value="PE-Texas Red-A" />
         <Keyword name="$P5R"  value="262144" />
         <Keyword name="$P5B"  value="32" />
         <Keyword name="$P5E"  value="0,0" />
         <Keyword name="$P5V"  value="533" />
         <Keyword name="$P5G"  value="1.0" />
         <Keyword name="P5DISPLAY"  value="LOG" />
         <Keyword name="P5BS"  value="55" />
         <Keyword name="P5MS"  value="0" />
         <Keyword name="$P6N"  value="PerCP-Cy5-5-A" />
         <Keyword name="$P6R"  value="262144" />
         <Keyword name="$P6B"  value="32" />
         <Keyword name="$P6E"  value="0,0" />
         <Keyword name="$P6V"  value="657" />
         <Keyword name="$P6G"  value="1.0" />
         <Keyword name="P6DISPLAY"  value="LOG" />
         <Keyword name="P6BS"  value="78" />
         <Keyword name="P6MS"  value="0" />
         <Keyword name="$P7N"  value="PE-Cy7-A" />
         <Keyword name="$P7S"  value="CD4" />
         <Keyword name="$P7R"  value="262144" />
         <Keyword name="$P7B"  value="32" />
         <Keyword name="$P7E"  value="0,0" />
         <Keyword name="$P7V"  value="750" />
         <Keyword name="$P7G"  value="1.0" />
         <Keyword name="P7DISPLAY"  value="LOG" />
         <Keyword name="P7BS"  value="180" />
         <Keyword name="P7MS"  value="0" />
         <Keyword name="$P8N"  value="APC-A" />
         <Keyword name="$P8S"  value="CD8" />
         <Keyword name="$P8R"  value="262144" />
         <Keyword name="$P8B"  value="32" />
         <Keyword name="$P8E"  value="0,0" />
         <Keyword name="$P8V"  value="750" />
         <Keyword name="$P8G"  value="1.0" />
         <Keyword name="P8DISPLAY"  value="LOG" />
         <Keyword name="P8BS"  value="298" />
         <Keyword name="P8MS"  value="0" />
         <Keyword name="$P9N"  value="Alexa Fluor 700-A" />
         <Keyword name="$P9R"  value="262144" />
         <Keyword name="$P9B"  value="32" />
         <Keyword name="$P9E"  value="0,0" />
         <Keyword name="$P9V"  value="566" />
         <Keyword name="$P9G"  value="1.0" />
         <Keyword name="P9DISPLAY"  value="LOG" />
         <Keyword name="P9BS"  value="62" />
         <Keyword name="P9MS"  value="0" />
         <Keyword name="$P10N"  value="APC-Cy7-A" />
         <Keyword name="$P10R"  value="262144" />
         <Keyword name="$P10B"  value="32" />
         <Keyword name="$P10E"  value="0,0" />
         <Keyword name="$P10V"  value="551" />
         <Keyword name="$P10G"  value="1.0" />
         <Keyword name="P10DISPLAY"  value="LOG" />
         <Keyword name="P10BS"  value="68" />
         <Keyword name="P10MS"  value="0" />
         <Keyword name="$P11N"  value="Pacific Blue-A" />
         <Keyword name="$P11R"  value="262144" />
         <Keyword name="$P11B"  value="32" />
         <Keyword name="$P11E"  value="0,0" />
         <Keyword name="$P11V"  value="480" />
         <Keyword name="$P11G"  value="1.0" />
         <Keyword name="P11DISPLAY"  value="LOG" />
         <Keyword name="P11BS"  value="132" />
         <Keyword name="P11MS"  value="0" />
         <Keyword name="$P12N"  value="AmCyan-A" />
         <Keyword name="$P12R"  value="262144" />
         <Keyword name="$P12B"  value="32" />
         <Keyword name="$P12E"  value="0,0" />
         <Keyword name="$P12V"  value="541" />
         <Keyword name="$P12G"  value="1.0" />
         <Keyword name="P12DISPLAY"  value="LOG" />
         <Keyword name="P12BS"  value="54" />
         <Keyword name="P12MS"  value="0" />
         <Keyword name="$P13N"  value="Qdot 605-A" />
         <Keyword name="$P13R"  value="262144" />
         <Keyword name="$P13B"  value="32" />
         <Keyword name="$P13E"  value="0,0" />
         <Keyword name="$P13V"  value="712" />
         <Keyword name="$P13G"  value="1.0" />
         <Keyword name="P13DISPLAY"  value="LOG" />
         <Keyword name="P13BS"  value="392" />
         <Keyword name="P13MS"  value="0" />
         <Keyword name="$P14N"  value="Indo 1 Violet-A" />
         <Keyword name="$P14R"  value="262144" />
         <Keyword name="$P14B"  value="32" />
         <Keyword name="$P14E"  value="0,0" />
         <Keyword name="$P14V"  value="469" />
         <Keyword name="$P14G"  value="1.0" />
         <Keyword name="P14DISPLAY"  value="LOG" />
         <Keyword name="P14BS"  value="74" />
         <Keyword name="P14MS"  value="0" />
         <Keyword name="$P15N"  value="Indo 1 Blue-A" />
         <Keyword name="$P15R"  value="262144" />
         <Keyword name="$P15B"  value="32" />
         <Keyword name="$P15E"  value="0,0" />
         <Keyword name="$P15V"  value="649" />
         <Keyword name="$P15G"  value="1.0" />
         <Keyword name="P15DISPLAY"  value="LOG" />
         <Keyword name="P15BS"  value="205" />
         <Keyword name="P15MS"  value="0" />
         <Keyword name="$P16N"  value="Time" />
         <Keyword name="$P16R"  value="262144" />
         <Keyword name="$P16B"  value="32" />
         <Keyword name="$P16E"  value="0,0" />
         <Keyword name="$P16G"  value="0.01" />
         <Keyword name="P16BS"  value="0" />
         <Keyword name="P16MS"  value="0" />
         <Keyword name="CST SETUP STATUS"  value="SUCCESS WITH WARNING" />
         <Keyword name="CST BEADS LOT ID"  value="33064" />
         <Keyword name="CYTOMETER CONFIG NAME"  value="Copy of Copy of Copy of 5-Blue 3-Red 3-Violet 2-UV" />
         <Keyword name="CYTOMETER CONFIG CREATE DATE"  value="2015-07-15T05:26:10+08:00" />
         <Keyword name="CST SETUP DATE"  value="2021-07-12T09:13:38+08:00" />
         <Keyword name="CST BASELINE DATE"  value="2021-04-28T09:56:43+08:00" />
         <Keyword name="CST BEADS EXPIRED"  value="False" />
         <Keyword name="CST PERFORMANCE EXPIRED"  value="2021-07-13T09:13:38+08:00" />
         <Keyword name="CST REGULATORY STATUS"  value="RUO Performance Check" />
         <Keyword name="$P1S"  value="" />
         <Keyword name="$P2S"  value="" />
         <Keyword name="$P4S"  value="" />
         <Keyword name="$P5S"  value="" />
         <Keyword name="$P6S"  value="" />
         <Keyword name="$P9S"  value="" />
         <Keyword name="$P10S"  value="" />
         <Keyword name="$P11S"  value="" />
         <Keyword name="$P12S"  value="" />
         <Keyword name="$P13S"  value="" />
         <Keyword name="$P14S"  value="" />
         <Keyword name="$P15S"  value="" />
         <Keyword name="$P16S"  value="" />
       </Keywords>
       <SampleNode name="Specimen_002_1640-2_002.fcs"  annotation=""  owningGroup=""  expanded="1"  sortPriority="10"  count="21258"  sampleID="19" >
         <Graph smoothing="0"  backColor="#ffffff"  foreColor="#000000"  heatMapStatParameter="FITC-A"  type="Pseudocolor"  fast="1" >
           <Axis dimension="x"  name="FSC-A"  label=""  auto="auto" />
           <Axis dimension="y"  name="SSC-A"  label=""  auto="auto" />
           <GraphSettings level="5%"  smoothingHighResolution="1"  contourHighResolution="1"  histogramSmoothingCount="0"  graphResolution="256"  showOutliers="0"  drawLargeDots="0"  dotsToDraw="8000"  tint="le.chartfill.tinted.40"  lineWeight="le.lineweight.normal"  lineStyle="le.linestyle.solid" />
           <GraphEnvironment showGrid="0"  showAxes="tnlTNL"  showGates="1"  showFreqOnPlots="1"  showGateNameOnPlots="1"  showMedians="0"  showUncomped="0"  addEventParam="0"  lastYAxisName="" >
             <TextTraits font="SansSerif"  size="11"  name="Labels"  style="plain"  color="#000000"  background="#00ffffff"  just="left" />
             <TextTraits font="SansSerif"  size="11"  name="LayoutGates"  style="plain"  color="#000000"  background="#00ffffff"  just="left" />
             <TextTraits font="SansSerif"  size="9"  name="Numbers"  style="plain"  color="#000000"  background="#00ffffff"  just="left" />
             <TextTraits font="SansSerif"  size="9"  name="Legend"  style="plain"  color="#000000"  background="#00ffffff"  just="left" />
             <WindowPosition x="-4"  y="-4"  width="1000"  height="832"  displayed="0"  panelState="---" />
           </GraphEnvironment>
         </Graph>
         <Subpopulations>
           <Population name="Lymphocytes"  annotation=""  owningGroup="All Samples"  expanded="1"  sortPriority="10"  count="8971" >
             <Graph smoothing="13"  backColor="#ffffff"  foreColor="#000000"  heatMapStatParameter="FITC-A"  type="Contour"  fast="1" >
               <Axis dimension="x"  name="PE-Cy7-A"  label=""  auto="auto" />
               <Axis dimension="y"  name="SSC-A"  label=""  auto="auto" />
               <GraphSettings level="5%"  smoothingHighResolution="1"  contourHighResolution="1"  histogramSmoothingCount="0"  graphResolution="256"  showOutliers="0"  drawLargeDots="0"  dotsToDraw="8000"  tint="le.chartfill.tinted.40"  lineWeight="le.lineweight.normal"  lineStyle="le.linestyle.solid" />
               <GraphEnvironment showGrid="0"  showAxes="tnlTNL"  showGates="1"  showFreqOnPlots="1"  showGateNameOnPlots="1"  showMedians="0"  showUncomped="0"  addEventParam="0"  lastYAxisName="" >
                 <TextTraits font="SansSerif"  size="11"  name="Labels"  style="plain"  color="#000000"  background="#00ffffff"  just="left" />
                 <TextTraits font="SansSerif"  size="11"  name="LayoutGates"  style="plain"  color="#000000"  background="#00ffffff"  just="left" />
                 <TextTraits font="SansSerif"  size="9"  name="Numbers"  style="plain"  color="#000000"  background="#00ffffff"  just="left" />
                 <TextTraits font="SansSerif"  size="9"  name="Legend"  style="plain"  color="#000000"  background="#00ffffff"  just="left" />
                 <WindowPosition x="-4"  y="-4"  width="1000"  height="880"  displayed="0"  panelState="++-" />
               </GraphEnvironment>
             </Graph>
             <Gate gating:id="ID136081810" >
               <gating:PolygonGate eventsInside="1"  annoOffsetX="0"  annoOffsetY="0"  tint="#000000"  isTinted="0"  lineWeight="Normal"  userDefined="1"  quadId="-1"  gateResolution="256" >
                 <gating:dimension>
                   <data-type:fcs-dimension data-type:name="FSC-A" />
                 </gating:dimension>
                 <gating:dimension>
                   <data-type:fcs-dimension data-type:name="SSC-A" />
                 </gating:dimension>
                 <gating:vertex>
                   <gating:coordinate data-type:value="72027.7735849057" />
                   <gating:coordinate data-type:value="16985.5723542116" />
                 </gating:vertex>
                 <gating:vertex>
                   <gating:coordinate data-type:value="64917.7358490566" />
                   <gating:coordinate data-type:value="39118.2878460632" />
                 </gating:vertex>
                 <gating:vertex>
                   <gating:coordinate data-type:value="74500.8301886792" />
                   <gating:coordinate data-type:value="64854.0035342626" />
                 </gating:vertex>
                 <gating:vertex>
                   <gating:coordinate data-type:value="100777.0566037736" />
                   <gating:coordinate data-type:value="89045.5762811701" />
                 </gating:vertex>
                 <gating:vertex>
                   <gating:coordinate data-type:value="139727.6981132076" />
                   <gating:coordinate data-type:value="92648.576477518" />
                 </gating:vertex>
                 <gating:vertex>
                   <gating:coordinate data-type:value="153020.3773584906" />
                   <gating:coordinate data-type:value="69486.4323581385" />
                 </gating:vertex>
                 <gating:vertex>
                   <gating:coordinate data-type:value="145601.2075471698" />
                   <gating:coordinate data-type:value="38603.5735322992" />
                 </gating:vertex>
                 <gating:vertex>
                   <gating:coordinate data-type:value="109432.7547169811" />
                   <gating:coordinate data-type:value="13897.2864716277" />
                 </gating:vertex>
               </gating:PolygonGate>
             </Gate>
             <Subpopulations>
               <Population name="CD4, SSC-A subset (%)"  annotation=""  owningGroup=""  expanded="1"  sortPriority="10"  count="2006" >
                 <Graph smoothing="13"  backColor="#ffffff"  foreColor="#000000"  heatMapStatParameter="FITC-A :: cfse"  type="Contour"  fast="1" >
                   <Axis dimension="x"  name="PE-Cy7-A"  label=""  auto="auto" />
                   <Axis dimension="y"  name="SSC-A"  label=""  auto="auto" />
                   <GraphSettings level="5%"  smoothingHighResolution="1"  contourHighResolution="1"  histogramSmoothingCount="0"  graphResolution="256"  showOutliers="0"  drawLargeDots="0"  dotsToDraw="8000"  tint="le.chartfill.tinted.40"  lineWeight="le.lineweight.normal"  lineStyle="le.linestyle.solid" />
                   <GraphEnvironment showGrid="0"  showAxes="tnlTNL"  showGates="1"  showFreqOnPlots="1"  showGateNameOnPlots="1"  showMedians="0"  showUncomped="0"  addEventParam="0"  lastYAxisName="" >
                     <TextTraits font="SansSerif"  size="11"  name="Labels"  style="plain"  color="#000000"  background="#00ffffff"  just="left" />
                     <TextTraits font="SansSerif"  size="11"  name="LayoutGates"  style="plain"  color="#000000"  background="#00ffffff"  just="left" />
                     <TextTraits font="SansSerif"  size="9"  name="Numbers"  style="plain"  color="#000000"  background="#00ffffff"  just="left" />
                     <TextTraits font="SansSerif"  size="9"  name="Legend"  style="plain"  color="#000000"  background="#00ffffff"  just="left" />
                     <WindowPosition x="-4"  y="0"  width="1000"  height="882"  displayed="0"  panelState="+--" />
                   </GraphEnvironment>
                 </Graph>
                 <Gate gating:id="ID115056441"  gating:parent_id="ID136081810" >
                   <gating:RectangleGate eventsInside="1"  annoOffsetX="-3"  annoOffsetY="-86"  tint="#000000"  isTinted="0"  lineWeight="Normal"  userDefined="1"  percentX="0"  percentY="0" >
                     <gating:dimension gating:min="2536.3024740457217"  gating:max="100408.68777557573" >
                       <data-type:fcs-dimension data-type:name="PE-Cy7-A" />
                     </gating:dimension>
                     <gating:dimension gating:min="7511.28939828079"  gating:max="129740.45324303184" >
                       <data-type:fcs-dimension data-type:name="SSC-A" />
                     </gating:dimension>
                   </gating:RectangleGate>
                 </Gate>
               </Population>
               <Population name="CD8, SSC-A subset (%)"  annotation=""  owningGroup=""  expanded="1"  sortPriority="10"  count="3680" >
                 <Graph smoothing="13"  backColor="#ffffff"  foreColor="#000000"  heatMapStatParameter="FITC-A :: cfse"  type="Contour"  fast="1" >
                   <Axis dimension="x"  name="APC-A"  label=""  auto="auto" />
                   <Axis dimension="y"  name="SSC-A"  label=""  auto="auto" />
                   <GraphSettings level="5%"  smoothingHighResolution="1"  contourHighResolution="1"  histogramSmoothingCount="0"  graphResolution="256"  showOutliers="0"  drawLargeDots="0"  dotsToDraw="8000"  tint="le.chartfill.tinted.40"  lineWeight="le.lineweight.normal"  lineStyle="le.linestyle.solid" />
                   <GraphEnvironment showGrid="0"  showAxes="tnlTNL"  showGates="1"  showFreqOnPlots="1"  showGateNameOnPlots="1"  showMedians="0"  showUncomped="0"  addEventParam="0"  lastYAxisName="" >
                     <TextTraits font="SansSerif"  size="11"  name="Labels"  style="plain"  color="#000000"  background="#00ffffff"  just="left" />
                     <TextTraits font="SansSerif"  size="11"  name="LayoutGates"  style="plain"  color="#000000"  background="#00ffffff"  just="left" />
                     <TextTraits font="SansSerif"  size="9"  name="Numbers"  style="plain"  color="#000000"  background="#00ffffff"  just="left" />
                     <TextTraits font="SansSerif"  size="9"  name="Legend"  style="plain"  color="#000000"  background="#00ffffff"  just="left" />
                     <WindowPosition x="-4"  y="-4"  width="1000"  height="882"  displayed="0"  panelState="+--" />
                   </GraphEnvironment>
                 </Graph>
                 <Gate gating:id="ID1953197053"  gating:parent_id="ID136081810" >
                   <gating:RectangleGate eventsInside="1"  annoOffsetX="-5"  annoOffsetY="-89"  tint="#000000"  isTinted="0"  lineWeight="Normal"  userDefined="1"  percentX="0"  percentY="0" >
                     <gating:dimension gating:min="4031.201040188699"  gating:max="130395.82984003244" >
                       <data-type:fcs-dimension data-type:name="APC-A" />
                     </gating:dimension>
                     <gating:dimension gating:min="4779.911435269594"  gating:max="129740.45324303184" >
                       <data-type:fcs-dimension data-type:name="SSC-A" />
                     </gating:dimension>
                   </gating:RectangleGate>
                 </Gate>
               </Population>
             </Subpopulations>
           </Population>
         </Subpopulations>
       </SampleNode>
     </Sample>
     <Sample>
       <DataSet uri="file:/E:/学习/2.实验/2.CD4+%20%20CD8+/新CD4%20and%20CD8/新-原始数据-CD4%20and%20CD8/Specimen_002_TPx-3_012.fcs"  sampleID="1" />
       <Transformations>
         <transforms:linear transforms:minRange="0"  transforms:maxRange="262144"  gain="1" >
           <data-type:parameter data-type:name="FSC-A" />
         </transforms:linear>
         <transforms:linear transforms:minRange="0"  transforms:maxRange="262144"  gain="1" >
           <data-type:parameter data-type:name="FSC-H" />
         </transforms:linear>
         <transforms:linear transforms:minRange="0"  transforms:maxRange="262144"  gain="1" >
           <data-type:parameter data-type:name="FSC-W" />
         </transforms:linear>
         <transforms:linear transforms:minRange="0"  transforms:maxRange="238312.7272727269"  gain="1" >
           <data-type:parameter data-type:name="SSC-A" />
         </transforms:linear>
         <transforms:linear transforms:minRange="0"  transforms:maxRange="262144"  gain="1" >
           <data-type:parameter data-type:name="SSC-H" />
         </transforms:linear>
         <transforms:linear transforms:minRange="0"  transforms:maxRange="262144"  gain="1" >
           <data-type:parameter data-type:name="SSC-W" />
         </transforms:linear>
         <transforms:biex transforms:length="256"  transforms:maxRange="262144"  transforms:neg="0"  transforms:width="-100"  transforms:pos="4.418539922" >
           <data-type:parameter data-type:name="FITC-A" />
         </transforms:biex>
         <transforms:biex transforms:length="256"  transforms:maxRange="262144"  transforms:neg="0"  transforms:width="-100"  transforms:pos="4.418539922" >
           <data-type:parameter data-type:name="PE-A" />
         </transforms:biex>
         <transforms:biex transforms:length="256"  transforms:maxRange="262144"  transforms:neg="0"  transforms:width="-100"  transforms:pos="4.418539922" >
           <data-type:parameter data-type:name="PE-Texas Red-A" />
         </transforms:biex>
         <transforms:biex transforms:length="256"  transforms:maxRange="262144"  transforms:neg="0"  transforms:width="-100"  transforms:pos="4.418539922" >
           <data-type:parameter data-type:name="PerCP-Cy5-5-A" />
         </transforms:biex>
         <transforms:biex transforms:length="256"  transforms:maxRange="262144"  transforms:neg="0"  transforms:width="-100"  transforms:pos="4.418539922" >
           <data-type:parameter data-type:name="PE-Cy7-A" />
         </transforms:biex>
         <transforms:biex transforms:length="256"  transforms:maxRange="262144"  transforms:neg="0"  transforms:width="-100"  transforms:pos="4.418539922" >
           <data-type:parameter data-type:name="APC-A" />
         </transforms:biex>
         <transforms:biex transforms:length="256"  transforms:maxRange="262144"  transforms:neg="0"  transforms:width="-100"  transforms:pos="4.418539922" >
           <data-type:parameter data-type:name="Alexa Fluor 700-A" />
         </transforms:biex>
         <transforms:biex transforms:length="256"  transforms:maxRange="262144"  transforms:neg="0"  transforms:width="-100"  transforms:pos="4.418539922" >
           <data-type:parameter data-type:name="APC-Cy7-A" />
         </transforms:biex>
         <transforms:biex transforms:length="256"  transforms:maxRange="262144"  transforms:neg="0"  transforms:width="-100"  transforms:pos="4.418539922" >
           <data-type:parameter data-type:name="Pacific Blue-A" />
         </transforms:biex>
         <transforms:biex transforms:length="256"  transforms:maxRange="262144"  transforms:neg="0"  transforms:width="-100"  transforms:pos="4.418539922" >
           <data-type:parameter data-type:name="AmCyan-A" />
         </transforms:biex>
         <transforms:biex transforms:length="256"  transforms:maxRange="262144"  transforms:neg="0"  transforms:width="-100"  transforms:pos="4.418539922" >
           <data-type:parameter data-type:name="Qdot 605-A" />
         </transforms:biex>
         <transforms:biex transforms:length="256"  transforms:maxRange="262144"  transforms:neg="0"  transforms:width="-100"  transforms:pos="4.418539922" >
           <data-type:parameter data-type:name="Indo 1 Violet-A" />
         </transforms:biex>
         <transforms:biex transforms:length="256"  transforms:maxRange="262144"  transforms:neg="0"  transforms:width="-100"  transforms:pos="4.418539922" >
           <data-type:parameter data-type:name="Indo 1 Blue-A" />
         </transforms:biex>
         <transforms:linear transforms:minRange="0.387"  transforms:maxRange="4"  gain="1" >
           <data-type:parameter data-type:name="Time" />
         </transforms:linear>
       </Transformations>
       <Keywords>
         <Keyword name="FJ_FCS_VERSION"  value="3" />
         <Keyword name="$BEGINANALYSIS"  value="0" />
         <Keyword name="$ENDANALYSIS"  value="0" />
         <Keyword name="$BEGINSTEXT"  value="0" />
         <Keyword name="$ENDSTEXT"  value="0" />
         <Keyword name="$BEGINDATA"  value="3903" />
         <Keyword name="$ENDDATA"  value="1063342            " />
         <Keyword name="$FIL"  value="Specimen_002_TPx-3_012.fcs" />
         <Keyword name="$SYS"  value="Windows XP 5.1" />
         <Keyword name="$TOT"  value="13243              " />
         <Keyword name="$PAR"  value="20" />
         <Keyword name="$MODE"  value="L" />
         <Keyword name="$BYTEORD"  value="4,3,2,1" />
         <Keyword name="$DATATYPE"  value="F" />
         <Keyword name="$NEXTDATA"  value="0" />
         <Keyword name="CREATOR"  value="BD FACSDiva Software Version 7.0" />
         <Keyword name="TUBE NAME"  value="TPx-3" />
         <Keyword name="$SRC"  value="Specimen_002" />
         <Keyword name="EXPERIMENT NAME"  value="Sunzhaojin20210917 CD4_CD8" />
         <Keyword name="GUID"  value="673964df-a8e4-4cbb-bcd8-d5af25f14b66" />
         <Keyword name="$DATE"  value="17-SEP-2021" />
         <Keyword name="$BTIM"  value="16:52:29" />
         <Keyword name="$ETIM"  value="16:52:33" />
         <Keyword name="$CYT"  value="LSRFortessa" />
         <Keyword name="SETTINGS"  value="Cytometer" />
         <Keyword name="CYTNUM"  value="1" />
         <Keyword name="WINDOW EXTENSION"  value="10.00" />
         <Keyword name="EXPORT USER NAME"  value="Administrator" />
         <Keyword name="EXPORT TIME"  value="17-SEP-2021-17:04:02" />
         <Keyword name="$OP"  value="Administrator" />
         <Keyword name="FSC ASF"  value="0.75" />
         <Keyword name="AUTOBS"  value="TRUE" />
         <Keyword name="$INST"  value=" " />
         <Keyword name="LASER1NAME"  value="Blue" />
         <Keyword name="LASER1DELAY"  value="0.00" />
         <Keyword name="LASER1ASF"  value="0.88" />
         <Keyword name="LASER2NAME"  value="Red" />
         <Keyword name="LASER2DELAY"  value="104.69" />
         <Keyword name="LASER2ASF"  value="0.70" />
         <Keyword name="LASER3NAME"  value="Violet" />
         <Keyword name="LASER3DELAY"  value="35.36" />
         <Keyword name="LASER3ASF"  value="0.85" />
         <Keyword name="LASER4NAME"  value="UV" />
         <Keyword name="LASER4DELAY"  value="72.54" />
         <Keyword name="LASER4ASF"  value="0.94" />
         <Keyword name="$TIMESTEP"  value="0.01" />
         <Keyword name="SPILL"  value="13,FITC-A,PE-A,PE-Texas Red-A,PerCP-Cy5-5-A,PE-Cy7-A,APC-A,Alexa Fluor 700-A,APC-Cy7-A,Pacific Blue-A,AmCyan-A,Qdot 605-A,Indo 1 Violet-A,Indo 1 Blue-A,1,0,0,0,0,0,0,0,0,0,0,0,0,0,1,0,0,0,0,0,0,0,0,0,0,0,0,0,1,0,0,0,0,0,0,0,0,0,0,0,0,0,1,0,0,0,0,0,0,0,0,0,0,0,0,0,1,0,0,0,0,0,0,0,0,0,0,0,0,0,1,0,0,0,0,0,0,0,0,0,0,0,0,0,1,0,0,0,0,0,0,0,0,0,0,0,0,0,1,0,0,0,0,0,0,0,0,0,0,0,0,0,1,0,0,0,0,0,0,0,0,0,0,0,0,0,1,0,0,0,0,0,0,0,0,0,0,0,0,0,1,0,0,0,0,0,0,0,0,0,0,0,0,0,1,0,0,0,0,0,0,0,0,0,0,0,0,0,1" />
         <Keyword name="APPLY COMPENSATION"  value="TRUE" />
         <Keyword name="THRESHOLD"  value="FSC,5000" />
         <Keyword name="$P1N"  value="FSC-A" />
         <Keyword name="$P1R"  value="262144" />
         <Keyword name="$P1B"  value="32" />
         <Keyword name="$P1E"  value="0,0" />
         <Keyword name="$P1V"  value="313" />
         <Keyword name="$P1G"  value="1.0" />
         <Keyword name="P1DISPLAY"  value="LIN" />
         <Keyword name="P1BS"  value="0" />
         <Keyword name="P1MS"  value="0" />
         <Keyword name="$P2N"  value="FSC-H" />
         <Keyword name="$P2R"  value="262144" />
         <Keyword name="$P2B"  value="32" />
         <Keyword name="$P2E"  value="0,0" />
         <Keyword name="$P2V"  value="313" />
         <Keyword name="$P2G"  value="1.0" />
         <Keyword name="P2DISPLAY"  value="LIN" />
         <Keyword name="P2BS"  value="0" />
         <Keyword name="P2MS"  value="0" />
         <Keyword name="$P3N"  value="FSC-W" />
         <Keyword name="$P3R"  value="262144" />
         <Keyword name="$P3B"  value="32" />
         <Keyword name="$P3E"  value="0,0" />
         <Keyword name="$P3V"  value="313" />
         <Keyword name="$P3G"  value="1.0" />
         <Keyword name="P3BS"  value="-1" />
         <Keyword name="P3MS"  value="0" />
         <Keyword name="$P4N"  value="SSC-A" />
         <Keyword name="$P4R"  value="262144" />
         <Keyword name="$P4B"  value="32" />
         <Keyword name="$P4E"  value="0,0" />
         <Keyword name="$P4V"  value="249" />
         <Keyword name="$P4G"  value="1.0" />
         <Keyword name="P4DISPLAY"  value="LIN" />
         <Keyword name="P4BS"  value="0" />
         <Keyword name="P4MS"  value="0" />
         <Keyword name="$P5N"  value="SSC-H" />
         <Keyword name="$P5R"  value="262144" />
         <Keyword name="$P5B"  value="32" />
         <Keyword name="$P5E"  value="0,0" />
         <Keyword name="$P5V"  value="249" />
         <Keyword name="$P5G"  value="1.0" />
         <Keyword name="P5DISPLAY"  value="LIN" />
         <Keyword name="P5BS"  value="0" />
         <Keyword name="P5MS"  value="0" />
         <Keyword name="$P6N"  value="SSC-W" />
         <Keyword name="$P6R"  value="262144" />
         <Keyword name="$P6B"  value="32" />
         <Keyword name="$P6E"  value="0,0" />
         <Keyword name="$P6V"  value="249" />
         <Keyword name="$P6G"  value="1.0" />
         <Keyword name="P6BS"  value="-1" />
         <Keyword name="P6MS"  value="0" />
         <Keyword name="$P7N"  value="FITC-A" />
         <Keyword name="$P7R"  value="262144" />
         <Keyword name="$P7B"  value="32" />
         <Keyword name="$P7E"  value="0,0" />
         <Keyword name="$P7V"  value="543" />
         <Keyword name="$P7G"  value="1.0" />
         <Keyword name="P7DISPLAY"  value="LOG" />
         <Keyword name="P7BS"  value="0" />
         <Keyword name="P7MS"  value="0" />
         <Keyword name="$P8N"  value="PE-A" />
         <Keyword name="$P8R"  value="262144" />
         <Keyword name="$P8B"  value="32" />
         <Keyword name="$P8E"  value="0,0" />
         <Keyword name="$P8V"  value="477" />
         <Keyword name="$P8G"  value="1.0" />
         <Keyword name="P8DISPLAY"  value="LOG" />
         <Keyword name="P8BS"  value="0" />
         <Keyword name="P8MS"  value="0" />
         <Keyword name="$P9N"  value="PE-Texas Red-A" />
         <Keyword name="$P9R"  value="262144" />
         <Keyword name="$P9B"  value="32" />
         <Keyword name="$P9E"  value="0,0" />
         <Keyword name="$P9V"  value="533" />
         <Keyword name="$P9G"  value="1.0" />
         <Keyword name="P9DISPLAY"  value="LOG" />
         <Keyword name="P9BS"  value="0" />
         <Keyword name="P9MS"  value="0" />
         <Keyword name="$P10N"  value="PerCP-Cy5-5-A" />
         <Keyword name="$P10R"  value="262144" />
         <Keyword name="$P10B"  value="32" />
         <Keyword name="$P10E"  value="0,0" />
         <Keyword name="$P10V"  value="656" />
         <Keyword name="$P10G"  value="1.0" />
         <Keyword name="P10DISPLAY"  value="LOG" />
         <Keyword name="P10BS"  value="14" />
         <Keyword name="P10MS"  value="0" />
         <Keyword name="$P11N"  value="PE-Cy7-A" />
         <Keyword name="$P11S"  value="CD4" />
         <Keyword name="$P11R"  value="262144" />
         <Keyword name="$P11B"  value="32" />
         <Keyword name="$P11E"  value="0,0" />
         <Keyword name="$P11V"  value="720" />
         <Keyword name="$P11G"  value="1.0" />
         <Keyword name="P11DISPLAY"  value="LOG" />
         <Keyword name="P11BS"  value="429" />
         <Keyword name="P11MS"  value="0" />
         <Keyword name="$P12N"  value="APC-A" />
         <Keyword name="$P12S"  value="CD8" />
         <Keyword name="$P12R"  value="262144" />
         <Keyword name="$P12B"  value="32" />
         <Keyword name="$P12E"  value="0,0" />
         <Keyword name="$P12V"  value="599" />
         <Keyword name="$P12G"  value="1.0" />
         <Keyword name="P12DISPLAY"  value="LOG" />
         <Keyword name="P12BS"  value="212" />
         <Keyword name="P12MS"  value="0" />
         <Keyword name="$P13N"  value="Alexa Fluor 700-A" />
         <Keyword name="$P13R"  value="262144" />
         <Keyword name="$P13B"  value="32" />
         <Keyword name="$P13E"  value="0,0" />
         <Keyword name="$P13V"  value="566" />
         <Keyword name="$P13G"  value="1.0" />
         <Keyword name="P13DISPLAY"  value="LOG" />
         <Keyword name="P13BS"  value="102" />
         <Keyword name="P13MS"  value="0" />
         <Keyword name="$P14N"  value="APC-Cy7-A" />
         <Keyword name="$P14R"  value="262144" />
         <Keyword name="$P14B"  value="32" />
         <Keyword name="$P14E"  value="0,0" />
         <Keyword name="$P14V"  value="551" />
         <Keyword name="$P14G"  value="1.0" />
         <Keyword name="P14DISPLAY"  value="LOG" />
         <Keyword name="P14BS"  value="97" />
         <Keyword name="P14MS"  value="0" />
         <Keyword name="$P15N"  value="Pacific Blue-A" />
         <Keyword name="$P15R"  value="262144" />
         <Keyword name="$P15B"  value="32" />
         <Keyword name="$P15E"  value="0,0" />
         <Keyword name="$P15V"  value="480" />
         <Keyword name="$P15G"  value="1.0" />
         <Keyword name="P15DISPLAY"  value="LOG" />
         <Keyword name="P15BS"  value="153" />
         <Keyword name="P15MS"  value="0" />
         <Keyword name="$P16N"  value="AmCyan-A" />
         <Keyword name="$P16R"  value="262144" />
         <Keyword name="$P16B"  value="32" />
         <Keyword name="$P16E"  value="0,0" />
         <Keyword name="$P16V"  value="541" />
         <Keyword name="$P16G"  value="1.0" />
         <Keyword name="P16DISPLAY"  value="LOG" />
         <Keyword name="P16BS"  value="0" />
         <Keyword name="P16MS"  value="0" />
         <Keyword name="$P17N"  value="Qdot 605-A" />
         <Keyword name="$P17R"  value="262144" />
         <Keyword name="$P17B"  value="32" />
         <Keyword name="$P17E"  value="0,0" />
         <Keyword name="$P17V"  value="712" />
         <Keyword name="$P17G"  value="1.0" />
         <Keyword name="P17DISPLAY"  value="LOG" />
         <Keyword name="P17BS"  value="164" />
         <Keyword name="P17MS"  value="0" />
         <Keyword name="$P18N"  value="Indo 1 Violet-A" />
         <Keyword name="$P18R"  value="262144" />
         <Keyword name="$P18B"  value="32" />
         <Keyword name="$P18E"  value="0,0" />
         <Keyword name="$P18V"  value="469" />
         <Keyword name="$P18G"  value="1.0" />
         <Keyword name="P18DISPLAY"  value="LOG" />
         <Keyword name="P18BS"  value="32" />
         <Keyword name="P18MS"  value="0" />
         <Keyword name="$P19N"  value="Indo 1 Blue-A" />
         <Keyword name="$P19R"  value="262144" />
         <Keyword name="$P19B"  value="32" />
         <Keyword name="$P19E"  value="0,0" />
         <Keyword name="$P19V"  value="649" />
         <Keyword name="$P19G"  value="1.0" />
         <Keyword name="P19DISPLAY"  value="LOG" />
         <Keyword name="P19BS"  value="0" />
         <Keyword name="P19MS"  value="0" />
         <Keyword name="$P20N"  value="Time" />
         <Keyword name="$P20R"  value="262144" />
         <Keyword name="$P20B"  value="32" />
         <Keyword name="$P20E"  value="0,0" />
         <Keyword name="$P20G"  value="0.01" />
         <Keyword name="P20BS"  value="0" />
         <Keyword name="P20MS"  value="0" />
         <Keyword name="CST SETUP STATUS"  value="SUCCESS WITH WARNING" />
         <Keyword name="CST BEADS LOT ID"  value="33064" />
         <Keyword name="CYTOMETER CONFIG NAME"  value="Copy of Copy of Copy of 5-Blue 3-Red 3-Violet 2-UV" />
         <Keyword name="CYTOMETER CONFIG CREATE DATE"  value="2015-07-15T05:26:10+08:00" />
         <Keyword name="CST SETUP DATE"  value="2021-07-12T09:13:38+08:00" />
         <Keyword name="CST BASELINE DATE"  value="2021-04-28T09:56:43+08:00" />
         <Keyword name="CST BEADS EXPIRED"  value="False" />
         <Keyword name="CST PERFORMANCE EXPIRED"  value="2021-07-13T09:13:38+08:00" />
         <Keyword name="CST REGULATORY STATUS"  value="RUO Performance Check" />
         <Keyword name="$P1S"  value="" />
         <Keyword name="$P2S"  value="" />
         <Keyword name="$P3S"  value="" />
         <Keyword name="$P4S"  value="" />
         <Keyword name="$P5S"  value="" />
         <Keyword name="$P6S"  value="" />
         <Keyword name="$P7S"  value="" />
         <Keyword name="$P8S"  value="" />
         <Keyword name="$P9S"  value="" />
         <Keyword name="$P10S"  value="" />
         <Keyword name="$P13S"  value="" />
         <Keyword name="$P14S"  value="" />
         <Keyword name="$P15S"  value="" />
         <Keyword name="$P16S"  value="" />
         <Keyword name="$P17S"  value="" />
         <Keyword name="$P18S"  value="" />
         <Keyword name="$P19S"  value="" />
         <Keyword name="$P20S"  value="" />
       </Keywords>
       <SampleNode name="Specimen_002_TPx-3_012.fcs"  annotation=""  owningGroup=""  expanded="1"  sortPriority="10"  count="13243"  sampleID="1" >
         <Graph smoothing="0"  backColor="#ffffff"  foreColor="#000000"  heatMapStatParameter="FITC-A"  type="Pseudocolor"  fast="1" >
           <Axis dimension="x"  name="FSC-A"  label=""  auto="auto" />
           <Axis dimension="y"  name="SSC-A"  label=""  auto="auto" />
           <GraphSettings level="5%"  smoothingHighResolution="1"  contourHighResolution="1"  histogramSmoothingCount="0"  graphResolution="256"  showOutliers="0"  drawLargeDots="0"  dotsToDraw="8000"  tint="le.chartfill.tinted.40"  lineWeight="le.lineweight.normal"  lineStyle="le.linestyle.solid" />
           <GraphEnvironment showGrid="0"  showAxes="tnlTNL"  showGates="1"  showFreqOnPlots="1"  showGateNameOnPlots="1"  showMedians="0"  showUncomped="0"  addEventParam="0"  lastYAxisName="" >
             <TextTraits font="SansSerif"  size="11"  name="Labels"  style="plain"  color="#000000"  background="#00ffffff"  just="left" />
             <TextTraits font="SansSerif"  size="11"  name="LayoutGates"  style="plain"  color="#000000"  background="#00ffffff"  just="left" />
             <TextTraits font="SansSerif"  size="9"  name="Numbers"  style="plain"  color="#000000"  background="#00ffffff"  just="left" />
             <TextTraits font="SansSerif"  size="9"  name="Legend"  style="plain"  color="#000000"  background="#00ffffff"  just="left" />
             <WindowPosition x="-200"  y="16"  width="1000"  height="832"  displayed="0"  panelState="---" />
           </GraphEnvironment>
         </Graph>
         <Subpopulations>
           <Population name="Lymphocytes"  annotation=""  owningGroup=""  expanded="1"  sortPriority="10"  count="9076" >
             <Graph smoothing="0"  backColor="#ffffff"  foreColor="#000000"  heatMapStatParameter="FITC-A"  type="Pseudocolor"  fast="1" >
               <Axis dimension="x"  name="APC-A"  label=""  auto="auto" />
               <Axis dimension="y"  name="SSC-A"  label=""  auto="auto" />
               <GraphSettings level="5%"  smoothingHighResolution="1"  contourHighResolution="1"  histogramSmoothingCount="0"  graphResolution="256"  showOutliers="0"  drawLargeDots="0"  dotsToDraw="8000"  tint="le.chartfill.tinted.40"  lineWeight="le.lineweight.normal"  lineStyle="le.linestyle.solid" />
               <GraphEnvironment showGrid="0"  showAxes="tnlTNL"  showGates="1"  showFreqOnPlots="1"  showGateNameOnPlots="1"  showMedians="0"  showUncomped="0"  addEventParam="0"  lastYAxisName="" >
                 <TextTraits font="SansSerif"  size="11"  name="Labels"  style="plain"  color="#000000"  background="#00ffffff"  just="left" />
                 <TextTraits font="SansSerif"  size="11"  name="LayoutGates"  style="plain"  color="#000000"  background="#00ffffff"  just="left" />
                 <TextTraits font="SansSerif"  size="9"  name="Numbers"  style="plain"  color="#000000"  background="#00ffffff"  just="left" />
                 <TextTraits font="SansSerif"  size="9"  name="Legend"  style="plain"  color="#000000"  background="#00ffffff"  just="left" />
                 <WindowPosition x="-5"  y="-5"  width="1000"  height="832"  displayed="0"  panelState="+--" />
               </GraphEnvironment>
             </Graph>
             <Gate gating:id="ID720413995" >
               <gating:PolygonGate eventsInside="1"  annoOffsetX="-23"  annoOffsetY="-1"  tint="#000000"  isTinted="0"  lineWeight="Normal"  userDefined="1"  quadId="-1"  gateResolution="256" >
                 <gating:dimension>
                   <data-type:fcs-dimension data-type:name="FSC-A" />
                 </gating:dimension>
                 <gating:dimension>
                   <data-type:fcs-dimension data-type:name="SSC-A" />
                 </gating:dimension>
                 <gating:vertex>
                   <gating:coordinate data-type:value="65536" />
                   <gating:coordinate data-type:value="16470.8580404476" />
                 </gating:vertex>
                 <gating:vertex>
                   <gating:coordinate data-type:value="58116.8301886792" />
                   <gating:coordinate data-type:value="38603.5735322992" />
                 </gating:vertex>
                 <gating:vertex>
                   <gating:coordinate data-type:value="68009.0566037736" />
                   <gating:coordinate data-type:value="64339.2892204986" />
                 </gating:vertex>
                 <gating:vertex>
                   <gating:coordinate data-type:value="94285.2830188679" />
                   <gating:coordinate data-type:value="88530.8619674061" />
                 </gating:vertex>
                 <gating:vertex>
                   <gating:coordinate data-type:value="133235.9245283019" />
                   <gating:coordinate data-type:value="92133.862163754" />
                 </gating:vertex>
                 <gating:vertex>
                   <gating:coordinate data-type:value="146528.6037735849" />
                   <gating:coordinate data-type:value="68971.7180443745" />
                 </gating:vertex>
                 <gating:vertex>
                   <gating:coordinate data-type:value="139109.4339622642" />
                   <gating:coordinate data-type:value="38088.8592185352" />
                 </gating:vertex>
                 <gating:vertex>
                   <gating:coordinate data-type:value="102940.9811320755" />
                   <gating:coordinate data-type:value="13382.5721578637" />
                 </gating:vertex>
               </gating:PolygonGate>
             </Gate>
             <Subpopulations>
               <Population name="CD4, SSC-A subset (%)"  annotation=""  owningGroup=""  expanded="1"  sortPriority="10"  count="3437" >
                 <Graph smoothing="13"  backColor="#ffffff"  foreColor="#000000"  heatMapStatParameter="FITC-A :: cfse"  type="Contour"  fast="1" >
                   <Axis dimension="x"  name="PE-Cy7-A"  label=""  auto="auto" />
                   <Axis dimension="y"  name="SSC-A"  label=""  auto="auto" />
                   <GraphSettings level="5%"  smoothingHighResolution="1"  contourHighResolution="1"  histogramSmoothingCount="0"  graphResolution="256"  showOutliers="0"  drawLargeDots="0"  dotsToDraw="8000"  tint="le.chartfill.tinted.40"  lineWeight="le.lineweight.normal"  lineStyle="le.linestyle.solid" />
                   <GraphEnvironment showGrid="0"  showAxes="tnlTNL"  showGates="1"  showFreqOnPlots="1"  showGateNameOnPlots="1"  showMedians="0"  showUncomped="0"  addEventParam="0"  lastYAxisName="" >
                     <TextTraits font="SansSerif"  size="11"  name="Labels"  style="plain"  color="#000000"  background="#00ffffff"  just="left" />
                     <TextTraits font="SansSerif"  size="11"  name="LayoutGates"  style="plain"  color="#000000"  background="#00ffffff"  just="left" />
                     <TextTraits font="SansSerif"  size="9"  name="Numbers"  style="plain"  color="#000000"  background="#00ffffff"  just="left" />
                     <TextTraits font="SansSerif"  size="9"  name="Legend"  style="plain"  color="#000000"  background="#00ffffff"  just="left" />
                     <WindowPosition x="-4"  y="-4"  width="1000"  height="882"  displayed="0"  panelState="+--" />
                   </GraphEnvironment>
                 </Graph>
                 <Gate gating:id="ID607608797"  gating:parent_id="ID720413995" >
                   <gating:RectangleGate eventsInside="1"  annoOffsetX="-1"  annoOffsetY="-90"  tint="#000000"  isTinted="0"  lineWeight="Normal"  userDefined="1"  percentX="0"  percentY="0" >
                     <gating:dimension gating:min="1904.1438032076212"  gating:max="93513.33560625433" >
                       <data-type:fcs-dimension data-type:name="PE-Cy7-A" />
                     </gating:dimension>
                     <gating:dimension gating:min="7185.308359981715"  gating:max="130533.10187300117" >
                       <data-type:fcs-dimension data-type:name="SSC-A" />
                     </gating:dimension>
                   </gating:RectangleGate>
                 </Gate>
               </Population>
               <Population name="CD8, SSC-A subset (%)"  annotation=""  owningGroup=""  expanded="1"  sortPriority="10"  count="3900" >
                 <Graph smoothing="13"  backColor="#ffffff"  foreColor="#000000"  heatMapStatParameter="FITC-A :: cfse"  type="Contour"  fast="1" >
                   <Axis dimension="x"  name="APC-A"  label=""  auto="auto" />
                   <Axis dimension="y"  name="SSC-A"  label=""  auto="auto" />
                   <GraphSettings level="5%"  smoothingHighResolution="1"  contourHighResolution="1"  histogramSmoothingCount="0"  graphResolution="256"  showOutliers="0"  drawLargeDots="0"  dotsToDraw="8000"  tint="le.chartfill.tinted.40"  lineWeight="le.lineweight.normal"  lineStyle="le.linestyle.solid" />
                   <GraphEnvironment showGrid="0"  showAxes="tnlTNL"  showGates="1"  showFreqOnPlots="1"  showGateNameOnPlots="1"  showMedians="0"  showUncomped="0"  addEventParam="0"  lastYAxisName="" >
                     <TextTraits font="SansSerif"  size="11"  name="Labels"  style="plain"  color="#000000"  background="#00ffffff"  just="left" />
                     <TextTraits font="SansSerif"  size="11"  name="LayoutGates"  style="plain"  color="#000000"  background="#00ffffff"  just="left" />
                     <TextTraits font="SansSerif"  size="9"  name="Numbers"  style="plain"  color="#000000"  background="#00ffffff"  just="left" />
                     <TextTraits font="SansSerif"  size="9"  name="Legend"  style="plain"  color="#000000"  background="#00ffffff"  just="left" />
                     <WindowPosition x="-4"  y="-4"  width="1000"  height="882"  displayed="1"  panelState="+--" />
                   </GraphEnvironment>
                 </Graph>
                 <Gate gating:id="ID2060256762"  gating:parent_id="ID720413995" >
                   <gating:RectangleGate eventsInside="1"  annoOffsetX="2"  annoOffsetY="-89"  tint="#000000"  isTinted="0"  lineWeight="Normal"  userDefined="1"  percentX="0"  percentY="0" >
                     <gating:dimension gating:min="1993.3111617998165"  gating:max="100408.68777557573" >
                       <data-type:fcs-dimension data-type:name="APC-A" />
                     </gating:dimension>
                     <gating:dimension gating:min="3592.6541799908573"  gating:max="130533.10187300117" >
                       <data-type:fcs-dimension data-type:name="SSC-A" />
                     </gating:dimension>
                   </gating:RectangleGate>
                 </Gate>
               </Population>
             </Subpopulations>
           </Population>
         </Subpopulations>
       </SampleNode>
     </Sample>
     <Sample>
       <DataSet uri="file:/E:/学习/2.实验/2.CD4+%20%20CD8+/新CD4%20and%20CD8/新-原始数据-CD4%20and%20CD8/Specimen_002_conA%201_004.fcs"  sampleID="8" />
       <Transformations>
         <transforms:linear transforms:minRange="0"  transforms:maxRange="262144"  gain="1" >
           <data-type:parameter data-type:name="FSC-A" />
         </transforms:linear>
         <transforms:linear transforms:minRange="0"  transforms:maxRange="262144"  gain="1" >
           <data-type:parameter data-type:name="FSC-H" />
         </transforms:linear>
         <transforms:linear transforms:minRange="0"  transforms:maxRange="262144"  gain="1" >
           <data-type:parameter data-type:name="FSC-W" />
         </transforms:linear>
         <transforms:linear transforms:minRange="0"  transforms:maxRange="238312.7272727269"  gain="1" >
           <data-type:parameter data-type:name="SSC-A" />
         </transforms:linear>
         <transforms:linear transforms:minRange="0"  transforms:maxRange="262144"  gain="1" >
           <data-type:parameter data-type:name="SSC-H" />
         </transforms:linear>
         <transforms:linear transforms:minRange="0"  transforms:maxRange="262144"  gain="1" >
           <data-type:parameter data-type:name="SSC-W" />
         </transforms:linear>
         <transforms:biex transforms:length="256"  transforms:maxRange="262144"  transforms:neg="0"  transforms:width="-100"  transforms:pos="4.418539922" >
           <data-type:parameter data-type:name="FITC-A" />
         </transforms:biex>
         <transforms:biex transforms:length="256"  transforms:maxRange="262144"  transforms:neg="0"  transforms:width="-100"  transforms:pos="4.418539922" >
           <data-type:parameter data-type:name="PE-A" />
         </transforms:biex>
         <transforms:biex transforms:length="256"  transforms:maxRange="262144"  transforms:neg="0"  transforms:width="-100"  transforms:pos="4.418539922" >
           <data-type:parameter data-type:name="PE-Texas Red-A" />
         </transforms:biex>
         <transforms:biex transforms:length="256"  transforms:maxRange="262144"  transforms:neg="0"  transforms:width="-100"  transforms:pos="4.418539922" >
           <data-type:parameter data-type:name="PerCP-Cy5-5-A" />
         </transforms:biex>
         <transforms:biex transforms:length="256"  transforms:maxRange="262144"  transforms:neg="0"  transforms:width="-100"  transforms:pos="4.418539922" >
           <data-type:parameter data-type:name="PE-Cy7-A" />
         </transforms:biex>
         <transforms:biex transforms:length="256"  transforms:maxRange="262144"  transforms:neg="0"  transforms:width="-100"  transforms:pos="4.418539922" >
           <data-type:parameter data-type:name="APC-A" />
         </transforms:biex>
         <transforms:biex transforms:length="256"  transforms:maxRange="262144"  transforms:neg="0"  transforms:width="-100"  transforms:pos="4.418539922" >
           <data-type:parameter data-type:name="Alexa Fluor 700-A" />
         </transforms:biex>
         <transforms:biex transforms:length="256"  transforms:maxRange="262144"  transforms:neg="0"  transforms:width="-100"  transforms:pos="4.418539922" >
           <data-type:parameter data-type:name="APC-Cy7-A" />
         </transforms:biex>
         <transforms:biex transforms:length="256"  transforms:maxRange="262144"  transforms:neg="0"  transforms:width="-100"  transforms:pos="4.418539922" >
           <data-type:parameter data-type:name="Pacific Blue-A" />
         </transforms:biex>
         <transforms:biex transforms:length="256"  transforms:maxRange="262144"  transforms:neg="0"  transforms:width="-100"  transforms:pos="4.418539922" >
           <data-type:parameter data-type:name="AmCyan-A" />
         </transforms:biex>
         <transforms:biex transforms:length="256"  transforms:maxRange="262144"  transforms:neg="0"  transforms:width="-100"  transforms:pos="4.418539922" >
           <data-type:parameter data-type:name="Qdot 605-A" />
         </transforms:biex>
         <transforms:biex transforms:length="256"  transforms:maxRange="262144"  transforms:neg="0"  transforms:width="-100"  transforms:pos="4.418539922" >
           <data-type:parameter data-type:name="Indo 1 Violet-A" />
         </transforms:biex>
         <transforms:biex transforms:length="256"  transforms:maxRange="262144"  transforms:neg="0"  transforms:width="-100"  transforms:pos="4.418539922" >
           <data-type:parameter data-type:name="Indo 1 Blue-A" />
         </transforms:biex>
         <transforms:linear transforms:minRange="0.401"  transforms:maxRange="5"  gain="1" >
           <data-type:parameter data-type:name="Time" />
         </transforms:linear>
       </Transformations>
       <Keywords>
         <Keyword name="FJ_FCS_VERSION"  value="3" />
         <Keyword name="$BEGINANALYSIS"  value="0" />
         <Keyword name="$ENDANALYSIS"  value="0" />
         <Keyword name="$BEGINSTEXT"  value="0" />
         <Keyword name="$ENDSTEXT"  value="0" />
         <Keyword name="$BEGINDATA"  value="3911" />
         <Keyword name="$ENDDATA"  value="1311990            " />
         <Keyword name="$FIL"  value="Specimen_002_conA 1_004.fcs" />
         <Keyword name="$SYS"  value="Windows XP 5.1" />
         <Keyword name="$TOT"  value="16351              " />
         <Keyword name="$PAR"  value="20" />
         <Keyword name="$MODE"  value="L" />
         <Keyword name="$BYTEORD"  value="4,3,2,1" />
         <Keyword name="$DATATYPE"  value="F" />
         <Keyword name="$NEXTDATA"  value="0" />
         <Keyword name="CREATOR"  value="BD FACSDiva Software Version 7.0" />
         <Keyword name="TUBE NAME"  value="conA 1" />
         <Keyword name="$SRC"  value="Specimen_002" />
         <Keyword name="EXPERIMENT NAME"  value="Sunzhaojin20210917 CD4_CD8" />
         <Keyword name="GUID"  value="a8798aeb-8d26-472d-b744-7eb00309b208" />
         <Keyword name="$DATE"  value="17-SEP-2021" />
         <Keyword name="$BTIM"  value="16:49:09" />
         <Keyword name="$ETIM"  value="16:49:14" />
         <Keyword name="$CYT"  value="LSRFortessa" />
         <Keyword name="SETTINGS"  value="Cytometer" />
         <Keyword name="CYTNUM"  value="1" />
         <Keyword name="WINDOW EXTENSION"  value="10.00" />
         <Keyword name="EXPORT USER NAME"  value="Administrator" />
         <Keyword name="EXPORT TIME"  value="17-SEP-2021-17:04:01" />
         <Keyword name="$OP"  value="Administrator" />
         <Keyword name="FSC ASF"  value="0.75" />
         <Keyword name="AUTOBS"  value="TRUE" />
         <Keyword name="$INST"  value=" " />
         <Keyword name="LASER1NAME"  value="Blue" />
         <Keyword name="LASER1DELAY"  value="0.00" />
         <Keyword name="LASER1ASF"  value="0.88" />
         <Keyword name="LASER2NAME"  value="Red" />
         <Keyword name="LASER2DELAY"  value="104.69" />
         <Keyword name="LASER2ASF"  value="0.70" />
         <Keyword name="LASER3NAME"  value="Violet" />
         <Keyword name="LASER3DELAY"  value="35.36" />
         <Keyword name="LASER3ASF"  value="0.85" />
         <Keyword name="LASER4NAME"  value="UV" />
         <Keyword name="LASER4DELAY"  value="72.54" />
         <Keyword name="LASER4ASF"  value="0.94" />
         <Keyword name="$TIMESTEP"  value="0.01" />
         <Keyword name="SPILL"  value="13,FITC-A,PE-A,PE-Texas Red-A,PerCP-Cy5-5-A,PE-Cy7-A,APC-A,Alexa Fluor 700-A,APC-Cy7-A,Pacific Blue-A,AmCyan-A,Qdot 605-A,Indo 1 Violet-A,Indo 1 Blue-A,1,0,0,0,0,0,0,0,0,0,0,0,0,0,1,0,0,0,0,0,0,0,0,0,0,0,0,0,1,0,0,0,0,0,0,0,0,0,0,0,0,0,1,0,0,0,0,0,0,0,0,0,0,0,0,0,1,0,0,0,0,0,0,0,0,0,0,0,0,0,1,0,0,0,0,0,0,0,0,0,0,0,0,0,1,0,0,0,0,0,0,0,0,0,0,0,0,0,1,0,0,0,0,0,0,0,0,0,0,0,0,0,1,0,0,0,0,0,0,0,0,0,0,0,0,0,1,0,0,0,0,0,0,0,0,0,0,0,0,0,1,0,0,0,0,0,0,0,0,0,0,0,0,0,1,0,0,0,0,0,0,0,0,0,0,0,0,0,1" />
         <Keyword name="APPLY COMPENSATION"  value="TRUE" />
         <Keyword name="THRESHOLD"  value="FSC,5000" />
         <Keyword name="$P1N"  value="FSC-A" />
         <Keyword name="$P1R"  value="262144" />
         <Keyword name="$P1B"  value="32" />
         <Keyword name="$P1E"  value="0,0" />
         <Keyword name="$P1V"  value="313" />
         <Keyword name="$P1G"  value="1.0" />
         <Keyword name="P1DISPLAY"  value="LIN" />
         <Keyword name="P1BS"  value="0" />
         <Keyword name="P1MS"  value="0" />
         <Keyword name="$P2N"  value="FSC-H" />
         <Keyword name="$P2R"  value="262144" />
         <Keyword name="$P2B"  value="32" />
         <Keyword name="$P2E"  value="0,0" />
         <Keyword name="$P2V"  value="313" />
         <Keyword name="$P2G"  value="1.0" />
         <Keyword name="P2DISPLAY"  value="LIN" />
         <Keyword name="P2BS"  value="0" />
         <Keyword name="P2MS"  value="0" />
         <Keyword name="$P3N"  value="FSC-W" />
         <Keyword name="$P3R"  value="262144" />
         <Keyword name="$P3B"  value="32" />
         <Keyword name="$P3E"  value="0,0" />
         <Keyword name="$P3V"  value="313" />
         <Keyword name="$P3G"  value="1.0" />
         <Keyword name="P3BS"  value="-1" />
         <Keyword name="P3MS"  value="0" />
         <Keyword name="$P4N"  value="SSC-A" />
         <Keyword name="$P4R"  value="262144" />
         <Keyword name="$P4B"  value="32" />
         <Keyword name="$P4E"  value="0,0" />
         <Keyword name="$P4V"  value="249" />
         <Keyword name="$P4G"  value="1.0" />
         <Keyword name="P4DISPLAY"  value="LIN" />
         <Keyword name="P4BS"  value="0" />
         <Keyword name="P4MS"  value="0" />
         <Keyword name="$P5N"  value="SSC-H" />
         <Keyword name="$P5R"  value="262144" />
         <Keyword name="$P5B"  value="32" />
         <Keyword name="$P5E"  value="0,0" />
         <Keyword name="$P5V"  value="249" />
         <Keyword name="$P5G"  value="1.0" />
         <Keyword name="P5DISPLAY"  value="LIN" />
         <Keyword name="P5BS"  value="0" />
         <Keyword name="P5MS"  value="0" />
         <Keyword name="$P6N"  value="SSC-W" />
         <Keyword name="$P6R"  value="262144" />
         <Keyword name="$P6B"  value="32" />
         <Keyword name="$P6E"  value="0,0" />
         <Keyword name="$P6V"  value="249" />
         <Keyword name="$P6G"  value="1.0" />
         <Keyword name="P6BS"  value="-1" />
         <Keyword name="P6MS"  value="0" />
         <Keyword name="$P7N"  value="FITC-A" />
         <Keyword name="$P7R"  value="262144" />
         <Keyword name="$P7B"  value="32" />
         <Keyword name="$P7E"  value="0,0" />
         <Keyword name="$P7V"  value="543" />
         <Keyword name="$P7G"  value="1.0" />
         <Keyword name="P7DISPLAY"  value="LOG" />
         <Keyword name="P7BS"  value="5" />
         <Keyword name="P7MS"  value="0" />
         <Keyword name="$P8N"  value="PE-A" />
         <Keyword name="$P8R"  value="262144" />
         <Keyword name="$P8B"  value="32" />
         <Keyword name="$P8E"  value="0,0" />
         <Keyword name="$P8V"  value="477" />
         <Keyword name="$P8G"  value="1.0" />
         <Keyword name="P8DISPLAY"  value="LOG" />
         <Keyword name="P8BS"  value="105" />
         <Keyword name="P8MS"  value="0" />
         <Keyword name="$P9N"  value="PE-Texas Red-A" />
         <Keyword name="$P9R"  value="262144" />
         <Keyword name="$P9B"  value="32" />
         <Keyword name="$P9E"  value="0,0" />
         <Keyword name="$P9V"  value="533" />
         <Keyword name="$P9G"  value="1.0" />
         <Keyword name="P9DISPLAY"  value="LOG" />
         <Keyword name="P9BS"  value="47" />
         <Keyword name="P9MS"  value="0" />
         <Keyword name="$P10N"  value="PerCP-Cy5-5-A" />
         <Keyword name="$P10R"  value="262144" />
         <Keyword name="$P10B"  value="32" />
         <Keyword name="$P10E"  value="0,0" />
         <Keyword name="$P10V"  value="656" />
         <Keyword name="$P10G"  value="1.0" />
         <Keyword name="P10DISPLAY"  value="LOG" />
         <Keyword name="P10BS"  value="95" />
         <Keyword name="P10MS"  value="0" />
         <Keyword name="$P11N"  value="PE-Cy7-A" />
         <Keyword name="$P11S"  value="CD4" />
         <Keyword name="$P11R"  value="262144" />
         <Keyword name="$P11B"  value="32" />
         <Keyword name="$P11E"  value="0,0" />
         <Keyword name="$P11V"  value="720" />
         <Keyword name="$P11G"  value="1.0" />
         <Keyword name="P11DISPLAY"  value="LOG" />
         <Keyword name="P11BS"  value="459" />
         <Keyword name="P11MS"  value="0" />
         <Keyword name="$P12N"  value="APC-A" />
         <Keyword name="$P12S"  value="CD8" />
         <Keyword name="$P12R"  value="262144" />
         <Keyword name="$P12B"  value="32" />
         <Keyword name="$P12E"  value="0,0" />
         <Keyword name="$P12V"  value="599" />
         <Keyword name="$P12G"  value="1.0" />
         <Keyword name="P12DISPLAY"  value="LOG" />
         <Keyword name="P12BS"  value="197" />
         <Keyword name="P12MS"  value="0" />
         <Keyword name="$P13N"  value="Alexa Fluor 700-A" />
         <Keyword name="$P13R"  value="262144" />
         <Keyword name="$P13B"  value="32" />
         <Keyword name="$P13E"  value="0,0" />
         <Keyword name="$P13V"  value="566" />
         <Keyword name="$P13G"  value="1.0" />
         <Keyword name="P13DISPLAY"  value="LOG" />
         <Keyword name="P13BS"  value="112" />
         <Keyword name="P13MS"  value="0" />
         <Keyword name="$P14N"  value="APC-Cy7-A" />
         <Keyword name="$P14R"  value="262144" />
         <Keyword name="$P14B"  value="32" />
         <Keyword name="$P14E"  value="0,0" />
         <Keyword name="$P14V"  value="551" />
         <Keyword name="$P14G"  value="1.0" />
         <Keyword name="P14DISPLAY"  value="LOG" />
         <Keyword name="P14BS"  value="74" />
         <Keyword name="P14MS"  value="0" />
         <Keyword name="$P15N"  value="Pacific Blue-A" />
         <Keyword name="$P15R"  value="262144" />
         <Keyword name="$P15B"  value="32" />
         <Keyword name="$P15E"  value="0,0" />
         <Keyword name="$P15V"  value="480" />
         <Keyword name="$P15G"  value="1.0" />
         <Keyword name="P15DISPLAY"  value="LOG" />
         <Keyword name="P15BS"  value="137" />
         <Keyword name="P15MS"  value="0" />
         <Keyword name="$P16N"  value="AmCyan-A" />
         <Keyword name="$P16R"  value="262144" />
         <Keyword name="$P16B"  value="32" />
         <Keyword name="$P16E"  value="0,0" />
         <Keyword name="$P16V"  value="541" />
         <Keyword name="$P16G"  value="1.0" />
         <Keyword name="P16DISPLAY"  value="LOG" />
         <Keyword name="P16BS"  value="57" />
         <Keyword name="P16MS"  value="0" />
         <Keyword name="$P17N"  value="Qdot 605-A" />
         <Keyword name="$P17R"  value="262144" />
         <Keyword name="$P17B"  value="32" />
         <Keyword name="$P17E"  value="0,0" />
         <Keyword name="$P17V"  value="712" />
         <Keyword name="$P17G"  value="1.0" />
         <Keyword name="P17DISPLAY"  value="LOG" />
         <Keyword name="P17BS"  value="418" />
         <Keyword name="P17MS"  value="0" />
         <Keyword name="$P18N"  value="Indo 1 Violet-A" />
         <Keyword name="$P18R"  value="262144" />
         <Keyword name="$P18B"  value="32" />
         <Keyword name="$P18E"  value="0,0" />
         <Keyword name="$P18V"  value="469" />
         <Keyword name="$P18G"  value="1.0" />
         <Keyword name="P18DISPLAY"  value="LOG" />
         <Keyword name="P18BS"  value="62" />
         <Keyword name="P18MS"  value="0" />
         <Keyword name="$P19N"  value="Indo 1 Blue-A" />
         <Keyword name="$P19R"  value="262144" />
         <Keyword name="$P19B"  value="32" />
         <Keyword name="$P19E"  value="0,0" />
         <Keyword name="$P19V"  value="649" />
         <Keyword name="$P19G"  value="1.0" />
         <Keyword name="P19DISPLAY"  value="LOG" />
         <Keyword name="P19BS"  value="221" />
         <Keyword name="P19MS"  value="0" />
         <Keyword name="$P20N"  value="Time" />
         <Keyword name="$P20R"  value="262144" />
         <Keyword name="$P20B"  value="32" />
         <Keyword name="$P20E"  value="0,0" />
         <Keyword name="$P20G"  value="0.01" />
         <Keyword name="P20BS"  value="0" />
         <Keyword name="P20MS"  value="0" />
         <Keyword name="CST SETUP STATUS"  value="SUCCESS WITH WARNING" />
         <Keyword name="CST BEADS LOT ID"  value="33064" />
         <Keyword name="CYTOMETER CONFIG NAME"  value="Copy of Copy of Copy of 5-Blue 3-Red 3-Violet 2-UV" />
         <Keyword name="CYTOMETER CONFIG CREATE DATE"  value="2015-07-15T05:26:10+08:00" />
         <Keyword name="CST SETUP DATE"  value="2021-07-12T09:13:38+08:00" />
         <Keyword name="CST BASELINE DATE"  value="2021-04-28T09:56:43+08:00" />
         <Keyword name="CST BEADS EXPIRED"  value="False" />
         <Keyword name="CST PERFORMANCE EXPIRED"  value="2021-07-13T09:13:38+08:00" />
         <Keyword name="CST REGULATORY STATUS"  value="RUO Performance Check" />
         <Keyword name="$P1S"  value="" />
         <Keyword name="$P2S"  value="" />
         <Keyword name="$P3S"  value="" />
         <Keyword name="$P4S"  value="" />
         <Keyword name="$P5S"  value="" />
         <Keyword name="$P6S"  value="" />
         <Keyword name="$P7S"  value="" />
         <Keyword name="$P8S"  value="" />
         <Keyword name="$P9S"  value="" />
         <Keyword name="$P10S"  value="" />
         <Keyword name="$P13S"  value="" />
         <Keyword name="$P14S"  value="" />
         <Keyword name="$P15S"  value="" />
         <Keyword name="$P16S"  value="" />
         <Keyword name="$P17S"  value="" />
         <Keyword name="$P18S"  value="" />
         <Keyword name="$P19S"  value="" />
         <Keyword name="$P20S"  value="" />
       </Keywords>
       <SampleNode name="Specimen_002_conA 1_004.fcs"  annotation=""  owningGroup=""  expanded="1"  sortPriority="10"  count="16351"  sampleID="8" >
         <Graph smoothing="0"  backColor="#ffffff"  foreColor="#000000"  heatMapStatParameter="FITC-A"  type="Pseudocolor"  fast="1" >
           <Axis dimension="x"  name="FSC-A"  label=""  auto="auto" />
           <Axis dimension="y"  name="SSC-A"  label=""  auto="auto" />
           <GraphSettings level="5%"  smoothingHighResolution="1"  contourHighResolution="1"  histogramSmoothingCount="0"  graphResolution="256"  showOutliers="0"  drawLargeDots="0"  dotsToDraw="8000"  tint="le.chartfill.tinted.40"  lineWeight="le.lineweight.normal"  lineStyle="le.linestyle.solid" />
           <GraphEnvironment showGrid="0"  showAxes="tnlTNL"  showGates="1"  showFreqOnPlots="1"  showGateNameOnPlots="1"  showMedians="0"  showUncomped="0"  addEventParam="0"  lastYAxisName="" >
             <TextTraits font="SansSerif"  size="11"  name="Labels"  style="plain"  color="#000000"  background="#00ffffff"  just="left" />
             <TextTraits font="SansSerif"  size="11"  name="LayoutGates"  style="plain"  color="#000000"  background="#00ffffff"  just="left" />
             <TextTraits font="SansSerif"  size="9"  name="Numbers"  style="plain"  color="#000000"  background="#00ffffff"  just="left" />
             <TextTraits font="SansSerif"  size="9"  name="Legend"  style="plain"  color="#000000"  background="#00ffffff"  just="left" />
             <WindowPosition x="-36"  y="7"  width="1000"  height="832"  displayed="0"  panelState="---" />
           </GraphEnvironment>
         </Graph>
         <Subpopulations>
           <Population name="Lymphocytes"  annotation=""  owningGroup=""  expanded="1"  sortPriority="10"  count="6475" >
             <Graph smoothing="13"  backColor="#ffffff"  foreColor="#000000"  heatMapStatParameter="FITC-A"  type="Contour"  fast="1" >
               <Axis dimension="x"  name="PE-Cy7-A"  label=""  auto="auto" />
               <Axis dimension="y"  name="SSC-A"  label=""  auto="auto" />
               <GraphSettings level="5%"  smoothingHighResolution="1"  contourHighResolution="1"  histogramSmoothingCount="0"  graphResolution="256"  showOutliers="0"  drawLargeDots="0"  dotsToDraw="8000"  tint="le.chartfill.tinted.40"  lineWeight="le.lineweight.normal"  lineStyle="le.linestyle.solid" />
               <GraphEnvironment showGrid="0"  showAxes="tnlTNL"  showGates="1"  showFreqOnPlots="1"  showGateNameOnPlots="1"  showMedians="0"  showUncomped="0"  addEventParam="0"  lastYAxisName="" >
                 <TextTraits font="SansSerif"  size="11"  name="Labels"  style="plain"  color="#000000"  background="#00ffffff"  just="left" />
                 <TextTraits font="SansSerif"  size="11"  name="LayoutGates"  style="plain"  color="#000000"  background="#00ffffff"  just="left" />
                 <TextTraits font="SansSerif"  size="9"  name="Numbers"  style="plain"  color="#000000"  background="#00ffffff"  just="left" />
                 <TextTraits font="SansSerif"  size="9"  name="Legend"  style="plain"  color="#000000"  background="#00ffffff"  just="left" />
                 <WindowPosition x="-8"  y="48"  width="1000"  height="880"  displayed="0"  panelState="++-" />
               </GraphEnvironment>
             </Graph>
             <Gate gating:id="ID2107006433" >
               <gating:PolygonGate eventsInside="1"  annoOffsetX="-12"  annoOffsetY="-12"  tint="#000000"  isTinted="0"  lineWeight="Normal"  userDefined="1"  quadId="-1"  gateResolution="256" >
                 <gating:dimension>
                   <data-type:fcs-dimension data-type:name="FSC-A" />
                 </gating:dimension>
                 <gating:dimension>
                   <data-type:fcs-dimension data-type:name="SSC-A" />
                 </gating:dimension>
                 <gating:vertex>
                   <gating:coordinate data-type:value="98922.2641509434" />
                   <gating:coordinate data-type:value="36030.0019634792" />
                 </gating:vertex>
                 <gating:vertex>
                   <gating:coordinate data-type:value="91812.2264150943" />
                   <gating:coordinate data-type:value="58162.7174553307" />
                 </gating:vertex>
                 <gating:vertex>
                   <gating:coordinate data-type:value="101395.320754717" />
                   <gating:coordinate data-type:value="83898.4331435302" />
                 </gating:vertex>
                 <gating:vertex>
                   <gating:coordinate data-type:value="127671.5471698113" />
                   <gating:coordinate data-type:value="108090.0058904377" />
                 </gating:vertex>
                 <gating:vertex>
                   <gating:coordinate data-type:value="166622.1886792453" />
                   <gating:coordinate data-type:value="111693.0060867856" />
                 </gating:vertex>
                 <gating:vertex>
                   <gating:coordinate data-type:value="179914.8679245283" />
                   <gating:coordinate data-type:value="88530.8619674061" />
                 </gating:vertex>
                 <gating:vertex>
                   <gating:coordinate data-type:value="172495.6981132076" />
                   <gating:coordinate data-type:value="57648.0031415668" />
                 </gating:vertex>
                 <gating:vertex>
                   <gating:coordinate data-type:value="136327.2452830189" />
                   <gating:coordinate data-type:value="32941.7160808953" />
                 </gating:vertex>
               </gating:PolygonGate>
             </Gate>
             <Subpopulations>
               <Population name="CD4, SSC-A subset (%)"  annotation=""  owningGroup=""  expanded="1"  sortPriority="10"  count="1713" >
                 <Graph smoothing="13"  backColor="#ffffff"  foreColor="#000000"  heatMapStatParameter="FITC-A :: cfse"  type="Contour"  fast="1" >
                   <Axis dimension="x"  name="PE-Cy7-A"  label=""  auto="auto" />
                   <Axis dimension="y"  name="SSC-A"  label=""  auto="auto" />
                   <GraphSettings level="5%"  smoothingHighResolution="1"  contourHighResolution="1"  histogramSmoothingCount="0"  graphResolution="256"  showOutliers="0"  drawLargeDots="0"  dotsToDraw="8000"  tint="le.chartfill.tinted.40"  lineWeight="le.lineweight.normal"  lineStyle="le.linestyle.solid" />
                   <GraphEnvironment showGrid="0"  showAxes="tnlTNL"  showGates="1"  showFreqOnPlots="1"  showGateNameOnPlots="1"  showMedians="0"  showUncomped="0"  addEventParam="0"  lastYAxisName="" >
                     <TextTraits font="SansSerif"  size="11"  name="Labels"  style="plain"  color="#000000"  background="#00ffffff"  just="left" />
                     <TextTraits font="SansSerif"  size="11"  name="LayoutGates"  style="plain"  color="#000000"  background="#00ffffff"  just="left" />
                     <TextTraits font="SansSerif"  size="9"  name="Numbers"  style="plain"  color="#000000"  background="#00ffffff"  just="left" />
                     <TextTraits font="SansSerif"  size="9"  name="Legend"  style="plain"  color="#000000"  background="#00ffffff"  just="left" />
                     <WindowPosition x="-4"  y="-4"  width="1000"  height="882"  displayed="1"  panelState="+--" />
                   </GraphEnvironment>
                 </Graph>
                 <Gate gating:id="ID1310035060"  gating:parent_id="ID2107006433" >
                   <gating:RectangleGate eventsInside="1"  annoOffsetX="-5"  annoOffsetY="-89"  tint="#000000"  isTinted="0"  lineWeight="Normal"  userDefined="1"  percentX="0"  percentY="0" >
                     <gating:dimension gating:min="1904.1438032076212"  gating:max="83068.60212948525" >
                       <data-type:fcs-dimension data-type:name="PE-Cy7-A" />
                     </gating:dimension>
                     <gating:dimension gating:min="11608.356342797584"  gating:max="134520.3646783014" >
                       <data-type:fcs-dimension data-type:name="SSC-A" />
                     </gating:dimension>
                   </gating:RectangleGate>
                 </Gate>
               </Population>
               <Population name="CD8, SSC-A subset (%)"  annotation=""  owningGroup=""  expanded="1"  sortPriority="10"  count="3228" >
                 <Graph smoothing="13"  backColor="#ffffff"  foreColor="#000000"  heatMapStatParameter="FITC-A :: cfse"  type="Contour"  fast="1" >
                   <Axis dimension="x"  name="APC-A"  label=""  auto="auto" />
                   <Axis dimension="y"  name="SSC-A"  label=""  auto="auto" />
                   <GraphSettings level="5%"  smoothingHighResolution="1"  contourHighResolution="1"  histogramSmoothingCount="0"  graphResolution="256"  showOutliers="0"  drawLargeDots="0"  dotsToDraw="8000"  tint="le.chartfill.tinted.40"  lineWeight="le.lineweight.normal"  lineStyle="le.linestyle.solid" />
                   <GraphEnvironment showGrid="0"  showAxes="tnlTNL"  showGates="1"  showFreqOnPlots="1"  showGateNameOnPlots="1"  showMedians="0"  showUncomped="0"  addEventParam="0"  lastYAxisName="" >
                     <TextTraits font="SansSerif"  size="11"  name="Labels"  style="plain"  color="#000000"  background="#00ffffff"  just="left" />
                     <TextTraits font="SansSerif"  size="11"  name="LayoutGates"  style="plain"  color="#000000"  background="#00ffffff"  just="left" />
                     <TextTraits font="SansSerif"  size="9"  name="Numbers"  style="plain"  color="#000000"  background="#00ffffff"  just="left" />
                     <TextTraits font="SansSerif"  size="9"  name="Legend"  style="plain"  color="#000000"  background="#00ffffff"  just="left" />
                     <WindowPosition x="-4"  y="-4"  width="1000"  height="882"  displayed="1"  panelState="+--" />
                   </GraphEnvironment>
                 </Graph>
                 <Gate gating:id="ID498912798"  gating:parent_id="ID2107006433" >
                   <gating:RectangleGate eventsInside="1"  annoOffsetX="4"  annoOffsetY="-89"  tint="#000000"  isTinted="0"  lineWeight="Normal"  userDefined="1"  percentX="0"  percentY="0" >
                     <gating:dimension gating:min="2011.6745760092876"  gating:max="100408.68777557573" >
                       <data-type:fcs-dimension data-type:name="APC-A" />
                     </gating:dimension>
                     <gating:dimension gating:min="4779.911435269594"  gating:max="129740.45324303184" >
                       <data-type:fcs-dimension data-type:name="SSC-A" />
                     </gating:dimension>
                   </gating:RectangleGate>
                 </Gate>
               </Population>
             </Subpopulations>
           </Population>
         </Subpopulations>
       </SampleNode>
     </Sample>
     <Sample>
       <DataSet uri="file:/E:/学习/2.实验/2.CD4+%20%20CD8+/新CD4%20and%20CD8/新-原始数据-CD4%20and%20CD8/Specimen_002_conA%202_005.fcs"  sampleID="9" />
       <Transformations>
         <transforms:linear transforms:minRange="0"  transforms:maxRange="262144"  gain="1" >
           <data-type:parameter data-type:name="FSC-A" />
         </transforms:linear>
         <transforms:linear transforms:minRange="0"  transforms:maxRange="262144"  gain="1" >
           <data-type:parameter data-type:name="FSC-H" />
         </transforms:linear>
         <transforms:linear transforms:minRange="0"  transforms:maxRange="262144"  gain="1" >
           <data-type:parameter data-type:name="FSC-W" />
         </transforms:linear>
         <transforms:linear transforms:minRange="0"  transforms:maxRange="238312.7272727269"  gain="1" >
           <data-type:parameter data-type:name="SSC-A" />
         </transforms:linear>
         <transforms:linear transforms:minRange="0"  transforms:maxRange="262144"  gain="1" >
           <data-type:parameter data-type:name="SSC-H" />
         </transforms:linear>
         <transforms:linear transforms:minRange="0"  transforms:maxRange="262144"  gain="1" >
           <data-type:parameter data-type:name="SSC-W" />
         </transforms:linear>
         <transforms:biex transforms:length="256"  transforms:maxRange="262144"  transforms:neg="0"  transforms:width="-100"  transforms:pos="4.418539922" >
           <data-type:parameter data-type:name="FITC-A" />
         </transforms:biex>
         <transforms:biex transforms:length="256"  transforms:maxRange="262144"  transforms:neg="0"  transforms:width="-100"  transforms:pos="4.418539922" >
           <data-type:parameter data-type:name="PE-A" />
         </transforms:biex>
         <transforms:biex transforms:length="256"  transforms:maxRange="262144"  transforms:neg="0"  transforms:width="-100"  transforms:pos="4.418539922" >
           <data-type:parameter data-type:name="PE-Texas Red-A" />
         </transforms:biex>
         <transforms:biex transforms:length="256"  transforms:maxRange="262144"  transforms:neg="0"  transforms:width="-100"  transforms:pos="4.418539922" >
           <data-type:parameter data-type:name="PerCP-Cy5-5-A" />
         </transforms:biex>
         <transforms:biex transforms:length="256"  transforms:maxRange="262144"  transforms:neg="0"  transforms:width="-100"  transforms:pos="4.418539922" >
           <data-type:parameter data-type:name="PE-Cy7-A" />
         </transforms:biex>
         <transforms:biex transforms:length="256"  transforms:maxRange="262144"  transforms:neg="0"  transforms:width="-100"  transforms:pos="4.418539922" >
           <data-type:parameter data-type:name="APC-A" />
         </transforms:biex>
         <transforms:biex transforms:length="256"  transforms:maxRange="262144"  transforms:neg="0"  transforms:width="-100"  transforms:pos="4.418539922" >
           <data-type:parameter data-type:name="Alexa Fluor 700-A" />
         </transforms:biex>
         <transforms:biex transforms:length="256"  transforms:maxRange="262144"  transforms:neg="0"  transforms:width="-100"  transforms:pos="4.418539922" >
           <data-type:parameter data-type:name="APC-Cy7-A" />
         </transforms:biex>
         <transforms:biex transforms:length="256"  transforms:maxRange="262144"  transforms:neg="0"  transforms:width="-100"  transforms:pos="4.418539922" >
           <data-type:parameter data-type:name="Pacific Blue-A" />
         </transforms:biex>
         <transforms:biex transforms:length="256"  transforms:maxRange="262144"  transforms:neg="0"  transforms:width="-100"  transforms:pos="4.418539922" >
           <data-type:parameter data-type:name="AmCyan-A" />
         </transforms:biex>
         <transforms:biex transforms:length="256"  transforms:maxRange="262144"  transforms:neg="0"  transforms:width="-100"  transforms:pos="4.418539922" >
           <data-type:parameter data-type:name="Qdot 605-A" />
         </transforms:biex>
         <transforms:biex transforms:length="256"  transforms:maxRange="262144"  transforms:neg="0"  transforms:width="-100"  transforms:pos="4.418539922" >
           <data-type:parameter data-type:name="Indo 1 Violet-A" />
         </transforms:biex>
         <transforms:biex transforms:length="256"  transforms:maxRange="262144"  transforms:neg="0"  transforms:width="-100"  transforms:pos="4.418539922" >
           <data-type:parameter data-type:name="Indo 1 Blue-A" />
         </transforms:biex>
         <transforms:linear transforms:minRange="0.65"  transforms:maxRange="4"  gain="1" >
           <data-type:parameter data-type:name="Time" />
         </transforms:linear>
       </Transformations>
       <Keywords>
         <Keyword name="FJ_FCS_VERSION"  value="3" />
         <Keyword name="$BEGINANALYSIS"  value="0" />
         <Keyword name="$ENDANALYSIS"  value="0" />
         <Keyword name="$BEGINSTEXT"  value="0" />
         <Keyword name="$ENDSTEXT"  value="0" />
         <Keyword name="$BEGINDATA"  value="3911" />
         <Keyword name="$ENDDATA"  value="1413030            " />
         <Keyword name="$FIL"  value="Specimen_002_conA 2_005.fcs" />
         <Keyword name="$SYS"  value="Windows XP 5.1" />
         <Keyword name="$TOT"  value="17614              " />
         <Keyword name="$PAR"  value="20" />
         <Keyword name="$MODE"  value="L" />
         <Keyword name="$BYTEORD"  value="4,3,2,1" />
         <Keyword name="$DATATYPE"  value="F" />
         <Keyword name="$NEXTDATA"  value="0" />
         <Keyword name="CREATOR"  value="BD FACSDiva Software Version 7.0" />
         <Keyword name="TUBE NAME"  value="conA 2" />
         <Keyword name="$SRC"  value="Specimen_002" />
         <Keyword name="EXPERIMENT NAME"  value="Sunzhaojin20210917 CD4_CD8" />
         <Keyword name="GUID"  value="fa1b8e03-b38f-4205-a072-547898ea67ea" />
         <Keyword name="$DATE"  value="17-SEP-2021" />
         <Keyword name="$BTIM"  value="16:49:32" />
         <Keyword name="$ETIM"  value="16:49:36" />
         <Keyword name="$CYT"  value="LSRFortessa" />
         <Keyword name="SETTINGS"  value="Cytometer" />
         <Keyword name="CYTNUM"  value="1" />
         <Keyword name="WINDOW EXTENSION"  value="10.00" />
         <Keyword name="EXPORT USER NAME"  value="Administrator" />
         <Keyword name="EXPORT TIME"  value="17-SEP-2021-17:04:01" />
         <Keyword name="$OP"  value="Administrator" />
         <Keyword name="FSC ASF"  value="0.75" />
         <Keyword name="AUTOBS"  value="TRUE" />
         <Keyword name="$INST"  value=" " />
         <Keyword name="LASER1NAME"  value="Blue" />
         <Keyword name="LASER1DELAY"  value="0.00" />
         <Keyword name="LASER1ASF"  value="0.88" />
         <Keyword name="LASER2NAME"  value="Red" />
         <Keyword name="LASER2DELAY"  value="104.69" />
         <Keyword name="LASER2ASF"  value="0.70" />
         <Keyword name="LASER3NAME"  value="Violet" />
         <Keyword name="LASER3DELAY"  value="35.36" />
         <Keyword name="LASER3ASF"  value="0.85" />
         <Keyword name="LASER4NAME"  value="UV" />
         <Keyword name="LASER4DELAY"  value="72.54" />
         <Keyword name="LASER4ASF"  value="0.94" />
         <Keyword name="$TIMESTEP"  value="0.01" />
         <Keyword name="SPILL"  value="13,FITC-A,PE-A,PE-Texas Red-A,PerCP-Cy5-5-A,PE-Cy7-A,APC-A,Alexa Fluor 700-A,APC-Cy7-A,Pacific Blue-A,AmCyan-A,Qdot 605-A,Indo 1 Violet-A,Indo 1 Blue-A,1,0,0,0,0,0,0,0,0,0,0,0,0,0,1,0,0,0,0,0,0,0,0,0,0,0,0,0,1,0,0,0,0,0,0,0,0,0,0,0,0,0,1,0,0,0,0,0,0,0,0,0,0,0,0,0,1,0,0,0,0,0,0,0,0,0,0,0,0,0,1,0,0,0,0,0,0,0,0,0,0,0,0,0,1,0,0,0,0,0,0,0,0,0,0,0,0,0,1,0,0,0,0,0,0,0,0,0,0,0,0,0,1,0,0,0,0,0,0,0,0,0,0,0,0,0,1,0,0,0,0,0,0,0,0,0,0,0,0,0,1,0,0,0,0,0,0,0,0,0,0,0,0,0,1,0,0,0,0,0,0,0,0,0,0,0,0,0,1" />
         <Keyword name="APPLY COMPENSATION"  value="TRUE" />
         <Keyword name="THRESHOLD"  value="FSC,5000" />
         <Keyword name="$P1N"  value="FSC-A" />
         <Keyword name="$P1R"  value="262144" />
         <Keyword name="$P1B"  value="32" />
         <Keyword name="$P1E"  value="0,0" />
         <Keyword name="$P1V"  value="313" />
         <Keyword name="$P1G"  value="1.0" />
         <Keyword name="P1DISPLAY"  value="LIN" />
         <Keyword name="P1BS"  value="0" />
         <Keyword name="P1MS"  value="0" />
         <Keyword name="$P2N"  value="FSC-H" />
         <Keyword name="$P2R"  value="262144" />
         <Keyword name="$P2B"  value="32" />
         <Keyword name="$P2E"  value="0,0" />
         <Keyword name="$P2V"  value="313" />
         <Keyword name="$P2G"  value="1.0" />
         <Keyword name="P2DISPLAY"  value="LIN" />
         <Keyword name="P2BS"  value="0" />
         <Keyword name="P2MS"  value="0" />
         <Keyword name="$P3N"  value="FSC-W" />
         <Keyword name="$P3R"  value="262144" />
         <Keyword name="$P3B"  value="32" />
         <Keyword name="$P3E"  value="0,0" />
         <Keyword name="$P3V"  value="313" />
         <Keyword name="$P3G"  value="1.0" />
         <Keyword name="P3BS"  value="-1" />
         <Keyword name="P3MS"  value="0" />
         <Keyword name="$P4N"  value="SSC-A" />
         <Keyword name="$P4R"  value="262144" />
         <Keyword name="$P4B"  value="32" />
         <Keyword name="$P4E"  value="0,0" />
         <Keyword name="$P4V"  value="249" />
         <Keyword name="$P4G"  value="1.0" />
         <Keyword name="P4DISPLAY"  value="LIN" />
         <Keyword name="P4BS"  value="0" />
         <Keyword name="P4MS"  value="0" />
         <Keyword name="$P5N"  value="SSC-H" />
         <Keyword name="$P5R"  value="262144" />
         <Keyword name="$P5B"  value="32" />
         <Keyword name="$P5E"  value="0,0" />
         <Keyword name="$P5V"  value="249" />
         <Keyword name="$P5G"  value="1.0" />
         <Keyword name="P5DISPLAY"  value="LIN" />
         <Keyword name="P5BS"  value="0" />
         <Keyword name="P5MS"  value="0" />
         <Keyword name="$P6N"  value="SSC-W" />
         <Keyword name="$P6R"  value="262144" />
         <Keyword name="$P6B"  value="32" />
         <Keyword name="$P6E"  value="0,0" />
         <Keyword name="$P6V"  value="249" />
         <Keyword name="$P6G"  value="1.0" />
         <Keyword name="P6BS"  value="-1" />
         <Keyword name="P6MS"  value="0" />
         <Keyword name="$P7N"  value="FITC-A" />
         <Keyword name="$P7R"  value="262144" />
         <Keyword name="$P7B"  value="32" />
         <Keyword name="$P7E"  value="0,0" />
         <Keyword name="$P7V"  value="543" />
         <Keyword name="$P7G"  value="1.0" />
         <Keyword name="P7DISPLAY"  value="LOG" />
         <Keyword name="P7BS"  value="0" />
         <Keyword name="P7MS"  value="0" />
         <Keyword name="$P8N"  value="PE-A" />
         <Keyword name="$P8R"  value="262144" />
         <Keyword name="$P8B"  value="32" />
         <Keyword name="$P8E"  value="0,0" />
         <Keyword name="$P8V"  value="477" />
         <Keyword name="$P8G"  value="1.0" />
         <Keyword name="P8DISPLAY"  value="LOG" />
         <Keyword name="P8BS"  value="143" />
         <Keyword name="P8MS"  value="0" />
         <Keyword name="$P9N"  value="PE-Texas Red-A" />
         <Keyword name="$P9R"  value="262144" />
         <Keyword name="$P9B"  value="32" />
         <Keyword name="$P9E"  value="0,0" />
         <Keyword name="$P9V"  value="533" />
         <Keyword name="$P9G"  value="1.0" />
         <Keyword name="P9DISPLAY"  value="LOG" />
         <Keyword name="P9BS"  value="58" />
         <Keyword name="P9MS"  value="0" />
         <Keyword name="$P10N"  value="PerCP-Cy5-5-A" />
         <Keyword name="$P10R"  value="262144" />
         <Keyword name="$P10B"  value="32" />
         <Keyword name="$P10E"  value="0,0" />
         <Keyword name="$P10V"  value="656" />
         <Keyword name="$P10G"  value="1.0" />
         <Keyword name="P10DISPLAY"  value="LOG" />
         <Keyword name="P10BS"  value="96" />
         <Keyword name="P10MS"  value="0" />
         <Keyword name="$P11N"  value="PE-Cy7-A" />
         <Keyword name="$P11S"  value="CD4" />
         <Keyword name="$P11R"  value="262144" />
         <Keyword name="$P11B"  value="32" />
         <Keyword name="$P11E"  value="0,0" />
         <Keyword name="$P11V"  value="720" />
         <Keyword name="$P11G"  value="1.0" />
         <Keyword name="P11DISPLAY"  value="LOG" />
         <Keyword name="P11BS"  value="570" />
         <Keyword name="P11MS"  value="0" />
         <Keyword name="$P12N"  value="APC-A" />
         <Keyword name="$P12S"  value="CD8" />
         <Keyword name="$P12R"  value="262144" />
         <Keyword name="$P12B"  value="32" />
         <Keyword name="$P12E"  value="0,0" />
         <Keyword name="$P12V"  value="599" />
         <Keyword name="$P12G"  value="1.0" />
         <Keyword name="P12DISPLAY"  value="LOG" />
         <Keyword name="P12BS"  value="217" />
         <Keyword name="P12MS"  value="0" />
         <Keyword name="$P13N"  value="Alexa Fluor 700-A" />
         <Keyword name="$P13R"  value="262144" />
         <Keyword name="$P13B"  value="32" />
         <Keyword name="$P13E"  value="0,0" />
         <Keyword name="$P13V"  value="566" />
         <Keyword name="$P13G"  value="1.0" />
         <Keyword name="P13DISPLAY"  value="LOG" />
         <Keyword name="P13BS"  value="106" />
         <Keyword name="P13MS"  value="0" />
         <Keyword name="$P14N"  value="APC-Cy7-A" />
         <Keyword name="$P14R"  value="262144" />
         <Keyword name="$P14B"  value="32" />
         <Keyword name="$P14E"  value="0,0" />
         <Keyword name="$P14V"  value="551" />
         <Keyword name="$P14G"  value="1.0" />
         <Keyword name="P14DISPLAY"  value="LOG" />
         <Keyword name="P14BS"  value="83" />
         <Keyword name="P14MS"  value="0" />
         <Keyword name="$P15N"  value="Pacific Blue-A" />
         <Keyword name="$P15R"  value="262144" />
         <Keyword name="$P15B"  value="32" />
         <Keyword name="$P15E"  value="0,0" />
         <Keyword name="$P15V"  value="480" />
         <Keyword name="$P15G"  value="1.0" />
         <Keyword name="P15DISPLAY"  value="LOG" />
         <Keyword name="P15BS"  value="119" />
         <Keyword name="P15MS"  value="0" />
         <Keyword name="$P16N"  value="AmCyan-A" />
         <Keyword name="$P16R"  value="262144" />
         <Keyword name="$P16B"  value="32" />
         <Keyword name="$P16E"  value="0,0" />
         <Keyword name="$P16V"  value="541" />
         <Keyword name="$P16G"  value="1.0" />
         <Keyword name="P16DISPLAY"  value="LOG" />
         <Keyword name="P16BS"  value="68" />
         <Keyword name="P16MS"  value="0" />
         <Keyword name="$P17N"  value="Qdot 605-A" />
         <Keyword name="$P17R"  value="262144" />
         <Keyword name="$P17B"  value="32" />
         <Keyword name="$P17E"  value="0,0" />
         <Keyword name="$P17V"  value="712" />
         <Keyword name="$P17G"  value="1.0" />
         <Keyword name="P17DISPLAY"  value="LOG" />
         <Keyword name="P17BS"  value="409" />
         <Keyword name="P17MS"  value="0" />
         <Keyword name="$P18N"  value="Indo 1 Violet-A" />
         <Keyword name="$P18R"  value="262144" />
         <Keyword name="$P18B"  value="32" />
         <Keyword name="$P18E"  value="0,0" />
         <Keyword name="$P18V"  value="469" />
         <Keyword name="$P18G"  value="1.0" />
         <Keyword name="P18DISPLAY"  value="LOG" />
         <Keyword name="P18BS"  value="59" />
         <Keyword name="P18MS"  value="0" />
         <Keyword name="$P19N"  value="Indo 1 Blue-A" />
         <Keyword name="$P19R"  value="262144" />
         <Keyword name="$P19B"  value="32" />
         <Keyword name="$P19E"  value="0,0" />
         <Keyword name="$P19V"  value="649" />
         <Keyword name="$P19G"  value="1.0" />
         <Keyword name="P19DISPLAY"  value="LOG" />
         <Keyword name="P19BS"  value="229" />
         <Keyword name="P19MS"  value="0" />
         <Keyword name="$P20N"  value="Time" />
         <Keyword name="$P20R"  value="262144" />
         <Keyword name="$P20B"  value="32" />
         <Keyword name="$P20E"  value="0,0" />
         <Keyword name="$P20G"  value="0.01" />
         <Keyword name="P20BS"  value="0" />
         <Keyword name="P20MS"  value="0" />
         <Keyword name="CST SETUP STATUS"  value="SUCCESS WITH WARNING" />
         <Keyword name="CST BEADS LOT ID"  value="33064" />
         <Keyword name="CYTOMETER CONFIG NAME"  value="Copy of Copy of Copy of 5-Blue 3-Red 3-Violet 2-UV" />
         <Keyword name="CYTOMETER CONFIG CREATE DATE"  value="2015-07-15T05:26:10+08:00" />
         <Keyword name="CST SETUP DATE"  value="2021-07-12T09:13:38+08:00" />
         <Keyword name="CST BASELINE DATE"  value="2021-04-28T09:56:43+08:00" />
         <Keyword name="CST BEADS EXPIRED"  value="False" />
         <Keyword name="CST PERFORMANCE EXPIRED"  value="2021-07-13T09:13:38+08:00" />
         <Keyword name="CST REGULATORY STATUS"  value="RUO Performance Check" />
         <Keyword name="$P1S"  value="" />
         <Keyword name="$P2S"  value="" />
         <Keyword name="$P3S"  value="" />
         <Keyword name="$P4S"  value="" />
         <Keyword name="$P5S"  value="" />
         <Keyword name="$P6S"  value="" />
         <Keyword name="$P7S"  value="" />
         <Keyword name="$P8S"  value="" />
         <Keyword name="$P9S"  value="" />
         <Keyword name="$P10S"  value="" />
         <Keyword name="$P13S"  value="" />
         <Keyword name="$P14S"  value="" />
         <Keyword name="$P15S"  value="" />
         <Keyword name="$P16S"  value="" />
         <Keyword name="$P17S"  value="" />
         <Keyword name="$P18S"  value="" />
         <Keyword name="$P19S"  value="" />
         <Keyword name="$P20S"  value="" />
       </Keywords>
       <SampleNode name="Specimen_002_conA 2_005.fcs"  annotation=""  owningGroup=""  expanded="1"  sortPriority="10"  count="17614"  sampleID="9" >
         <Graph smoothing="0"  backColor="#ffffff"  foreColor="#000000"  heatMapStatParameter="FITC-A"  type="Pseudocolor"  fast="1" >
           <Axis dimension="x"  name="FSC-A"  label=""  auto="auto" />
           <Axis dimension="y"  name="SSC-A"  label=""  auto="auto" />
           <GraphSettings level="5%"  smoothingHighResolution="1"  contourHighResolution="1"  histogramSmoothingCount="0"  graphResolution="256"  showOutliers="0"  drawLargeDots="0"  dotsToDraw="8000"  tint="le.chartfill.tinted.40"  lineWeight="le.lineweight.normal"  lineStyle="le.linestyle.solid" />
           <GraphEnvironment showGrid="0"  showAxes="tnlTNL"  showGates="1"  showFreqOnPlots="1"  showGateNameOnPlots="1"  showMedians="0"  showUncomped="0"  addEventParam="0"  lastYAxisName="" >
             <TextTraits font="SansSerif"  size="11"  name="Labels"  style="plain"  color="#000000"  background="#00ffffff"  just="left" />
             <TextTraits font="SansSerif"  size="11"  name="LayoutGates"  style="plain"  color="#000000"  background="#00ffffff"  just="left" />
             <TextTraits font="SansSerif"  size="9"  name="Numbers"  style="plain"  color="#000000"  background="#00ffffff"  just="left" />
             <TextTraits font="SansSerif"  size="9"  name="Legend"  style="plain"  color="#000000"  background="#00ffffff"  just="left" />
             <WindowPosition x="-88"  y="0"  width="1000"  height="832"  displayed="0"  panelState="---" />
           </GraphEnvironment>
         </Graph>
         <Subpopulations>
           <Population name="Lymphocytes"  annotation=""  owningGroup=""  expanded="1"  sortPriority="10"  count="5835" >
             <Graph smoothing="13"  backColor="#ffffff"  foreColor="#000000"  heatMapStatParameter="FITC-A"  type="Contour"  fast="1" >
               <Axis dimension="x"  name="PE-Cy7-A"  label=""  auto="auto" />
               <Axis dimension="y"  name="SSC-A"  label=""  auto="auto" />
               <GraphSettings level="5%"  smoothingHighResolution="1"  contourHighResolution="1"  histogramSmoothingCount="0"  graphResolution="256"  showOutliers="0"  drawLargeDots="0"  dotsToDraw="8000"  tint="le.chartfill.tinted.40"  lineWeight="le.lineweight.normal"  lineStyle="le.linestyle.solid" />
               <GraphEnvironment showGrid="0"  showAxes="tnlTNL"  showGates="1"  showFreqOnPlots="1"  showGateNameOnPlots="1"  showMedians="0"  showUncomped="0"  addEventParam="0"  lastYAxisName="" >
                 <TextTraits font="SansSerif"  size="11"  name="Labels"  style="plain"  color="#000000"  background="#00ffffff"  just="left" />
                 <TextTraits font="SansSerif"  size="11"  name="LayoutGates"  style="plain"  color="#000000"  background="#00ffffff"  just="left" />
                 <TextTraits font="SansSerif"  size="9"  name="Numbers"  style="plain"  color="#000000"  background="#00ffffff"  just="left" />
                 <TextTraits font="SansSerif"  size="9"  name="Legend"  style="plain"  color="#000000"  background="#00ffffff"  just="left" />
                 <WindowPosition x="-36"  y="64"  width="1000"  height="882"  displayed="0"  panelState="+--" />
               </GraphEnvironment>
             </Graph>
             <Gate gating:id="ID763942024" >
               <gating:PolygonGate eventsInside="1"  annoOffsetX="-50"  annoOffsetY="-133"  tint="#000000"  isTinted="0"  lineWeight="Normal"  userDefined="1"  quadId="-1"  gateResolution="256" >
                 <gating:dimension>
                   <data-type:fcs-dimension data-type:name="FSC-A" />
                 </gating:dimension>
                 <gating:dimension>
                   <data-type:fcs-dimension data-type:name="SSC-A" />
                 </gating:dimension>
                 <gating:vertex>
                   <gating:coordinate data-type:value="98922.2641509434" />
                   <gating:coordinate data-type:value="28309.2872570194" />
                 </gating:vertex>
                 <gating:vertex>
                   <gating:coordinate data-type:value="91812.2264150943" />
                   <gating:coordinate data-type:value="50442.0027488709" />
                 </gating:vertex>
                 <gating:vertex>
                   <gating:coordinate data-type:value="101395.320754717" />
                   <gating:coordinate data-type:value="76177.7184370704" />
                 </gating:vertex>
                 <gating:vertex>
                   <gating:coordinate data-type:value="127671.5471698113" />
                   <gating:coordinate data-type:value="100369.2911839778" />
                 </gating:vertex>
                 <gating:vertex>
                   <gating:coordinate data-type:value="166622.1886792453" />
                   <gating:coordinate data-type:value="103972.2913803258" />
                 </gating:vertex>
                 <gating:vertex>
                   <gating:coordinate data-type:value="179914.8679245283" />
                   <gating:coordinate data-type:value="80810.1472609463" />
                 </gating:vertex>
                 <gating:vertex>
                   <gating:coordinate data-type:value="172495.6981132076" />
                   <gating:coordinate data-type:value="49927.2884351069" />
                 </gating:vertex>
                 <gating:vertex>
                   <gating:coordinate data-type:value="136327.2452830189" />
                   <gating:coordinate data-type:value="25221.0013744355" />
                 </gating:vertex>
               </gating:PolygonGate>
             </Gate>
             <Subpopulations>
               <Population name="CD4, SSC-A subset (%)"  annotation=""  owningGroup=""  expanded="1"  sortPriority="10"  count="1565" >
                 <Graph smoothing="13"  backColor="#ffffff"  foreColor="#000000"  heatMapStatParameter="FITC-A :: cfse"  type="Contour"  fast="1" >
                   <Axis dimension="x"  name="PE-Cy7-A"  label=""  auto="auto" />
                   <Axis dimension="y"  name="SSC-A"  label=""  auto="auto" />
                   <GraphSettings level="5%"  smoothingHighResolution="1"  contourHighResolution="1"  histogramSmoothingCount="0"  graphResolution="256"  showOutliers="0"  drawLargeDots="0"  dotsToDraw="8000"  tint="le.chartfill.tinted.40"  lineWeight="le.lineweight.normal"  lineStyle="le.linestyle.solid" />
                   <GraphEnvironment showGrid="0"  showAxes="tnlTNL"  showGates="1"  showFreqOnPlots="1"  showGateNameOnPlots="1"  showMedians="0"  showUncomped="0"  addEventParam="0"  lastYAxisName="" >
                     <TextTraits font="SansSerif"  size="11"  name="Labels"  style="plain"  color="#000000"  background="#00ffffff"  just="left" />
                     <TextTraits font="SansSerif"  size="11"  name="LayoutGates"  style="plain"  color="#000000"  background="#00ffffff"  just="left" />
                     <TextTraits font="SansSerif"  size="9"  name="Numbers"  style="plain"  color="#000000"  background="#00ffffff"  just="left" />
                     <TextTraits font="SansSerif"  size="9"  name="Legend"  style="plain"  color="#000000"  background="#00ffffff"  just="left" />
                     <WindowPosition x="-4"  y="-4"  width="1000"  height="882"  displayed="1"  panelState="+--" />
                   </GraphEnvironment>
                 </Graph>
                 <Gate gating:id="ID2001533010"  gating:parent_id="ID763942024" >
                   <gating:RectangleGate eventsInside="1"  annoOffsetX="-3"  annoOffsetY="-87"  tint="#000000"  isTinted="0"  lineWeight="Normal"  userDefined="1"  percentX="0"  percentY="0" >
                     <gating:dimension gating:min="2165.325287825944"  gating:max="99224.69057427617" >
                       <data-type:fcs-dimension data-type:name="PE-Cy7-A" />
                     </gating:dimension>
                     <gating:dimension gating:min="7784.084056646859"  gating:max="130533.10187300117" >
                       <data-type:fcs-dimension data-type:name="SSC-A" />
                     </gating:dimension>
                   </gating:RectangleGate>
                 </Gate>
               </Population>
               <Population name="CD8, SSC-A subset (%)"  annotation=""  owningGroup=""  expanded="1"  sortPriority="10"  count="3007" >
                 <Graph smoothing="13"  backColor="#ffffff"  foreColor="#000000"  heatMapStatParameter="FITC-A :: cfse"  type="Contour"  fast="1" >
                   <Axis dimension="x"  name="APC-A"  label=""  auto="auto" />
                   <Axis dimension="y"  name="SSC-A"  label=""  auto="auto" />
                   <GraphSettings level="5%"  smoothingHighResolution="1"  contourHighResolution="1"  histogramSmoothingCount="0"  graphResolution="256"  showOutliers="0"  drawLargeDots="0"  dotsToDraw="8000"  tint="le.chartfill.tinted.40"  lineWeight="le.lineweight.normal"  lineStyle="le.linestyle.solid" />
                   <GraphEnvironment showGrid="0"  showAxes="tnlTNL"  showGates="1"  showFreqOnPlots="1"  showGateNameOnPlots="1"  showMedians="0"  showUncomped="0"  addEventParam="0"  lastYAxisName="" >
                     <TextTraits font="SansSerif"  size="11"  name="Labels"  style="plain"  color="#000000"  background="#00ffffff"  just="left" />
                     <TextTraits font="SansSerif"  size="11"  name="LayoutGates"  style="plain"  color="#000000"  background="#00ffffff"  just="left" />
                     <TextTraits font="SansSerif"  size="9"  name="Numbers"  style="plain"  color="#000000"  background="#00ffffff"  just="left" />
                     <TextTraits font="SansSerif"  size="9"  name="Legend"  style="plain"  color="#000000"  background="#00ffffff"  just="left" />
                     <WindowPosition x="-4"  y="-4"  width="1000"  height="882"  displayed="0"  panelState="+--" />
                   </GraphEnvironment>
                 </Graph>
                 <Gate gating:id="ID1288469392"  gating:parent_id="ID763942024" >
                   <gating:RectangleGate eventsInside="1"  annoOffsetX="-2"  annoOffsetY="-89"  tint="#000000"  isTinted="0"  lineWeight="Normal"  userDefined="1"  percentX="0"  percentY="0" >
                     <gating:dimension gating:min="2011.6745760092876"  gating:max="99224.69057427617" >
                       <data-type:fcs-dimension data-type:name="APC-A" />
                     </gating:dimension>
                     <gating:dimension gating:min="4790.205573321144"  gating:max="130533.10187300117" >
                       <data-type:fcs-dimension data-type:name="SSC-A" />
                     </gating:dimension>
                   </gating:RectangleGate>
                 </Gate>
               </Population>
             </Subpopulations>
           </Population>
         </Subpopulations>
       </SampleNode>
     </Sample>
     <Sample>
       <DataSet uri="file:/E:/学习/2.实验/1.摸索浓度/20210730-李丽竹流式结果LRRC15/Specimen_002_1640-3_003.fcs"  sampleID="20" />
       <Transformations>
         <transforms:linear transforms:minRange="0"  transforms:maxRange="262144"  gain="1" >
           <data-type:parameter data-type:name="FSC-A" />
         </transforms:linear>
         <transforms:linear transforms:minRange="0"  transforms:maxRange="238312.7272727269"  gain="1" >
           <data-type:parameter data-type:name="SSC-A" />
         </transforms:linear>
         <transforms:biex transforms:length="256"  transforms:maxRange="262144"  transforms:neg="0"  transforms:width="-100"  transforms:pos="4.418539922" >
           <data-type:parameter data-type:name="FITC-A" />
         </transforms:biex>
         <transforms:biex transforms:length="256"  transforms:maxRange="262144"  transforms:neg="0"  transforms:width="-100"  transforms:pos="4.418539922" >
           <data-type:parameter data-type:name="PE-A" />
         </transforms:biex>
         <transforms:biex transforms:length="256"  transforms:maxRange="262144"  transforms:neg="0"  transforms:width="-100"  transforms:pos="4.418539922" >
           <data-type:parameter data-type:name="PE-Texas Red-A" />
         </transforms:biex>
         <transforms:biex transforms:length="256"  transforms:maxRange="262144"  transforms:neg="0"  transforms:width="-100"  transforms:pos="4.418539922" >
           <data-type:parameter data-type:name="PerCP-Cy5-5-A" />
         </transforms:biex>
         <transforms:biex transforms:length="256"  transforms:maxRange="262144"  transforms:neg="0"  transforms:width="-100"  transforms:pos="4.418539922" >
           <data-type:parameter data-type:name="PE-Cy7-A" />
         </transforms:biex>
         <transforms:biex transforms:length="256"  transforms:maxRange="262144"  transforms:neg="0"  transforms:width="-100"  transforms:pos="4.418539922" >
           <data-type:parameter data-type:name="APC-A" />
         </transforms:biex>
         <transforms:biex transforms:length="256"  transforms:maxRange="262144"  transforms:neg="0"  transforms:width="-100"  transforms:pos="4.418539922" >
           <data-type:parameter data-type:name="Alexa Fluor 700-A" />
         </transforms:biex>
         <transforms:biex transforms:length="256"  transforms:maxRange="262144"  transforms:neg="0"  transforms:width="-100"  transforms:pos="4.418539922" >
           <data-type:parameter data-type:name="APC-Cy7-A" />
         </transforms:biex>
         <transforms:biex transforms:length="256"  transforms:maxRange="262144"  transforms:neg="0"  transforms:width="-100"  transforms:pos="4.418539922" >
           <data-type:parameter data-type:name="Pacific Blue-A" />
         </transforms:biex>
         <transforms:biex transforms:length="256"  transforms:maxRange="262144"  transforms:neg="0"  transforms:width="-100"  transforms:pos="4.418539922" >
           <data-type:parameter data-type:name="AmCyan-A" />
         </transforms:biex>
         <transforms:biex transforms:length="256"  transforms:maxRange="262144"  transforms:neg="0"  transforms:width="-100"  transforms:pos="4.418539922" >
           <data-type:parameter data-type:name="Qdot 605-A" />
         </transforms:biex>
         <transforms:biex transforms:length="256"  transforms:maxRange="262144"  transforms:neg="0"  transforms:width="-100"  transforms:pos="4.418539922" >
           <data-type:parameter data-type:name="Indo 1 Violet-A" />
         </transforms:biex>
         <transforms:biex transforms:length="256"  transforms:maxRange="262144"  transforms:neg="0"  transforms:width="-100"  transforms:pos="4.418539922" >
           <data-type:parameter data-type:name="Indo 1 Blue-A" />
         </transforms:biex>
         <transforms:linear transforms:minRange="0.3161444429"  transforms:maxRange="15"  gain="0.0105381481" >
           <data-type:parameter data-type:name="Time" />
         </transforms:linear>
       </Transformations>
       <Keywords>
         <Keyword name="FJ_FCS_VERSION"  value="3" />
         <Keyword name="$BEGINANALYSIS"  value="0" />
         <Keyword name="$ENDANALYSIS"  value="0" />
         <Keyword name="$BEGINSTEXT"  value="0" />
         <Keyword name="$ENDSTEXT"  value="0" />
         <Keyword name="$BEGINDATA"  value="3554" />
         <Keyword name="$ENDDATA"  value="1136481            " />
         <Keyword name="$FIL"  value="Specimen_002_1640-3_003.fcs" />
         <Keyword name="$SYS"  value="Windows XP 5.1" />
         <Keyword name="$TOT"  value="17702              " />
         <Keyword name="$PAR"  value="16" />
         <Keyword name="$MODE"  value="L" />
         <Keyword name="$BYTEORD"  value="4,3,2,1" />
         <Keyword name="$DATATYPE"  value="F" />
         <Keyword name="$NEXTDATA"  value="0" />
         <Keyword name="CREATOR"  value="BD FACSDiva Software Version 7.0" />
         <Keyword name="TUBE NAME"  value="1640-3" />
         <Keyword name="$SRC"  value="Specimen_002" />
         <Keyword name="EXPERIMENT NAME"  value="Sunzhaojin20210730-N" />
         <Keyword name="GUID"  value="e377527b-b8ad-404e-bd0b-9be42198036f" />
         <Keyword name="$DATE"  value="30-JUL-2021" />
         <Keyword name="$BTIM"  value="13:18:27" />
         <Keyword name="$ETIM"  value="13:18:42" />
         <Keyword name="$CYT"  value="LSRFortessa" />
         <Keyword name="SETTINGS"  value="Cytometer" />
         <Keyword name="CYTNUM"  value="1" />
         <Keyword name="WINDOW EXTENSION"  value="10.00" />
         <Keyword name="EXPORT USER NAME"  value="Administrator" />
         <Keyword name="EXPORT TIME"  value="30-JUL-2021-13:26:38" />
         <Keyword name="$OP"  value="Administrator" />
         <Keyword name="FSC ASF"  value="0.75" />
         <Keyword name="AUTOBS"  value="TRUE" />
         <Keyword name="$INST"  value=" " />
         <Keyword name="LASER1NAME"  value="Blue" />
         <Keyword name="LASER1DELAY"  value="0.00" />
         <Keyword name="LASER1ASF"  value="0.88" />
         <Keyword name="LASER2NAME"  value="Red" />
         <Keyword name="LASER2DELAY"  value="104.69" />
         <Keyword name="LASER2ASF"  value="0.70" />
         <Keyword name="LASER3NAME"  value="Violet" />
         <Keyword name="LASER3DELAY"  value="35.36" />
         <Keyword name="LASER3ASF"  value="0.85" />
         <Keyword name="LASER4NAME"  value="UV" />
         <Keyword name="LASER4DELAY"  value="72.54" />
         <Keyword name="LASER4ASF"  value="0.94" />
         <Keyword name="$TIMESTEP"  value="0.01" />
         <Keyword name="SPILL"  value="13,FITC-A,PE-A,PE-Texas Red-A,PerCP-Cy5-5-A,PE-Cy7-A,APC-A,Alexa Fluor 700-A,APC-Cy7-A,Pacific Blue-A,AmCyan-A,Qdot 605-A,Indo 1 Violet-A,Indo 1 Blue-A,1,0,0,0,0,0,0,0,0,0,0,0,0,0,1,0,0,0,0,0,0,0,0,0,0,0,0,0,1,0,0,0,0,0,0,0,0,0,0,0,0,0,1,0,0,0,0,0,0,0,0,0,0,0,0,0,1,0,0,0,0,0,0,0,0,0,0,0,0,0,1,0,0,0,0,0,0,0,0,0,0,0,0,0,1,0,0,0,0,0,0,0,0,0,0,0,0,0,1,0,0,0,0,0,0,0,0,0,0,0,0,0,1,0,0,0,0,0,0,0,0,0,0,0,0,0,1,0,0,0,0,0,0,0,0,0,0,0,0,0,1,0,0,0,0,0,0,0,0,0,0,0,0,0,1,0,0,0,0,0,0,0,0,0,0,0,0,0,1" />
         <Keyword name="APPLY COMPENSATION"  value="TRUE" />
         <Keyword name="THRESHOLD"  value="FSC,5000" />
         <Keyword name="$P1N"  value="FSC-A" />
         <Keyword name="$P1R"  value="262144" />
         <Keyword name="$P1B"  value="32" />
         <Keyword name="$P1E"  value="0,0" />
         <Keyword name="$P1V"  value="332" />
         <Keyword name="$P1G"  value="1.0" />
         <Keyword name="P1DISPLAY"  value="LIN" />
         <Keyword name="P1BS"  value="0" />
         <Keyword name="P1MS"  value="0" />
         <Keyword name="$P2N"  value="SSC-A" />
         <Keyword name="$P2R"  value="262144" />
         <Keyword name="$P2B"  value="32" />
         <Keyword name="$P2E"  value="0,0" />
         <Keyword name="$P2V"  value="260" />
         <Keyword name="$P2G"  value="1.0" />
         <Keyword name="P2DISPLAY"  value="LIN" />
         <Keyword name="P2BS"  value="0" />
         <Keyword name="P2MS"  value="0" />
         <Keyword name="$P3N"  value="FITC-A" />
         <Keyword name="$P3S"  value="cfse" />
         <Keyword name="$P3R"  value="262144" />
         <Keyword name="$P3B"  value="32" />
         <Keyword name="$P3E"  value="0,0" />
         <Keyword name="$P3V"  value="450" />
         <Keyword name="$P3G"  value="1.0" />
         <Keyword name="P3DISPLAY"  value="LOG" />
         <Keyword name="P3BS"  value="0" />
         <Keyword name="P3MS"  value="0" />
         <Keyword name="$P4N"  value="PE-A" />
         <Keyword name="$P4R"  value="262144" />
         <Keyword name="$P4B"  value="32" />
         <Keyword name="$P4E"  value="0,0" />
         <Keyword name="$P4V"  value="477" />
         <Keyword name="$P4G"  value="1.0" />
         <Keyword name="P4DISPLAY"  value="LOG" />
         <Keyword name="P4BS"  value="0" />
         <Keyword name="P4MS"  value="0" />
         <Keyword name="$P5N"  value="PE-Texas Red-A" />
         <Keyword name="$P5R"  value="262144" />
         <Keyword name="$P5B"  value="32" />
         <Keyword name="$P5E"  value="0,0" />
         <Keyword name="$P5V"  value="533" />
         <Keyword name="$P5G"  value="1.0" />
         <Keyword name="P5DISPLAY"  value="LOG" />
         <Keyword name="P5BS"  value="58" />
         <Keyword name="P5MS"  value="0" />
         <Keyword name="$P6N"  value="PerCP-Cy5-5-A" />
         <Keyword name="$P6R"  value="262144" />
         <Keyword name="$P6B"  value="32" />
         <Keyword name="$P6E"  value="0,0" />
         <Keyword name="$P6V"  value="657" />
         <Keyword name="$P6G"  value="1.0" />
         <Keyword name="P6DISPLAY"  value="LOG" />
         <Keyword name="P6BS"  value="89" />
         <Keyword name="P6MS"  value="0" />
         <Keyword name="$P7N"  value="PE-Cy7-A" />
         <Keyword name="$P7S"  value="CD4" />
         <Keyword name="$P7R"  value="262144" />
         <Keyword name="$P7B"  value="32" />
         <Keyword name="$P7E"  value="0,0" />
         <Keyword name="$P7V"  value="750" />
         <Keyword name="$P7G"  value="1.0" />
         <Keyword name="P7DISPLAY"  value="LOG" />
         <Keyword name="P7BS"  value="239" />
         <Keyword name="P7MS"  value="0" />
         <Keyword name="$P8N"  value="APC-A" />
         <Keyword name="$P8S"  value="CD8" />
         <Keyword name="$P8R"  value="262144" />
         <Keyword name="$P8B"  value="32" />
         <Keyword name="$P8E"  value="0,0" />
         <Keyword name="$P8V"  value="750" />
         <Keyword name="$P8G"  value="1.0" />
         <Keyword name="P8DISPLAY"  value="LOG" />
         <Keyword name="P8BS"  value="381" />
         <Keyword name="P8MS"  value="0" />
         <Keyword name="$P9N"  value="Alexa Fluor 700-A" />
         <Keyword name="$P9R"  value="262144" />
         <Keyword name="$P9B"  value="32" />
         <Keyword name="$P9E"  value="0,0" />
         <Keyword name="$P9V"  value="566" />
         <Keyword name="$P9G"  value="1.0" />
         <Keyword name="P9DISPLAY"  value="LOG" />
         <Keyword name="P9BS"  value="69" />
         <Keyword name="P9MS"  value="0" />
         <Keyword name="$P10N"  value="APC-Cy7-A" />
         <Keyword name="$P10R"  value="262144" />
         <Keyword name="$P10B"  value="32" />
         <Keyword name="$P10E"  value="0,0" />
         <Keyword name="$P10V"  value="551" />
         <Keyword name="$P10G"  value="1.0" />
         <Keyword name="P10DISPLAY"  value="LOG" />
         <Keyword name="P10BS"  value="67" />
         <Keyword name="P10MS"  value="0" />
         <Keyword name="$P11N"  value="Pacific Blue-A" />
         <Keyword name="$P11R"  value="262144" />
         <Keyword name="$P11B"  value="32" />
         <Keyword name="$P11E"  value="0,0" />
         <Keyword name="$P11V"  value="480" />
         <Keyword name="$P11G"  value="1.0" />
         <Keyword name="P11DISPLAY"  value="LOG" />
         <Keyword name="P11BS"  value="129" />
         <Keyword name="P11MS"  value="0" />
         <Keyword name="$P12N"  value="AmCyan-A" />
         <Keyword name="$P12R"  value="262144" />
         <Keyword name="$P12B"  value="32" />
         <Keyword name="$P12E"  value="0,0" />
         <Keyword name="$P12V"  value="541" />
         <Keyword name="$P12G"  value="1.0" />
         <Keyword name="P12DISPLAY"  value="LOG" />
         <Keyword name="P12BS"  value="38" />
         <Keyword name="P12MS"  value="0" />
         <Keyword name="$P13N"  value="Qdot 605-A" />
         <Keyword name="$P13R"  value="262144" />
         <Keyword name="$P13B"  value="32" />
         <Keyword name="$P13E"  value="0,0" />
         <Keyword name="$P13V"  value="712" />
         <Keyword name="$P13G"  value="1.0" />
         <Keyword name="P13DISPLAY"  value="LOG" />
         <Keyword name="P13BS"  value="323" />
         <Keyword name="P13MS"  value="0" />
         <Keyword name="$P14N"  value="Indo 1 Violet-A" />
         <Keyword name="$P14R"  value="262144" />
         <Keyword name="$P14B"  value="32" />
         <Keyword name="$P14E"  value="0,0" />
         <Keyword name="$P14V"  value="469" />
         <Keyword name="$P14G"  value="1.0" />
         <Keyword name="P14DISPLAY"  value="LOG" />
         <Keyword name="P14BS"  value="96" />
         <Keyword name="P14MS"  value="0" />
         <Keyword name="$P15N"  value="Indo 1 Blue-A" />
         <Keyword name="$P15R"  value="262144" />
         <Keyword name="$P15B"  value="32" />
         <Keyword name="$P15E"  value="0,0" />
         <Keyword name="$P15V"  value="649" />
         <Keyword name="$P15G"  value="1.0" />
         <Keyword name="P15DISPLAY"  value="LOG" />
         <Keyword name="P15BS"  value="0" />
         <Keyword name="P15MS"  value="0" />
         <Keyword name="$P16N"  value="Time" />
         <Keyword name="$P16R"  value="262144" />
         <Keyword name="$P16B"  value="32" />
         <Keyword name="$P16E"  value="0,0" />
         <Keyword name="$P16G"  value="0.01" />
         <Keyword name="P16BS"  value="0" />
         <Keyword name="P16MS"  value="0" />
         <Keyword name="CST SETUP STATUS"  value="SUCCESS WITH WARNING" />
         <Keyword name="CST BEADS LOT ID"  value="33064" />
         <Keyword name="CYTOMETER CONFIG NAME"  value="Copy of Copy of Copy of 5-Blue 3-Red 3-Violet 2-UV" />
         <Keyword name="CYTOMETER CONFIG CREATE DATE"  value="2015-07-15T05:26:10+08:00" />
         <Keyword name="CST SETUP DATE"  value="2021-07-12T09:13:38+08:00" />
         <Keyword name="CST BASELINE DATE"  value="2021-04-28T09:56:43+08:00" />
         <Keyword name="CST BEADS EXPIRED"  value="False" />
         <Keyword name="CST PERFORMANCE EXPIRED"  value="2021-07-13T09:13:38+08:00" />
         <Keyword name="CST REGULATORY STATUS"  value="RUO Performance Check" />
         <Keyword name="$P1S"  value="" />
         <Keyword name="$P2S"  value="" />
         <Keyword name="$P4S"  value="" />
         <Keyword name="$P5S"  value="" />
         <Keyword name="$P6S"  value="" />
         <Keyword name="$P9S"  value="" />
         <Keyword name="$P10S"  value="" />
         <Keyword name="$P11S"  value="" />
         <Keyword name="$P12S"  value="" />
         <Keyword name="$P13S"  value="" />
         <Keyword name="$P14S"  value="" />
         <Keyword name="$P15S"  value="" />
         <Keyword name="$P16S"  value="" />
       </Keywords>
       <SampleNode name="Specimen_002_1640-3_003.fcs"  annotation=""  owningGroup=""  expanded="1"  sortPriority="10"  count="17702"  sampleID="20" >
         <Graph smoothing="0"  backColor="#ffffff"  foreColor="#000000"  heatMapStatParameter="FITC-A"  type="Pseudocolor"  fast="1" >
           <Axis dimension="x"  name="FSC-A"  label=""  auto="auto" />
           <Axis dimension="y"  name="SSC-A"  label=""  auto="auto" />
           <GraphSettings level="5%"  smoothingHighResolution="1"  contourHighResolution="1"  histogramSmoothingCount="0"  graphResolution="256"  showOutliers="0"  drawLargeDots="0"  dotsToDraw="8000"  tint="le.chartfill.tinted.40"  lineWeight="le.lineweight.normal"  lineStyle="le.linestyle.solid" />
           <GraphEnvironment showGrid="0"  showAxes="tnlTNL"  showGates="1"  showFreqOnPlots="1"  showGateNameOnPlots="1"  showMedians="0"  showUncomped="0"  addEventParam="0"  lastYAxisName="" >
             <TextTraits font="SansSerif"  size="11"  name="Labels"  style="plain"  color="#000000"  background="#00ffffff"  just="left" />
             <TextTraits font="SansSerif"  size="11"  name="LayoutGates"  style="plain"  color="#000000"  background="#00ffffff"  just="left" />
             <TextTraits font="SansSerif"  size="9"  name="Numbers"  style="plain"  color="#000000"  background="#00ffffff"  just="left" />
             <TextTraits font="SansSerif"  size="9"  name="Legend"  style="plain"  color="#000000"  background="#00ffffff"  just="left" />
             <WindowPosition x="-6"  y="-6"  width="1000"  height="832"  displayed="0"  panelState="---" />
           </GraphEnvironment>
         </Graph>
         <Subpopulations>
           <Population name="Lymphocytes"  annotation=""  owningGroup="All Samples"  expanded="1"  sortPriority="10"  count="9786" >
             <Graph smoothing="13"  backColor="#ffffff"  foreColor="#000000"  heatMapStatParameter="FITC-A"  type="Contour"  fast="1" >
               <Axis dimension="x"  name="PE-Cy7-A"  label=""  auto="auto" />
               <Axis dimension="y"  name="SSC-A"  label=""  auto="auto" />
               <GraphSettings level="5%"  smoothingHighResolution="1"  contourHighResolution="1"  histogramSmoothingCount="0"  graphResolution="256"  showOutliers="0"  drawLargeDots="0"  dotsToDraw="8000"  tint="le.chartfill.tinted.40"  lineWeight="le.lineweight.normal"  lineStyle="le.linestyle.solid" />
               <GraphEnvironment showGrid="0"  showAxes="tnlTNL"  showGates="1"  showFreqOnPlots="1"  showGateNameOnPlots="1"  showMedians="0"  showUncomped="0"  addEventParam="0"  lastYAxisName="" >
                 <TextTraits font="SansSerif"  size="11"  name="Labels"  style="plain"  color="#000000"  background="#00ffffff"  just="left" />
                 <TextTraits font="SansSerif"  size="11"  name="LayoutGates"  style="plain"  color="#000000"  background="#00ffffff"  just="left" />
                 <TextTraits font="SansSerif"  size="9"  name="Numbers"  style="plain"  color="#000000"  background="#00ffffff"  just="left" />
                 <TextTraits font="SansSerif"  size="9"  name="Legend"  style="plain"  color="#000000"  background="#00ffffff"  just="left" />
                 <WindowPosition x="-32"  y="4"  width="1000"  height="832"  displayed="0"  panelState="---" />
               </GraphEnvironment>
             </Graph>
             <Gate gating:id="ID1102329229" >
               <gating:PolygonGate eventsInside="1"  annoOffsetX="0"  annoOffsetY="0"  tint="#000000"  isTinted="0"  lineWeight="Normal"  userDefined="1"  quadId="-1"  gateResolution="256" >
                 <gating:dimension>
                   <data-type:fcs-dimension data-type:name="FSC-A" />
                 </gating:dimension>
                 <gating:dimension>
                   <data-type:fcs-dimension data-type:name="SSC-A" />
                 </gating:dimension>
                 <gating:vertex>
                   <gating:coordinate data-type:value="72027.7735849057" />
                   <gating:coordinate data-type:value="16985.5723542116" />
                 </gating:vertex>
                 <gating:vertex>
                   <gating:coordinate data-type:value="64917.7358490566" />
                   <gating:coordinate data-type:value="39118.2878460632" />
                 </gating:vertex>
                 <gating:vertex>
                   <gating:coordinate data-type:value="74500.8301886792" />
                   <gating:coordinate data-type:value="64854.0035342626" />
                 </gating:vertex>
                 <gating:vertex>
                   <gating:coordinate data-type:value="100777.0566037736" />
                   <gating:coordinate data-type:value="89045.5762811701" />
                 </gating:vertex>
                 <gating:vertex>
                   <gating:coordinate data-type:value="139727.6981132076" />
                   <gating:coordinate data-type:value="92648.576477518" />
                 </gating:vertex>
                 <gating:vertex>
                   <gating:coordinate data-type:value="153020.3773584906" />
                   <gating:coordinate data-type:value="69486.4323581385" />
                 </gating:vertex>
                 <gating:vertex>
                   <gating:coordinate data-type:value="145601.2075471698" />
                   <gating:coordinate data-type:value="38603.5735322992" />
                 </gating:vertex>
                 <gating:vertex>
                   <gating:coordinate data-type:value="109432.7547169811" />
                   <gating:coordinate data-type:value="13897.2864716277" />
                 </gating:vertex>
               </gating:PolygonGate>
             </Gate>
             <Subpopulations>
               <Population name="CD4, SSC-A subset (%)"  annotation=""  owningGroup=""  expanded="1"  sortPriority="10"  count="2112" >
                 <Graph smoothing="13"  backColor="#ffffff"  foreColor="#000000"  heatMapStatParameter="FITC-A :: cfse"  type="Contour"  fast="1" >
                   <Axis dimension="x"  name="PE-Cy7-A"  label=""  auto="auto" />
                   <Axis dimension="y"  name="SSC-A"  label=""  auto="auto" />
                   <GraphSettings level="5%"  smoothingHighResolution="1"  contourHighResolution="1"  histogramSmoothingCount="0"  graphResolution="256"  showOutliers="0"  drawLargeDots="0"  dotsToDraw="8000"  tint="le.chartfill.tinted.40"  lineWeight="le.lineweight.normal"  lineStyle="le.linestyle.solid" />
                   <GraphEnvironment showGrid="0"  showAxes="tnlTNL"  showGates="1"  showFreqOnPlots="1"  showGateNameOnPlots="1"  showMedians="0"  showUncomped="0"  addEventParam="0"  lastYAxisName="" >
                     <TextTraits font="SansSerif"  size="11"  name="Labels"  style="plain"  color="#000000"  background="#00ffffff"  just="left" />
                     <TextTraits font="SansSerif"  size="11"  name="LayoutGates"  style="plain"  color="#000000"  background="#00ffffff"  just="left" />
                     <TextTraits font="SansSerif"  size="9"  name="Numbers"  style="plain"  color="#000000"  background="#00ffffff"  just="left" />
                     <TextTraits font="SansSerif"  size="9"  name="Legend"  style="plain"  color="#000000"  background="#00ffffff"  just="left" />
                     <WindowPosition x="-4"  y="-4"  width="1000"  height="882"  displayed="1"  panelState="+--" />
                   </GraphEnvironment>
                 </Graph>
                 <Gate gating:id="ID493220702"  gating:parent_id="ID1102329229" >
                   <gating:RectangleGate eventsInside="1"  annoOffsetX="-2"  annoOffsetY="-88"  tint="#000000"  isTinted="0"  lineWeight="Normal"  userDefined="1"  percentX="0"  percentY="0" >
                     <gating:dimension gating:min="2536.3024740457217"  gating:max="101606.95625955393" >
                       <data-type:fcs-dimension data-type:name="PE-Cy7-A" />
                     </gating:dimension>
                     <gating:dimension gating:min="7720.714706459835"  gating:max="130222.72138228921" >
                       <data-type:fcs-dimension data-type:name="SSC-A" />
                     </gating:dimension>
                   </gating:RectangleGate>
                 </Gate>
               </Population>
               <Population name="CD8, SSC-A subset (%)"  annotation=""  owningGroup=""  expanded="1"  sortPriority="10"  count="4554" >
                 <Graph smoothing="13"  backColor="#ffffff"  foreColor="#000000"  heatMapStatParameter="FITC-A :: cfse"  type="Contour"  fast="1" >
                   <Axis dimension="x"  name="APC-A"  label=""  auto="auto" />
                   <Axis dimension="y"  name="SSC-A"  label=""  auto="auto" />
                   <GraphSettings level="5%"  smoothingHighResolution="1"  contourHighResolution="1"  histogramSmoothingCount="0"  graphResolution="256"  showOutliers="0"  drawLargeDots="0"  dotsToDraw="8000"  tint="le.chartfill.tinted.40"  lineWeight="le.lineweight.normal"  lineStyle="le.linestyle.solid" />
                   <GraphEnvironment showGrid="0"  showAxes="tnlTNL"  showGates="1"  showFreqOnPlots="1"  showGateNameOnPlots="1"  showMedians="0"  showUncomped="0"  addEventParam="0"  lastYAxisName="" >
                     <TextTraits font="SansSerif"  size="11"  name="Labels"  style="plain"  color="#000000"  background="#00ffffff"  just="left" />
                     <TextTraits font="SansSerif"  size="11"  name="LayoutGates"  style="plain"  color="#000000"  background="#00ffffff"  just="left" />
                     <TextTraits font="SansSerif"  size="9"  name="Numbers"  style="plain"  color="#000000"  background="#00ffffff"  just="left" />
                     <TextTraits font="SansSerif"  size="9"  name="Legend"  style="plain"  color="#000000"  background="#00ffffff"  just="left" />
                     <WindowPosition x="-4"  y="-4"  width="1000"  height="882"  displayed="0"  panelState="+--" />
                   </GraphEnvironment>
                 </Graph>
                 <Gate gating:id="ID948435623"  gating:parent_id="ID1102329229" >
                   <gating:RectangleGate eventsInside="1"  annoOffsetX="-1"  annoOffsetY="-89"  tint="#000000"  isTinted="0"  lineWeight="Normal"  userDefined="1"  percentX="0"  percentY="0" >
                     <gating:dimension gating:min="3037.0455111059746"  gating:max="133535.1423749337" >
                       <data-type:fcs-dimension data-type:name="APC-A" />
                     </gating:dimension>
                     <gating:dimension gating:min="4632.428823875901"  gating:max="130222.72138228921" >
                       <data-type:fcs-dimension data-type:name="SSC-A" />
                     </gating:dimension>
                   </gating:RectangleGate>
                 </Gate>
               </Population>
             </Subpopulations>
           </Population>
         </Subpopulations>
       </SampleNode>
     </Sample>
     <Sample>
       <DataSet uri="file:/E:/学习/2.实验/2.CD4+%20%20CD8+/新CD4%20and%20CD8/新-原始数据-CD4%20and%20CD8/Specimen_002_conA%203_006.fcs"  sampleID="10" />
       <Transformations>
         <transforms:linear transforms:minRange="0"  transforms:maxRange="262144"  gain="1" >
           <data-type:parameter data-type:name="FSC-A" />
         </transforms:linear>
         <transforms:linear transforms:minRange="0"  transforms:maxRange="262144"  gain="1" >
           <data-type:parameter data-type:name="FSC-H" />
         </transforms:linear>
         <transforms:linear transforms:minRange="0"  transforms:maxRange="262144"  gain="1" >
           <data-type:parameter data-type:name="FSC-W" />
         </transforms:linear>
         <transforms:linear transforms:minRange="0"  transforms:maxRange="238312.7272727269"  gain="1" >
           <data-type:parameter data-type:name="SSC-A" />
         </transforms:linear>
         <transforms:linear transforms:minRange="0"  transforms:maxRange="262144"  gain="1" >
           <data-type:parameter data-type:name="SSC-H" />
         </transforms:linear>
         <transforms:linear transforms:minRange="0"  transforms:maxRange="262144"  gain="1" >
           <data-type:parameter data-type:name="SSC-W" />
         </transforms:linear>
         <transforms:biex transforms:length="256"  transforms:maxRange="262144"  transforms:neg="0"  transforms:width="-100"  transforms:pos="4.418539922" >
           <data-type:parameter data-type:name="FITC-A" />
         </transforms:biex>
         <transforms:biex transforms:length="256"  transforms:maxRange="262144"  transforms:neg="0"  transforms:width="-100"  transforms:pos="4.418539922" >
           <data-type:parameter data-type:name="PE-A" />
         </transforms:biex>
         <transforms:biex transforms:length="256"  transforms:maxRange="262144"  transforms:neg="0"  transforms:width="-100"  transforms:pos="4.418539922" >
           <data-type:parameter data-type:name="PE-Texas Red-A" />
         </transforms:biex>
         <transforms:biex transforms:length="256"  transforms:maxRange="262144"  transforms:neg="0"  transforms:width="-100"  transforms:pos="4.418539922" >
           <data-type:parameter data-type:name="PerCP-Cy5-5-A" />
         </transforms:biex>
         <transforms:biex transforms:length="256"  transforms:maxRange="262144"  transforms:neg="0"  transforms:width="-100"  transforms:pos="4.418539922" >
           <data-type:parameter data-type:name="PE-Cy7-A" />
         </transforms:biex>
         <transforms:biex transforms:length="256"  transforms:maxRange="262144"  transforms:neg="0"  transforms:width="-100"  transforms:pos="4.418539922" >
           <data-type:parameter data-type:name="APC-A" />
         </transforms:biex>
         <transforms:biex transforms:length="256"  transforms:maxRange="262144"  transforms:neg="0"  transforms:width="-100"  transforms:pos="4.418539922" >
           <data-type:parameter data-type:name="Alexa Fluor 700-A" />
         </transforms:biex>
         <transforms:biex transforms:length="256"  transforms:maxRange="262144"  transforms:neg="0"  transforms:width="-100"  transforms:pos="4.418539922" >
           <data-type:parameter data-type:name="APC-Cy7-A" />
         </transforms:biex>
         <transforms:biex transforms:length="256"  transforms:maxRange="262144"  transforms:neg="0"  transforms:width="-100"  transforms:pos="4.418539922" >
           <data-type:parameter data-type:name="Pacific Blue-A" />
         </transforms:biex>
         <transforms:biex transforms:length="256"  transforms:maxRange="262144"  transforms:neg="0"  transforms:width="-100"  transforms:pos="4.418539922" >
           <data-type:parameter data-type:name="AmCyan-A" />
         </transforms:biex>
         <transforms:biex transforms:length="256"  transforms:maxRange="262144"  transforms:neg="0"  transforms:width="-100"  transforms:pos="4.418539922" >
           <data-type:parameter data-type:name="Qdot 605-A" />
         </transforms:biex>
         <transforms:biex transforms:length="256"  transforms:maxRange="262144"  transforms:neg="0"  transforms:width="-100"  transforms:pos="4.418539922" >
           <data-type:parameter data-type:name="Indo 1 Violet-A" />
         </transforms:biex>
         <transforms:biex transforms:length="256"  transforms:maxRange="262144"  transforms:neg="0"  transforms:width="-100"  transforms:pos="4.418539922" >
           <data-type:parameter data-type:name="Indo 1 Blue-A" />
         </transforms:biex>
         <transforms:linear transforms:minRange="0.361"  transforms:maxRange="4"  gain="1" >
           <data-type:parameter data-type:name="Time" />
         </transforms:linear>
       </Transformations>
       <Keywords>
         <Keyword name="FJ_FCS_VERSION"  value="3" />
         <Keyword name="$BEGINANALYSIS"  value="0" />
         <Keyword name="$ENDANALYSIS"  value="0" />
         <Keyword name="$BEGINSTEXT"  value="0" />
         <Keyword name="$ENDSTEXT"  value="0" />
         <Keyword name="$BEGINDATA"  value="3911" />
         <Keyword name="$ENDDATA"  value="1333670            " />
         <Keyword name="$FIL"  value="Specimen_002_conA 3_006.fcs" />
         <Keyword name="$SYS"  value="Windows XP 5.1" />
         <Keyword name="$TOT"  value="16622              " />
         <Keyword name="$PAR"  value="20" />
         <Keyword name="$MODE"  value="L" />
         <Keyword name="$BYTEORD"  value="4,3,2,1" />
         <Keyword name="$DATATYPE"  value="F" />
         <Keyword name="$NEXTDATA"  value="0" />
         <Keyword name="CREATOR"  value="BD FACSDiva Software Version 7.0" />
         <Keyword name="TUBE NAME"  value="conA 3" />
         <Keyword name="$SRC"  value="Specimen_002" />
         <Keyword name="EXPERIMENT NAME"  value="Sunzhaojin20210917 CD4_CD8" />
         <Keyword name="GUID"  value="607afd9c-bd83-4ee7-bf79-ef097a688e26" />
         <Keyword name="$DATE"  value="17-SEP-2021" />
         <Keyword name="$BTIM"  value="16:49:56" />
         <Keyword name="$ETIM"  value="16:50:00" />
         <Keyword name="$CYT"  value="LSRFortessa" />
         <Keyword name="SETTINGS"  value="Cytometer" />
         <Keyword name="CYTNUM"  value="1" />
         <Keyword name="WINDOW EXTENSION"  value="10.00" />
         <Keyword name="EXPORT USER NAME"  value="Administrator" />
         <Keyword name="EXPORT TIME"  value="17-SEP-2021-17:04:01" />
         <Keyword name="$OP"  value="Administrator" />
         <Keyword name="FSC ASF"  value="0.75" />
         <Keyword name="AUTOBS"  value="TRUE" />
         <Keyword name="$INST"  value=" " />
         <Keyword name="LASER1NAME"  value="Blue" />
         <Keyword name="LASER1DELAY"  value="0.00" />
         <Keyword name="LASER1ASF"  value="0.88" />
         <Keyword name="LASER2NAME"  value="Red" />
         <Keyword name="LASER2DELAY"  value="104.69" />
         <Keyword name="LASER2ASF"  value="0.70" />
         <Keyword name="LASER3NAME"  value="Violet" />
         <Keyword name="LASER3DELAY"  value="35.36" />
         <Keyword name="LASER3ASF"  value="0.85" />
         <Keyword name="LASER4NAME"  value="UV" />
         <Keyword name="LASER4DELAY"  value="72.54" />
         <Keyword name="LASER4ASF"  value="0.94" />
         <Keyword name="$TIMESTEP"  value="0.01" />
         <Keyword name="SPILL"  value="13,FITC-A,PE-A,PE-Texas Red-A,PerCP-Cy5-5-A,PE-Cy7-A,APC-A,Alexa Fluor 700-A,APC-Cy7-A,Pacific Blue-A,AmCyan-A,Qdot 605-A,Indo 1 Violet-A,Indo 1 Blue-A,1,0,0,0,0,0,0,0,0,0,0,0,0,0,1,0,0,0,0,0,0,0,0,0,0,0,0,0,1,0,0,0,0,0,0,0,0,0,0,0,0,0,1,0,0,0,0,0,0,0,0,0,0,0,0,0,1,0,0,0,0,0,0,0,0,0,0,0,0,0,1,0,0,0,0,0,0,0,0,0,0,0,0,0,1,0,0,0,0,0,0,0,0,0,0,0,0,0,1,0,0,0,0,0,0,0,0,0,0,0,0,0,1,0,0,0,0,0,0,0,0,0,0,0,0,0,1,0,0,0,0,0,0,0,0,0,0,0,0,0,1,0,0,0,0,0,0,0,0,0,0,0,0,0,1,0,0,0,0,0,0,0,0,0,0,0,0,0,1" />
         <Keyword name="APPLY COMPENSATION"  value="TRUE" />
         <Keyword name="THRESHOLD"  value="FSC,5000" />
         <Keyword name="$P1N"  value="FSC-A" />
         <Keyword name="$P1R"  value="262144" />
         <Keyword name="$P1B"  value="32" />
         <Keyword name="$P1E"  value="0,0" />
         <Keyword name="$P1V"  value="313" />
         <Keyword name="$P1G"  value="1.0" />
         <Keyword name="P1DISPLAY"  value="LIN" />
         <Keyword name="P1BS"  value="0" />
         <Keyword name="P1MS"  value="0" />
         <Keyword name="$P2N"  value="FSC-H" />
         <Keyword name="$P2R"  value="262144" />
         <Keyword name="$P2B"  value="32" />
         <Keyword name="$P2E"  value="0,0" />
         <Keyword name="$P2V"  value="313" />
         <Keyword name="$P2G"  value="1.0" />
         <Keyword name="P2DISPLAY"  value="LIN" />
         <Keyword name="P2BS"  value="0" />
         <Keyword name="P2MS"  value="0" />
         <Keyword name="$P3N"  value="FSC-W" />
         <Keyword name="$P3R"  value="262144" />
         <Keyword name="$P3B"  value="32" />
         <Keyword name="$P3E"  value="0,0" />
         <Keyword name="$P3V"  value="313" />
         <Keyword name="$P3G"  value="1.0" />
         <Keyword name="P3BS"  value="-1" />
         <Keyword name="P3MS"  value="0" />
         <Keyword name="$P4N"  value="SSC-A" />
         <Keyword name="$P4R"  value="262144" />
         <Keyword name="$P4B"  value="32" />
         <Keyword name="$P4E"  value="0,0" />
         <Keyword name="$P4V"  value="249" />
         <Keyword name="$P4G"  value="1.0" />
         <Keyword name="P4DISPLAY"  value="LIN" />
         <Keyword name="P4BS"  value="0" />
         <Keyword name="P4MS"  value="0" />
         <Keyword name="$P5N"  value="SSC-H" />
         <Keyword name="$P5R"  value="262144" />
         <Keyword name="$P5B"  value="32" />
         <Keyword name="$P5E"  value="0,0" />
         <Keyword name="$P5V"  value="249" />
         <Keyword name="$P5G"  value="1.0" />
         <Keyword name="P5DISPLAY"  value="LIN" />
         <Keyword name="P5BS"  value="0" />
         <Keyword name="P5MS"  value="0" />
         <Keyword name="$P6N"  value="SSC-W" />
         <Keyword name="$P6R"  value="262144" />
         <Keyword name="$P6B"  value="32" />
         <Keyword name="$P6E"  value="0,0" />
         <Keyword name="$P6V"  value="249" />
         <Keyword name="$P6G"  value="1.0" />
         <Keyword name="P6BS"  value="-1" />
         <Keyword name="P6MS"  value="0" />
         <Keyword name="$P7N"  value="FITC-A" />
         <Keyword name="$P7R"  value="262144" />
         <Keyword name="$P7B"  value="32" />
         <Keyword name="$P7E"  value="0,0" />
         <Keyword name="$P7V"  value="543" />
         <Keyword name="$P7G"  value="1.0" />
         <Keyword name="P7DISPLAY"  value="LOG" />
         <Keyword name="P7BS"  value="0" />
         <Keyword name="P7MS"  value="0" />
         <Keyword name="$P8N"  value="PE-A" />
         <Keyword name="$P8R"  value="262144" />
         <Keyword name="$P8B"  value="32" />
         <Keyword name="$P8E"  value="0,0" />
         <Keyword name="$P8V"  value="477" />
         <Keyword name="$P8G"  value="1.0" />
         <Keyword name="P8DISPLAY"  value="LOG" />
         <Keyword name="P8BS"  value="102" />
         <Keyword name="P8MS"  value="0" />
         <Keyword name="$P9N"  value="PE-Texas Red-A" />
         <Keyword name="$P9R"  value="262144" />
         <Keyword name="$P9B"  value="32" />
         <Keyword name="$P9E"  value="0,0" />
         <Keyword name="$P9V"  value="533" />
         <Keyword name="$P9G"  value="1.0" />
         <Keyword name="P9DISPLAY"  value="LOG" />
         <Keyword name="P9BS"  value="38" />
         <Keyword name="P9MS"  value="0" />
         <Keyword name="$P10N"  value="PerCP-Cy5-5-A" />
         <Keyword name="$P10R"  value="262144" />
         <Keyword name="$P10B"  value="32" />
         <Keyword name="$P10E"  value="0,0" />
         <Keyword name="$P10V"  value="656" />
         <Keyword name="$P10G"  value="1.0" />
         <Keyword name="P10DISPLAY"  value="LOG" />
         <Keyword name="P10BS"  value="85" />
         <Keyword name="P10MS"  value="0" />
         <Keyword name="$P11N"  value="PE-Cy7-A" />
         <Keyword name="$P11S"  value="CD4" />
         <Keyword name="$P11R"  value="262144" />
         <Keyword name="$P11B"  value="32" />
         <Keyword name="$P11E"  value="0,0" />
         <Keyword name="$P11V"  value="720" />
         <Keyword name="$P11G"  value="1.0" />
         <Keyword name="P11DISPLAY"  value="LOG" />
         <Keyword name="P11BS"  value="502" />
         <Keyword name="P11MS"  value="0" />
         <Keyword name="$P12N"  value="APC-A" />
         <Keyword name="$P12S"  value="CD8" />
         <Keyword name="$P12R"  value="262144" />
         <Keyword name="$P12B"  value="32" />
         <Keyword name="$P12E"  value="0,0" />
         <Keyword name="$P12V"  value="599" />
         <Keyword name="$P12G"  value="1.0" />
         <Keyword name="P12DISPLAY"  value="LOG" />
         <Keyword name="P12BS"  value="208" />
         <Keyword name="P12MS"  value="0" />
         <Keyword name="$P13N"  value="Alexa Fluor 700-A" />
         <Keyword name="$P13R"  value="262144" />
         <Keyword name="$P13B"  value="32" />
         <Keyword name="$P13E"  value="0,0" />
         <Keyword name="$P13V"  value="566" />
         <Keyword name="$P13G"  value="1.0" />
         <Keyword name="P13DISPLAY"  value="LOG" />
         <Keyword name="P13BS"  value="117" />
         <Keyword name="P13MS"  value="0" />
         <Keyword name="$P14N"  value="APC-Cy7-A" />
         <Keyword name="$P14R"  value="262144" />
         <Keyword name="$P14B"  value="32" />
         <Keyword name="$P14E"  value="0,0" />
         <Keyword name="$P14V"  value="551" />
         <Keyword name="$P14G"  value="1.0" />
         <Keyword name="P14DISPLAY"  value="LOG" />
         <Keyword name="P14BS"  value="84" />
         <Keyword name="P14MS"  value="0" />
         <Keyword name="$P15N"  value="Pacific Blue-A" />
         <Keyword name="$P15R"  value="262144" />
         <Keyword name="$P15B"  value="32" />
         <Keyword name="$P15E"  value="0,0" />
         <Keyword name="$P15V"  value="480" />
         <Keyword name="$P15G"  value="1.0" />
         <Keyword name="P15DISPLAY"  value="LOG" />
         <Keyword name="P15BS"  value="121" />
         <Keyword name="P15MS"  value="0" />
         <Keyword name="$P16N"  value="AmCyan-A" />
         <Keyword name="$P16R"  value="262144" />
         <Keyword name="$P16B"  value="32" />
         <Keyword name="$P16E"  value="0,0" />
         <Keyword name="$P16V"  value="541" />
         <Keyword name="$P16G"  value="1.0" />
         <Keyword name="P16DISPLAY"  value="LOG" />
         <Keyword name="P16BS"  value="59" />
         <Keyword name="P16MS"  value="0" />
         <Keyword name="$P17N"  value="Qdot 605-A" />
         <Keyword name="$P17R"  value="262144" />
         <Keyword name="$P17B"  value="32" />
         <Keyword name="$P17E"  value="0,0" />
         <Keyword name="$P17V"  value="712" />
         <Keyword name="$P17G"  value="1.0" />
         <Keyword name="P17DISPLAY"  value="LOG" />
         <Keyword name="P17BS"  value="462" />
         <Keyword name="P17MS"  value="0" />
         <Keyword name="$P18N"  value="Indo 1 Violet-A" />
         <Keyword name="$P18R"  value="262144" />
         <Keyword name="$P18B"  value="32" />
         <Keyword name="$P18E"  value="0,0" />
         <Keyword name="$P18V"  value="469" />
         <Keyword name="$P18G"  value="1.0" />
         <Keyword name="P18DISPLAY"  value="LOG" />
         <Keyword name="P18BS"  value="47" />
         <Keyword name="P18MS"  value="0" />
         <Keyword name="$P19N"  value="Indo 1 Blue-A" />
         <Keyword name="$P19R"  value="262144" />
         <Keyword name="$P19B"  value="32" />
         <Keyword name="$P19E"  value="0,0" />
         <Keyword name="$P19V"  value="649" />
         <Keyword name="$P19G"  value="1.0" />
         <Keyword name="P19DISPLAY"  value="LOG" />
         <Keyword name="P19BS"  value="172" />
         <Keyword name="P19MS"  value="0" />
         <Keyword name="$P20N"  value="Time" />
         <Keyword name="$P20R"  value="262144" />
         <Keyword name="$P20B"  value="32" />
         <Keyword name="$P20E"  value="0,0" />
         <Keyword name="$P20G"  value="0.01" />
         <Keyword name="P20BS"  value="0" />
         <Keyword name="P20MS"  value="0" />
         <Keyword name="CST SETUP STATUS"  value="SUCCESS WITH WARNING" />
         <Keyword name="CST BEADS LOT ID"  value="33064" />
         <Keyword name="CYTOMETER CONFIG NAME"  value="Copy of Copy of Copy of 5-Blue 3-Red 3-Violet 2-UV" />
         <Keyword name="CYTOMETER CONFIG CREATE DATE"  value="2015-07-15T05:26:10+08:00" />
         <Keyword name="CST SETUP DATE"  value="2021-07-12T09:13:38+08:00" />
         <Keyword name="CST BASELINE DATE"  value="2021-04-28T09:56:43+08:00" />
         <Keyword name="CST BEADS EXPIRED"  value="False" />
         <Keyword name="CST PERFORMANCE EXPIRED"  value="2021-07-13T09:13:38+08:00" />
         <Keyword name="CST REGULATORY STATUS"  value="RUO Performance Check" />
         <Keyword name="$P1S"  value="" />
         <Keyword name="$P2S"  value="" />
         <Keyword name="$P3S"  value="" />
         <Keyword name="$P4S"  value="" />
         <Keyword name="$P5S"  value="" />
         <Keyword name="$P6S"  value="" />
         <Keyword name="$P7S"  value="" />
         <Keyword name="$P8S"  value="" />
         <Keyword name="$P9S"  value="" />
         <Keyword name="$P10S"  value="" />
         <Keyword name="$P13S"  value="" />
         <Keyword name="$P14S"  value="" />
         <Keyword name="$P15S"  value="" />
         <Keyword name="$P16S"  value="" />
         <Keyword name="$P17S"  value="" />
         <Keyword name="$P18S"  value="" />
         <Keyword name="$P19S"  value="" />
         <Keyword name="$P20S"  value="" />
       </Keywords>
       <SampleNode name="Specimen_002_conA 3_006.fcs"  annotation=""  owningGroup=""  expanded="1"  sortPriority="10"  count="16622"  sampleID="10" >
         <Graph smoothing="0"  backColor="#ffffff"  foreColor="#000000"  heatMapStatParameter="FITC-A"  type="Pseudocolor"  fast="1" >
           <Axis dimension="x"  name="FSC-A"  label=""  auto="auto" />
           <Axis dimension="y"  name="SSC-A"  label=""  auto="auto" />
           <GraphSettings level="5%"  smoothingHighResolution="1"  contourHighResolution="1"  histogramSmoothingCount="0"  graphResolution="256"  showOutliers="0"  drawLargeDots="0"  dotsToDraw="8000"  tint="le.chartfill.tinted.40"  lineWeight="le.lineweight.normal"  lineStyle="le.linestyle.solid" />
           <GraphEnvironment showGrid="0"  showAxes="tnlTNL"  showGates="1"  showFreqOnPlots="1"  showGateNameOnPlots="1"  showMedians="0"  showUncomped="0"  addEventParam="0"  lastYAxisName="" >
             <TextTraits font="SansSerif"  size="11"  name="Labels"  style="plain"  color="#000000"  background="#00ffffff"  just="left" />
             <TextTraits font="SansSerif"  size="11"  name="LayoutGates"  style="plain"  color="#000000"  background="#00ffffff"  just="left" />
             <TextTraits font="SansSerif"  size="9"  name="Numbers"  style="plain"  color="#000000"  background="#00ffffff"  just="left" />
             <TextTraits font="SansSerif"  size="9"  name="Legend"  style="plain"  color="#000000"  background="#00ffffff"  just="left" />
             <WindowPosition x="-4"  y="-4"  width="1000"  height="832"  displayed="0"  panelState="---" />
           </GraphEnvironment>
         </Graph>
         <Subpopulations>
           <Population name="Lymphocytes"  annotation=""  owningGroup=""  expanded="1"  sortPriority="10"  count="7199" >
             <Graph smoothing="13"  backColor="#ffffff"  foreColor="#000000"  heatMapStatParameter="FITC-A"  type="Contour"  fast="1" >
               <Axis dimension="x"  name="PE-Cy7-A"  label=""  auto="auto" />
               <Axis dimension="y"  name="SSC-A"  label=""  auto="auto" />
               <GraphSettings level="5%"  smoothingHighResolution="1"  contourHighResolution="1"  histogramSmoothingCount="0"  graphResolution="256"  showOutliers="0"  drawLargeDots="0"  dotsToDraw="8000"  tint="le.chartfill.tinted.40"  lineWeight="le.lineweight.normal"  lineStyle="le.linestyle.solid" />
               <GraphEnvironment showGrid="0"  showAxes="tnlTNL"  showGates="1"  showFreqOnPlots="1"  showGateNameOnPlots="1"  showMedians="0"  showUncomped="0"  addEventParam="0"  lastYAxisName="" >
                 <TextTraits font="SansSerif"  size="11"  name="Labels"  style="plain"  color="#000000"  background="#00ffffff"  just="left" />
                 <TextTraits font="SansSerif"  size="11"  name="LayoutGates"  style="plain"  color="#000000"  background="#00ffffff"  just="left" />
                 <TextTraits font="SansSerif"  size="9"  name="Numbers"  style="plain"  color="#000000"  background="#00ffffff"  just="left" />
                 <TextTraits font="SansSerif"  size="9"  name="Legend"  style="plain"  color="#000000"  background="#00ffffff"  just="left" />
                 <WindowPosition x="-28"  y="56"  width="1000"  height="882"  displayed="0"  panelState="+--" />
               </GraphEnvironment>
             </Graph>
             <Gate gating:id="ID1983694526" >
               <gating:PolygonGate eventsInside="1"  annoOffsetX="0"  annoOffsetY="0"  tint="#000000"  isTinted="0"  lineWeight="Normal"  userDefined="1"  quadId="-1"  gateResolution="256" >
                 <gating:dimension>
                   <data-type:fcs-dimension data-type:name="FSC-A" />
                 </gating:dimension>
                 <gating:dimension>
                   <data-type:fcs-dimension data-type:name="SSC-A" />
                 </gating:dimension>
                 <gating:vertex>
                   <gating:coordinate data-type:value="87793.5094339623" />
                   <gating:coordinate data-type:value="37059.4305910072" />
                 </gating:vertex>
                 <gating:vertex>
                   <gating:coordinate data-type:value="80683.4716981132" />
                   <gating:coordinate data-type:value="59192.1460828587" />
                 </gating:vertex>
                 <gating:vertex>
                   <gating:coordinate data-type:value="90266.5660377358" />
                   <gating:coordinate data-type:value="84927.8617710582" />
                 </gating:vertex>
                 <gating:vertex>
                   <gating:coordinate data-type:value="116542.7924528302" />
                   <gating:coordinate data-type:value="109119.4345179657" />
                 </gating:vertex>
                 <gating:vertex>
                   <gating:coordinate data-type:value="155493.4339622642" />
                   <gating:coordinate data-type:value="112722.4347143136" />
                 </gating:vertex>
                 <gating:vertex>
                   <gating:coordinate data-type:value="168786.1132075472" />
                   <gating:coordinate data-type:value="89560.2905949341" />
                 </gating:vertex>
                 <gating:vertex>
                   <gating:coordinate data-type:value="161366.9433962264" />
                   <gating:coordinate data-type:value="58677.4317690947" />
                 </gating:vertex>
                 <gating:vertex>
                   <gating:coordinate data-type:value="125198.4905660377" />
                   <gating:coordinate data-type:value="33971.1447084233" />
                 </gating:vertex>
               </gating:PolygonGate>
             </Gate>
             <Subpopulations>
               <Population name="CD4, SSC-A subset (%)"  annotation=""  owningGroup=""  expanded="1"  sortPriority="10"  count="2006" >
                 <Graph smoothing="13"  backColor="#ffffff"  foreColor="#000000"  heatMapStatParameter="FITC-A :: cfse"  type="Histogram"  fast="1" >
                   <Axis dimension="x"  name="PE-Cy7-A"  label=""  auto="auto" />
                   <Axis dimension="y"  name=""  label=""  auto="auto" />
                   <GraphSettings level="5%"  smoothingHighResolution="1"  contourHighResolution="1"  histogramSmoothingCount="0"  graphResolution="256"  showOutliers="0"  drawLargeDots="0"  dotsToDraw="8000"  tint="le.chartfill.tinted.40"  lineWeight="le.lineweight.normal"  lineStyle="le.linestyle.solid" />
                   <GraphEnvironment showGrid="0"  showAxes="tnlTNL"  showGates="1"  showFreqOnPlots="1"  showGateNameOnPlots="1"  showMedians="0"  showUncomped="0"  addEventParam="0"  lastYAxisName="" >
                     <TextTraits font="SansSerif"  size="11"  name="Labels"  style="plain"  color="#000000"  background="#00ffffff"  just="left" />
                     <TextTraits font="SansSerif"  size="11"  name="LayoutGates"  style="plain"  color="#000000"  background="#00ffffff"  just="left" />
                     <TextTraits font="SansSerif"  size="9"  name="Numbers"  style="plain"  color="#000000"  background="#00ffffff"  just="left" />
                     <TextTraits font="SansSerif"  size="9"  name="Legend"  style="plain"  color="#000000"  background="#00ffffff"  just="left" />
                     <WindowPosition x="-4"  y="-4"  width="1000"  height="882"  displayed="0"  panelState="+--" />
                   </GraphEnvironment>
                 </Graph>
                 <Gate gating:id="ID232110747"  gating:parent_id="ID1983694526" >
                   <gating:RectangleGate eventsInside="1"  annoOffsetX="-6"  annoOffsetY="-88"  tint="#000000"  isTinted="0"  lineWeight="Normal"  userDefined="1"  percentX="0"  percentY="0" >
                     <gating:dimension gating:min="2331.857498445294"  gating:max="100408.68777557573" >
                       <data-type:fcs-dimension data-type:name="PE-Cy7-A" />
                     </gating:dimension>
                     <gating:dimension gating:min="7784.084056646859"  gating:max="130533.10187300117" >
                       <data-type:fcs-dimension data-type:name="SSC-A" />
                     </gating:dimension>
                   </gating:RectangleGate>
                 </Gate>
               </Population>
               <Population name="CD8, SSC-A subset (%)"  annotation=""  owningGroup=""  expanded="1"  sortPriority="10"  count="3328" >
                 <Graph smoothing="13"  backColor="#ffffff"  foreColor="#000000"  heatMapStatParameter="FITC-A :: cfse"  type="Histogram"  fast="1" >
                   <Axis dimension="x"  name="APC-A"  label=""  auto="auto" />
                   <Axis dimension="y"  name=""  label=""  auto="auto" />
                   <GraphSettings level="5%"  smoothingHighResolution="1"  contourHighResolution="1"  histogramSmoothingCount="0"  graphResolution="256"  showOutliers="0"  drawLargeDots="0"  dotsToDraw="8000"  tint="le.chartfill.tinted.40"  lineWeight="le.lineweight.normal"  lineStyle="le.linestyle.solid" />
                   <GraphEnvironment showGrid="0"  showAxes="tnlTNL"  showGates="1"  showFreqOnPlots="1"  showGateNameOnPlots="1"  showMedians="0"  showUncomped="0"  addEventParam="0"  lastYAxisName="" >
                     <TextTraits font="SansSerif"  size="11"  name="Labels"  style="plain"  color="#000000"  background="#00ffffff"  just="left" />
                     <TextTraits font="SansSerif"  size="11"  name="LayoutGates"  style="plain"  color="#000000"  background="#00ffffff"  just="left" />
                     <TextTraits font="SansSerif"  size="9"  name="Numbers"  style="plain"  color="#000000"  background="#00ffffff"  just="left" />
                     <TextTraits font="SansSerif"  size="9"  name="Legend"  style="plain"  color="#000000"  background="#00ffffff"  just="left" />
                     <WindowPosition x="638"  y="20"  width="748"  height="882"  displayed="0"  panelState="+--" />
                   </GraphEnvironment>
                 </Graph>
                 <Gate gating:id="ID1244270958"  gating:parent_id="ID1983694526" >
                   <gating:RectangleGate eventsInside="1"  annoOffsetX="-2"  annoOffsetY="-92"  tint="#000000"  isTinted="0"  lineWeight="Normal"  userDefined="1"  percentX="0"  percentY="0" >
                     <gating:dimension gating:min="2048.949485648005"  gating:max="99224.69057427617" >
                       <data-type:fcs-dimension data-type:name="APC-A" />
                     </gating:dimension>
                     <gating:dimension gating:min="4790.205573321144"  gating:max="130533.10187300117" >
                       <data-type:fcs-dimension data-type:name="SSC-A" />
                     </gating:dimension>
                   </gating:RectangleGate>
                 </Gate>
               </Population>
             </Subpopulations>
           </Population>
         </Subpopulations>
       </SampleNode>
     </Sample>
     <Sample>
       <DataSet uri="file:/E:/学习/2.实验/1.摸索浓度/20210730-李丽竹流式结果LRRC15/Specimen_002_1640-1_001.fcs"  sampleID="21" />
       <Transformations>
         <transforms:linear transforms:minRange="0"  transforms:maxRange="262144"  gain="1" >
           <data-type:parameter data-type:name="FSC-A" />
         </transforms:linear>
         <transforms:linear transforms:minRange="0"  transforms:maxRange="238312.7272727269"  gain="1" >
           <data-type:parameter data-type:name="SSC-A" />
         </transforms:linear>
         <transforms:biex transforms:length="256"  transforms:maxRange="262144"  transforms:neg="0"  transforms:width="-100"  transforms:pos="4.418539922" >
           <data-type:parameter data-type:name="FITC-A" />
         </transforms:biex>
         <transforms:biex transforms:length="256"  transforms:maxRange="262144"  transforms:neg="0"  transforms:width="-100"  transforms:pos="4.418539922" >
           <data-type:parameter data-type:name="PE-A" />
         </transforms:biex>
         <transforms:biex transforms:length="256"  transforms:maxRange="262144"  transforms:neg="0"  transforms:width="-100"  transforms:pos="4.418539922" >
           <data-type:parameter data-type:name="PE-Texas Red-A" />
         </transforms:biex>
         <transforms:biex transforms:length="256"  transforms:maxRange="262144"  transforms:neg="0"  transforms:width="-100"  transforms:pos="4.418539922" >
           <data-type:parameter data-type:name="PerCP-Cy5-5-A" />
         </transforms:biex>
         <transforms:biex transforms:length="256"  transforms:maxRange="262144"  transforms:neg="0"  transforms:width="-100"  transforms:pos="4.418539922" >
           <data-type:parameter data-type:name="PE-Cy7-A" />
         </transforms:biex>
         <transforms:biex transforms:length="256"  transforms:maxRange="262144"  transforms:neg="0"  transforms:width="-100"  transforms:pos="4.418539922" >
           <data-type:parameter data-type:name="APC-A" />
         </transforms:biex>
         <transforms:biex transforms:length="256"  transforms:maxRange="262144"  transforms:neg="0"  transforms:width="-100"  transforms:pos="4.418539922" >
           <data-type:parameter data-type:name="Alexa Fluor 700-A" />
         </transforms:biex>
         <transforms:biex transforms:length="256"  transforms:maxRange="262144"  transforms:neg="0"  transforms:width="-100"  transforms:pos="4.418539922" >
           <data-type:parameter data-type:name="APC-Cy7-A" />
         </transforms:biex>
         <transforms:biex transforms:length="256"  transforms:maxRange="262144"  transforms:neg="0"  transforms:width="-100"  transforms:pos="4.418539922" >
           <data-type:parameter data-type:name="Pacific Blue-A" />
         </transforms:biex>
         <transforms:biex transforms:length="256"  transforms:maxRange="262144"  transforms:neg="0"  transforms:width="-100"  transforms:pos="4.418539922" >
           <data-type:parameter data-type:name="AmCyan-A" />
         </transforms:biex>
         <transforms:biex transforms:length="256"  transforms:maxRange="262144"  transforms:neg="0"  transforms:width="-100"  transforms:pos="4.418539922" >
           <data-type:parameter data-type:name="Qdot 605-A" />
         </transforms:biex>
         <transforms:biex transforms:length="256"  transforms:maxRange="262144"  transforms:neg="0"  transforms:width="-100"  transforms:pos="4.418539922" >
           <data-type:parameter data-type:name="Indo 1 Violet-A" />
         </transforms:biex>
         <transforms:biex transforms:length="256"  transforms:maxRange="262144"  transforms:neg="0"  transforms:width="-100"  transforms:pos="4.418539922" >
           <data-type:parameter data-type:name="Indo 1 Blue-A" />
         </transforms:biex>
         <transforms:linear transforms:minRange="0.3394190229"  transforms:maxRange="27"  gain="0.0104436622" >
           <data-type:parameter data-type:name="Time" />
         </transforms:linear>
       </Transformations>
       <Keywords>
         <Keyword name="FJ_FCS_VERSION"  value="3" />
         <Keyword name="$BEGINANALYSIS"  value="0" />
         <Keyword name="$ENDANALYSIS"  value="0" />
         <Keyword name="$BEGINSTEXT"  value="0" />
         <Keyword name="$ENDSTEXT"  value="0" />
         <Keyword name="$BEGINDATA"  value="3552" />
         <Keyword name="$ENDDATA"  value="1056991            " />
         <Keyword name="$FIL"  value="Specimen_002_1640-1_001.fcs" />
         <Keyword name="$SYS"  value="Windows XP 5.1" />
         <Keyword name="$TOT"  value="16460              " />
         <Keyword name="$PAR"  value="16" />
         <Keyword name="$MODE"  value="L" />
         <Keyword name="$BYTEORD"  value="4,3,2,1" />
         <Keyword name="$DATATYPE"  value="F" />
         <Keyword name="$NEXTDATA"  value="0" />
         <Keyword name="CREATOR"  value="BD FACSDiva Software Version 7.0" />
         <Keyword name="TUBE NAME"  value="1640-1" />
         <Keyword name="$SRC"  value="Specimen_002" />
         <Keyword name="EXPERIMENT NAME"  value="Sunzhaojin20210730-N" />
         <Keyword name="GUID"  value="3898a0a8-c5c9-4f86-b7f6-b50ed57a54ed" />
         <Keyword name="$DATE"  value="30-JUL-2021" />
         <Keyword name="$BTIM"  value="13:16:13" />
         <Keyword name="$ETIM"  value="13:16:40" />
         <Keyword name="$CYT"  value="LSRFortessa" />
         <Keyword name="SETTINGS"  value="Cytometer" />
         <Keyword name="CYTNUM"  value="1" />
         <Keyword name="WINDOW EXTENSION"  value="10.00" />
         <Keyword name="EXPORT USER NAME"  value="Administrator" />
         <Keyword name="EXPORT TIME"  value="30-JUL-2021-13:26:38" />
         <Keyword name="$OP"  value="Administrator" />
         <Keyword name="FSC ASF"  value="0.75" />
         <Keyword name="AUTOBS"  value="TRUE" />
         <Keyword name="$INST"  value=" " />
         <Keyword name="LASER1NAME"  value="Blue" />
         <Keyword name="LASER1DELAY"  value="0.00" />
         <Keyword name="LASER1ASF"  value="0.88" />
         <Keyword name="LASER2NAME"  value="Red" />
         <Keyword name="LASER2DELAY"  value="104.69" />
         <Keyword name="LASER2ASF"  value="0.70" />
         <Keyword name="LASER3NAME"  value="Violet" />
         <Keyword name="LASER3DELAY"  value="35.36" />
         <Keyword name="LASER3ASF"  value="0.85" />
         <Keyword name="LASER4NAME"  value="UV" />
         <Keyword name="LASER4DELAY"  value="72.54" />
         <Keyword name="LASER4ASF"  value="0.94" />
         <Keyword name="$TIMESTEP"  value="0.01" />
         <Keyword name="SPILL"  value="13,FITC-A,PE-A,PE-Texas Red-A,PerCP-Cy5-5-A,PE-Cy7-A,APC-A,Alexa Fluor 700-A,APC-Cy7-A,Pacific Blue-A,AmCyan-A,Qdot 605-A,Indo 1 Violet-A,Indo 1 Blue-A,1,0,0,0,0,0,0,0,0,0,0,0,0,0,1,0,0,0,0,0,0,0,0,0,0,0,0,0,1,0,0,0,0,0,0,0,0,0,0,0,0,0,1,0,0,0,0,0,0,0,0,0,0,0,0,0,1,0,0,0,0,0,0,0,0,0,0,0,0,0,1,0,0,0,0,0,0,0,0,0,0,0,0,0,1,0,0,0,0,0,0,0,0,0,0,0,0,0,1,0,0,0,0,0,0,0,0,0,0,0,0,0,1,0,0,0,0,0,0,0,0,0,0,0,0,0,1,0,0,0,0,0,0,0,0,0,0,0,0,0,1,0,0,0,0,0,0,0,0,0,0,0,0,0,1,0,0,0,0,0,0,0,0,0,0,0,0,0,1" />
         <Keyword name="APPLY COMPENSATION"  value="TRUE" />
         <Keyword name="THRESHOLD"  value="FSC,5000" />
         <Keyword name="$P1N"  value="FSC-A" />
         <Keyword name="$P1R"  value="262144" />
         <Keyword name="$P1B"  value="32" />
         <Keyword name="$P1E"  value="0,0" />
         <Keyword name="$P1V"  value="332" />
         <Keyword name="$P1G"  value="1.0" />
         <Keyword name="P1DISPLAY"  value="LIN" />
         <Keyword name="P1BS"  value="0" />
         <Keyword name="P1MS"  value="0" />
         <Keyword name="$P2N"  value="SSC-A" />
         <Keyword name="$P2R"  value="262144" />
         <Keyword name="$P2B"  value="32" />
         <Keyword name="$P2E"  value="0,0" />
         <Keyword name="$P2V"  value="260" />
         <Keyword name="$P2G"  value="1.0" />
         <Keyword name="P2DISPLAY"  value="LIN" />
         <Keyword name="P2BS"  value="0" />
         <Keyword name="P2MS"  value="0" />
         <Keyword name="$P3N"  value="FITC-A" />
         <Keyword name="$P3S"  value="cfse" />
         <Keyword name="$P3R"  value="262144" />
         <Keyword name="$P3B"  value="32" />
         <Keyword name="$P3E"  value="0,0" />
         <Keyword name="$P3V"  value="450" />
         <Keyword name="$P3G"  value="1.0" />
         <Keyword name="P3DISPLAY"  value="LOG" />
         <Keyword name="P3BS"  value="0" />
         <Keyword name="P3MS"  value="0" />
         <Keyword name="$P4N"  value="PE-A" />
         <Keyword name="$P4R"  value="262144" />
         <Keyword name="$P4B"  value="32" />
         <Keyword name="$P4E"  value="0,0" />
         <Keyword name="$P4V"  value="477" />
         <Keyword name="$P4G"  value="1.0" />
         <Keyword name="P4DISPLAY"  value="LOG" />
         <Keyword name="P4BS"  value="0" />
         <Keyword name="P4MS"  value="0" />
         <Keyword name="$P5N"  value="PE-Texas Red-A" />
         <Keyword name="$P5R"  value="262144" />
         <Keyword name="$P5B"  value="32" />
         <Keyword name="$P5E"  value="0,0" />
         <Keyword name="$P5V"  value="533" />
         <Keyword name="$P5G"  value="1.0" />
         <Keyword name="P5DISPLAY"  value="LOG" />
         <Keyword name="P5BS"  value="24" />
         <Keyword name="P5MS"  value="0" />
         <Keyword name="$P6N"  value="PerCP-Cy5-5-A" />
         <Keyword name="$P6R"  value="262144" />
         <Keyword name="$P6B"  value="32" />
         <Keyword name="$P6E"  value="0,0" />
         <Keyword name="$P6V"  value="657" />
         <Keyword name="$P6G"  value="1.0" />
         <Keyword name="P6DISPLAY"  value="LOG" />
         <Keyword name="P6BS"  value="60" />
         <Keyword name="P6MS"  value="0" />
         <Keyword name="$P7N"  value="PE-Cy7-A" />
         <Keyword name="$P7S"  value="CD4" />
         <Keyword name="$P7R"  value="262144" />
         <Keyword name="$P7B"  value="32" />
         <Keyword name="$P7E"  value="0,0" />
         <Keyword name="$P7V"  value="750" />
         <Keyword name="$P7G"  value="1.0" />
         <Keyword name="P7DISPLAY"  value="LOG" />
         <Keyword name="P7BS"  value="146" />
         <Keyword name="P7MS"  value="0" />
         <Keyword name="$P8N"  value="APC-A" />
         <Keyword name="$P8S"  value="CD8" />
         <Keyword name="$P8R"  value="262144" />
         <Keyword name="$P8B"  value="32" />
         <Keyword name="$P8E"  value="0,0" />
         <Keyword name="$P8V"  value="750" />
         <Keyword name="$P8G"  value="1.0" />
         <Keyword name="P8DISPLAY"  value="LOG" />
         <Keyword name="P8BS"  value="270" />
         <Keyword name="P8MS"  value="0" />
         <Keyword name="$P9N"  value="Alexa Fluor 700-A" />
         <Keyword name="$P9R"  value="262144" />
         <Keyword name="$P9B"  value="32" />
         <Keyword name="$P9E"  value="0,0" />
         <Keyword name="$P9V"  value="566" />
         <Keyword name="$P9G"  value="1.0" />
         <Keyword name="P9DISPLAY"  value="LOG" />
         <Keyword name="P9BS"  value="59" />
         <Keyword name="P9MS"  value="0" />
         <Keyword name="$P10N"  value="APC-Cy7-A" />
         <Keyword name="$P10R"  value="262144" />
         <Keyword name="$P10B"  value="32" />
         <Keyword name="$P10E"  value="0,0" />
         <Keyword name="$P10V"  value="551" />
         <Keyword name="$P10G"  value="1.0" />
         <Keyword name="P10DISPLAY"  value="LOG" />
         <Keyword name="P10BS"  value="80" />
         <Keyword name="P10MS"  value="0" />
         <Keyword name="$P11N"  value="Pacific Blue-A" />
         <Keyword name="$P11R"  value="262144" />
         <Keyword name="$P11B"  value="32" />
         <Keyword name="$P11E"  value="0,0" />
         <Keyword name="$P11V"  value="480" />
         <Keyword name="$P11G"  value="1.0" />
         <Keyword name="P11DISPLAY"  value="LOG" />
         <Keyword name="P11BS"  value="139" />
         <Keyword name="P11MS"  value="0" />
         <Keyword name="$P12N"  value="AmCyan-A" />
         <Keyword name="$P12R"  value="262144" />
         <Keyword name="$P12B"  value="32" />
         <Keyword name="$P12E"  value="0,0" />
         <Keyword name="$P12V"  value="541" />
         <Keyword name="$P12G"  value="1.0" />
         <Keyword name="P12DISPLAY"  value="LOG" />
         <Keyword name="P12BS"  value="47" />
         <Keyword name="P12MS"  value="0" />
         <Keyword name="$P13N"  value="Qdot 605-A" />
         <Keyword name="$P13R"  value="262144" />
         <Keyword name="$P13B"  value="32" />
         <Keyword name="$P13E"  value="0,0" />
         <Keyword name="$P13V"  value="712" />
         <Keyword name="$P13G"  value="1.0" />
         <Keyword name="P13DISPLAY"  value="LOG" />
         <Keyword name="P13BS"  value="0" />
         <Keyword name="P13MS"  value="0" />
         <Keyword name="$P14N"  value="Indo 1 Violet-A" />
         <Keyword name="$P14R"  value="262144" />
         <Keyword name="$P14B"  value="32" />
         <Keyword name="$P14E"  value="0,0" />
         <Keyword name="$P14V"  value="469" />
         <Keyword name="$P14G"  value="1.0" />
         <Keyword name="P14DISPLAY"  value="LOG" />
         <Keyword name="P14BS"  value="62" />
         <Keyword name="P14MS"  value="0" />
         <Keyword name="$P15N"  value="Indo 1 Blue-A" />
         <Keyword name="$P15R"  value="262144" />
         <Keyword name="$P15B"  value="32" />
         <Keyword name="$P15E"  value="0,0" />
         <Keyword name="$P15V"  value="649" />
         <Keyword name="$P15G"  value="1.0" />
         <Keyword name="P15DISPLAY"  value="LOG" />
         <Keyword name="P15BS"  value="0" />
         <Keyword name="P15MS"  value="0" />
         <Keyword name="$P16N"  value="Time" />
         <Keyword name="$P16R"  value="262144" />
         <Keyword name="$P16B"  value="32" />
         <Keyword name="$P16E"  value="0,0" />
         <Keyword name="$P16G"  value="0.01" />
         <Keyword name="P16BS"  value="0" />
         <Keyword name="P16MS"  value="0" />
         <Keyword name="CST SETUP STATUS"  value="SUCCESS WITH WARNING" />
         <Keyword name="CST BEADS LOT ID"  value="33064" />
         <Keyword name="CYTOMETER CONFIG NAME"  value="Copy of Copy of Copy of 5-Blue 3-Red 3-Violet 2-UV" />
         <Keyword name="CYTOMETER CONFIG CREATE DATE"  value="2015-07-15T05:26:10+08:00" />
         <Keyword name="CST SETUP DATE"  value="2021-07-12T09:13:38+08:00" />
         <Keyword name="CST BASELINE DATE"  value="2021-04-28T09:56:43+08:00" />
         <Keyword name="CST BEADS EXPIRED"  value="False" />
         <Keyword name="CST PERFORMANCE EXPIRED"  value="2021-07-13T09:13:38+08:00" />
         <Keyword name="CST REGULATORY STATUS"  value="RUO Performance Check" />
         <Keyword name="$P1S"  value="" />
         <Keyword name="$P2S"  value="" />
         <Keyword name="$P4S"  value="" />
         <Keyword name="$P5S"  value="" />
         <Keyword name="$P6S"  value="" />
         <Keyword name="$P9S"  value="" />
         <Keyword name="$P10S"  value="" />
         <Keyword name="$P11S"  value="" />
         <Keyword name="$P12S"  value="" />
         <Keyword name="$P13S"  value="" />
         <Keyword name="$P14S"  value="" />
         <Keyword name="$P15S"  value="" />
         <Keyword name="$P16S"  value="" />
       </Keywords>
       <SampleNode name="Specimen_002_1640-1_001.fcs"  annotation=""  owningGroup=""  expanded="1"  sortPriority="10"  count="16460"  sampleID="21" >
         <Graph smoothing="0"  backColor="#ffffff"  foreColor="#000000"  heatMapStatParameter="FITC-A"  type="Pseudocolor"  fast="1" >
           <Axis dimension="x"  name="FSC-A"  label=""  auto="auto" />
           <Axis dimension="y"  name="SSC-A"  label=""  auto="auto" />
           <GraphSettings level="5%"  smoothingHighResolution="1"  contourHighResolution="1"  histogramSmoothingCount="0"  graphResolution="256"  showOutliers="0"  drawLargeDots="0"  dotsToDraw="8000"  tint="le.chartfill.tinted.40"  lineWeight="le.lineweight.normal"  lineStyle="le.linestyle.solid" />
           <GraphEnvironment showGrid="0"  showAxes="tnlTNL"  showGates="1"  showFreqOnPlots="1"  showGateNameOnPlots="1"  showMedians="0"  showUncomped="0"  addEventParam="0"  lastYAxisName="" >
             <TextTraits font="SansSerif"  size="11"  name="Labels"  style="plain"  color="#000000"  background="#00ffffff"  just="left" />
             <TextTraits font="SansSerif"  size="11"  name="LayoutGates"  style="plain"  color="#000000"  background="#00ffffff"  just="left" />
             <TextTraits font="SansSerif"  size="9"  name="Numbers"  style="plain"  color="#000000"  background="#00ffffff"  just="left" />
             <TextTraits font="SansSerif"  size="9"  name="Legend"  style="plain"  color="#000000"  background="#00ffffff"  just="left" />
             <WindowPosition x="-91"  y="8"  width="1000"  height="832"  displayed="0"  panelState="---" />
           </GraphEnvironment>
         </Graph>
         <Subpopulations>
           <Population name="Lymphocytes"  annotation=""  owningGroup=""  expanded="1"  sortPriority="10"  count="6922" >
             <Graph smoothing="13"  backColor="#ffffff"  foreColor="#000000"  heatMapStatParameter="FITC-A :: cfse"  type="Contour"  fast="1" >
               <Axis dimension="x"  name="PE-Cy7-A"  label=""  auto="auto" />
               <Axis dimension="y"  name="SSC-A"  label=""  auto="auto" />
               <GraphSettings level="5%"  smoothingHighResolution="1"  contourHighResolution="1"  histogramSmoothingCount="0"  graphResolution="256"  showOutliers="0"  drawLargeDots="0"  dotsToDraw="8000"  tint="le.chartfill.tinted.40"  lineWeight="le.lineweight.normal"  lineStyle="le.linestyle.solid" />
               <GraphEnvironment showGrid="0"  showAxes="tnlTNL"  showGates="1"  showFreqOnPlots="1"  showGateNameOnPlots="1"  showMedians="0"  showUncomped="0"  addEventParam="0"  lastYAxisName="" >
                 <TextTraits font="SansSerif"  size="11"  name="Labels"  style="plain"  color="#000000"  background="#00ffffff"  just="left" />
                 <TextTraits font="SansSerif"  size="11"  name="LayoutGates"  style="plain"  color="#000000"  background="#00ffffff"  just="left" />
                 <TextTraits font="SansSerif"  size="9"  name="Numbers"  style="plain"  color="#000000"  background="#00ffffff"  just="left" />
                 <TextTraits font="SansSerif"  size="9"  name="Legend"  style="plain"  color="#000000"  background="#00ffffff"  just="left" />
                 <WindowPosition x="44"  y="36"  width="1000"  height="882"  displayed="0"  panelState="+--" />
               </GraphEnvironment>
             </Graph>
             <Gate gating:id="ID1488870253" >
               <gating:PolygonGate eventsInside="1"  annoOffsetX="7"  annoOffsetY="-71"  tint="#000000"  isTinted="0"  lineWeight="Normal"  userDefined="1"  quadId="-1"  gateResolution="256" >
                 <gating:dimension>
                   <data-type:fcs-dimension data-type:name="FSC-A" />
                 </gating:dimension>
                 <gating:dimension>
                   <data-type:fcs-dimension data-type:name="SSC-A" />
                 </gating:dimension>
                 <gating:vertex>
                   <gating:coordinate data-type:value="70172.9811320755" />
                   <gating:coordinate data-type:value="9264.8576477518" />
                 </gating:vertex>
                 <gating:vertex>
                   <gating:coordinate data-type:value="63062.9433962264" />
                   <gating:coordinate data-type:value="31397.5731396033" />
                 </gating:vertex>
                 <gating:vertex>
                   <gating:coordinate data-type:value="72646.0377358491" />
                   <gating:coordinate data-type:value="57133.2888278028" />
                 </gating:vertex>
                 <gating:vertex>
                   <gating:coordinate data-type:value="98922.2641509434" />
                   <gating:coordinate data-type:value="81324.8615747103" />
                 </gating:vertex>
                 <gating:vertex>
                   <gating:coordinate data-type:value="137872.9056603773" />
                   <gating:coordinate data-type:value="84927.8617710582" />
                 </gating:vertex>
                 <gating:vertex>
                   <gating:coordinate data-type:value="151165.5849056604" />
                   <gating:coordinate data-type:value="61765.7176516787" />
                 </gating:vertex>
                 <gating:vertex>
                   <gating:coordinate data-type:value="143746.4150943396" />
                   <gating:coordinate data-type:value="30882.8588258393" />
                 </gating:vertex>
                 <gating:vertex>
                   <gating:coordinate data-type:value="107577.9622641509" />
                   <gating:coordinate data-type:value="6176.5717651679" />
                 </gating:vertex>
               </gating:PolygonGate>
             </Gate>
             <Subpopulations>
               <Population name="CD4, SSC-A subset (%)"  annotation=""  owningGroup=""  expanded="0"  sortPriority="10"  count="1538" >
                 <Graph smoothing="13"  backColor="#ffffff"  foreColor="#000000"  heatMapStatParameter="FITC-A :: cfse"  type="Contour"  fast="1" >
                   <Axis dimension="x"  name="PE-Cy7-A"  label=""  auto="auto" />
                   <Axis dimension="y"  name="SSC-A"  label=""  auto="auto" />
                   <GraphSettings level="5%"  smoothingHighResolution="1"  contourHighResolution="1"  histogramSmoothingCount="0"  graphResolution="256"  showOutliers="0"  drawLargeDots="0"  dotsToDraw="8000"  tint="le.chartfill.tinted.40"  lineWeight="le.lineweight.normal"  lineStyle="le.linestyle.solid" />
                   <GraphEnvironment showGrid="0"  showAxes="tnlTNL"  showGates="1"  showFreqOnPlots="1"  showGateNameOnPlots="1"  showMedians="0"  showUncomped="0"  addEventParam="0"  lastYAxisName="" >
                     <TextTraits font="SansSerif"  size="11"  name="Labels"  style="plain"  color="#000000"  background="#00ffffff"  just="left" />
                     <TextTraits font="SansSerif"  size="11"  name="LayoutGates"  style="plain"  color="#000000"  background="#00ffffff"  just="left" />
                     <TextTraits font="SansSerif"  size="9"  name="Numbers"  style="plain"  color="#000000"  background="#00ffffff"  just="left" />
                     <TextTraits font="SansSerif"  size="9"  name="Legend"  style="plain"  color="#000000"  background="#00ffffff"  just="left" />
                     <WindowPosition x="-4"  y="-4"  width="1000"  height="882"  displayed="0"  panelState="+--" />
                   </GraphEnvironment>
                 </Graph>
                 <Gate gating:id="ID699876833"  gating:parent_id="ID1488870253" >
                   <gating:RectangleGate eventsInside="1"  annoOffsetX="-3"  annoOffsetY="-88"  tint="#000000"  isTinted="0"  lineWeight="Normal"  userDefined="1"  percentX="0"  percentY="0" >
                     <gating:dimension gating:min="2512.6312011752634"  gating:max="100408.68777557573" >
                       <data-type:fcs-dimension data-type:name="PE-Cy7-A" />
                     </gating:dimension>
                     <gating:dimension gating:min="7784.084056646859"  gating:max="130533.10187300117" >
                       <data-type:fcs-dimension data-type:name="SSC-A" />
                     </gating:dimension>
                   </gating:RectangleGate>
                 </Gate>
               </Population>
               <Population name="CD8, SSC-A subset (%)"  annotation=""  owningGroup=""  expanded="1"  sortPriority="10"  count="3098" >
                 <Graph smoothing="13"  backColor="#ffffff"  foreColor="#000000"  heatMapStatParameter="FITC-A :: cfse"  type="Contour"  fast="1" >
                   <Axis dimension="x"  name="APC-A"  label=""  auto="auto" />
                   <Axis dimension="y"  name="SSC-A"  label=""  auto="auto" />
                   <GraphSettings level="5%"  smoothingHighResolution="1"  contourHighResolution="1"  histogramSmoothingCount="0"  graphResolution="256"  showOutliers="0"  drawLargeDots="0"  dotsToDraw="8000"  tint="le.chartfill.tinted.40"  lineWeight="le.lineweight.normal"  lineStyle="le.linestyle.solid" />
                   <GraphEnvironment showGrid="0"  showAxes="tnlTNL"  showGates="1"  showFreqOnPlots="1"  showGateNameOnPlots="1"  showMedians="0"  showUncomped="0"  addEventParam="0"  lastYAxisName="" >
                     <TextTraits font="SansSerif"  size="11"  name="Labels"  style="plain"  color="#000000"  background="#00ffffff"  just="left" />
                     <TextTraits font="SansSerif"  size="11"  name="LayoutGates"  style="plain"  color="#000000"  background="#00ffffff"  just="left" />
                     <TextTraits font="SansSerif"  size="9"  name="Numbers"  style="plain"  color="#000000"  background="#00ffffff"  just="left" />
                     <TextTraits font="SansSerif"  size="9"  name="Legend"  style="plain"  color="#000000"  background="#00ffffff"  just="left" />
                     <WindowPosition x="-4"  y="-4"  width="1000"  height="882"  displayed="0"  panelState="+--" />
                   </GraphEnvironment>
                 </Graph>
                 <Gate gating:id="ID79082463"  gating:parent_id="ID1488870253" >
                   <gating:RectangleGate eventsInside="1"  annoOffsetX="-5"  annoOffsetY="-89"  tint="#000000"  isTinted="0"  lineWeight="Normal"  userDefined="1"  percentX="0"  percentY="0" >
                     <gating:dimension gating:min="3410.3473638152986"  gating:max="131956.0725311721" >
                       <data-type:fcs-dimension data-type:name="APC-A" />
                     </gating:dimension>
                     <gating:dimension gating:min="4790.205573321144"  gating:max="130533.10187300117" >
                       <data-type:fcs-dimension data-type:name="SSC-A" />
                     </gating:dimension>
                   </gating:RectangleGate>
                 </Gate>
               </Population>
             </Subpopulations>
           </Population>
         </Subpopulations>
       </SampleNode>
     </Sample>
   </SampleList>
   <TableEditor title="FlowJo Tables: CD4和CD8（2022-03-31）.wsp"  current="Table" >
     <Table name="Table"  outputFile="file:/E:/文档/Table"  color="#00ffffff"  isBatch="0"  quickclose="0"  destination="toDisplay"  outputFormat="fj.document.type.table"  autoColumnName="" >
       <PrintLayout flipPattern0="0"  rows="1"  columns="1"  padding="36"  header=""  footer=""  headerActive="0"  footerActive="0"  scalingMode="fj.print.scale.none"  scaling="1"  orientation="1"  width="595.2744"  height="841.8888"  imageableX="72"  imageableY="72"  imageableWidth="451.2744"  imageableHeight="697.8888" />
       <PageSection sectionName="header" >&lt;table width=&quot;100%&quot;&gt;&lt;tr&gt;&lt;td align=&quot;left&quot; valign=&quot;top&quot;&gt;&amp;NBSP&amp;NBSP&amp;NBSP&amp;NBSP&lt;IMG SRC=&quot;file:/D:/Program%20Files/FlowJo%2010.8.1/images/fj_icon.png&quot;&gt;&lt;/IMG&gt;&lt;br/&gt;FlowJo, LLC&lt;/td&gt;&lt;td align=&quot;right&quot; valign=&quot;top&quot;&gt;Page &lt;PageNumber/&gt;&lt;/td&gt;&lt;/tr&gt;&lt;/table&gt;</PageSection>
       <PageSection sectionName="footer" >&lt;table width=&quot;100%&quot;&gt;&lt;tr&gt;&lt;td align=&quot;left&quot;  valign=&quot;bottom&quot;&gt;&lt;LongDate/&gt;&lt;/td&gt;&lt;td align=&quot;right&quot; valign=&quot;bottom&quot;&gt;&lt;Version/&gt;&lt;/td&gt;&lt;/tr&gt;&lt;/table&gt;</PageSection>
       <Iteration iterationType="SAMPLE"  iterationValue="11"  iterationKeyword=""  discriminator=""  panelSize="1"  groupName="workspaceSelection" />
     </Table>
   </TableEditor>
   <LayoutEditor title="FlowJo Layouts: CD4和CD8（2022-03-31）.wsp"  current="Layout"  showGrid="0"  showPageBreaks="0"  showGuides="0"  showDebugOutput="0" >
     <Layout name="Layout"  outputFile="file:/E:/文档/Layout"  color="#00ffffff"  isBatch="0"  showGrid="0"  showRulers="1"  showDebugOutput="0"  showGuides="0"  showPageBreaks="1"  scale="1" >
       <PrintLayout flipPattern0="0"  rows="1"  columns="1"  padding="36"  header=""  footer=""  headerActive="0"  footerActive="0"  scalingMode="fj.print.scale.none"  scaling="1"  orientation="1"  width="595.2744"  height="841.8888"  imageableX="72"  imageableY="72"  imageableWidth="451.2744"  imageableHeight="697.8888" />
       <PageSection sectionName="header" >&lt;table width=&quot;100%&quot;&gt;&lt;tr&gt;&lt;td align=&quot;left&quot; valign=&quot;top&quot;&gt;&amp;NBSP&amp;NBSP&amp;NBSP&amp;NBSP&lt;IMG SRC=&quot;file:/D:/Program%20Files/FlowJo%2010.8.1/images/fj_icon.png&quot;&gt;&lt;/IMG&gt;&lt;br/&gt;FlowJo, LLC&lt;/td&gt;&lt;td align=&quot;right&quot; valign=&quot;top&quot;&gt;Page &lt;PageNumber/&gt;&lt;/td&gt;&lt;/tr&gt;&lt;/table&gt;</PageSection>
       <PageSection sectionName="footer" >&lt;table width=&quot;100%&quot;&gt;&lt;tr&gt;&lt;td align=&quot;left&quot;  valign=&quot;bottom&quot;&gt;&lt;LongDate/&gt;&lt;/td&gt;&lt;td align=&quot;right&quot; valign=&quot;bottom&quot;&gt;&lt;Version/&gt;&lt;/td&gt;&lt;/tr&gt;&lt;/table&gt;</PageSection>
       <Iteration iterationType="OFF"  iterationValue="11"  iterationKeyword=""  discriminator=""  panelSize="1"  groupName="All Samples" />
       <BatchSettings useCurrentGroup="1"  length="3"  name=""  order="ACROSS"  direction="COLUMNS"  append="0"  destination="toLayout"  separatePages="0"  launchApp="1"  header="0"  footer="0"  commandLineBatch="0" />
       <FigList>
         <ChartData x="571"  y="1476"  width="256"  height="256"  lineWeight="Hairline"  fill="#ffffff"  stroke="#000000"  lineStyle="Solid"  gradientColor="#808080"  gradientStyle="le.gradientstyle.none"  enabled="1"  xScale="0.01"  yScale="0.01"  aspectRatioLock="0"  alpha="1"  figID="com.treestar.flowjo.charting.FigChartBox@32bb965a#1648278449161"  rotation="0"  lock="0"  sizeLock="0"  contentLock="0"  wantsDrops="0"  dependents="1"  showSampleName="1"  showFullPath="1"  showFreq="0"  showCount="1"  showPopulationName="1"  showGraphTitle="0"  showMedians="0"  useShortName="1"  showKeyword="0"  keyword=""  showStatistic="0"  statistic=""  offsetHistograms="0"  offsetX="0"  offsetY="0"  flipH="0"  flipV="0"  showAdjunctHistograms="0"  scaleH="1"  scaleV="1"  panelIndex="-1"  z="0" >
           <Graph smoothing="0"  backColor="#ffffff"  foreColor="#000000"  heatMapStatParameter="FITC-A"  type="Pseudocolor"  fast="1" >
             <Axis dimension="x"  name="PE-Cy7-A"  label=""  auto="auto" />
             <Axis dimension="y"  name="SSC-A"  label=""  auto="auto" />
             <GraphSettings level="5%"  smoothingHighResolution="1"  contourHighResolution="1"  histogramSmoothingCount="0"  graphResolution="256"  showOutliers="0"  drawLargeDots="0"  dotsToDraw="8000"  tint="le.chartfill.tinted.40"  lineWeight="le.lineweight.normal"  lineStyle="le.linestyle.solid" />
             <GraphEnvironment showGrid="0"  showAxes="tnlTNL"  showGates="1"  showFreqOnPlots="1"  showGateNameOnPlots="1"  showMedians="0"  showUncomped="0"  addEventParam="0"  lastYAxisName="" >
               <TextTraits font="SansSerif"  size="11"  name="Labels"  style="plain"  color="#000000"  background="#00ffffff"  just="left" />
               <TextTraits font="SansSerif"  size="11"  name="LayoutGates"  style="plain"  color="#000000"  background="#00ffffff"  just="left" />
               <TextTraits font="SansSerif"  size="9"  name="Numbers"  style="plain"  color="#000000"  background="#00ffffff"  just="left" />
               <TextTraits font="SansSerif"  size="9"  name="Legend"  style="plain"  color="#000000"  background="#00ffffff"  just="left" />
               <WindowPosition x="-5"  y="-5"  width="1000"  height="882"  displayed="0"  panelState="+--" />
             </GraphEnvironment>
           </Graph>
           <Annotation lineWeight="NoLine"  fill="#ffffff"  stroke="#808080"  lineStyle="Solid"  gradientColor="#808080"  gradientStyle="le.gradientstyle.none"  enabled="1"  xScale="1"  yScale="1"  aspectRatioLock="0"  alpha="1"  figID="com.treestar.flowjo.charting.FigChartAnnotation@5bb7d8df#1648278449161"  rotation="0"  lock="0"  sizeLock="0"  contentLock="0"  wantsDrops="0"  autoFitContents="0"  autoMinimumSize="1"  padding="5,5,5,5" >
             <Content>&amp;#xA;&amp;#xA;    &amp;lt;p style=&amp;quot;margin-top:0; text-align:left;&amp;quot;&amp;gt;&amp;#xA;      &amp;lt;font face=&amp;quot;SansSerif&amp;quot; color=&amp;quot;#000000&amp;quot; style=&amp;quot;font-size:11pt;&amp;quot;&amp;gt;&amp;lt;input type=&amp;quot;fjml&amp;quot; value=&amp;quot;%3CAnno+name%3D%22fj.anno.samplename%22+%2F%3E&amp;quot; style=&amp;quot;font-family:SansSerif; color:#000000; font-weight:normal;&amp;quot;&amp;gt;&amp;#xA;      &amp;lt;/font&amp;gt;&amp;#xA;    &amp;lt;/p&amp;gt;&amp;#xA;    &amp;lt;p style=&amp;quot;margin-top:0; text-align:left;&amp;quot;&amp;gt;&amp;#xA;      &amp;lt;font face=&amp;quot;SansSerif&amp;quot; color=&amp;quot;#000000&amp;quot; style=&amp;quot;font-size:11pt;&amp;quot;&amp;gt;&amp;lt;input type=&amp;quot;fjml&amp;quot; value=&amp;quot;%3CAnno+name%3D%22fj.anno.popname%22+%2F%3E&amp;quot; style=&amp;quot;font-family:SansSerif; color:#000000; font-weight:normal;&amp;quot;&amp;gt;&amp;#xA;      &amp;lt;/font&amp;gt;&amp;#xA;    &amp;lt;/p&amp;gt;&amp;#xA;    &amp;lt;p style=&amp;quot;margin-top:0; text-align:left;&amp;quot;&amp;gt;&amp;#xA;      &amp;lt;font face=&amp;quot;SansSerif&amp;quot; color=&amp;quot;#000000&amp;quot; style=&amp;quot;font-size:11pt;&amp;quot;&amp;gt;&amp;lt;input type=&amp;quot;fjml&amp;quot; value=&amp;quot;%3CStatistic+name%3D%22Count%22++id%3D%22%22++ancestor%3D%22%22+%2F%3E&amp;quot; style=&amp;quot;font-family:SansSerif; color:#000000; font-weight:normal;&amp;quot;&amp;gt;&amp;#xA;&amp;lt;/font&amp;gt;    &amp;lt;/p&amp;gt;&amp;#xA;</Content>
             <WindowPosition x="0"  y="340"  width="168"  height="64"  displayed="1"  panelState="" />
           </Annotation>
           <Legend lineWeight="Hairline"  fill="#ffffff"  stroke="#000000"  lineStyle="Solid"  gradientColor="#808080"  gradientStyle="le.gradientstyle.none"  enabled="1"  xScale="1"  yScale="1"  aspectRatioLock="0"  alpha="1"  figID="com.treestar.flowjo.charting.legend.FigLegend@2133ad83#1648278449161"  rotation="0"  lock="0"  sizeLock="0"  contentLock="0"  wantsDrops="0"  rows="3"  columns="4"  drawGrid="1"  autoFitContents="0"  showHeader="1" >
             <RowSizes>
               <Size index="0"  value="15" />
               <Size index="1"  value="15" />
               <Size index="2"  value="15" />
             </RowSizes>
             <ColSizes>
               <Size index="0"  value="15" />
               <Size index="1"  value="15" />
               <Size index="2"  value="15" />
               <Size index="3"  value="15" />
             </ColSizes>
             <WindowPosition x="280"  y="0"  width="60"  height="45"  displayed="0"  panelState="" />
             <Columns>
               <Anno name="fj.anno.samplename" />
               <Anno name="fj.anno.popname" />
               <Statistic name="Count"  ancestor=""  correlate="" />
             </Columns>
           </Legend>
           <Ancestry lineWeight="Hairline"  fill="#ffffff"  stroke="#000000"  lineStyle="Solid"  gradientColor="#808080"  gradientStyle="le.gradientstyle.none"  enabled="1"  xScale="1"  yScale="1"  aspectRatioLock="0"  alpha="1"  figID="com.treestar.flowjo.charting.FigChartRow@6f797268#1648278449161"  rotation="0"  lock="0"  sizeLock="0"  contentLock="0"  wantsDrops="0"  backgating="0"  horizontal="0"  backgatingLargeDots="0"  backgatingContours="0" >
             <WindowPosition x="0"  y="0"  width="0"  height="1"  displayed="0"  panelState="" />
           </Ancestry>
           <Multigraph lineWeight="NoLine"  fill="#00ffffff"  stroke="#000000"  lineStyle="Solid"  gradientColor="#808080"  gradientStyle="le.gradientstyle.none"  enabled="1"  xScale="1"  yScale="1"  aspectRatioLock="1"  alpha="1"  figID="com.treestar.flowjo.charting.FigChartGrid@19165a83#1648278449161"  rotation="0"  lock="0"  sizeLock="0"  contentLock="0"  wantsDrops="0"  annoOffsetX="0"  annoOffsetY="0"  type="NONE"  displayType="DotPlot"  rows="0"  columns="0" >
             <WindowPosition x="0"  y="0"  width="0"  height="1"  displayed="0"  panelState="" />
             <Parameters/>
           </Multigraph>
           <PopModelList>
             <DataLayer path="Lymphocytes"  panelValue="1"  discriminatorValue=""  sampleGMID="1"  sampleID="13" >
               <LegendSpec color="#000000"  text=""  chartFill="le.chartfill.tinted.40"  lineWeight="Normal"  lineStyle="Solid"  control="0" />
             </DataLayer>
           </PopModelList>
           <WindowPosition x="571"  y="1476"  width="256"  height="256"  displayed="1"  panelState="" />
         </ChartData>
         <FigColorLegend x="511"  y="1770"  width="70"  height="12"  lineWeight="Hairline"  fill="#ffffff"  stroke="#000000"  lineStyle="Solid"  gradientColor="#808080"  gradientStyle="le.gradientstyle.none"  enabled="1"  xScale="1"  yScale="1"  aspectRatioLock="0"  alpha="1"  figID="com.treestar.layout.presentation.FigHeatmapStatAxis@24da12d1#1662873550468"  rotation="0"  lock="0"  sizeLock="0"  contentLock="0"  wantsDrops="0"  colorMapName="Default (blue,green,yellow,red)"  z="5" />
         <ChartData x="1025"  y="1485"  width="256"  height="256"  lineWeight="Hairline"  fill="#ffffff"  stroke="#000000"  lineStyle="Solid"  gradientColor="#808080"  gradientStyle="le.gradientstyle.none"  enabled="1"  xScale="0.01"  yScale="0.01"  aspectRatioLock="0"  alpha="1"  figID="com.treestar.flowjo.charting.FigChartBox@4fd6b235#1648278563911"  rotation="0"  lock="0"  sizeLock="0"  contentLock="0"  wantsDrops="0"  dependents="1"  showSampleName="1"  showFullPath="1"  showFreq="0"  showCount="1"  showPopulationName="1"  showGraphTitle="0"  showMedians="0"  useShortName="1"  showKeyword="0"  keyword=""  showStatistic="0"  statistic=""  offsetHistograms="0"  offsetX="0"  offsetY="0"  flipH="0"  flipV="0"  showAdjunctHistograms="0"  scaleH="1"  scaleV="1"  panelIndex="-1"  z="10" >
           <Graph smoothing="0"  backColor="#ffffff"  foreColor="#000000"  heatMapStatParameter="FITC-A"  type="Pseudocolor"  fast="1" >
             <Axis dimension="x"  name="APC-A"  label=""  auto="auto" />
             <Axis dimension="y"  name="SSC-A"  label=""  auto="auto" />
             <GraphSettings level="5%"  smoothingHighResolution="1"  contourHighResolution="1"  histogramSmoothingCount="0"  graphResolution="256"  showOutliers="0"  drawLargeDots="0"  dotsToDraw="8000"  tint="le.chartfill.tinted.40"  lineWeight="le.lineweight.normal"  lineStyle="le.linestyle.solid" />
             <GraphEnvironment showGrid="0"  showAxes="tnlTNL"  showGates="1"  showFreqOnPlots="1"  showGateNameOnPlots="1"  showMedians="0"  showUncomped="0"  addEventParam="0"  lastYAxisName="" >
               <TextTraits font="SansSerif"  size="11"  name="Labels"  style="plain"  color="#000000"  background="#00ffffff"  just="left" />
               <TextTraits font="SansSerif"  size="11"  name="LayoutGates"  style="plain"  color="#000000"  background="#00ffffff"  just="left" />
               <TextTraits font="SansSerif"  size="9"  name="Numbers"  style="plain"  color="#000000"  background="#00ffffff"  just="left" />
               <TextTraits font="SansSerif"  size="9"  name="Legend"  style="plain"  color="#000000"  background="#00ffffff"  just="left" />
               <WindowPosition x="-4"  y="-4"  width="1000"  height="882"  displayed="0"  panelState="+--" />
             </GraphEnvironment>
           </Graph>
           <Annotation lineWeight="NoLine"  fill="#ffffff"  stroke="#808080"  lineStyle="Solid"  gradientColor="#808080"  gradientStyle="le.gradientstyle.none"  enabled="1"  xScale="1"  yScale="1"  aspectRatioLock="0"  alpha="1"  figID="com.treestar.flowjo.charting.FigChartAnnotation@19d335af#1648278563911"  rotation="0"  lock="0"  sizeLock="0"  contentLock="0"  wantsDrops="0"  autoFitContents="0"  autoMinimumSize="1"  padding="5,5,5,5" >
             <Content>&amp;#xA;&amp;#xA;    &amp;lt;p style=&amp;quot;margin-top:0; text-align:left;&amp;quot;&amp;gt;&amp;#xA;      &amp;lt;font face=&amp;quot;SansSerif&amp;quot; color=&amp;quot;#000000&amp;quot; style=&amp;quot;font-size:11pt;&amp;quot;&amp;gt;&amp;lt;input type=&amp;quot;fjml&amp;quot; value=&amp;quot;%3CAnno+name%3D%22fj.anno.samplename%22+%2F%3E&amp;quot; style=&amp;quot;font-family:SansSerif; color:#000000; font-weight:normal;&amp;quot;&amp;gt;&amp;#xA;      &amp;lt;/font&amp;gt;&amp;#xA;    &amp;lt;/p&amp;gt;&amp;#xA;    &amp;lt;p style=&amp;quot;margin-top:0; text-align:left;&amp;quot;&amp;gt;&amp;#xA;      &amp;lt;font face=&amp;quot;SansSerif&amp;quot; color=&amp;quot;#000000&amp;quot; style=&amp;quot;font-size:11pt;&amp;quot;&amp;gt;&amp;lt;input type=&amp;quot;fjml&amp;quot; value=&amp;quot;%3CAnno+name%3D%22fj.anno.popname%22+%2F%3E&amp;quot; style=&amp;quot;font-family:SansSerif; color:#000000; font-weight:normal;&amp;quot;&amp;gt;&amp;#xA;      &amp;lt;/font&amp;gt;&amp;#xA;    &amp;lt;/p&amp;gt;&amp;#xA;    &amp;lt;p style=&amp;quot;margin-top:0; text-align:left;&amp;quot;&amp;gt;&amp;#xA;      &amp;lt;font face=&amp;quot;SansSerif&amp;quot; color=&amp;quot;#000000&amp;quot; style=&amp;quot;font-size:11pt;&amp;quot;&amp;gt;&amp;lt;input type=&amp;quot;fjml&amp;quot; value=&amp;quot;%3CStatistic+name%3D%22Count%22++id%3D%22%22++ancestor%3D%22%22+%2F%3E&amp;quot; style=&amp;quot;font-family:SansSerif; color:#000000; font-weight:normal;&amp;quot;&amp;gt;&amp;#xA;&amp;lt;/font&amp;gt;    &amp;lt;/p&amp;gt;&amp;#xA;</Content>
             <WindowPosition x="0"  y="340"  width="168"  height="64"  displayed="1"  panelState="" />
           </Annotation>
           <Legend lineWeight="Hairline"  fill="#ffffff"  stroke="#000000"  lineStyle="Solid"  gradientColor="#808080"  gradientStyle="le.gradientstyle.none"  enabled="1"  xScale="1"  yScale="1"  aspectRatioLock="0"  alpha="1"  figID="com.treestar.flowjo.charting.legend.FigLegend@268fc58b#1648278563911"  rotation="0"  lock="0"  sizeLock="0"  contentLock="0"  wantsDrops="0"  rows="3"  columns="4"  drawGrid="1"  autoFitContents="0"  showHeader="1" >
             <RowSizes>
               <Size index="0"  value="15" />
               <Size index="1"  value="15" />
               <Size index="2"  value="15" />
             </RowSizes>
             <ColSizes>
               <Size index="0"  value="15" />
               <Size index="1"  value="15" />
               <Size index="2"  value="15" />
               <Size index="3"  value="15" />
             </ColSizes>
             <WindowPosition x="280"  y="0"  width="60"  height="45"  displayed="0"  panelState="" />
             <Columns>
               <Anno name="fj.anno.samplename" />
               <Anno name="fj.anno.popname" />
               <Statistic name="Count"  ancestor=""  correlate="" />
             </Columns>
           </Legend>
           <Ancestry lineWeight="Hairline"  fill="#ffffff"  stroke="#000000"  lineStyle="Solid"  gradientColor="#808080"  gradientStyle="le.gradientstyle.none"  enabled="1"  xScale="1"  yScale="1"  aspectRatioLock="0"  alpha="1"  figID="com.treestar.flowjo.charting.FigChartRow@134871f3#1648278563911"  rotation="0"  lock="0"  sizeLock="0"  contentLock="0"  wantsDrops="0"  backgating="0"  horizontal="0"  backgatingLargeDots="0"  backgatingContours="0" >
             <WindowPosition x="0"  y="0"  width="0"  height="1"  displayed="0"  panelState="" />
           </Ancestry>
           <Multigraph lineWeight="NoLine"  fill="#00ffffff"  stroke="#000000"  lineStyle="Solid"  gradientColor="#808080"  gradientStyle="le.gradientstyle.none"  enabled="1"  xScale="1"  yScale="1"  aspectRatioLock="1"  alpha="1"  figID="com.treestar.flowjo.charting.FigChartGrid@1350c46#1648278563911"  rotation="0"  lock="0"  sizeLock="0"  contentLock="0"  wantsDrops="0"  annoOffsetX="0"  annoOffsetY="0"  type="NONE"  displayType="DotPlot"  rows="0"  columns="0" >
             <WindowPosition x="0"  y="0"  width="0"  height="1"  displayed="0"  panelState="" />
             <Parameters/>
           </Multigraph>
           <PopModelList>
             <DataLayer path="Lymphocytes"  panelValue="1"  discriminatorValue=""  sampleGMID="1"  sampleID="13" >
               <LegendSpec color="#000000"  text=""  chartFill="le.chartfill.tinted.40"  lineWeight="Normal"  lineStyle="Solid"  control="0" />
             </DataLayer>
           </PopModelList>
           <WindowPosition x="1025"  y="1485"  width="256"  height="256"  displayed="1"  panelState="" />
         </ChartData>
         <FigColorLegend x="965"  y="1779"  width="70"  height="12"  lineWeight="Hairline"  fill="#ffffff"  stroke="#000000"  lineStyle="Solid"  gradientColor="#808080"  gradientStyle="le.gradientstyle.none"  enabled="1"  xScale="1"  yScale="1"  aspectRatioLock="0"  alpha="1"  figID="com.treestar.layout.presentation.FigHeatmapStatAxis@4365d8f7#1662873550468"  rotation="0"  lock="0"  sizeLock="0"  contentLock="0"  wantsDrops="0"  colorMapName="Default (blue,green,yellow,red)"  z="15" />
         <ChartData x="550"  y="2241"  width="256"  height="256"  lineWeight="Hairline"  fill="#ffffff"  stroke="#000000"  lineStyle="Solid"  gradientColor="#808080"  gradientStyle="le.gradientstyle.none"  enabled="1"  xScale="0.01"  yScale="0.01"  aspectRatioLock="0"  alpha="1"  figID="com.treestar.flowjo.charting.FigChartBox@516c5492#1648278679910"  rotation="0"  lock="0"  sizeLock="0"  contentLock="0"  wantsDrops="0"  dependents="1"  showSampleName="1"  showFullPath="1"  showFreq="0"  showCount="1"  showPopulationName="1"  showGraphTitle="0"  showMedians="0"  useShortName="1"  showKeyword="0"  keyword=""  showStatistic="0"  statistic=""  offsetHistograms="0"  offsetX="0"  offsetY="0"  flipH="0"  flipV="0"  showAdjunctHistograms="0"  scaleH="1"  scaleV="1"  panelIndex="-1"  z="20" >
           <Graph smoothing="0"  backColor="#ffffff"  foreColor="#000000"  heatMapStatParameter="FITC-A"  type="Pseudocolor"  fast="1" >
             <Axis dimension="x"  name="PE-Cy7-A"  label=""  auto="auto" />
             <Axis dimension="y"  name="SSC-A"  label=""  auto="auto" />
             <GraphSettings level="5%"  smoothingHighResolution="1"  contourHighResolution="1"  histogramSmoothingCount="0"  graphResolution="256"  showOutliers="0"  drawLargeDots="0"  dotsToDraw="8000"  tint="le.chartfill.tinted.40"  lineWeight="le.lineweight.normal"  lineStyle="le.linestyle.solid" />
             <GraphEnvironment showGrid="0"  showAxes="tnlTNL"  showGates="1"  showFreqOnPlots="1"  showGateNameOnPlots="1"  showMedians="0"  showUncomped="0"  addEventParam="0"  lastYAxisName="" >
               <TextTraits font="SansSerif"  size="11"  name="Labels"  style="plain"  color="#000000"  background="#00ffffff"  just="left" />
               <TextTraits font="SansSerif"  size="11"  name="LayoutGates"  style="plain"  color="#000000"  background="#00ffffff"  just="left" />
               <TextTraits font="SansSerif"  size="9"  name="Numbers"  style="plain"  color="#000000"  background="#00ffffff"  just="left" />
               <TextTraits font="SansSerif"  size="9"  name="Legend"  style="plain"  color="#000000"  background="#00ffffff"  just="left" />
               <WindowPosition x="-5"  y="-5"  width="1000"  height="882"  displayed="0"  panelState="+--" />
             </GraphEnvironment>
           </Graph>
           <Annotation lineWeight="NoLine"  fill="#ffffff"  stroke="#808080"  lineStyle="Solid"  gradientColor="#808080"  gradientStyle="le.gradientstyle.none"  enabled="1"  xScale="1"  yScale="1"  aspectRatioLock="0"  alpha="1"  figID="com.treestar.flowjo.charting.FigChartAnnotation@5f2baa5a#1648278679910"  rotation="0"  lock="0"  sizeLock="0"  contentLock="0"  wantsDrops="0"  autoFitContents="0"  autoMinimumSize="1"  padding="5,5,5,5" >
             <Content>&amp;#xA;&amp;#xA;    &amp;lt;p style=&amp;quot;margin-top:0; text-align:left;&amp;quot;&amp;gt;&amp;#xA;      &amp;lt;font face=&amp;quot;SansSerif&amp;quot; color=&amp;quot;#000000&amp;quot; style=&amp;quot;font-size:11pt;&amp;quot;&amp;gt;&amp;lt;input type=&amp;quot;fjml&amp;quot; value=&amp;quot;%3CAnno+name%3D%22fj.anno.samplename%22+%2F%3E&amp;quot; style=&amp;quot;font-family:SansSerif; color:#000000; font-weight:normal;&amp;quot;&amp;gt;&amp;#xA;      &amp;lt;/font&amp;gt;&amp;#xA;    &amp;lt;/p&amp;gt;&amp;#xA;    &amp;lt;p style=&amp;quot;margin-top:0; text-align:left;&amp;quot;&amp;gt;&amp;#xA;      &amp;lt;font face=&amp;quot;SansSerif&amp;quot; color=&amp;quot;#000000&amp;quot; style=&amp;quot;font-size:11pt;&amp;quot;&amp;gt;&amp;lt;input type=&amp;quot;fjml&amp;quot; value=&amp;quot;%3CAnno+name%3D%22fj.anno.popname%22+%2F%3E&amp;quot; style=&amp;quot;font-family:SansSerif; color:#000000; font-weight:normal;&amp;quot;&amp;gt;&amp;#xA;      &amp;lt;/font&amp;gt;&amp;#xA;    &amp;lt;/p&amp;gt;&amp;#xA;    &amp;lt;p style=&amp;quot;margin-top:0; text-align:left;&amp;quot;&amp;gt;&amp;#xA;      &amp;lt;font face=&amp;quot;SansSerif&amp;quot; color=&amp;quot;#000000&amp;quot; style=&amp;quot;font-size:11pt;&amp;quot;&amp;gt;&amp;lt;input type=&amp;quot;fjml&amp;quot; value=&amp;quot;%3CStatistic+name%3D%22Count%22++id%3D%22%22++ancestor%3D%22%22+%2F%3E&amp;quot; style=&amp;quot;font-family:SansSerif; color:#000000; font-weight:normal;&amp;quot;&amp;gt;&amp;#xA;&amp;lt;/font&amp;gt;    &amp;lt;/p&amp;gt;&amp;#xA;</Content>
             <WindowPosition x="0"  y="340"  width="192"  height="64"  displayed="1"  panelState="" />
           </Annotation>
           <Legend lineWeight="Hairline"  fill="#ffffff"  stroke="#000000"  lineStyle="Solid"  gradientColor="#808080"  gradientStyle="le.gradientstyle.none"  enabled="1"  xScale="1"  yScale="1"  aspectRatioLock="0"  alpha="1"  figID="com.treestar.flowjo.charting.legend.FigLegend@14c4559c#1648278679910"  rotation="0"  lock="0"  sizeLock="0"  contentLock="0"  wantsDrops="0"  rows="3"  columns="4"  drawGrid="1"  autoFitContents="0"  showHeader="1" >
             <RowSizes>
               <Size index="0"  value="15" />
               <Size index="1"  value="15" />
               <Size index="2"  value="15" />
             </RowSizes>
             <ColSizes>
               <Size index="0"  value="15" />
               <Size index="1"  value="15" />
               <Size index="2"  value="15" />
               <Size index="3"  value="15" />
             </ColSizes>
             <WindowPosition x="280"  y="0"  width="60"  height="45"  displayed="0"  panelState="" />
             <Columns>
               <Anno name="fj.anno.samplename" />
               <Anno name="fj.anno.popname" />
               <Statistic name="Count"  ancestor=""  correlate="" />
             </Columns>
           </Legend>
           <Ancestry lineWeight="Hairline"  fill="#ffffff"  stroke="#000000"  lineStyle="Solid"  gradientColor="#808080"  gradientStyle="le.gradientstyle.none"  enabled="1"  xScale="1"  yScale="1"  aspectRatioLock="0"  alpha="1"  figID="com.treestar.flowjo.charting.FigChartRow@4bc03a7e#1648278679910"  rotation="0"  lock="0"  sizeLock="0"  contentLock="0"  wantsDrops="0"  backgating="0"  horizontal="0"  backgatingLargeDots="0"  backgatingContours="0" >
             <WindowPosition x="0"  y="0"  width="0"  height="1"  displayed="0"  panelState="" />
           </Ancestry>
           <Multigraph lineWeight="NoLine"  fill="#00ffffff"  stroke="#000000"  lineStyle="Solid"  gradientColor="#808080"  gradientStyle="le.gradientstyle.none"  enabled="1"  xScale="1"  yScale="1"  aspectRatioLock="1"  alpha="1"  figID="com.treestar.flowjo.charting.FigChartGrid@6ec7366#1648278679910"  rotation="0"  lock="0"  sizeLock="0"  contentLock="0"  wantsDrops="0"  annoOffsetX="0"  annoOffsetY="0"  type="NONE"  displayType="DotPlot"  rows="0"  columns="0" >
             <WindowPosition x="0"  y="0"  width="0"  height="1"  displayed="0"  panelState="" />
             <Parameters/>
           </Multigraph>
           <PopModelList>
             <DataLayer path="Lymphocytes"  panelValue="1"  discriminatorValue=""  sampleGMID="2"  sampleID="14" >
               <LegendSpec color="#000000"  text=""  chartFill="le.chartfill.tinted.40"  lineWeight="Normal"  lineStyle="Solid"  control="0" />
             </DataLayer>
           </PopModelList>
           <WindowPosition x="550"  y="2241"  width="256"  height="256"  displayed="1"  panelState="" />
         </ChartData>
         <FigColorLegend x="490"  y="2535"  width="70"  height="12"  lineWeight="Hairline"  fill="#ffffff"  stroke="#000000"  lineStyle="Solid"  gradientColor="#808080"  gradientStyle="le.gradientstyle.none"  enabled="1"  xScale="1"  yScale="1"  aspectRatioLock="0"  alpha="1"  figID="com.treestar.layout.presentation.FigHeatmapStatAxis@14665062#1662873550468"  rotation="0"  lock="0"  sizeLock="0"  contentLock="0"  wantsDrops="0"  colorMapName="Default (blue,green,yellow,red)"  z="25" />
         <ChartData x="1005"  y="2252"  width="256"  height="256"  lineWeight="Hairline"  fill="#ffffff"  stroke="#000000"  lineStyle="Solid"  gradientColor="#808080"  gradientStyle="le.gradientstyle.none"  enabled="1"  xScale="0.01"  yScale="0.01"  aspectRatioLock="0"  alpha="1"  figID="com.treestar.flowjo.charting.FigChartBox@da6e0b5#1648278763090"  rotation="0"  lock="0"  sizeLock="0"  contentLock="0"  wantsDrops="0"  dependents="1"  showSampleName="1"  showFullPath="1"  showFreq="0"  showCount="1"  showPopulationName="1"  showGraphTitle="0"  showMedians="0"  useShortName="1"  showKeyword="0"  keyword=""  showStatistic="0"  statistic=""  offsetHistograms="0"  offsetX="0"  offsetY="0"  flipH="0"  flipV="0"  showAdjunctHistograms="0"  scaleH="1"  scaleV="1"  panelIndex="-1"  z="30" >
           <Graph smoothing="0"  backColor="#ffffff"  foreColor="#000000"  heatMapStatParameter="FITC-A"  type="Pseudocolor"  fast="1" >
             <Axis dimension="x"  name="APC-A"  label=""  auto="auto" />
             <Axis dimension="y"  name="SSC-A"  label=""  auto="auto" />
             <GraphSettings level="5%"  smoothingHighResolution="1"  contourHighResolution="1"  histogramSmoothingCount="0"  graphResolution="256"  showOutliers="0"  drawLargeDots="0"  dotsToDraw="8000"  tint="le.chartfill.tinted.40"  lineWeight="le.lineweight.normal"  lineStyle="le.linestyle.solid" />
             <GraphEnvironment showGrid="0"  showAxes="tnlTNL"  showGates="1"  showFreqOnPlots="1"  showGateNameOnPlots="1"  showMedians="0"  showUncomped="0"  addEventParam="0"  lastYAxisName="" >
               <TextTraits font="SansSerif"  size="11"  name="Labels"  style="plain"  color="#000000"  background="#00ffffff"  just="left" />
               <TextTraits font="SansSerif"  size="11"  name="LayoutGates"  style="plain"  color="#000000"  background="#00ffffff"  just="left" />
               <TextTraits font="SansSerif"  size="9"  name="Numbers"  style="plain"  color="#000000"  background="#00ffffff"  just="left" />
               <TextTraits font="SansSerif"  size="9"  name="Legend"  style="plain"  color="#000000"  background="#00ffffff"  just="left" />
               <WindowPosition x="4"  y="3"  width="1000"  height="882"  displayed="0"  panelState="+--" />
             </GraphEnvironment>
           </Graph>
           <Annotation lineWeight="NoLine"  fill="#ffffff"  stroke="#808080"  lineStyle="Solid"  gradientColor="#808080"  gradientStyle="le.gradientstyle.none"  enabled="1"  xScale="1"  yScale="1"  aspectRatioLock="0"  alpha="1"  figID="com.treestar.flowjo.charting.FigChartAnnotation@3d0468aa#1648278763090"  rotation="0"  lock="0"  sizeLock="0"  contentLock="0"  wantsDrops="0"  autoFitContents="0"  autoMinimumSize="1"  padding="5,5,5,5" >
             <Content>&amp;#xA;&amp;#xA;    &amp;lt;p style=&amp;quot;margin-top:0; text-align:left;&amp;quot;&amp;gt;&amp;#xA;      &amp;lt;font face=&amp;quot;SansSerif&amp;quot; color=&amp;quot;#000000&amp;quot; style=&amp;quot;font-size:11pt;&amp;quot;&amp;gt;&amp;lt;input type=&amp;quot;fjml&amp;quot; value=&amp;quot;%3CAnno+name%3D%22fj.anno.samplename%22+%2F%3E&amp;quot; style=&amp;quot;font-family:SansSerif; color:#000000; font-weight:normal;&amp;quot;&amp;gt;&amp;#xA;      &amp;lt;/font&amp;gt;&amp;#xA;    &amp;lt;/p&amp;gt;&amp;#xA;    &amp;lt;p style=&amp;quot;margin-top:0; text-align:left;&amp;quot;&amp;gt;&amp;#xA;      &amp;lt;font face=&amp;quot;SansSerif&amp;quot; color=&amp;quot;#000000&amp;quot; style=&amp;quot;font-size:11pt;&amp;quot;&amp;gt;&amp;lt;input type=&amp;quot;fjml&amp;quot; value=&amp;quot;%3CAnno+name%3D%22fj.anno.popname%22+%2F%3E&amp;quot; style=&amp;quot;font-family:SansSerif; color:#000000; font-weight:normal;&amp;quot;&amp;gt;&amp;#xA;      &amp;lt;/font&amp;gt;&amp;#xA;    &amp;lt;/p&amp;gt;&amp;#xA;    &amp;lt;p style=&amp;quot;margin-top:0; text-align:left;&amp;quot;&amp;gt;&amp;#xA;      &amp;lt;font face=&amp;quot;SansSerif&amp;quot; color=&amp;quot;#000000&amp;quot; style=&amp;quot;font-size:11pt;&amp;quot;&amp;gt;&amp;lt;input type=&amp;quot;fjml&amp;quot; value=&amp;quot;%3CStatistic+name%3D%22Count%22++id%3D%22%22++ancestor%3D%22%22+%2F%3E&amp;quot; style=&amp;quot;font-family:SansSerif; color:#000000; font-weight:normal;&amp;quot;&amp;gt;&amp;#xA;&amp;lt;/font&amp;gt;    &amp;lt;/p&amp;gt;&amp;#xA;</Content>
             <WindowPosition x="0"  y="340"  width="192"  height="64"  displayed="1"  panelState="" />
           </Annotation>
           <Legend lineWeight="Hairline"  fill="#ffffff"  stroke="#000000"  lineStyle="Solid"  gradientColor="#808080"  gradientStyle="le.gradientstyle.none"  enabled="1"  xScale="1"  yScale="1"  aspectRatioLock="0"  alpha="1"  figID="com.treestar.flowjo.charting.legend.FigLegend@5c061fb4#1648278763090"  rotation="0"  lock="0"  sizeLock="0"  contentLock="0"  wantsDrops="0"  rows="3"  columns="4"  drawGrid="1"  autoFitContents="0"  showHeader="1" >
             <RowSizes>
               <Size index="0"  value="15" />
               <Size index="1"  value="15" />
               <Size index="2"  value="15" />
             </RowSizes>
             <ColSizes>
               <Size index="0"  value="15" />
               <Size index="1"  value="15" />
               <Size index="2"  value="15" />
               <Size index="3"  value="15" />
             </ColSizes>
             <WindowPosition x="280"  y="0"  width="60"  height="45"  displayed="0"  panelState="" />
             <Columns>
               <Anno name="fj.anno.samplename" />
               <Anno name="fj.anno.popname" />
               <Statistic name="Count"  ancestor=""  correlate="" />
             </Columns>
           </Legend>
           <Ancestry lineWeight="Hairline"  fill="#ffffff"  stroke="#000000"  lineStyle="Solid"  gradientColor="#808080"  gradientStyle="le.gradientstyle.none"  enabled="1"  xScale="1"  yScale="1"  aspectRatioLock="0"  alpha="1"  figID="com.treestar.flowjo.charting.FigChartRow@398c20a1#1648278763090"  rotation="0"  lock="0"  sizeLock="0"  contentLock="0"  wantsDrops="0"  backgating="0"  horizontal="0"  backgatingLargeDots="0"  backgatingContours="0" >
             <WindowPosition x="0"  y="0"  width="0"  height="1"  displayed="0"  panelState="" />
           </Ancestry>
           <Multigraph lineWeight="NoLine"  fill="#00ffffff"  stroke="#000000"  lineStyle="Solid"  gradientColor="#808080"  gradientStyle="le.gradientstyle.none"  enabled="1"  xScale="1"  yScale="1"  aspectRatioLock="1"  alpha="1"  figID="com.treestar.flowjo.charting.FigChartGrid@266f898f#1648278763090"  rotation="0"  lock="0"  sizeLock="0"  contentLock="0"  wantsDrops="0"  annoOffsetX="0"  annoOffsetY="0"  type="NONE"  displayType="DotPlot"  rows="0"  columns="0" >
             <WindowPosition x="0"  y="0"  width="0"  height="1"  displayed="0"  panelState="" />
             <Parameters/>
           </Multigraph>
           <PopModelList>
             <DataLayer path="Lymphocytes"  panelValue="1"  discriminatorValue=""  sampleGMID="2"  sampleID="14" >
               <LegendSpec color="#000000"  text=""  chartFill="le.chartfill.tinted.40"  lineWeight="Normal"  lineStyle="Solid"  control="0" />
             </DataLayer>
           </PopModelList>
           <WindowPosition x="1005"  y="2252"  width="256"  height="256"  displayed="1"  panelState="" />
         </ChartData>
         <FigColorLegend x="945"  y="2546"  width="70"  height="12"  lineWeight="Hairline"  fill="#ffffff"  stroke="#000000"  lineStyle="Solid"  gradientColor="#808080"  gradientStyle="le.gradientstyle.none"  enabled="1"  xScale="1"  yScale="1"  aspectRatioLock="0"  alpha="1"  figID="com.treestar.layout.presentation.FigHeatmapStatAxis@5089ec96#1662873550468"  rotation="0"  lock="0"  sizeLock="0"  contentLock="0"  wantsDrops="0"  colorMapName="Default (blue,green,yellow,red)"  z="35" />
         <ChartData x="566"  y="2835"  width="256"  height="256"  lineWeight="Hairline"  fill="#ffffff"  stroke="#000000"  lineStyle="Solid"  gradientColor="#808080"  gradientStyle="le.gradientstyle.none"  enabled="1"  xScale="0.01"  yScale="0.01"  aspectRatioLock="0"  alpha="1"  figID="com.treestar.flowjo.charting.FigChartBox@70258784#1648286051917"  rotation="0"  lock="0"  sizeLock="0"  contentLock="0"  wantsDrops="0"  dependents="1"  showSampleName="1"  showFullPath="1"  showFreq="0"  showCount="1"  showPopulationName="1"  showGraphTitle="0"  showMedians="0"  useShortName="1"  showKeyword="0"  keyword=""  showStatistic="0"  statistic=""  offsetHistograms="0"  offsetX="0"  offsetY="0"  flipH="0"  flipV="0"  showAdjunctHistograms="0"  scaleH="1"  scaleV="1"  panelIndex="-1"  z="40" >
           <Graph smoothing="0"  backColor="#ffffff"  foreColor="#000000"  heatMapStatParameter="FITC-A"  type="Pseudocolor"  fast="1" >
             <Axis dimension="x"  name="PE-Cy7-A"  label=""  auto="auto" />
             <Axis dimension="y"  name="SSC-A"  label=""  auto="auto" />
             <GraphSettings level="5%"  smoothingHighResolution="1"  contourHighResolution="1"  histogramSmoothingCount="0"  graphResolution="256"  showOutliers="0"  drawLargeDots="0"  dotsToDraw="8000"  tint="le.chartfill.tinted.40"  lineWeight="le.lineweight.normal"  lineStyle="le.linestyle.solid" />
             <GraphEnvironment showGrid="0"  showAxes="tnlTNL"  showGates="1"  showFreqOnPlots="1"  showGateNameOnPlots="1"  showMedians="0"  showUncomped="0"  addEventParam="0"  lastYAxisName="" >
               <TextTraits font="SansSerif"  size="11"  name="Labels"  style="plain"  color="#000000"  background="#00ffffff"  just="left" />
               <TextTraits font="SansSerif"  size="11"  name="LayoutGates"  style="plain"  color="#000000"  background="#00ffffff"  just="left" />
               <TextTraits font="SansSerif"  size="9"  name="Numbers"  style="plain"  color="#000000"  background="#00ffffff"  just="left" />
               <TextTraits font="SansSerif"  size="9"  name="Legend"  style="plain"  color="#000000"  background="#00ffffff"  just="left" />
               <WindowPosition x="-141"  y="2"  width="1000"  height="882"  displayed="0"  panelState="+--" />
             </GraphEnvironment>
           </Graph>
           <Annotation lineWeight="NoLine"  fill="#ffffff"  stroke="#808080"  lineStyle="Solid"  gradientColor="#808080"  gradientStyle="le.gradientstyle.none"  enabled="1"  xScale="1"  yScale="1"  aspectRatioLock="0"  alpha="1"  figID="com.treestar.flowjo.charting.FigChartAnnotation@9f3365#1648286051917"  rotation="0"  lock="0"  sizeLock="0"  contentLock="0"  wantsDrops="0"  autoFitContents="0"  autoMinimumSize="1"  padding="5,5,5,5" >
             <Content>&amp;#xA;&amp;#xA;    &amp;lt;p style=&amp;quot;margin-top:0; text-align:left;&amp;quot;&amp;gt;&amp;#xA;      &amp;lt;font face=&amp;quot;SansSerif&amp;quot; color=&amp;quot;#000000&amp;quot; style=&amp;quot;font-size:11pt;&amp;quot;&amp;gt;&amp;lt;input type=&amp;quot;fjml&amp;quot; value=&amp;quot;%3CAnno+name%3D%22fj.anno.samplename%22+%2F%3E&amp;quot; style=&amp;quot;font-family:SansSerif; color:#000000; font-weight:normal;&amp;quot;&amp;gt;&amp;#xA;      &amp;lt;/font&amp;gt;&amp;#xA;    &amp;lt;/p&amp;gt;&amp;#xA;    &amp;lt;p style=&amp;quot;margin-top:0; text-align:left;&amp;quot;&amp;gt;&amp;#xA;      &amp;lt;font face=&amp;quot;SansSerif&amp;quot; color=&amp;quot;#000000&amp;quot; style=&amp;quot;font-size:11pt;&amp;quot;&amp;gt;&amp;lt;input type=&amp;quot;fjml&amp;quot; value=&amp;quot;%3CAnno+name%3D%22fj.anno.popname%22+%2F%3E&amp;quot; style=&amp;quot;font-family:SansSerif; color:#000000; font-weight:normal;&amp;quot;&amp;gt;&amp;#xA;      &amp;lt;/font&amp;gt;&amp;#xA;    &amp;lt;/p&amp;gt;&amp;#xA;    &amp;lt;p style=&amp;quot;margin-top:0; text-align:left;&amp;quot;&amp;gt;&amp;#xA;      &amp;lt;font face=&amp;quot;SansSerif&amp;quot; color=&amp;quot;#000000&amp;quot; style=&amp;quot;font-size:11pt;&amp;quot;&amp;gt;&amp;lt;input type=&amp;quot;fjml&amp;quot; value=&amp;quot;%3CStatistic+name%3D%22Count%22++id%3D%22%22++ancestor%3D%22%22+%2F%3E&amp;quot; style=&amp;quot;font-family:SansSerif; color:#000000; font-weight:normal;&amp;quot;&amp;gt;&amp;#xA;&amp;lt;/font&amp;gt;    &amp;lt;/p&amp;gt;&amp;#xA;</Content>
             <WindowPosition x="0"  y="340"  width="165"  height="64"  displayed="1"  panelState="" />
           </Annotation>
           <Legend lineWeight="Hairline"  fill="#ffffff"  stroke="#000000"  lineStyle="Solid"  gradientColor="#808080"  gradientStyle="le.gradientstyle.none"  enabled="1"  xScale="1"  yScale="1"  aspectRatioLock="0"  alpha="1"  figID="com.treestar.flowjo.charting.legend.FigLegend@70f0a089#1648286051917"  rotation="0"  lock="0"  sizeLock="0"  contentLock="0"  wantsDrops="0"  rows="3"  columns="4"  drawGrid="1"  autoFitContents="0"  showHeader="1" >
             <RowSizes>
               <Size index="0"  value="15" />
               <Size index="1"  value="15" />
               <Size index="2"  value="15" />
             </RowSizes>
             <ColSizes>
               <Size index="0"  value="15" />
               <Size index="1"  value="15" />
               <Size index="2"  value="15" />
               <Size index="3"  value="15" />
             </ColSizes>
             <WindowPosition x="280"  y="0"  width="60"  height="45"  displayed="0"  panelState="" />
             <Columns>
               <Anno name="fj.anno.samplename" />
               <Anno name="fj.anno.popname" />
               <Statistic name="Count"  ancestor=""  correlate="" />
             </Columns>
           </Legend>
           <Ancestry lineWeight="Hairline"  fill="#ffffff"  stroke="#000000"  lineStyle="Solid"  gradientColor="#808080"  gradientStyle="le.gradientstyle.none"  enabled="1"  xScale="1"  yScale="1"  aspectRatioLock="0"  alpha="1"  figID="com.treestar.flowjo.charting.FigChartRow@1fab6c76#1648286051917"  rotation="0"  lock="0"  sizeLock="0"  contentLock="0"  wantsDrops="0"  backgating="0"  horizontal="0"  backgatingLargeDots="0"  backgatingContours="0" >
             <WindowPosition x="0"  y="0"  width="0"  height="1"  displayed="0"  panelState="" />
           </Ancestry>
           <Multigraph lineWeight="NoLine"  fill="#00ffffff"  stroke="#000000"  lineStyle="Solid"  gradientColor="#808080"  gradientStyle="le.gradientstyle.none"  enabled="1"  xScale="1"  yScale="1"  aspectRatioLock="1"  alpha="1"  figID="com.treestar.flowjo.charting.FigChartGrid@7ec37995#1648286051917"  rotation="0"  lock="0"  sizeLock="0"  contentLock="0"  wantsDrops="0"  annoOffsetX="0"  annoOffsetY="0"  type="NONE"  displayType="DotPlot"  rows="0"  columns="0" >
             <WindowPosition x="0"  y="0"  width="0"  height="1"  displayed="0"  panelState="" />
             <Parameters/>
           </Multigraph>
           <PopModelList>
             <DataLayer path="Lymphocytes"  panelValue="1"  discriminatorValue=""  sampleGMID="3"  sampleID="17" >
               <LegendSpec color="#000000"  text=""  chartFill="le.chartfill.tinted.40"  lineWeight="Normal"  lineStyle="Solid"  control="0" />
             </DataLayer>
           </PopModelList>
           <WindowPosition x="566"  y="2835"  width="256"  height="256"  displayed="1"  panelState="" />
         </ChartData>
         <FigColorLegend x="506"  y="3129"  width="70"  height="12"  lineWeight="Hairline"  fill="#ffffff"  stroke="#000000"  lineStyle="Solid"  gradientColor="#808080"  gradientStyle="le.gradientstyle.none"  enabled="1"  xScale="1"  yScale="1"  aspectRatioLock="0"  alpha="1"  figID="com.treestar.layout.presentation.FigHeatmapStatAxis@47a0e8ea#1662873550468"  rotation="0"  lock="0"  sizeLock="0"  contentLock="0"  wantsDrops="0"  colorMapName="Default (blue,green,yellow,red)"  z="45" />
         <ChartData x="1042"  y="2852"  width="256"  height="256"  lineWeight="Hairline"  fill="#ffffff"  stroke="#000000"  lineStyle="Solid"  gradientColor="#808080"  gradientStyle="le.gradientstyle.none"  enabled="1"  xScale="0.01"  yScale="0.01"  aspectRatioLock="0"  alpha="1"  figID="com.treestar.flowjo.charting.FigChartBox@539e00ac#1648286186737"  rotation="0"  lock="0"  sizeLock="0"  contentLock="0"  wantsDrops="0"  dependents="1"  showSampleName="1"  showFullPath="1"  showFreq="0"  showCount="1"  showPopulationName="1"  showGraphTitle="0"  showMedians="0"  useShortName="1"  showKeyword="0"  keyword=""  showStatistic="0"  statistic=""  offsetHistograms="0"  offsetX="0"  offsetY="0"  flipH="0"  flipV="0"  showAdjunctHistograms="0"  scaleH="1"  scaleV="1"  panelIndex="-1"  z="50" >
           <Graph smoothing="0"  backColor="#ffffff"  foreColor="#000000"  heatMapStatParameter="FITC-A"  type="Pseudocolor"  fast="1" >
             <Axis dimension="x"  name="APC-A"  label=""  auto="auto" />
             <Axis dimension="y"  name="SSC-A"  label=""  auto="auto" />
             <GraphSettings level="5%"  smoothingHighResolution="1"  contourHighResolution="1"  histogramSmoothingCount="0"  graphResolution="256"  showOutliers="0"  drawLargeDots="0"  dotsToDraw="8000"  tint="le.chartfill.tinted.40"  lineWeight="le.lineweight.normal"  lineStyle="le.linestyle.solid" />
             <GraphEnvironment showGrid="0"  showAxes="tnlTNL"  showGates="1"  showFreqOnPlots="1"  showGateNameOnPlots="1"  showMedians="0"  showUncomped="0"  addEventParam="0"  lastYAxisName="" >
               <TextTraits font="SansSerif"  size="11"  name="Labels"  style="plain"  color="#000000"  background="#00ffffff"  just="left" />
               <TextTraits font="SansSerif"  size="11"  name="LayoutGates"  style="plain"  color="#000000"  background="#00ffffff"  just="left" />
               <TextTraits font="SansSerif"  size="9"  name="Numbers"  style="plain"  color="#000000"  background="#00ffffff"  just="left" />
               <TextTraits font="SansSerif"  size="9"  name="Legend"  style="plain"  color="#000000"  background="#00ffffff"  just="left" />
               <WindowPosition x="19"  y="0"  width="856"  height="880"  displayed="0"  panelState="+--" />
             </GraphEnvironment>
           </Graph>
           <Annotation lineWeight="NoLine"  fill="#ffffff"  stroke="#808080"  lineStyle="Solid"  gradientColor="#808080"  gradientStyle="le.gradientstyle.none"  enabled="1"  xScale="1"  yScale="1"  aspectRatioLock="0"  alpha="1"  figID="com.treestar.flowjo.charting.FigChartAnnotation@73847813#1648286186737"  rotation="0"  lock="0"  sizeLock="0"  contentLock="0"  wantsDrops="0"  autoFitContents="0"  autoMinimumSize="1"  padding="5,5,5,5" >
[truncated: 241,202 more chars]
