# Supplementary material for: Regulation of piglet T-cell immune responses by thioredoxin peroxidase from Cysticercus cellulosae excretory-secretory antigens
Source: Front Microbiol. 2022 Nov 18;13:1019810. doi: 10.3389/fmicb.2022.1019810 (PMC9718028; doi:10.3389/fmicb.2022.1019810)
Supplement: Supplementary file 2 [file Data_Sheet_2.ZIP › 2. C. Cellulosae ESAs and TPx Induced CD4+ and CD8+ T-Lymphocyte Responses in PBMCs/5. Flowjo analysis data export.xls]

## Sheet: Sheet0
	CD4+	CD8+	CD4/CD8
Specimen_002_1640-1	22.2	44.8	0.495536
Specimen_002_1640-2	22.4	41	0.546341
Specimen_002_1640-3	21.6	46.5	0.464516
average value	22.0667	44.1	0.500378
Specimen_002_TPx-1	31.2	39.7	0.785894
Specimen_002_TPx-2	36.6	43	0.851163
Specimen_002_TPx-3	37.9	43	0.881395
average value	35.2333	41.9	0.840891
Specimen_002_ESA-1	39.7	46.8	0.848291
Specimen_002_ESA-2	28.6	43.3	0.660508
Specimen_002_ESA-3	29.3	44.2	0.662896
average value	32.5333	44.7667	0.726731
Specimen_002_conA 1	26.5	49.9	0.531062
Specimen_002_conA 2	26.8	51.5	0.520388
Specimen_002_conA 3	27.9	46.2	0.603896
average value	27.0667	49.2	0.550136
