# Supplementary material for: Regulation of piglet T-cell immune responses by thioredoxin peroxidase from Cysticercus cellulosae excretory-secretory antigens
Source: Front Microbiol. 2022 Nov 18;13:1019810. doi: 10.3389/fmicb.2022.1019810 (PMC9718028; doi:10.3389/fmicb.2022.1019810)
Supplement: Supplementary file 3 [file Data_Sheet_3.ZIP]

Archive with 161 entries (118 files):
- 4. C. Cellulosae ESAs and TPx Induced Th Subpopulation Differentiation/
- 4. C. Cellulosae ESAs and TPx Induced Th Subpopulation Differentiation/1. The purity of naive CD4+ T cells was detected by flow cytometry/
- 4. C. Cellulosae ESAs and TPx Induced Th Subpopulation Differentiation/1. The purity of naive CD4+ T cells was detected by flow cytometry/1. Raw data on the purity of naive CD4+ T cells/
- 4. C. Cellulosae ESAs and TPx Induced Th Subpopulation Differentiation/1. The purity of naive CD4+ T cells was detected by flow cytometry/1. Raw data on the purity of naive CD4+ T cells/1. Sorting of splenic CD4+ T cells_A-before-sorting-1.fcs
- 4. C. Cellulosae ESAs and TPx Induced Th Subpopulation Differentiation/1. The purity of naive CD4+ T cells was detected by flow cytometry/1. Raw data on the purity of naive CD4+ T cells/2. Sorting of splenic CD4+ T cells_A-before-sorting-2.fcs
- 4. C. Cellulosae ESAs and TPx Induced Th Subpopulation Differentiation/1. The purity of naive CD4+ T cells was detected by flow cytometry/1. Raw data on the purity of naive CD4+ T cells/3. Sorting of splenic CD4+ T cells_A-before-sorting-3.fcs
- 4. C. Cellulosae ESAs and TPx Induced Th Subpopulation Differentiation/1. The purity of naive CD4+ T cells was detected by flow cytometry/1. Raw data on the purity of naive CD4+ T cells/4. Sorting of splenic CD4+ T cells_A-after-sorting-4.fcs
- 4. C. Cellulosae ESAs and TPx Induced Th Subpopulation Differentiation/1. The purity of naive CD4+ T cells was detected by flow cytometry/1. Raw data on the purity of naive CD4+ T cells/5. Sorting of splenic CD4+ T cells_A-after-sorting-5.fcs
- 4. C. Cellulosae ESAs and TPx Induced Th Subpopulation Differentiation/1. The purity of naive CD4+ T cells was detected by flow cytometry/1. Raw data on the purity of naive CD4+ T cells/6. Sorting of splenic CD4+ T cells_A-after-sorting-6.fcs
- 4. C. Cellulosae ESAs and TPx Induced Th Subpopulation Differentiation/1. The purity of naive CD4+ T cells was detected by flow cytometry/2. Flowjo analysis of exported images/
- 4. C. Cellulosae ESAs and TPx Induced Th Subpopulation Differentiation/1. The purity of naive CD4+ T cells was detected by flow cytometry/2. Flowjo analysis of exported images/1. Before sorting-1/
- 4. C. Cellulosae ESAs and TPx Induced Th Subpopulation Differentiation/1. The purity of naive CD4+ T cells was detected by flow cytometry/2. Flowjo analysis of exported images/1. Before sorting-1/figure 1.tiff
- 4. C. Cellulosae ESAs and TPx Induced Th Subpopulation Differentiation/1. The purity of naive CD4+ T cells was detected by flow cytometry/2. Flowjo analysis of exported images/1. Before sorting-1/figure 2.tiff
- 4. C. Cellulosae ESAs and TPx Induced Th Subpopulation Differentiation/1. The purity of naive CD4+ T cells was detected by flow cytometry/2. Flowjo analysis of exported images/1. Before sorting-1/figure 3.tiff
- 4. C. Cellulosae ESAs and TPx Induced Th Subpopulation Differentiation/1. The purity of naive CD4+ T cells was detected by flow cytometry/2. Flowjo analysis of exported images/2. Before sorting-2/
- 4. C. Cellulosae ESAs and TPx Induced Th Subpopulation Differentiation/1. The purity of naive CD4+ T cells was detected by flow cytometry/2. Flowjo analysis of exported images/2. Before sorting-2/figure 1.tiff
- 4. C. Cellulosae ESAs and TPx Induced Th Subpopulation Differentiation/1. The purity of naive CD4+ T cells was detected by flow cytometry/2. Flowjo analysis of exported images/2. Before sorting-2/figure 2.tiff
- 4. C. Cellulosae ESAs and TPx Induced Th Subpopulation Differentiation/1. The purity of naive CD4+ T cells was detected by flow cytometry/2. Flowjo analysis of exported images/2. Before sorting-2/figure 3.tiff
- 4. C. Cellulosae ESAs and TPx Induced Th Subpopulation Differentiation/1. The purity of naive CD4+ T cells was detected by flow cytometry/2. Flowjo analysis of exported images/3. Before sorting-3/
- 4. C. Cellulosae ESAs and TPx Induced Th Subpopulation Differentiation/1. The purity of naive CD4+ T cells was detected by flow cytometry/2. Flowjo analysis of exported images/3. Before sorting-3/figure 1.tiff
- 4. C. Cellulosae ESAs and TPx Induced Th Subpopulation Differentiation/1. The purity of naive CD4+ T cells was detected by flow cytometry/2. Flowjo analysis of exported images/3. Before sorting-3/figure 2.tiff
- 4. C. Cellulosae ESAs and TPx Induced Th Subpopulation Differentiation/1. The purity of naive CD4+ T cells was detected by flow cytometry/2. Flowjo analysis of exported images/3. Before sorting-3/figure 3.tiff
- 4. C. Cellulosae ESAs and TPx Induced Th Subpopulation Differentiation/1. The purity of naive CD4+ T cells was detected by flow cytometry/2. Flowjo analysis of exported images/4. After sorting-1/
- 4. C. Cellulosae ESAs and TPx Induced Th Subpopulation Differentiation/1. The purity of naive CD4+ T cells was detected by flow cytometry/2. Flowjo analysis of exported images/4. After sorting-1/figure 1.tiff
- 4. C. Cellulosae ESAs and TPx Induced Th Subpopulation Differentiation/1. The purity of naive CD4+ T cells was detected by flow cytometry/2. Flowjo analysis of exported images/4. After sorting-1/figure 2.tiff
- 4. C. Cellulosae ESAs and TPx Induced Th Subpopulation Differentiation/1. The purity of naive CD4+ T cells was detected by flow cytometry/2. Flowjo analysis of exported images/4. After sorting-1/figure 3.tiff
- 4. C. Cellulosae ESAs and TPx Induced Th Subpopulation Differentiation/1. The purity of naive CD4+ T cells was detected by flow cytometry/2. Flowjo analysis of exported images/5. After sorting-2/
- 4. C. Cellulosae ESAs and TPx Induced Th Subpopulation Differentiation/1. The purity of naive CD4+ T cells was detected by flow cytometry/2. Flowjo analysis of exported images/5. After sorting-2/figure 1.tiff
- 4. C. Cellulosae ESAs and TPx Induced Th Subpopulation Differentiation/1. The purity of naive CD4+ T cells was detected by flow cytometry/2. Flowjo analysis of exported images/5. After sorting-2/figure 2.tiff
- 4. C. Cellulosae ESAs and TPx Induced Th Subpopulation Differentiation/1. The purity of naive CD4+ T cells was detected by flow cytometry/2. Flowjo analysis of exported images/5. After sorting-2/figure 3.tiff
- 4. C. Cellulosae ESAs and TPx Induced Th Subpopulation Differentiation/1. The purity of naive CD4+ T cells was detected by flow cytometry/2. Flowjo analysis of exported images/6. After sorting-3/
- 4. C. Cellulosae ESAs and TPx Induced Th Subpopulation Differentiation/1. The purity of naive CD4+ T cells was detected by flow cytometry/2. Flowjo analysis of exported images/6. After sorting-3/figure 1.tiff
- 4. C. Cellulosae ESAs and TPx Induced Th Subpopulation Differentiation/1. The purity of naive CD4+ T cells was detected by flow cytometry/2. Flowjo analysis of exported images/6. After sorting-3/figure 2.tiff
- 4. C. Cellulosae ESAs and TPx Induced Th Subpopulation Differentiation/1. The purity of naive CD4+ T cells was detected by flow cytometry/2. Flowjo analysis of exported images/6. After sorting-3/figure 3.tiff
- 4. C. Cellulosae ESAs and TPx Induced Th Subpopulation Differentiation/2. Cytokine detection by ELISA for Th/
- 4. C. Cellulosae ESAs and TPx Induced Th Subpopulation Differentiation/2. Cytokine detection by ELISA for Th/IFN-γ.xlsx
- 4. C. Cellulosae ESAs and TPx Induced Th Subpopulation Differentiation/2. Cytokine detection by ELISA for Th/IL-10.xlsx
- 4. C. Cellulosae ESAs and TPx Induced Th Subpopulation Differentiation/2. Cytokine detection by ELISA for Th/IL-17.xlsx
- 4. C. Cellulosae ESAs and TPx Induced Th Subpopulation Differentiation/2. Cytokine detection by ELISA for Th/IL-4.xlsx
- 4. C. Cellulosae ESAs and TPx Induced Th Subpopulation Differentiation/2. Cytokine detection by ELISA for Th/IL-5.xlsx
- 4. C. Cellulosae ESAs and TPx Induced Th Subpopulation Differentiation/3. SPSS statistical analysis/
- 4. C. Cellulosae ESAs and TPx Induced Th Subpopulation Differentiation/3. SPSS statistical analysis/1. IFN-γ/
- 4. C. Cellulosae ESAs and TPx Induced Th Subpopulation Differentiation/3. SPSS statistical analysis/1. IFN-γ/1.  IFN-γ--24h/
- 4. C. Cellulosae ESAs and TPx Induced Th Subpopulation Differentiation/3. SPSS statistical analysis/1. IFN-γ/1.  IFN-γ--24h/1.1 SPSS statistical analysis--IFN-γ--24h.sav
- 4. C. Cellulosae ESAs and TPx Induced Th Subpopulation Differentiation/3. SPSS statistical analysis/1. IFN-γ/1.  IFN-γ--24h/1.2 SPSS statistical analysis--IFN-γ--24h.spv
- 4. C. Cellulosae ESAs and TPx Induced Th Subpopulation Differentiation/3. SPSS statistical analysis/1. IFN-γ/1.  IFN-γ--24h/1.3  (SPSS data export) SPSS statistical analysis--IFN-γ--24h.doc
- 4. C. Cellulosae ESAs and TPx Induced Th Subpopulation Differentiation/3. SPSS statistical analysis/1. IFN-γ/2.  IFN-γ--48h/
- 4. C. Cellulosae ESAs and TPx Induced Th Subpopulation Differentiation/3. SPSS statistical analysis/1. IFN-γ/2.  IFN-γ--48h/2.1 SPSS statistical analysis--IFN-γ--48h.sav
- 4. C. Cellulosae ESAs and TPx Induced Th Subpopulation Differentiation/3. SPSS statistical analysis/1. IFN-γ/2.  IFN-γ--48h/2.2 SPSS statistical analysis--IFN-γ--48h.spv
- 4. C. Cellulosae ESAs and TPx Induced Th Subpopulation Differentiation/3. SPSS statistical analysis/1. IFN-γ/2.  IFN-γ--48h/2.3  (SPSS data export) SPSS statistical analysis--IFN-γ--48h.doc
- 4. C. Cellulosae ESAs and TPx Induced Th Subpopulation Differentiation/3. SPSS statistical analysis/1. IFN-γ/3.  IFN-γ--72h/
- 4. C. Cellulosae ESAs and TPx Induced Th Subpopulation Differentiation/3. SPSS statistical analysis/1. IFN-γ/3.  IFN-γ--72h/3.1 SPSS statistical analysis--IFN-γ--72h.sav
- 4. C. Cellulosae ESAs and TPx Induced Th Subpopulation Differentiation/3. SPSS statistical analysis/1. IFN-γ/3.  IFN-γ--72h/3.2 SPSS statistical analysis--IFN-γ--72h.spv
- 4. C. Cellulosae ESAs and TPx Induced Th Subpopulation Differentiation/3. SPSS statistical analysis/1. IFN-γ/3.  IFN-γ--72h/3.3  (SPSS data export) SPSS statistical analysis--IFN-γ--72h.doc
- 4. C. Cellulosae ESAs and TPx Induced Th Subpopulation Differentiation/3. SPSS statistical analysis/2. IL-4/
- 4. C. Cellulosae ESAs and TPx Induced Th Subpopulation Differentiation/3. SPSS statistical analysis/2. IL-4/1.  IL4--24h/
- 4. C. Cellulosae ESAs and TPx Induced Th Subpopulation Differentiation/3. SPSS statistical analysis/2. IL-4/1.  IL4--24h/1.1 SPSS statistical analysis--IL4--24h.sav
- 4. C. Cellulosae ESAs and TPx Induced Th Subpopulation Differentiation/3. SPSS statistical analysis/2. IL-4/1.  IL4--24h/1.2 SPSS statistical analysis--IL4--24h.spv
- 4. C. Cellulosae ESAs and TPx Induced Th Subpopulation Differentiation/3. SPSS statistical analysis/2. IL-4/1.  IL4--24h/1.3  (SPSS data export) SPSS statistical analysis--IL4--24h.doc
- 4. C. Cellulosae ESAs and TPx Induced Th Subpopulation Differentiation/3. SPSS statistical analysis/2. IL-4/2.  IL4--48h/
- 4. C. Cellulosae ESAs and TPx Induced Th Subpopulation Differentiation/3. SPSS statistical analysis/2. IL-4/2.  IL4--48h/2.1 SPSS statistical analysis--IL4--48h..sav
- 4. C. Cellulosae ESAs and TPx Induced Th Subpopulation Differentiation/3. SPSS statistical analysis/2. IL-4/2.  IL4--48h/2.2 SPSS statistical analysis--IL4--48h.spv
- 4. C. Cellulosae ESAs and TPx Induced Th Subpopulation Differentiation/3. SPSS statistical analysis/2. IL-4/2.  IL4--48h/2.3  (SPSS data export) SPSS statistical analysis--IL4--48h.doc
- 4. C. Cellulosae ESAs and TPx Induced Th Subpopulation Differentiation/3. SPSS statistical analysis/2. IL-4/3. IL4--72h/
- 4. C. Cellulosae ESAs and TPx Induced Th Subpopulation Differentiation/3. SPSS statistical analysis/2. IL-4/3. IL4--72h/3.1 SPSS statistical analysis--IL4--72h..sav
- 4. C. Cellulosae ESAs and TPx Induced Th Subpopulation Differentiation/3. SPSS statistical analysis/2. IL-4/3. IL4--72h/3.2 SPSS statistical analysis--IL4--72h.spv
- 4. C. Cellulosae ESAs and TPx Induced Th Subpopulation Differentiation/3. SPSS statistical analysis/2. IL-4/3. IL4--72h/3.3  (SPSS data export) SPSS statistical analysis--IL4--72h.doc
- 4. C. Cellulosae ESAs and TPx Induced Th Subpopulation Differentiation/3. SPSS statistical analysis/3. IL-5/
- 4. C. Cellulosae ESAs and TPx Induced Th Subpopulation Differentiation/3. SPSS statistical analysis/3. IL-5/1. IL5-24h/
- 4. C. Cellulosae ESAs and TPx Induced Th Subpopulation Differentiation/3. SPSS statistical analysis/3. IL-5/1. IL5-24h/1.1 SPSS statistical analysis--IL5--24h.sav
- 4. C. Cellulosae ESAs and TPx Induced Th Subpopulation Differentiation/3. SPSS statistical analysis/3. IL-5/1. IL5-24h/1.2 SPSS statistical analysis--IL5--24h.spv
- 4. C. Cellulosae ESAs and TPx Induced Th Subpopulation Differentiation/3. SPSS statistical analysis/3. IL-5/1. IL5-24h/1.3  (SPSS data export) SPSS statistical analysis--IL5--24h.doc
- 4. C. Cellulosae ESAs and TPx Induced Th Subpopulation Differentiation/3. SPSS statistical analysis/3. IL-5/2. IL5-48h/
- 4. C. Cellulosae ESAs and TPx Induced Th Subpopulation Differentiation/3. SPSS statistical analysis/3. IL-5/2. IL5-48h/2.1 SPSS statistical analysis--IL5--48h.sav
- 4. C. Cellulosae ESAs and TPx Induced Th Subpopulation Differentiation/3. SPSS statistical analysis/3. IL-5/2. IL5-48h/2.2 SPSS statistical analysis--IL5--48h.spv
- 4. C. Cellulosae ESAs and TPx Induced Th Subpopulation Differentiation/3. SPSS statistical analysis/3. IL-5/2. IL5-48h/2.3  (SPSS data export) SPSS statistical analysis--IL5--48h.doc
- 4. C. Cellulosae ESAs and TPx Induced Th Subpopulation Differentiation/3. SPSS statistical analysis/3. IL-5/3. IL5-72h/
- 4. C. Cellulosae ESAs and TPx Induced Th Subpopulation Differentiation/3. SPSS statistical analysis/3. IL-5/3. IL5-72h/3.1 SPSS statistical analysis--IL5--72h.sav
- 4. C. Cellulosae ESAs and TPx Induced Th Subpopulation Differentiation/3. SPSS statistical analysis/3. IL-5/3. IL5-72h/3.2 SPSS statistical analysis--IL5--72h.spv
- 4. C. Cellulosae ESAs and TPx Induced Th Subpopulation Differentiation/3. SPSS statistical analysis/3. IL-5/3. IL5-72h/3.3  (SPSS data export) SPSS statistical analysis--IL5--72h.doc
- 4. C. Cellulosae ESAs and TPx Induced Th Subpopulation Differentiation/3. SPSS statistical analysis/4. IL-10/
- 4. C. Cellulosae ESAs and TPx Induced Th Subpopulation Differentiation/3. SPSS statistical analysis/4. IL-10/1. IL10-24h/
- 4. C. Cellulosae ESAs and TPx Induced Th Subpopulation Differentiation/3. SPSS statistical analysis/4. IL-10/1. IL10-24h/1.1 SPSS statistical analysis--IL10--24h.sav
- 4. C. Cellulosae ESAs and TPx Induced Th Subpopulation Differentiation/3. SPSS statistical analysis/4. IL-10/1. IL10-24h/1.2 SPSS statistical analysis--IL10--24h.spv
- 4. C. Cellulosae ESAs and TPx Induced Th Subpopulation Differentiation/3. SPSS statistical analysis/4. IL-10/1. IL10-24h/1.3  (SPSS data export) SPSS statistical analysis--IL10--24h.doc
- 4. C. Cellulosae ESAs and TPx Induced Th Subpopulation Differentiation/3. SPSS statistical analysis/4. IL-10/2. IL10-48h/
- 4. C. Cellulosae ESAs and TPx Induced Th Subpopulation Differentiation/3. SPSS statistical analysis/4. IL-10/2. IL10-48h/2.1 SPSS statistical analysis--IL10--48h.sav
- 4. C. Cellulosae ESAs and TPx Induced Th Subpopulation Differentiation/3. SPSS statistical analysis/4. IL-10/2. IL10-48h/2.2 SPSS statistical analysis--IL10--48h.spv
- 4. C. Cellulosae ESAs and TPx Induced Th Subpopulation Differentiation/3. SPSS statistical analysis/4. IL-10/2. IL10-48h/2.3  (SPSS data export) SPSS statistical analysis--IL10--48h.doc
- 4. C. Cellulosae ESAs and TPx Induced Th Subpopulation Differentiation/3. SPSS statistical analysis/4. IL-10/3. IL10-72h/
- 4. C. Cellulosae ESAs and TPx Induced Th Subpopulation Differentiation/3. SPSS statistical analysis/4. IL-10/3. IL10-72h/3.1 SPSS statistical analysis--IL10--72h.sav
- 4. C. Cellulosae ESAs and TPx Induced Th Subpopulation Differentiation/3. SPSS statistical analysis/4. IL-10/3. IL10-72h/3.2 SPSS statistical analysis--IL10--72h.spv
- 4. C. Cellulosae ESAs and TPx Induced Th Subpopulation Differentiation/3. SPSS statistical analysis/4. IL-10/3. IL10-72h/3.3  (SPSS data export) SPSS statistical analysis--IL10--72h.doc
- 4. C. Cellulosae ESAs and TPx Induced Th Subpopulation Differentiation/3. SPSS statistical analysis/5. IL-17/
- 4. C. Cellulosae ESAs and TPx Induced Th Subpopulation Differentiation/3. SPSS statistical analysis/5. IL-17/1. IL17-24h/
- 4. C. Cellulosae ESAs and TPx Induced Th Subpopulation Differentiation/3. SPSS statistical analysis/5. IL-17/1. IL17-24h/1.1 SPSS statistical analysis--IL17--24h.sav
- 4. C. Cellulosae ESAs and TPx Induced Th Subpopulation Differentiation/3. SPSS statistical analysis/5. IL-17/1. IL17-24h/1.2 SPSS statistical analysis--IL17--24h.spv
- 4. C. Cellulosae ESAs and TPx Induced Th Subpopulation Differentiation/3. SPSS statistical analysis/5. IL-17/1. IL17-24h/1.3  (SPSS data export) SPSS statistical analysis--IL17--24h.doc
- 4. C. Cellulosae ESAs and TPx Induced Th Subpopulation Differentiation/3. SPSS statistical analysis/5. IL-17/2. IL17-48h/
- 4. C. Cellulosae ESAs and TPx Induced Th Subpopulation Differentiation/3. SPSS statistical analysis/5. IL-17/2. IL17-48h/2.1 SPSS statistical analysis--IL17--48h.sav
- 4. C. Cellulosae ESAs and TPx Induced Th Subpopulation Differentiation/3. SPSS statistical analysis/5. IL-17/2. IL17-48h/2.2 SPSS statistical analysis--IL17--48h.spv
- 4. C. Cellulosae ESAs and TPx Induced Th Subpopulation Differentiation/3. SPSS statistical analysis/5. IL-17/2. IL17-48h/2.3  (SPSS data export) SPSS statistical analysis--IL17--48h.doc
- 4. C. Cellulosae ESAs and TPx Induced Th Subpopulation Differentiation/3. SPSS statistical analysis/5. IL-17/3. IL17-72h/
- 4. C. Cellulosae ESAs and TPx Induced Th Subpopulation Differentiation/3. SPSS statistical analysis/5. IL-17/3. IL17-72h/3.1 SPSS statistical analysis--IL17--72h.sav
- 4. C. Cellulosae ESAs and TPx Induced Th Subpopulation Differentiation/3. SPSS statistical analysis/5. IL-17/3. IL17-72h/3.2 SPSS statistical analysis--IL17--72h.spv
- 4. C. Cellulosae ESAs and TPx Induced Th Subpopulation Differentiation/3. SPSS statistical analysis/5. IL-17/3. IL17-72h/3.3  (SPSS data export) SPSS statistical analysis--IL17--72h.doc
- 4. C. Cellulosae ESAs and TPx Induced Th Subpopulation Differentiation/4. Create statistical graphs with GraphPad software/
- 4. C. Cellulosae ESAs and TPx Induced Th Subpopulation Differentiation/4. Create statistical graphs with GraphPad software/(Total) C. Cellulosae ESAs and TPx Induced Th Subpopulation Differentiation.pzfx
- 4. C. Cellulosae ESAs and TPx Induced Th Subpopulation Differentiation/4. Create statistical graphs with GraphPad software/1. IFN-γ/
- 4. C. Cellulosae ESAs and TPx Induced Th Subpopulation Differentiation/4. Create statistical graphs with GraphPad software/1. IFN-γ/IFN-γ.pdf
- 4. C. Cellulosae ESAs and TPx Induced Th Subpopulation Differentiation/4. Create statistical graphs with GraphPad software/1. IFN-γ/IFN-γ_00.jpg
- 4. C. Cellulosae ESAs and TPx Induced Th Subpopulation Differentiation/4. Create statistical graphs with GraphPad software/2. IL-4/
- 4. C. Cellulosae ESAs and TPx Induced Th Subpopulation Differentiation/4. Create statistical graphs with GraphPad software/2. IL-4/IL-4.pdf
- 4. C. Cellulosae ESAs and TPx Induced Th Subpopulation Differentiation/4. Create statistical graphs with GraphPad software/2. IL-4/IL-4_00.jpg
- 4. C. Cellulosae ESAs and TPx Induced Th Subpopulation Differentiation/4. Create statistical graphs with GraphPad software/3. IL-5/
- 4. C. Cellulosae ESAs and TPx Induced Th Subpopulation Differentiation/4. Create statistical graphs with GraphPad software/3. IL-5/IL-5.pdf
- 4. C. Cellulosae ESAs and TPx Induced Th Subpopulation Differentiation/4. Create statistical graphs with GraphPad software/3. IL-5/IL-5_00.jpg
- 4. C. Cellulosae ESAs and TPx Induced Th Subpopulation Differentiation/4. Create statistical graphs with GraphPad software/4. IL-10/
- 4. C. Cellulosae ESAs and TPx Induced Th Subpopulation Differentiation/4. Create statistical graphs with GraphPad software/4. IL-10/IL-10.pdf
- 4. C. Cellulosae ESAs and TPx Induced Th Subpopulation Differentiation/4. Create statistical graphs with GraphPad software/4. IL-10/IL-10_00.jpg
- 4. C. Cellulosae ESAs and TPx Induced Th Subpopulation Differentiation/4. Create statistical graphs with GraphPad software/5. IL-17/
- 4. C. Cellulosae ESAs and TPx Induced Th Subpopulation Differentiation/4. Create statistical graphs with GraphPad software/5. IL-17/IL-17.pdf
- 4. C. Cellulosae ESAs and TPx Induced Th Subpopulation Differentiation/4. Create statistical graphs with GraphPad software/5. IL-17/IL-17_00.jpg
- 5. Supplementary Material/
- 5. Supplementary Material/1. TPx gene synthesis/
- 5. Supplementary Material/1. TPx gene synthesis/Sequencing file/
- 5. Supplementary Material/1. TPx gene synthesis/Sequencing file/pCDNA3.4-TPx.SQD
- 5. Supplementary Material/1. TPx gene synthesis/Sequencing file/Sequencing alignment.pdf
- 5. Supplementary Material/1. TPx gene synthesis/Sequencing file/Sequencing and splicing.seq
- 5. Supplementary Material/1. TPx gene synthesis/Sequencing file/TPx-B09.ab1
- 5. Supplementary Material/1. TPx gene synthesis/Sequencing file/TPx-B10.ab1
- 5. Supplementary Material/1. TPx gene synthesis/Sequencing file/TPx.seq
- 5. Supplementary Material/1. TPx gene synthesis/TPx gene synthesis.docx
- 5. Supplementary Material/1. TPx gene synthesis/TPx gene synthesis.pdf
- 5. Supplementary Material/2. TPx recombinant protein expression, purification and identification/
- 5. Supplementary Material/2. TPx recombinant protein expression, purification and identification/1. Identification of recombinant plasmids by enzymatic digestion.jpg
- 5. Supplementary Material/2. TPx recombinant protein expression, purification and identification/2. SDS-PAGE analysis of TPx recombinant protein.jpg
- 5. Supplementary Material/2. TPx recombinant protein expression, purification and identification/3. Purification of TPx recombinant protein.jpg
- 5. Supplementary Material/2. TPx recombinant protein expression, purification and identification/4. Western blot identification of TPx protein(1).jpg
- 5. Supplementary Material/2. TPx recombinant protein expression, purification and identification/Figure 10  Identification of recombinant plasmids by enzymatic digestion.Tif
- 5. Supplementary Material/2. TPx recombinant protein expression, purification and identification/Western blot identification of TPx protein.Tif
- 6. Image in the original article/
- 6. Image in the original article/Figure  1A.jpg
- 6. Image in the original article/Figure  1B.jpg
- 6. Image in the original article/Figure  2A.jpg
- 6. Image in the original article/Figure  2B.jpg
- 6. Image in the original article/Figure  2C.jpg
- 6. Image in the original article/Figure  3A.jpg
- 6. Image in the original article/Figure  3B.jpg
- 6. Image in the original article/Figure  4A.tiff
- 6. Image in the original article/Figure  4B.tiff
- 6. Image in the original article/Figure  4C-G.jpg
- 6. Image in the original article/Figure  4C.jpg
- 6. Image in the original article/Figure  4D.jpg
- 6. Image in the original article/Figure  4E.jpg
- 6. Image in the original article/Figure  4F.jpg
- 6. Image in the original article/Figure  4G.jpg
- 6. Image in the original article/Supplementary Material-figure  1A.jpg
- 6. Image in the original article/Supplementary Material-figure  1B.jpg
- 6. Image in the original article/Supplementary Material-figure  1C.jpg
- 6. Image in the original article/Supplementary Material-figure  1D.jpg
