# Supplementary material for: Regulation of piglet T-cell immune responses by thioredoxin peroxidase from Cysticercus cellulosae excretory-secretory antigens
Source: Front Microbiol. 2022 Nov 18;13:1019810. doi: 10.3389/fmicb.2022.1019810 (PMC9718028; doi:10.3389/fmicb.2022.1019810)
Supplement: Supplementary file 3 [file Data_Sheet_3.ZIP › 4. C. Cellulosae ESAs and TPx Induced Th Subpopulation Differentiation/2. Cytokine detection by ELISA for Th/IFN-γ.xlsx]

## Sheet: IFN-γ
IFN-γ	1	2	3	4	5	6	7	8	9	10	11	12
A	Standard Curve	Standard Curve	1640-24h-1	TPX--24h-1	ESA-24h-1		LPS--24h-1	1640-48h-1	TPX--48h-1	ESA-48h-1		LPS-48h-1
B	Standard Curve	Standard Curve	1640-24h-2	TPX--24h-2	ESA-24h-2		LPS--24h-2	1640-48h-2	TPX--48h-2	ESA-48h-2		LPS-48h-2
C	Standard Curve	Standard Curve	1640-24h-3	TPX--24h-3	ESA-24h-3		LPS--24h-3	1640-48h-3	TPX--48h-3	ESA-48h-3		LPS-48h-3
D	Standard Curve	Standard Curve	1640-72h-1	TPX--72h-1	ESA-72h-1		LPS--72h-1
E	Standard Curve	Standard Curve	1640-72h-2	TPX--72h-2	ESA-72h-2		LPS--72h-2
F	Standard Curve	Standard Curve	1640-72h-3	TPX--72h-3	ESA-72h-3		LPS--72h-3
G	Standard Curve	Standard Curve
H	Standard Curve	Standard Curve
IFN-γ	1	2	3	4	5	6	7	8	9	10	11	12
A	0.082	0.086	0.238	0.235	0.255		0.292	0.271	0.25	0.275		0.349
B	0.109	0.117	0.245	0.231	0.269		0.323	0.266	0.247	0.285		0.362
C	0.139	0.136	0.232	0.227	0.247		0.305	0.252	0.255	0.262		0.322
D	0.234	0.228	0.261	0.245	0.2675		0.337
E	0.353	0.315	0.272	0.247	0.265		0.325
F	0.657	0.624	0.265	0.238	0.2725		0.3
G	1.153	1.126
H	2.199	2.182
				OD value of sample stock solution (take the average value of 3 replicate wells)
	Standard OD	pg/ml	Group	1640-24h	TPX-24h	ESA-24h		LPS-24h	1640-48h	TPX-48h	ESA-48h		LPS-48h	1640-72h	TPX-72h	ESA-72h		LPS-72h
	0.084	0	Repeat 1	0.238	0.235	0.255		0.292	0.271	0.25	0.275		0.349	0.261	0.245	0.2675		0.337
	0.113	1.56	Repeat 2	0.245	0.231	0.269		0.323	0.266	0.247	0.285		0.362	0.272	0.247	0.265		0.325
	0.1375	3.12	Repeat 3	0.232	0.227	0.247		0.305	0.252	0.255	0.262		0.322	0.265	0.238	0.2725		0.3
	0.231	6.25	Average value	0.238333	0.231	0.257		0.306667	0.263	0.250667	0.274		0.344333	0.266	0.243333	0.268333		0.320667
	0.334	12.5
	0.6405	25		Converted sample original concentration（pg/ml） y=0.6931x2+45.854x-3.691
	1.1395	50	Group	1640-24h	TPX-24h	ESA-24h	LPS-24h		1640-48h	TPX-48h	ESA-48h	LPS-48h		1640-72h	TPX-72h	ESA-72h	LPS-72h
	2.1905	100	Repeat 1	7.26151	7.12297	8.04684	9.75746		8.78634	7.81582	8.97127	12.3965		8.32411	7.58483	8.62454	11.8405
			Repeat 2	7.58483	6.93826	8.69388	11.1922		8.5552	7.67722	9.43369	12.999		8.83257	7.67722	8.50898	11.2848
			Repeat 3	6.98443	6.75357	7.67722	10.3589		7.90822	8.04684	8.37033	11.1459		8.50898	7.26151	8.85568	10.1276
			Average value	7.27691	6.93826	8.13926	10.4361		8.41654	7.84662	8.92503	12.1802		8.5552	7.50785	8.66306	11.0841
