# Supplementary material for: Regulation of piglet T-cell immune responses by thioredoxin peroxidase from Cysticercus cellulosae excretory-secretory antigens
Source: Front Microbiol. 2022 Nov 18;13:1019810. doi: 10.3389/fmicb.2022.1019810 (PMC9718028; doi:10.3389/fmicb.2022.1019810)
Supplement: Supplementary file 3 [file Data_Sheet_3.ZIP › 4. C. Cellulosae ESAs and TPx Induced Th Subpopulation Differentiation/2. Cytokine detection by ELISA for Th/IL-10.xlsx]

## Sheet: IL-10
IL-10	1	2	3	4	5	6	7	8	9	10	11	12
A	Standard Curve	Standard Curve	1640-24h-1	TPX--24h-1	ESA-24h-1		LPS--24h-1	1640-48h-1	TPX--48h-1	ESA-48h-1		LPS-48h-1
B	Standard Curve	Standard Curve	1640-24h-2	TPX--24h-2	ESA-24h-2		LPS--24h-2	1640-48h-2	TPX--48h-2	ESA-48h-2		LPS-48h-2
C	Standard Curve	Standard Curve	1640-24h-3	TPX--24h-3	ESA-24h-3		LPS--24h-3	1640-48h-3	TPX--48h-3	ESA-48h-3		LPS-48h-3
D	Standard Curve	Standard Curve	1640-72h-1	TPX--72h-1	ESA-72h-1		LPS--72h-1
E	Standard Curve	Standard Curve	1640-72h-2	TPX--72h-2	ESA-72h-2		LPS--72h-2
F	Standard Curve	Standard Curve	1640-72h-3	TPX--72h-3	ESA-72h-3		LPS--72h-3
G	Standard Curve	Standard Curve
H	Standard Curve	Standard Curve
IL-10	1	2	3	4	5	6	7	8	9	10	11	12
A	0.068	0.075	0.128	0.138	0.148		0.165	0.141	0.149	0.148		0.187
B	0.112	0.126	0.133	0.146	0.154		0.178	0.138	0.161	0.152		0.196
C	0.203	0.211	0.136	0.131	0.15		0.162	0.129	0.157	0.142		0.172
D	0.289	0.301	0.132	0.137	0.14		0.173
E	0.525	0.532	0.141	0.148	0.157		0.182
F	0.812	0.834	0.139	0.133	0.149		0.161
G	1.339	1.356
H	2.108	2.166
				OD value of sample stock solution (take the average value of 3 replicate wells)
	Standard OD	pg/ml	Group	1640-24h	TPX-24h	ESA-24h		LPS-24h	1640-48h	TPX-48h	ESA-48h		LPS-48h	1640-72h	TPX-72h	ESA-72h		LPS-72h
	0.0715	0	Repeat 1	0.128	0.138	0.148		0.165	0.141	0.149	0.148		0.187	0.132	0.137	0.14		0.173
	0.119	31.25	Repeat 2	0.133	0.146	0.154		0.178	0.138	0.161	0.152		0.196	0.141	0.148	0.157		0.182
	0.207	62.5	Repeat 3	0.136	0.131	0.15		0.162	0.129	0.157	0.142		0.172	0.139	0.133	0.149		0.161
	0.295	125	Average value	0.132333	0.138333	0.150667		0.168333	0.136	0.155667	0.147333		0.185	0.137333	0.139333	0.148667		0.172
	0.5285	250
	0.823	500		Converted sample original concentration（pg/ml） y=238.65x2+441.98x-32.724
	1.3475	1000	Group	1640-24h	TPX-24h	ESA-24h	LPS-24h		1640-48h	TPX-48h	ESA-48h	LPS-48h		1640-72h	TPX-72h	ESA-72h	LPS-72h
	2.137	2000	Repeat 1	27.7595	32.8141	37.9164	46.6999		34.3398	38.4293	37.9164	58.2716		29.7756	32.3065	33.8307	50.8811
			Repeat 2	30.2808	36.8921	41.0007	53.5098		32.8141	44.6208	39.9707	63.0721		34.3398	37.9164	42.5493	55.6214
			Repeat 3	31.7994	29.2709	38.9426	45.1399		28.2628	42.5493	34.8493	50.3568		33.3222	30.2808	38.4293	44.6208
			Average value	29.944	32.9834	39.2851	48.4384		31.7994	41.8605	37.5748	57.2101		32.4756	33.4916	38.2583	50.3568
