# Supplementary material for: Regulation of piglet T-cell immune responses by thioredoxin peroxidase from Cysticercus cellulosae excretory-secretory antigens
Source: Front Microbiol. 2022 Nov 18;13:1019810. doi: 10.3389/fmicb.2022.1019810 (PMC9718028; doi:10.3389/fmicb.2022.1019810)
Supplement: Supplementary file 3 [file Data_Sheet_3.ZIP › 4. C. Cellulosae ESAs and TPx Induced Th Subpopulation Differentiation/2. Cytokine detection by ELISA for Th/IL-17.xlsx]

## Sheet: IL-17
IL-17	1	2	3	4	5		7	8	9	10	11	12
A	Standard Curve	Standard Curve	1640-24h-1	TPX--24h-1	ESA-24h-1		LPS--24h-1	1640-48h-1	TPX--48h-1	ESA-48h-1		LPS-48h-1
B	Standard Curve	Standard Curve	1640-24h-2	TPX--24h-2	ESA-24h-2		LPS--24h-2	1640-48h-2	TPX--48h-2	ESA-48h-2		LPS-48h-2
C	Standard Curve	Standard Curve	1640-24h-3	TPX--24h-3	ESA-24h-3		LPS--24h-3	1640-48h-3	TPX--48h-3	ESA-48h-3		LPS-48h-3
D	Standard Curve	Standard Curve	1640-72h-1	TPX--72h-1	ESA-72h-1		LPS--72h-1
E	Standard Curve	Standard Curve	1640-72h-2	TPX--72h-2	ESA-72h-2		LPS--72h-2
F	Standard Curve	Standard Curve	1640-72h-3	TPX--72h-3	ESA-72h-3		LPS--72h-3
G	Standard Curve	Standard Curve
H	Standard Curve	Standard Curve
IL-17	1	2	3	4	5	6	7	8	9	10	11	12
A	0.091	0.099	0.229	0.149	0.226		0.495	0.246	0.169	0.299		0.646
B	0.109	0.123	0.232	0.163	0.22		0.528	0.275	0.187	0.287		0.688
C	0.141	0.155	0.223	0.155	0.219		0.474	0.267	0.173	0.281		0.671
D	0.192	0.194	0.251	0.151	0.282		0.697
E	0.262	0.281	0.233	0.156	0.312		0.691
F	0.459	0.469	0.264	0.162	0.311		0.658
G	0.782	0.806
H	1.521	1.547
				OD value of sample stock solution (take the average value of 3 replicate wells)
	Standard OD	pg/ml	Group	1640-24h	TPX-24h	ESA-24h		LPS-24h	1640-48h	TPX-48h	ESA-48h		LPS-48h	1640-72h	TPX-72h	ESA-72h		LPS-72h
	0.095	0	Repeat 1	0.229	0.149	0.226		0.495	0.246	0.169	0.299		0.646	0.251	0.151	0.282		0.697
	0.116	1.56	Repeat 2	0.232	0.163	0.22		0.528	0.275	0.187	0.287		0.688	0.233	0.156	0.312		0.691
	0.148	3.12	Repeat 3	0.223	0.155	0.219		0.474	0.267	0.173	0.281		0.671	0.264	0.162	0.311		0.658
	0.193	6.25	Average value	0.228	0.155667	0.221667		0.499	0.262667	0.176333	0.289		0.668333	0.249333	0.156333	0.301667		0.682
	0.2715	12.5
	0.464	25		Converted sample original concentration（pg/ml） y=-1.518x2+72.318x-7.2428
	0.794	50	Group	1640-24h	TPX-24h	ESA-24h	LPS-24h		1640-48h	TPX-48h	ESA-48h	LPS-48h		1640-72h	TPX-72h	ESA-72h	LPS-72h
	1.534	100	Repeat 1	9.23842	3.49888	9.02353	28.1827		10.4556	4.93559	14.2446	38.8411		10.8134	3.64261	13.0302	42.4254
			Repeat 2	9.45327	4.5047	8.59369	30.5179		12.5299	6.22758	13.3874	41.7934		9.52488	4.00187	15.1726	42.0041
			Repeat 3	8.80863	3.93002	8.52204	26.6949		11.9579	5.22278	12.9587	40.5991		11.7434	4.43288	15.1013	39.6852
			Average value	9.16679	3.97792	8.7131	28.4659		11.648	5.46207	13.5303	40.4117		10.6941	4.02581	14.435	41.372
