# Supplementary material for: Regulation of piglet T-cell immune responses by thioredoxin peroxidase from Cysticercus cellulosae excretory-secretory antigens
Source: Front Microbiol. 2022 Nov 18;13:1019810. doi: 10.3389/fmicb.2022.1019810 (PMC9718028; doi:10.3389/fmicb.2022.1019810)
Supplement: Supplementary file 3 [file Data_Sheet_3.ZIP › 4. C. Cellulosae ESAs and TPx Induced Th Subpopulation Differentiation/2. Cytokine detection by ELISA for Th/IL-4.xlsx]

## Sheet: IL-4
IL-4	1	2	3	4	5	6	7	8	9	10	11	12
A	Standard Curve	Standard Curve	LPS--24h-1	ESA-24h-1	TPX--24h-1	1640-24h-1		LPS-48h-1	ESA-48h-1	TPX--48h-1	1640-48h-1
B	Standard Curve	Standard Curve	LPS--24h-2	ESA-24h-2	TPX--24h-2	1640-24h-2		LPS-48h-2	ESA-48h-2	TPX--48h-2	1640-48h-2
C	Standard Curve	Standard Curve	LPS--24h-3	ESA-24h-3	TPX--24h-3	1640-24h-3		LPS-48h-3	ESA-48h-3	TPX--48h-3	1640-48h-3
D	Standard Curve	Standard Curve	LPS--72h-1	ESA-72h-1	TPX--72h-1	1640-72h-1
E	Standard Curve	Standard Curve	LPS--72h-2	ESA-72h-2	TPX--72h-2	1640-72h-2
F	Standard Curve	Standard Curve	LPS--72h-3	ESA-72h-3	TPX--72h-3	1640-72h-3
G	Standard Curve	Standard Curve
H	Standard Curve	Standard Curve
IL-4	1	2	3	4	5	6	7	8	9	10	11	12
A	0.095	0.098	0.556	0.46	0.508	0.502		0.626	0.517	0.546	0.502
B	0.136	0.128	0.542	0.522	0.527	0.445		0.603	0.538	0.601	0.519
C	0.161	0.158	0.608	0.485	0.475	0.425		0.576	0.544	0.554	0.453
D	0.255	0.246	0.613	0.488	0.553	0.476
E	0.409	0.414	0.624	0.523	0.586	0.437
F	0.707	0.682	0.589	0.492	0.547	0.458
G	1.226	1.148
H	1.968	1.83
				OD value of sample stock solution (take the average value of 3 replicate wells)
	Standard OD	pg/ml	Group	LPS-24h	ESA-24h	TPX-24h	1640-24h		LPS-48h	ESA-48h	TPX-48h	1640-48h		LPS-72h	ESA-72h	TPX-72h	1640-72h
	0.0965	0	Repeat 1	0.556	0.46	0.508	0.502		0.626	0.517	0.546	0.502		0.613	0.488	0.553	0.476
	0.132	1.56	Repeat 2	0.542	0.522	0.527	0.445		0.603	0.538	0.601	0.519		0.624	0.523	0.586	0.437
	0.1595	3.12	Repeat 3	0.608	0.485	0.475	0.425		0.576	0.544	0.554	0.453		0.589	0.492	0.547	0.458
	0.2505	6.25	Average value	0.568667	0.489	0.503333	0.457333		0.601667	0.533	0.567	0.491333		0.608667	0.501	0.562	0.457
	0.4115	12.5
	0.6945	25		Converted sample original concentration（pg/ml） y=12.591x2+29.824x-2.3151
	1.187	50	Group	LPS-24h	ESA-24h	TPX-24h	1640-24h		LPS-48h	ESA-48h	TPX-48h	1640-48h		LPS-72h	ESA-72h	TPX-72h	1640-72h
	1.899	100	Repeat 1	18.1594	14.0682	16.0848	15.8295		21.2888	16.4693	17.7224	15.8295		20.7094	15.2463	18.038	14.7425
			Repeat 2	17.5483	16.6839	16.899	13.4499		20.247	17.3746	20.157	16.5551		21.2089	16.7363	19.496	13.1303
			Repeat 3	20.4723	15.1113	14.6921	12.6343		19.0409	17.6353	18.0718	13.779		19.6299	15.415	17.7758	13.9937
			Average value	18.7165	15.2796	15.8862	13.9579		20.187	17.1581	18.643	15.378		20.5134	15.7961	18.4329	13.9523
