# Supplementary material for: Regulation of piglet T-cell immune responses by thioredoxin peroxidase from Cysticercus cellulosae excretory-secretory antigens
Source: Front Microbiol. 2022 Nov 18;13:1019810. doi: 10.3389/fmicb.2022.1019810 (PMC9718028; doi:10.3389/fmicb.2022.1019810)
Supplement: Supplementary file 3 [file Data_Sheet_3.ZIP › 4. C. Cellulosae ESAs and TPx Induced Th Subpopulation Differentiation/2. Cytokine detection by ELISA for Th/IL-5.xlsx]

## Sheet: IL-5
IL-5	1	2	3	4	5	6	7	8	9	10	11	12
A	Standard Curve	Standard Curve	1640-24h-1	TPX--24h-1	ESA-24h-1		LPS--24h-1	1640-48h-1	TPX--48h-1	ESA-48h-1		LPS-48h-1
B	Standard Curve	Standard Curve	1640-24h-2	TPX--24h-2	ESA-24h-2		LPS--24h-2	1640-48h-2	TPX--48h-2	ESA-48h-2		LPS-48h-2
C	Standard Curve	Standard Curve	1640-24h-3	TPX--24h-3	ESA-24h-3		LPS--24h-3	1640-48h-3	TPX--48h-3	ESA-48h-3		LPS-48h-3
D	Standard Curve	Standard Curve	1640-72h-1	TPX--72h-1	ESA-72h-1		LPS--72h-1
E	Standard Curve	Standard Curve	1640-72h-2	TPX--72h-2	ESA-72h-2		LPS--72h-2
F	Standard Curve	Standard Curve	1640-72h-3	TPX--72h-3	ESA-72h-3		LPS--72h-3
G	Standard Curve	Standard Curve
H	Standard Curve	Standard Curve
IL-5	1	2	3	4	5	6	7	8	9	10	11	12
A	0.081	0.084	0.294	0.261	0.311		0.412	0.335	0.308	0.359		0.44
B	0.12	0.124	0.303	0.279	0.318		0.443	0.347	0.311	0.367		0.453
C	0.171	0.163	0.291	0.258	0.305		0.425	0.33	0.315	0.348		0.427
D	0.249	0.264	0.334	0.328	0.361		0.462
E	0.416	0.423	0.357	0.338	0.372		0.469
F	0.71	0.64	0.341	0.322	0.355		0.452
G	1.233	1.21
H	2.288	2.312
				OD value of sample stock solution (take the average value of 3 replicate wells)
	Standard OD	pg/ml	Group	1640-24h	TPX-24h	ESA-24h		LPS-24h	1640-48h	TPX-48h	ESA-48h		LPS-48h	1640-72h	TPX-72h	ESA-72h		LPS-72h
	0.0825	0	Repeat 1	0.294	0.261	0.311		0.412	0.335	0.308	0.359		0.44	0.334	0.328	0.361		0.462
	0.122	1.56	Repeat 2	0.303	0.279	0.318		0.443	0.347	0.311	0.367		0.453	0.357	0.338	0.372		0.469
	0.167	3.12	Repeat 3	0.291	0.258	0.305		0.425	0.33	0.315	0.348		0.427	0.341	0.322	0.355		0.452
	0.2565	6.25	Average value	0.296	0.266	0.311333		0.426667	0.337333	0.311333	0.358		0.44	0.344	0.329333	0.362667		0.461
	0.4195	12.5
	0.675	25		Converted sample original concentration（pg/ml） y=1.4984x2+41.857x-4.0439
	1.2215	50	Group	1640-24h	TPX-24h	ESA-24h	LPS-24h		1640-48h	TPX-48h	ESA-48h	LPS-48h		1640-72h	TPX-72h	ESA-72h	LPS-72h
	2.3	100	Repeat 1	8.39157	6.98285	9.11855	13.4555		10.1464	8.9902	11.1759	14.6633		10.1035	9.8464	11.2617	15.6139
			Repeat 2	8.77634	7.75084	9.41815	14.7928		10.6609	9.11855	11.5194	15.2248		11.09	10.2749	11.7343	15.9166
			Repeat 3	8.26337	6.85495	8.86187	14.016		9.93209	9.28973	10.7038	14.1022		10.4036	9.58941	11.0042	15.1816
			Average value	8.47706	7.19608	9.13282	14.0879		10.2464	9.13282	11.1329	14.6633		10.5322	9.90352	11.3333	15.5706
