# Supplementary material for: Regulation of piglet T-cell immune responses by thioredoxin peroxidase from Cysticercus cellulosae excretory-secretory antigens
Source: Front Microbiol. 2022 Nov 18;13:1019810. doi: 10.3389/fmicb.2022.1019810 (PMC9718028; doi:10.3389/fmicb.2022.1019810)
Supplement: Supplementary file 3 [file Data_Sheet_3.ZIP › 5. Supplementary Material/1. TPx gene synthesis/Sequencing file/TPx.seq]

GAATTCGCCACCATGAAGTGGGTGACCTTCATCAGCCTGCTGTTCCTGTTCAGCTCCGCCTACAGCATGGCTGCTGCTGTGATCGGCAGGCCTGCTCCTGGATTCACTTGCAAGGCCCTGGTGGATGGCGAGCTGAAGGACGTTAGCCTGAGCGACTACAAGGGCAAGTACGTGATCCTGTTTTTCTACCCTATGGACTTTACCTTTGTGTGTCCTACCGAGATCATCGCCTTTAATGATAGAGCCGGCGAGTTTCACCAGAGAGGCTGTCAGCTGCTGGCCTGTTCCACCGATAGCGCTTACTCCCACCTGGCCTGGAACAACGTGAGCAGGAAGGAGGGCGGCGTGCAAGGAATGAAGATCCCCATGCTGGCCGACACAAACCACAGAATCAGCAGGGATTACGGCGTGCAGATCGAGGAGCAGGGCGTTGCTCTGAGAGGCCTGTTCATCATCGACGACAAGGGCATCCTGAGGCAGATCACCATCAATGATCTGCCTGTGGGCAGGTGTGTGGATGAGGCTCTGAGGCTGCTGGATGCCTTCCAGTTCACCGATAAGCACGGCGAGGTGTGTCCCGCTAACTGGAGACCTGGCTCCAAGGCTTTTAAGCCCAATGCCGGCGACCTGAAGTCCTTTATGAGCAGCAGACACCACCACCACCACCACTGAGGATCC
