# Supplementary material for: Regulation of piglet T-cell immune responses by thioredoxin peroxidase from Cysticercus cellulosae excretory-secretory antigens
Source: Front Microbiol. 2022 Nov 18;13:1019810. doi: 10.3389/fmicb.2022.1019810 (PMC9718028; doi:10.3389/fmicb.2022.1019810)
Supplement: Supplementary file 4 [file Data_Sheet_4.zip]

Archive with 38 entries (32 files):
- 3. C. Cellulosae ESAs and TPx Induced the Increase in the Number of CD4+CD25+Foxp3+ Tregs in PBMCs/
- 3. C. Cellulosae ESAs and TPx Induced the Increase in the Number of CD4+CD25+Foxp3+ Tregs in PBMCs/1. Raw data from CD4+CD25+Foxp3+ Treg flow analysis/
- 3. C. Cellulosae ESAs and TPx Induced the Increase in the Number of CD4+CD25+Foxp3+ Tregs in PBMCs/1. Raw data from CD4+CD25+Foxp3+ Treg flow analysis/Specimen_003_1640-1 10000_005.fcs
- 3. C. Cellulosae ESAs and TPx Induced the Increase in the Number of CD4+CD25+Foxp3+ Tregs in PBMCs/1. Raw data from CD4+CD25+Foxp3+ Treg flow analysis/Specimen_003_1640-2_007.fcs
- 3. C. Cellulosae ESAs and TPx Induced the Increase in the Number of CD4+CD25+Foxp3+ Tregs in PBMCs/1. Raw data from CD4+CD25+Foxp3+ Treg flow analysis/Specimen_003_1640-3_008.fcs
- 3. C. Cellulosae ESAs and TPx Induced the Increase in the Number of CD4+CD25+Foxp3+ Tregs in PBMCs/1. Raw data from CD4+CD25+Foxp3+ Treg flow analysis/Specimen_003_blank_004.fcs
- 3. C. Cellulosae ESAs and TPx Induced the Increase in the Number of CD4+CD25+Foxp3+ Tregs in PBMCs/1. Raw data from CD4+CD25+Foxp3+ Treg flow analysis/Specimen_003_CD25_003.fcs
- 3. C. Cellulosae ESAs and TPx Induced the Increase in the Number of CD4+CD25+Foxp3+ Tregs in PBMCs/1. Raw data from CD4+CD25+Foxp3+ Treg flow analysis/Specimen_003_CD4_002.fcs
- 3. C. Cellulosae ESAs and TPx Induced the Increase in the Number of CD4+CD25+Foxp3+ Tregs in PBMCs/1. Raw data from CD4+CD25+Foxp3+ Treg flow analysis/Specimen_003_ESA-1_009.fcs
- 3. C. Cellulosae ESAs and TPx Induced the Increase in the Number of CD4+CD25+Foxp3+ Tregs in PBMCs/1. Raw data from CD4+CD25+Foxp3+ Treg flow analysis/Specimen_003_ESA-2_010.fcs
- 3. C. Cellulosae ESAs and TPx Induced the Increase in the Number of CD4+CD25+Foxp3+ Tregs in PBMCs/1. Raw data from CD4+CD25+Foxp3+ Treg flow analysis/Specimen_003_ESA-3_011.fcs
- 3. C. Cellulosae ESAs and TPx Induced the Increase in the Number of CD4+CD25+Foxp3+ Tregs in PBMCs/1. Raw data from CD4+CD25+Foxp3+ Treg flow analysis/Specimen_003_FOXP3_001.fcs
- 3. C. Cellulosae ESAs and TPx Induced the Increase in the Number of CD4+CD25+Foxp3+ Tregs in PBMCs/1. Raw data from CD4+CD25+Foxp3+ Treg flow analysis/Specimen_003_LPS-1_018.fcs
- 3. C. Cellulosae ESAs and TPx Induced the Increase in the Number of CD4+CD25+Foxp3+ Tregs in PBMCs/1. Raw data from CD4+CD25+Foxp3+ Treg flow analysis/Specimen_003_LPS-2_019.fcs
- 3. C. Cellulosae ESAs and TPx Induced the Increase in the Number of CD4+CD25+Foxp3+ Tregs in PBMCs/1. Raw data from CD4+CD25+Foxp3+ Treg flow analysis/Specimen_003_LPS-3_020.fcs
- 3. C. Cellulosae ESAs and TPx Induced the Increase in the Number of CD4+CD25+Foxp3+ Tregs in PBMCs/1. Raw data from CD4+CD25+Foxp3+ Treg flow analysis/Specimen_003_TPX-1_015.fcs
- 3. C. Cellulosae ESAs and TPx Induced the Increase in the Number of CD4+CD25+Foxp3+ Tregs in PBMCs/1. Raw data from CD4+CD25+Foxp3+ Treg flow analysis/Specimen_003_TPX-2_016.fcs
- 3. C. Cellulosae ESAs and TPx Induced the Increase in the Number of CD4+CD25+Foxp3+ Tregs in PBMCs/1. Raw data from CD4+CD25+Foxp3+ Treg flow analysis/Specimen_003_TPX-3_017.fcs
- 3. C. Cellulosae ESAs and TPx Induced the Increase in the Number of CD4+CD25+Foxp3+ Tregs in PBMCs/2. SPSS statistical analysis/
- 3. C. Cellulosae ESAs and TPx Induced the Increase in the Number of CD4+CD25+Foxp3+ Tregs in PBMCs/2. SPSS statistical analysis/2.1 SPSS statistical analysis--Foxp3+/
- 3. C. Cellulosae ESAs and TPx Induced the Increase in the Number of CD4+CD25+Foxp3+ Tregs in PBMCs/2. SPSS statistical analysis/2.1 SPSS statistical analysis--Foxp3+/2.1.1 SPSS statistical analysis--Foxp3+.sav
- 3. C. Cellulosae ESAs and TPx Induced the Increase in the Number of CD4+CD25+Foxp3+ Tregs in PBMCs/2. SPSS statistical analysis/2.1 SPSS statistical analysis--Foxp3+/2.1.2 SPSS statistical analysis--Foxp3+.spv
- 3. C. Cellulosae ESAs and TPx Induced the Increase in the Number of CD4+CD25+Foxp3+ Tregs in PBMCs/2. SPSS statistical analysis/2.1 SPSS statistical analysis--Foxp3+/2.1.3 (SPSS data export) SPSS statistical analysis--Foxp3+.doc
- 3. C. Cellulosae ESAs and TPx Induced the Increase in the Number of CD4+CD25+Foxp3+ Tregs in PBMCs/2. SPSS statistical analysis/2.2 SPSS statistical analysis--CD4+CD25+Foxp3+ Treg/
- 3. C. Cellulosae ESAs and TPx Induced the Increase in the Number of CD4+CD25+Foxp3+ Tregs in PBMCs/2. SPSS statistical analysis/2.2 SPSS statistical analysis--CD4+CD25+Foxp3+ Treg/2.2.1 SPSS statistical analysis--Treg.sav
- 3. C. Cellulosae ESAs and TPx Induced the Increase in the Number of CD4+CD25+Foxp3+ Tregs in PBMCs/2. SPSS statistical analysis/2.2 SPSS statistical analysis--CD4+CD25+Foxp3+ Treg/2.2.2 SPSS statistical analysis--Treg.spv
- 3. C. Cellulosae ESAs and TPx Induced the Increase in the Number of CD4+CD25+Foxp3+ Tregs in PBMCs/2. SPSS statistical analysis/2.2 SPSS statistical analysis--CD4+CD25+Foxp3+ Treg/2.2.3 (SPSS data export) SPSS statistical analysis--Treg.doc
- 3. C. Cellulosae ESAs and TPx Induced the Increase in the Number of CD4+CD25+Foxp3+ Tregs in PBMCs/3. Create statistical graphs with GraphPad software/
- 3. C. Cellulosae ESAs and TPx Induced the Increase in the Number of CD4+CD25+Foxp3+ Tregs in PBMCs/3. Create statistical graphs with GraphPad software/1. Create statistical graphs with GraphPad software.pzfx
- 3. C. Cellulosae ESAs and TPx Induced the Increase in the Number of CD4+CD25+Foxp3+ Tregs in PBMCs/3. Create statistical graphs with GraphPad software/2.1 Foxp3.pdf
- 3. C. Cellulosae ESAs and TPx Induced the Increase in the Number of CD4+CD25+Foxp3+ Tregs in PBMCs/3. Create statistical graphs with GraphPad software/2.2 Foxp3.jpg
- 3. C. Cellulosae ESAs and TPx Induced the Increase in the Number of CD4+CD25+Foxp3+ Tregs in PBMCs/3. Create statistical graphs with GraphPad software/3.1 CD4+CD25+Foxp3+ Treg.pdf
- 3. C. Cellulosae ESAs and TPx Induced the Increase in the Number of CD4+CD25+Foxp3+ Tregs in PBMCs/3. Create statistical graphs with GraphPad software/3.2 CD4+CD25+Foxp3+ Treg.jpg
- 3. C. Cellulosae ESAs and TPx Induced the Increase in the Number of CD4+CD25+Foxp3+ Tregs in PBMCs/4.1 Flowjo analysis of Foxp3+.wsp
- 3. C. Cellulosae ESAs and TPx Induced the Increase in the Number of CD4+CD25+Foxp3+ Tregs in PBMCs/4.2 Flowjo analysis data export-- Foxp3+.pdf
- 3. C. Cellulosae ESAs and TPx Induced the Increase in the Number of CD4+CD25+Foxp3+ Tregs in PBMCs/5.1 Flowjo analysis of CD4+CD25+Foxp3+.wsp
- 3. C. Cellulosae ESAs and TPx Induced the Increase in the Number of CD4+CD25+Foxp3+ Tregs in PBMCs/5.2 Flowjo analysis data export-- CD4+CD25+Foxp3+.pdf
- 3. C. Cellulosae ESAs and TPx Induced the Increase in the Number of CD4+CD25+Foxp3+ Tregs in PBMCs/6. Flowjo analysis data export.xls
