# Supplementary material for: Regulation of piglet T-cell immune responses by thioredoxin peroxidase from Cysticercus cellulosae excretory-secretory antigens
Source: Front Microbiol. 2022 Nov 18;13:1019810. doi: 10.3389/fmicb.2022.1019810 (PMC9718028; doi:10.3389/fmicb.2022.1019810)
Supplement: Supplementary file 4 [file Data_Sheet_4.zip › 3. C. Cellulosae ESAs and TPx Induced the Increase in the Number of CD4+CD25+Foxp3+ Tregs in PBMCs/5.1 Flowjo analysis of CD4+CD25+Foxp3+.wsp]

<?xml version="1.0" encoding="UTF-8"?>
 <Workspace version="20.0"  modDate="Sun Sep 11 18:06:50 CST 2022"  clientTimestamp="1662890810588"  flowJoVersion="10.8.1"  drawRowBorders="1"  drawColumnBorders="1"  hideCompNodes="1"  curGroup="All Samples"  groupPaneHeight="80"  xmlns:xsi="http://www.w3.org/2001/XMLSchema-instance"  xmlns:gating="http://www.isac-net.org/std/Gating-ML/v2.0/gating"  xmlns:transforms="http://www.isac-net.org/std/Gating-ML/v2.0/transformations"  xmlns:data-type="http://www.isac-net.org/std/Gating-ML/v2.0/datatypes"  xsi:schemaLocation="http://www.isac-net.org/std/Gating-ML/v2.0/gating http://www.isac-net.org/std/Gating-ML/v2.0/gating/Gating-ML.v2.0.xsd http://www.isac-net.org/std/Gating-ML/v2.0/transformations http://www.isac-net.org/std/Gating-ML/v2.0/gating/Transformations.v2.0.xsd http://www.isac-net.org/std/Gating-ML/v2.0/datatypes http://www.isac-net.org/std/Gating-ML/v2.0/gating/DataTypes.v2.0.xsd "  nonAutoSaveFileName="file:/E:/桌面/Raw%20Data/3.%20C.%20Cellulosae%C2%A0ESAs%20and%20TPx%20Induced%20the%20Increase%20in%20the%20Number%20of%20CD4+CD25+Foxp3+%20Tregs%20in%20PBMCs/4.1%20Flowjo%20analysis%20of%20CD4+CD25+Foxp3+.wsp" >
   <WindowPosition x="0"  y="0"  width="700"  height="600"  displayed="1"  panelState="" />
   <TextTraits font="SansSerif"  size="11"  name=""  style="plain"  color="#000000"  background="#00ffffff"  just="left" />
   <Columns>
     <TColumn width="328" >
       <Property key="fj.appnode.prop.name" />
     </TColumn>
     <TColumn width="168" >
       <Property key="fj.appnode.prop.statistic" />
     </TColumn>
     <TColumn width="167" >
       <Property key="fj.appnode.prop.ncells" />
     </TColumn>
   </Columns>
   <Matrices>
     <transforms:spilloverMatrix spectral="0"  prefix="Comp-"  name="Acquisition-defined"  editable="0"  color="#c0c0c0"  version="FlowJo-10.8.1"  status="FINALIZED"  transforms:id="dcef43a7-1834-415e-bb26-cd955a13c17c"  suffix="" >
       <data-type:parameters>
         <data-type:parameter data-type:name="FITC-A"  userProvidedCompInfix="Comp-FITC-A" />
         <data-type:parameter data-type:name="PE-A"  userProvidedCompInfix="Comp-PE-A" />
         <data-type:parameter data-type:name="PerCP-Cy5-5-A"  userProvidedCompInfix="Comp-PerCP-Cy5-5-A" />
         <data-type:parameter data-type:name="PE-Cy7-A"  userProvidedCompInfix="Comp-PE-Cy7-A" />
         <data-type:parameter data-type:name="APC-A"  userProvidedCompInfix="Comp-APC-A" />
         <data-type:parameter data-type:name="Alexa Fluor 700-A"  userProvidedCompInfix="Comp-Alexa Fluor 700-A" />
         <data-type:parameter data-type:name="APC-Cy7-A"  userProvidedCompInfix="Comp-APC-Cy7-A" />
         <data-type:parameter data-type:name="Pacific Blue-A"  userProvidedCompInfix="Comp-Pacific Blue-A" />
         <data-type:parameter data-type:name="AmCyan-A"  userProvidedCompInfix="Comp-AmCyan-A" />
         <data-type:parameter data-type:name="Qdot 605-A"  userProvidedCompInfix="Comp-Qdot 605-A" />
         <data-type:parameter data-type:name="Indo 1 Violet-A"  userProvidedCompInfix="Comp-Indo 1 Violet-A" />
         <data-type:parameter data-type:name="Indo 1 Blue-A"  userProvidedCompInfix="Comp-Indo 1 Blue-A" />
         <data-type:parameter data-type:name="mCherry-A"  userProvidedCompInfix="Comp-mCherry-A" />
         <data-type:parameter data-type:name="PE-Cy5-A"  userProvidedCompInfix="Comp-PE-Cy5-A" />
         <data-type:parameter data-type:name="Pe-Cy5-5-A"  userProvidedCompInfix="Comp-Pe-Cy5-5-A" />
       </data-type:parameters>
       <transforms:spillover data-type:parameter="FITC-A"  userProvidedCompInfix="Comp-FITC-A" >
         <transforms:coefficient data-type:parameter="FITC-A"  transforms:value="1" />
         <transforms:coefficient data-type:parameter="PE-A"  transforms:value="0" />
         <transforms:coefficient data-type:parameter="PerCP-Cy5-5-A"  transforms:value="0" />
         <transforms:coefficient data-type:parameter="PE-Cy7-A"  transforms:value="0" />
         <transforms:coefficient data-type:parameter="APC-A"  transforms:value="0" />
         <transforms:coefficient data-type:parameter="Alexa Fluor 700-A"  transforms:value="0" />
         <transforms:coefficient data-type:parameter="APC-Cy7-A"  transforms:value="0" />
         <transforms:coefficient data-type:parameter="Pacific Blue-A"  transforms:value="0" />
         <transforms:coefficient data-type:parameter="AmCyan-A"  transforms:value="0" />
         <transforms:coefficient data-type:parameter="Qdot 605-A"  transforms:value="0" />
         <transforms:coefficient data-type:parameter="Indo 1 Violet-A"  transforms:value="0" />
         <transforms:coefficient data-type:parameter="Indo 1 Blue-A"  transforms:value="0" />
         <transforms:coefficient data-type:parameter="mCherry-A"  transforms:value="0" />
         <transforms:coefficient data-type:parameter="PE-Cy5-A"  transforms:value="0" />
         <transforms:coefficient data-type:parameter="Pe-Cy5-5-A"  transforms:value="0" />
       </transforms:spillover>
       <transforms:spillover data-type:parameter="PE-A"  userProvidedCompInfix="Comp-PE-A" >
         <transforms:coefficient data-type:parameter="FITC-A"  transforms:value="0" />
         <transforms:coefficient data-type:parameter="PE-A"  transforms:value="1" />
         <transforms:coefficient data-type:parameter="PerCP-Cy5-5-A"  transforms:value="0" />
         <transforms:coefficient data-type:parameter="PE-Cy7-A"  transforms:value="0.200000003" />
         <transforms:coefficient data-type:parameter="APC-A"  transforms:value="0" />
         <transforms:coefficient data-type:parameter="Alexa Fluor 700-A"  transforms:value="0" />
         <transforms:coefficient data-type:parameter="APC-Cy7-A"  transforms:value="0" />
         <transforms:coefficient data-type:parameter="Pacific Blue-A"  transforms:value="0" />
         <transforms:coefficient data-type:parameter="AmCyan-A"  transforms:value="0" />
         <transforms:coefficient data-type:parameter="Qdot 605-A"  transforms:value="0" />
         <transforms:coefficient data-type:parameter="Indo 1 Violet-A"  transforms:value="0" />
         <transforms:coefficient data-type:parameter="Indo 1 Blue-A"  transforms:value="0" />
         <transforms:coefficient data-type:parameter="mCherry-A"  transforms:value="0" />
         <transforms:coefficient data-type:parameter="PE-Cy5-A"  transforms:value="0" />
         <transforms:coefficient data-type:parameter="Pe-Cy5-5-A"  transforms:value="0" />
       </transforms:spillover>
       <transforms:spillover data-type:parameter="PerCP-Cy5-5-A"  userProvidedCompInfix="Comp-PerCP-Cy5-5-A" >
         <transforms:coefficient data-type:parameter="FITC-A"  transforms:value="0" />
         <transforms:coefficient data-type:parameter="PE-A"  transforms:value="0" />
         <transforms:coefficient data-type:parameter="PerCP-Cy5-5-A"  transforms:value="1" />
         <transforms:coefficient data-type:parameter="PE-Cy7-A"  transforms:value="0" />
         <transforms:coefficient data-type:parameter="APC-A"  transforms:value="0" />
         <transforms:coefficient data-type:parameter="Alexa Fluor 700-A"  transforms:value="0" />
         <transforms:coefficient data-type:parameter="APC-Cy7-A"  transforms:value="0" />
         <transforms:coefficient data-type:parameter="Pacific Blue-A"  transforms:value="0" />
         <transforms:coefficient data-type:parameter="AmCyan-A"  transforms:value="0" />
         <transforms:coefficient data-type:parameter="Qdot 605-A"  transforms:value="0" />
         <transforms:coefficient data-type:parameter="Indo 1 Violet-A"  transforms:value="0" />
         <transforms:coefficient data-type:parameter="Indo 1 Blue-A"  transforms:value="0" />
         <transforms:coefficient data-type:parameter="mCherry-A"  transforms:value="0" />
         <transforms:coefficient data-type:parameter="PE-Cy5-A"  transforms:value="0" />
         <transforms:coefficient data-type:parameter="Pe-Cy5-5-A"  transforms:value="0" />
       </transforms:spillover>
       <transforms:spillover data-type:parameter="PE-Cy7-A"  userProvidedCompInfix="Comp-PE-Cy7-A" >
         <transforms:coefficient data-type:parameter="FITC-A"  transforms:value="0.0020000001" />
         <transforms:coefficient data-type:parameter="PE-A"  transforms:value="0.001" />
         <transforms:coefficient data-type:parameter="PerCP-Cy5-5-A"  transforms:value="0" />
         <transforms:coefficient data-type:parameter="PE-Cy7-A"  transforms:value="1" />
         <transforms:coefficient data-type:parameter="APC-A"  transforms:value="0" />
         <transforms:coefficient data-type:parameter="Alexa Fluor 700-A"  transforms:value="0" />
         <transforms:coefficient data-type:parameter="APC-Cy7-A"  transforms:value="0" />
         <transforms:coefficient data-type:parameter="Pacific Blue-A"  transforms:value="0" />
         <transforms:coefficient data-type:parameter="AmCyan-A"  transforms:value="0" />
         <transforms:coefficient data-type:parameter="Qdot 605-A"  transforms:value="0" />
         <transforms:coefficient data-type:parameter="Indo 1 Violet-A"  transforms:value="0" />
         <transforms:coefficient data-type:parameter="Indo 1 Blue-A"  transforms:value="0" />
         <transforms:coefficient data-type:parameter="mCherry-A"  transforms:value="0" />
         <transforms:coefficient data-type:parameter="PE-Cy5-A"  transforms:value="0" />
         <transforms:coefficient data-type:parameter="Pe-Cy5-5-A"  transforms:value="0" />
       </transforms:spillover>
       <transforms:spillover data-type:parameter="APC-A"  userProvidedCompInfix="Comp-APC-A" >
         <transforms:coefficient data-type:parameter="FITC-A"  transforms:value="0" />
         <transforms:coefficient data-type:parameter="PE-A"  transforms:value="0" />
         <transforms:coefficient data-type:parameter="PerCP-Cy5-5-A"  transforms:value="0" />
         <transforms:coefficient data-type:parameter="PE-Cy7-A"  transforms:value="0.0299999993" />
         <transforms:coefficient data-type:parameter="APC-A"  transforms:value="1" />
         <transforms:coefficient data-type:parameter="Alexa Fluor 700-A"  transforms:value="0" />
         <transforms:coefficient data-type:parameter="APC-Cy7-A"  transforms:value="0" />
         <transforms:coefficient data-type:parameter="Pacific Blue-A"  transforms:value="0" />
         <transforms:coefficient data-type:parameter="AmCyan-A"  transforms:value="0" />
         <transforms:coefficient data-type:parameter="Qdot 605-A"  transforms:value="0" />
         <transforms:coefficient data-type:parameter="Indo 1 Violet-A"  transforms:value="0" />
         <transforms:coefficient data-type:parameter="Indo 1 Blue-A"  transforms:value="0" />
         <transforms:coefficient data-type:parameter="mCherry-A"  transforms:value="0" />
         <transforms:coefficient data-type:parameter="PE-Cy5-A"  transforms:value="0" />
         <transforms:coefficient data-type:parameter="Pe-Cy5-5-A"  transforms:value="0" />
       </transforms:spillover>
       <transforms:spillover data-type:parameter="Alexa Fluor 700-A"  userProvidedCompInfix="Comp-Alexa Fluor 700-A" >
         <transforms:coefficient data-type:parameter="FITC-A"  transforms:value="0" />
         <transforms:coefficient data-type:parameter="PE-A"  transforms:value="0" />
         <transforms:coefficient data-type:parameter="PerCP-Cy5-5-A"  transforms:value="0" />
         <transforms:coefficient data-type:parameter="PE-Cy7-A"  transforms:value="0" />
         <transforms:coefficient data-type:parameter="APC-A"  transforms:value="0" />
         <transforms:coefficient data-type:parameter="Alexa Fluor 700-A"  transforms:value="1" />
         <transforms:coefficient data-type:parameter="APC-Cy7-A"  transforms:value="0" />
         <transforms:coefficient data-type:parameter="Pacific Blue-A"  transforms:value="0" />
         <transforms:coefficient data-type:parameter="AmCyan-A"  transforms:value="0" />
         <transforms:coefficient data-type:parameter="Qdot 605-A"  transforms:value="0" />
         <transforms:coefficient data-type:parameter="Indo 1 Violet-A"  transforms:value="0" />
         <transforms:coefficient data-type:parameter="Indo 1 Blue-A"  transforms:value="0" />
         <transforms:coefficient data-type:parameter="mCherry-A"  transforms:value="0" />
         <transforms:coefficient data-type:parameter="PE-Cy5-A"  transforms:value="0" />
         <transforms:coefficient data-type:parameter="Pe-Cy5-5-A"  transforms:value="0" />
       </transforms:spillover>
       <transforms:spillover data-type:parameter="APC-Cy7-A"  userProvidedCompInfix="Comp-APC-Cy7-A" >
         <transforms:coefficient data-type:parameter="FITC-A"  transforms:value="0" />
         <transforms:coefficient data-type:parameter="PE-A"  transforms:value="0" />
         <transforms:coefficient data-type:parameter="PerCP-Cy5-5-A"  transforms:value="0" />
         <transforms:coefficient data-type:parameter="PE-Cy7-A"  transforms:value="0" />
         <transforms:coefficient data-type:parameter="APC-A"  transforms:value="0" />
         <transforms:coefficient data-type:parameter="Alexa Fluor 700-A"  transforms:value="0" />
         <transforms:coefficient data-type:parameter="APC-Cy7-A"  transforms:value="1" />
         <transforms:coefficient data-type:parameter="Pacific Blue-A"  transforms:value="0" />
         <transforms:coefficient data-type:parameter="AmCyan-A"  transforms:value="0" />
         <transforms:coefficient data-type:parameter="Qdot 605-A"  transforms:value="0" />
         <transforms:coefficient data-type:parameter="Indo 1 Violet-A"  transforms:value="0" />
         <transforms:coefficient data-type:parameter="Indo 1 Blue-A"  transforms:value="0" />
         <transforms:coefficient data-type:parameter="mCherry-A"  transforms:value="0" />
         <transforms:coefficient data-type:parameter="PE-Cy5-A"  transforms:value="0" />
         <transforms:coefficient data-type:parameter="Pe-Cy5-5-A"  transforms:value="0" />
       </transforms:spillover>
       <transforms:spillover data-type:parameter="Pacific Blue-A"  userProvidedCompInfix="Comp-Pacific Blue-A" >
         <transforms:coefficient data-type:parameter="FITC-A"  transforms:value="0" />
         <transforms:coefficient data-type:parameter="PE-A"  transforms:value="0" />
         <transforms:coefficient data-type:parameter="PerCP-Cy5-5-A"  transforms:value="0" />
         <transforms:coefficient data-type:parameter="PE-Cy7-A"  transforms:value="0" />
         <transforms:coefficient data-type:parameter="APC-A"  transforms:value="0" />
         <transforms:coefficient data-type:parameter="Alexa Fluor 700-A"  transforms:value="0" />
         <transforms:coefficient data-type:parameter="APC-Cy7-A"  transforms:value="0" />
         <transforms:coefficient data-type:parameter="Pacific Blue-A"  transforms:value="1" />
         <transforms:coefficient data-type:parameter="AmCyan-A"  transforms:value="0" />
         <transforms:coefficient data-type:parameter="Qdot 605-A"  transforms:value="0" />
         <transforms:coefficient data-type:parameter="Indo 1 Violet-A"  transforms:value="0" />
         <transforms:coefficient data-type:parameter="Indo 1 Blue-A"  transforms:value="0" />
         <transforms:coefficient data-type:parameter="mCherry-A"  transforms:value="0" />
         <transforms:coefficient data-type:parameter="PE-Cy5-A"  transforms:value="0" />
         <transforms:coefficient data-type:parameter="Pe-Cy5-5-A"  transforms:value="0" />
       </transforms:spillover>
       <transforms:spillover data-type:parameter="AmCyan-A"  userProvidedCompInfix="Comp-AmCyan-A" >
         <transforms:coefficient data-type:parameter="FITC-A"  transforms:value="0" />
         <transforms:coefficient data-type:parameter="PE-A"  transforms:value="0" />
         <transforms:coefficient data-type:parameter="PerCP-Cy5-5-A"  transforms:value="0" />
         <transforms:coefficient data-type:parameter="PE-Cy7-A"  transforms:value="0" />
         <transforms:coefficient data-type:parameter="APC-A"  transforms:value="0" />
         <transforms:coefficient data-type:parameter="Alexa Fluor 700-A"  transforms:value="0" />
         <transforms:coefficient data-type:parameter="APC-Cy7-A"  transforms:value="0" />
         <transforms:coefficient data-type:parameter="Pacific Blue-A"  transforms:value="0" />
         <transforms:coefficient data-type:parameter="AmCyan-A"  transforms:value="1" />
         <transforms:coefficient data-type:parameter="Qdot 605-A"  transforms:value="0" />
         <transforms:coefficient data-type:parameter="Indo 1 Violet-A"  transforms:value="0" />
         <transforms:coefficient data-type:parameter="Indo 1 Blue-A"  transforms:value="0" />
         <transforms:coefficient data-type:parameter="mCherry-A"  transforms:value="0" />
         <transforms:coefficient data-type:parameter="PE-Cy5-A"  transforms:value="0" />
         <transforms:coefficient data-type:parameter="Pe-Cy5-5-A"  transforms:value="0" />
       </transforms:spillover>
       <transforms:spillover data-type:parameter="Qdot 605-A"  userProvidedCompInfix="Comp-Qdot 605-A" >
         <transforms:coefficient data-type:parameter="FITC-A"  transforms:value="0" />
         <transforms:coefficient data-type:parameter="PE-A"  transforms:value="0" />
         <transforms:coefficient data-type:parameter="PerCP-Cy5-5-A"  transforms:value="0" />
         <transforms:coefficient data-type:parameter="PE-Cy7-A"  transforms:value="0" />
         <transforms:coefficient data-type:parameter="APC-A"  transforms:value="0" />
         <transforms:coefficient data-type:parameter="Alexa Fluor 700-A"  transforms:value="0" />
         <transforms:coefficient data-type:parameter="APC-Cy7-A"  transforms:value="0" />
         <transforms:coefficient data-type:parameter="Pacific Blue-A"  transforms:value="0" />
         <transforms:coefficient data-type:parameter="AmCyan-A"  transforms:value="0" />
         <transforms:coefficient data-type:parameter="Qdot 605-A"  transforms:value="1" />
         <transforms:coefficient data-type:parameter="Indo 1 Violet-A"  transforms:value="0" />
         <transforms:coefficient data-type:parameter="Indo 1 Blue-A"  transforms:value="0" />
         <transforms:coefficient data-type:parameter="mCherry-A"  transforms:value="0" />
         <transforms:coefficient data-type:parameter="PE-Cy5-A"  transforms:value="0" />
         <transforms:coefficient data-type:parameter="Pe-Cy5-5-A"  transforms:value="0" />
       </transforms:spillover>
       <transforms:spillover data-type:parameter="Indo 1 Violet-A"  userProvidedCompInfix="Comp-Indo 1 Violet-A" >
         <transforms:coefficient data-type:parameter="FITC-A"  transforms:value="0" />
         <transforms:coefficient data-type:parameter="PE-A"  transforms:value="0" />
         <transforms:coefficient data-type:parameter="PerCP-Cy5-5-A"  transforms:value="0" />
         <transforms:coefficient data-type:parameter="PE-Cy7-A"  transforms:value="0" />
         <transforms:coefficient data-type:parameter="APC-A"  transforms:value="0" />
         <transforms:coefficient data-type:parameter="Alexa Fluor 700-A"  transforms:value="0" />
         <transforms:coefficient data-type:parameter="APC-Cy7-A"  transforms:value="0" />
         <transforms:coefficient data-type:parameter="Pacific Blue-A"  transforms:value="0" />
         <transforms:coefficient data-type:parameter="AmCyan-A"  transforms:value="0" />
         <transforms:coefficient data-type:parameter="Qdot 605-A"  transforms:value="0" />
         <transforms:coefficient data-type:parameter="Indo 1 Violet-A"  transforms:value="1" />
         <transforms:coefficient data-type:parameter="Indo 1 Blue-A"  transforms:value="0" />
         <transforms:coefficient data-type:parameter="mCherry-A"  transforms:value="0" />
         <transforms:coefficient data-type:parameter="PE-Cy5-A"  transforms:value="0" />
         <transforms:coefficient data-type:parameter="Pe-Cy5-5-A"  transforms:value="0" />
       </transforms:spillover>
       <transforms:spillover data-type:parameter="Indo 1 Blue-A"  userProvidedCompInfix="Comp-Indo 1 Blue-A" >
         <transforms:coefficient data-type:parameter="FITC-A"  transforms:value="0" />
         <transforms:coefficient data-type:parameter="PE-A"  transforms:value="0" />
         <transforms:coefficient data-type:parameter="PerCP-Cy5-5-A"  transforms:value="0" />
         <transforms:coefficient data-type:parameter="PE-Cy7-A"  transforms:value="0" />
         <transforms:coefficient data-type:parameter="APC-A"  transforms:value="0" />
         <transforms:coefficient data-type:parameter="Alexa Fluor 700-A"  transforms:value="0" />
         <transforms:coefficient data-type:parameter="APC-Cy7-A"  transforms:value="0" />
         <transforms:coefficient data-type:parameter="Pacific Blue-A"  transforms:value="0" />
         <transforms:coefficient data-type:parameter="AmCyan-A"  transforms:value="0" />
         <transforms:coefficient data-type:parameter="Qdot 605-A"  transforms:value="0" />
         <transforms:coefficient data-type:parameter="Indo 1 Violet-A"  transforms:value="0" />
         <transforms:coefficient data-type:parameter="Indo 1 Blue-A"  transforms:value="1" />
         <transforms:coefficient data-type:parameter="mCherry-A"  transforms:value="0" />
         <transforms:coefficient data-type:parameter="PE-Cy5-A"  transforms:value="0" />
         <transforms:coefficient data-type:parameter="Pe-Cy5-5-A"  transforms:value="0" />
       </transforms:spillover>
       <transforms:spillover data-type:parameter="mCherry-A"  userProvidedCompInfix="Comp-mCherry-A" >
         <transforms:coefficient data-type:parameter="FITC-A"  transforms:value="0" />
         <transforms:coefficient data-type:parameter="PE-A"  transforms:value="0" />
         <transforms:coefficient data-type:parameter="PerCP-Cy5-5-A"  transforms:value="0" />
         <transforms:coefficient data-type:parameter="PE-Cy7-A"  transforms:value="0" />
         <transforms:coefficient data-type:parameter="APC-A"  transforms:value="0" />
         <transforms:coefficient data-type:parameter="Alexa Fluor 700-A"  transforms:value="0" />
         <transforms:coefficient data-type:parameter="APC-Cy7-A"  transforms:value="0" />
         <transforms:coefficient data-type:parameter="Pacific Blue-A"  transforms:value="0" />
         <transforms:coefficient data-type:parameter="AmCyan-A"  transforms:value="0" />
         <transforms:coefficient data-type:parameter="Qdot 605-A"  transforms:value="0" />
         <transforms:coefficient data-type:parameter="Indo 1 Violet-A"  transforms:value="0" />
         <transforms:coefficient data-type:parameter="Indo 1 Blue-A"  transforms:value="0" />
         <transforms:coefficient data-type:parameter="mCherry-A"  transforms:value="1" />
         <transforms:coefficient data-type:parameter="PE-Cy5-A"  transforms:value="0" />
         <transforms:coefficient data-type:parameter="Pe-Cy5-5-A"  transforms:value="0" />
       </transforms:spillover>
       <transforms:spillover data-type:parameter="PE-Cy5-A"  userProvidedCompInfix="Comp-PE-Cy5-A" >
         <transforms:coefficient data-type:parameter="FITC-A"  transforms:value="0" />
         <transforms:coefficient data-type:parameter="PE-A"  transforms:value="0" />
         <transforms:coefficient data-type:parameter="PerCP-Cy5-5-A"  transforms:value="0" />
         <transforms:coefficient data-type:parameter="PE-Cy7-A"  transforms:value="0" />
         <transforms:coefficient data-type:parameter="APC-A"  transforms:value="0" />
         <transforms:coefficient data-type:parameter="Alexa Fluor 700-A"  transforms:value="0" />
         <transforms:coefficient data-type:parameter="APC-Cy7-A"  transforms:value="0" />
         <transforms:coefficient data-type:parameter="Pacific Blue-A"  transforms:value="0" />
         <transforms:coefficient data-type:parameter="AmCyan-A"  transforms:value="0" />
         <transforms:coefficient data-type:parameter="Qdot 605-A"  transforms:value="0" />
         <transforms:coefficient data-type:parameter="Indo 1 Violet-A"  transforms:value="0" />
         <transforms:coefficient data-type:parameter="Indo 1 Blue-A"  transforms:value="0" />
         <transforms:coefficient data-type:parameter="mCherry-A"  transforms:value="0" />
         <transforms:coefficient data-type:parameter="PE-Cy5-A"  transforms:value="1" />
         <transforms:coefficient data-type:parameter="Pe-Cy5-5-A"  transforms:value="0" />
       </transforms:spillover>
       <transforms:spillover data-type:parameter="Pe-Cy5-5-A"  userProvidedCompInfix="Comp-Pe-Cy5-5-A" >
         <transforms:coefficient data-type:parameter="FITC-A"  transforms:value="0" />
         <transforms:coefficient data-type:parameter="PE-A"  transforms:value="0" />
         <transforms:coefficient data-type:parameter="PerCP-Cy5-5-A"  transforms:value="0" />
         <transforms:coefficient data-type:parameter="PE-Cy7-A"  transforms:value="0" />
         <transforms:coefficient data-type:parameter="APC-A"  transforms:value="0" />
         <transforms:coefficient data-type:parameter="Alexa Fluor 700-A"  transforms:value="0" />
         <transforms:coefficient data-type:parameter="APC-Cy7-A"  transforms:value="0" />
         <transforms:coefficient data-type:parameter="Pacific Blue-A"  transforms:value="0" />
         <transforms:coefficient data-type:parameter="AmCyan-A"  transforms:value="0" />
         <transforms:coefficient data-type:parameter="Qdot 605-A"  transforms:value="0" />
         <transforms:coefficient data-type:parameter="Indo 1 Violet-A"  transforms:value="0" />
         <transforms:coefficient data-type:parameter="Indo 1 Blue-A"  transforms:value="0" />
         <transforms:coefficient data-type:parameter="mCherry-A"  transforms:value="0" />
         <transforms:coefficient data-type:parameter="PE-Cy5-A"  transforms:value="0" />
         <transforms:coefficient data-type:parameter="Pe-Cy5-5-A"  transforms:value="1" />
       </transforms:spillover>
     </transforms:spilloverMatrix>
   </Matrices>
   <Cytometers>
     <Cytometer name="DIVA"  cyt="LSRFortessa"  useFCS3="1"  extraNegs="0"  widthBasis="-100"  linMin="0"  logMin="3"  linMax="262144"  logMax="262144"  linearRescale="1"  logRescale="1"  linFromKW="1"  logFromKW="1"  useGain="0"  useTransform="1"  transformType="BIEX"  manufacturer=""  serialnumber=""  homepage="workspaces-and-samples/flowjo-and-your-cytometer/ws-cytometer-bd/"  icon="bd.PNG" >
       <LinParams>
         <Param>time</Param>
       </LinParams>
       <LogParams/>
       <FilterParams/>
       <TransformStore>
         <MatrixID matrixId="dcef43a7-1834-415e-bb26-cd955a13c17c" >
           <Transforms>
             <transforms:linear transforms:minRange="0"  transforms:maxRange="262144"  gain="1" >
               <data-type:parameter data-type:name="FSC-W" />
             </transforms:linear>
             <transforms:biex transforms:length="256"  transforms:maxRange="262144"  transforms:neg="0"  transforms:width="-100"  transforms:pos="4.418539922" >
               <data-type:parameter data-type:name="PE-Cy7-A" />
             </transforms:biex>
             <transforms:biex transforms:length="256"  transforms:maxRange="262144"  transforms:neg="0"  transforms:width="-100"  transforms:pos="4.418539922" >
               <data-type:parameter data-type:name="PE-Cy5-A" />
             </transforms:biex>
             <transforms:linear transforms:minRange="0"  transforms:maxRange="262144"  gain="1" >
               <data-type:parameter data-type:name="SSC-H" />
             </transforms:linear>
             <transforms:biex transforms:length="256"  transforms:maxRange="262144"  transforms:neg="0"  transforms:width="-100"  transforms:pos="4.418539922" >
               <data-type:parameter data-type:name="Pe-Cy5-5-A" />
             </transforms:biex>
             <transforms:biex transforms:length="256"  transforms:maxRange="262144"  transforms:neg="0"  transforms:width="-100"  transforms:pos="4.418539922" >
               <data-type:parameter data-type:name="Pacific Blue-A" />
             </transforms:biex>
             <transforms:linear transforms:minRange="0"  transforms:maxRange="262144"  gain="1" >
               <data-type:parameter data-type:name="FSC-A" />
             </transforms:linear>
             <transforms:biex transforms:length="256"  transforms:maxRange="262144"  transforms:neg="0"  transforms:width="-100"  transforms:pos="4.418539922" >
               <data-type:parameter data-type:name="PE-A" />
             </transforms:biex>
             <transforms:biex transforms:length="256"  transforms:maxRange="262144"  transforms:neg="0"  transforms:width="-100"  transforms:pos="4.418539922" >
               <data-type:parameter data-type:name="APC-Cy7-A" />
             </transforms:biex>
             <transforms:linear transforms:minRange="0"  transforms:maxRange="262144"  gain="1" >
               <data-type:parameter data-type:name="SSC-A" />
             </transforms:linear>
             <transforms:linear transforms:minRange="0"  transforms:maxRange="262144"  gain="1" >
               <data-type:parameter data-type:name="FSC-H" />
             </transforms:linear>
             <transforms:biex transforms:length="256"  transforms:maxRange="262144"  transforms:neg="0"  transforms:width="-100"  transforms:pos="4.418539922" >
               <data-type:parameter data-type:name="APC-A" />
             </transforms:biex>
             <transforms:biex transforms:length="256"  transforms:maxRange="262144"  transforms:neg="0"  transforms:width="-100"  transforms:pos="4.418539922" >
               <data-type:parameter data-type:name="PerCP-Cy5-5-A" />
             </transforms:biex>
             <transforms:biex transforms:length="256"  transforms:maxRange="262144"  transforms:neg="0"  transforms:width="-100"  transforms:pos="4.418539922" >
               <data-type:parameter data-type:name="mCherry-A" />
             </transforms:biex>
             <transforms:linear transforms:minRange="0"  transforms:maxRange="262144"  gain="1" >
               <data-type:parameter data-type:name="SSC-W" />
             </transforms:linear>
             <transforms:biex transforms:length="256"  transforms:maxRange="262144"  transforms:neg="0"  transforms:width="-100"  transforms:pos="4.418539922" >
               <data-type:parameter data-type:name="Indo 1 Violet-A" />
             </transforms:biex>
             <transforms:biex transforms:length="256"  transforms:maxRange="262144"  transforms:neg="0"  transforms:width="-100"  transforms:pos="4.418539922" >
               <data-type:parameter data-type:name="FITC-A" />
             </transforms:biex>
             <transforms:biex transforms:length="256"  transforms:maxRange="262144"  transforms:neg="0"  transforms:width="-100"  transforms:pos="4.418539922" >
               <data-type:parameter data-type:name="Alexa Fluor 700-A" />
             </transforms:biex>
             <transforms:biex transforms:length="256"  transforms:maxRange="262144"  transforms:neg="0"  transforms:width="-100"  transforms:pos="4.418539922" >
               <data-type:parameter data-type:name="Indo 1 Blue-A" />
             </transforms:biex>
             <transforms:biex transforms:length="256"  transforms:maxRange="262144"  transforms:neg="0"  transforms:width="-100"  transforms:pos="4.418539922" >
               <data-type:parameter data-type:name="AmCyan-A" />
             </transforms:biex>
             <transforms:biex transforms:length="256"  transforms:maxRange="262144"  transforms:neg="0"  transforms:width="-100"  transforms:pos="4.418539922" >
               <data-type:parameter data-type:name="Qdot 605-A" />
             </transforms:biex>
           </Transforms>
         </MatrixID>
       </TransformStore>
     </Cytometer>
   </Cytometers>
   <Groups>
     <GroupNode name="All Samples"  annotation=""  owningGroup="All Samples"  expanded="1"  sortPriority="10"  count="-1" >
       <Graph smoothing="0"  backColor="#ffffff"  foreColor="#000000"  type="Pseudocolor"  fast="1" >
         <Axis dimension="x"  name=""  label=""  auto="auto" />
         <Axis dimension="y"  name=""  label=""  auto="auto" />
         <GraphSettings level="5%"  smoothingHighResolution="1"  contourHighResolution="1"  histogramSmoothingCount="0"  graphResolution="256"  showOutliers="0"  drawLargeDots="0"  dotsToDraw="8000"  tint="le.chartfill.tinted.40"  lineWeight="le.lineweight.normal"  lineStyle="le.linestyle.solid" />
         <GraphEnvironment showGrid="0"  showAxes="tnlTNL"  showGates="1"  showFreqOnPlots="1"  showGateNameOnPlots="1"  showMedians="0"  showUncomped="0"  addEventParam="0"  lastYAxisName="" >
           <TextTraits font="SansSerif"  size="11"  name="Labels"  style="plain"  color="#000000"  background="#00ffffff"  just="left" />
           <TextTraits font="SansSerif"  size="11"  name="LayoutGates"  style="plain"  color="#000000"  background="#00ffffff"  just="left" />
           <TextTraits font="SansSerif"  size="9"  name="Numbers"  style="plain"  color="#000000"  background="#00ffffff"  just="left" />
           <TextTraits font="SansSerif"  size="9"  name="Legend"  style="plain"  color="#000000"  background="#00ffffff"  just="left" />
         </GraphEnvironment>
       </Graph>
       <Subpopulations>
         <Population name="Lymphocytes"  annotation=""  owningGroup="All Samples"  expanded="1"  sortPriority="10"  count="20274" >
           <Graph smoothing="13"  backColor="#ffffff"  foreColor="#000000"  heatMapStatParameter="Comp-FITC-A"  type="Contour"  fast="1" >
             <Axis dimension="x"  name="Comp-PE-Cy7-A"  label=""  auto="auto" />
             <Axis dimension="y"  name="SSC-A"  label=""  auto="auto" />
             <GraphSettings level="5%"  smoothingHighResolution="1"  contourHighResolution="1"  histogramSmoothingCount="0"  graphResolution="256"  showOutliers="0"  drawLargeDots="0"  dotsToDraw="8000"  tint="le.chartfill.tinted.40"  lineWeight="le.lineweight.normal"  lineStyle="le.linestyle.solid" />
             <GraphEnvironment showGrid="0"  showAxes="tnlTNL"  showGates="1"  showFreqOnPlots="1"  showGateNameOnPlots="1"  showMedians="0"  showUncomped="0"  addEventParam="0"  lastYAxisName="" >
               <TextTraits font="SansSerif"  size="11"  name="Labels"  style="plain"  color="#000000"  background="#00ffffff"  just="left" />
               <TextTraits font="SansSerif"  size="11"  name="LayoutGates"  style="plain"  color="#000000"  background="#00ffffff"  just="left" />
               <TextTraits font="SansSerif"  size="9"  name="Numbers"  style="plain"  color="#000000"  background="#00ffffff"  just="left" />
               <TextTraits font="SansSerif"  size="9"  name="Legend"  style="plain"  color="#000000"  background="#00ffffff"  just="left" />
               <WindowPosition x="180"  y="0"  width="1000"  height="882"  displayed="0"  panelState="+--" />
             </GraphEnvironment>
           </Graph>
           <Gate gating:id="ID1234708460" >
             <gating:PolygonGate eventsInside="1"  annoOffsetX="0"  annoOffsetY="0"  tint="#000000"  isTinted="0"  lineWeight="Normal"  userDefined="1"  quadId="-1"  gateResolution="256" >
               <gating:dimension>
                 <data-type:fcs-dimension data-type:name="FSC-A" />
               </gating:dimension>
               <gating:dimension>
                 <data-type:fcs-dimension data-type:name="SSC-A" />
               </gating:dimension>
               <gating:vertex>
                 <gating:coordinate data-type:value="39259.7735849057" />
                 <gating:coordinate data-type:value="28875.4730021598" />
               </gating:vertex>
               <gating:vertex>
                 <gating:coordinate data-type:value="51625.0566037736" />
                 <gating:coordinate data-type:value="22647.4298056155" />
               </gating:vertex>
               <gating:vertex>
                 <gating:coordinate data-type:value="65845.1320754717" />
                 <gating:coordinate data-type:value="20382.686825054" />
               </gating:vertex>
               <gating:vertex>
                 <gating:coordinate data-type:value="77901.2830188679" />
                 <gating:coordinate data-type:value="28309.2872570194" />
               </gating:vertex>
               <gating:vertex>
                 <gating:coordinate data-type:value="90884.8301886792" />
                 <gating:coordinate data-type:value="39633.0021598272" />
               </gating:vertex>
               <gating:vertex>
                 <gating:coordinate data-type:value="91812.2264150943" />
                 <gating:coordinate data-type:value="56052.3887688985" />
               </gating:vertex>
               <gating:vertex>
                 <gating:coordinate data-type:value="86247.8490566038" />
                 <gating:coordinate data-type:value="77567.4470842333" />
               </gating:vertex>
               <gating:vertex>
                 <gating:coordinate data-type:value="73882.5660377358" />
                 <gating:coordinate data-type:value="87192.6047516199" />
               </gating:vertex>
               <gating:vertex>
                 <gating:coordinate data-type:value="47915.4716981132" />
                 <gating:coordinate data-type:value="86060.2332613391" />
               </gating:vertex>
               <gating:vertex>
                 <gating:coordinate data-type:value="31840.6037735849" />
                 <gating:coordinate data-type:value="69640.8466522678" />
               </gating:vertex>
               <gating:vertex>
                 <gating:coordinate data-type:value="32458.8679245283" />
                 <gating:coordinate data-type:value="41331.5593952484" />
               </gating:vertex>
             </gating:PolygonGate>
           </Gate>
           <Subpopulations>
             <Population name="CD4, SSC-A subset"  annotation=""  owningGroup="All Samples"  expanded="1"  sortPriority="10"  count="8241" >
               <Graph smoothing="0"  backColor="#ffffff"  foreColor="#000000"  heatMapStatParameter="Comp-FITC-A"  type="Pseudocolor"  fast="1" >
                 <Axis dimension="x"  name="Comp-APC-A"  label=""  auto="auto" />
                 <Axis dimension="y"  name="Comp-PE-A"  label=""  auto="auto" />
                 <GraphSettings level="5%"  smoothingHighResolution="1"  contourHighResolution="1"  histogramSmoothingCount="0"  graphResolution="256"  showOutliers="0"  drawLargeDots="0"  dotsToDraw="8000"  tint="le.chartfill.tinted.40"  lineWeight="le.lineweight.normal"  lineStyle="le.linestyle.solid" />
                 <GraphEnvironment showGrid="0"  showAxes="tnlTNL"  showGates="1"  showFreqOnPlots="1"  showGateNameOnPlots="1"  showMedians="0"  showUncomped="0"  addEventParam="0"  lastYAxisName="" >
                   <TextTraits font="SansSerif"  size="11"  name="Labels"  style="plain"  color="#000000"  background="#00ffffff"  just="left" />
                   <TextTraits font="SansSerif"  size="11"  name="LayoutGates"  style="plain"  color="#000000"  background="#00ffffff"  just="left" />
                   <TextTraits font="SansSerif"  size="9"  name="Numbers"  style="plain"  color="#000000"  background="#00ffffff"  just="left" />
                   <TextTraits font="SansSerif"  size="9"  name="Legend"  style="plain"  color="#000000"  background="#00ffffff"  just="left" />
                   <WindowPosition x="180"  y="0"  width="1000"  height="882"  displayed="0"  panelState="+--" />
                 </GraphEnvironment>
               </Graph>
               <Gate gating:id="ID293962484"  gating:parent_id="ID1234708460" >
                 <gating:RectangleGate eventsInside="1"  annoOffsetX="0"  annoOffsetY="0"  tint="#000000"  isTinted="0"  lineWeight="Normal"  userDefined="1"  percentX="0"  percentY="0" >
                   <gating:dimension gating:min="3312.3878524027323"  gating:max="186398.883614048" >
                     <data-type:fcs-dimension data-type:name="Comp-PE-Cy7-A" />
                   </gating:dimension>
                   <gating:dimension gating:min="13797.052631578947"  gating:max="115632.44110275689" >
                     <data-type:fcs-dimension data-type:name="SSC-A" />
                   </gating:dimension>
                 </gating:RectangleGate>
               </Gate>
               <Subpopulations>
                 <Population name="Q1: CD25- , FOXP3+"  annotation=""  owningGroup="All Samples"  expanded="1"  sortPriority="10"  count="176" >
                   <Graph smoothing="13"  backColor="#ffffff"  foreColor="#000000"  heatMapStatParameter="Comp-FITC-A"  type="Pseudocolor"  fast="1" >
                     <Axis dimension="x"  name="Comp-APC-A"  label=""  auto="auto" />
                     <Axis dimension="y"  name="Comp-PE-A"  label=""  auto="auto" />
                     <GraphSettings level="5%"  smoothingHighResolution="1"  contourHighResolution="1"  histogramSmoothingCount="0"  graphResolution="256"  showOutliers="0"  drawLargeDots="0"  dotsToDraw="8000"  tint="le.chartfill.tinted.40"  lineWeight="le.lineweight.normal"  lineStyle="le.linestyle.solid" />
                     <GraphEnvironment showGrid="0"  showAxes="tnlTNL"  showGates="1"  showFreqOnPlots="1"  showGateNameOnPlots="1"  showMedians="0"  showUncomped="0"  addEventParam="0"  lastYAxisName="" >
                       <TextTraits font="SansSerif"  size="11"  name="Labels"  style="plain"  color="#000000"  background="#00ffffff"  just="left" />
                       <TextTraits font="SansSerif"  size="11"  name="LayoutGates"  style="plain"  color="#000000"  background="#00ffffff"  just="left" />
                       <TextTraits font="SansSerif"  size="9"  name="Numbers"  style="plain"  color="#000000"  background="#00ffffff"  just="left" />
                       <TextTraits font="SansSerif"  size="9"  name="Legend"  style="plain"  color="#000000"  background="#00ffffff"  just="left" />
                       <WindowPosition x="180"  y="0"  width="1000"  height="882"  displayed="1"  panelState="+--" />
                     </GraphEnvironment>
                   </Graph>
                   <Gate gating:id="ID582516876"  gating:parent_id="ID293962484" >
                     <gating:RectangleGate eventsInside="1"  annoOffsetX="0"  annoOffsetY="0"  tint="#000000"  isTinted="0"  lineWeight="Normal"  userDefined="1"  percentX="0"  percentY="0" >
                       <gating:dimension gating:max="8152.54426207102" >
                         <data-type:fcs-dimension data-type:name="Comp-APC-A" />
                       </gating:dimension>
                       <gating:dimension gating:min="764.2824394386085" >
                         <data-type:fcs-dimension data-type:name="Comp-PE-A" />
                       </gating:dimension>
                     </gating:RectangleGate>
                   </Gate>
                 </Population>
                 <Population name="Q2: CD25+ , FOXP3+"  annotation=""  owningGroup="All Samples"  expanded="1"  sortPriority="10"  count="289" >
                   <Graph smoothing="13"  backColor="#ffffff"  foreColor="#000000"  heatMapStatParameter="Comp-FITC-A"  type="Pseudocolor"  fast="1" >
                     <Axis dimension="x"  name="Comp-APC-A"  label=""  auto="auto" />
                     <Axis dimension="y"  name="Comp-PE-A"  label=""  auto="auto" />
                     <GraphSettings level="5%"  smoothingHighResolution="1"  contourHighResolution="1"  histogramSmoothingCount="0"  graphResolution="256"  showOutliers="0"  drawLargeDots="0"  dotsToDraw="8000"  tint="le.chartfill.tinted.40"  lineWeight="le.lineweight.normal"  lineStyle="le.linestyle.solid" />
                     <GraphEnvironment showGrid="0"  showAxes="tnlTNL"  showGates="1"  showFreqOnPlots="1"  showGateNameOnPlots="1"  showMedians="0"  showUncomped="0"  addEventParam="0"  lastYAxisName="" >
                       <TextTraits font="SansSerif"  size="11"  name="Labels"  style="plain"  color="#000000"  background="#00ffffff"  just="left" />
                       <TextTraits font="SansSerif"  size="11"  name="LayoutGates"  style="plain"  color="#000000"  background="#00ffffff"  just="left" />
                       <TextTraits font="SansSerif"  size="9"  name="Numbers"  style="plain"  color="#000000"  background="#00ffffff"  just="left" />
                       <TextTraits font="SansSerif"  size="9"  name="Legend"  style="plain"  color="#000000"  background="#00ffffff"  just="left" />
                       <WindowPosition x="180"  y="0"  width="1000"  height="882"  displayed="1"  panelState="+--" />
                     </GraphEnvironment>
                   </Graph>
                   <Gate gating:id="ID1066693160"  gating:parent_id="ID293962484" >
                     <gating:RectangleGate eventsInside="1"  annoOffsetX="0"  annoOffsetY="0"  tint="#000000"  isTinted="0"  lineWeight="Normal"  userDefined="1"  percentX="0"  percentY="0" >
                       <gating:dimension gating:min="8152.54426207102" >
                         <data-type:fcs-dimension data-type:name="Comp-APC-A" />
                       </gating:dimension>
                       <gating:dimension gating:min="764.2824394386085" >
                         <data-type:fcs-dimension data-type:name="Comp-PE-A" />
                       </gating:dimension>
                     </gating:RectangleGate>
                   </Gate>
                 </Population>
                 <Population name="Q3: CD25+ , FOXP3-"  annotation=""  owningGroup="All Samples"  expanded="1"  sortPriority="10"  count="209" >
                   <Graph smoothing="13"  backColor="#ffffff"  foreColor="#000000"  heatMapStatParameter="Comp-FITC-A"  type="Pseudocolor"  fast="1" >
                     <Axis dimension="x"  name="Comp-APC-A"  label=""  auto="auto" />
                     <Axis dimension="y"  name="Comp-PE-A"  label=""  auto="auto" />
                     <GraphSettings level="5%"  smoothingHighResolution="1"  contourHighResolution="1"  histogramSmoothingCount="0"  graphResolution="256"  showOutliers="0"  drawLargeDots="0"  dotsToDraw="8000"  tint="le.chartfill.tinted.40"  lineWeight="le.lineweight.normal"  lineStyle="le.linestyle.solid" />
                     <GraphEnvironment showGrid="0"  showAxes="tnlTNL"  showGates="1"  showFreqOnPlots="1"  showGateNameOnPlots="1"  showMedians="0"  showUncomped="0"  addEventParam="0"  lastYAxisName="" >
                       <TextTraits font="SansSerif"  size="11"  name="Labels"  style="plain"  color="#000000"  background="#00ffffff"  just="left" />
                       <TextTraits font="SansSerif"  size="11"  name="LayoutGates"  style="plain"  color="#000000"  background="#00ffffff"  just="left" />
                       <TextTraits font="SansSerif"  size="9"  name="Numbers"  style="plain"  color="#000000"  background="#00ffffff"  just="left" />
                       <TextTraits font="SansSerif"  size="9"  name="Legend"  style="plain"  color="#000000"  background="#00ffffff"  just="left" />
                       <WindowPosition x="180"  y="0"  width="1000"  height="882"  displayed="1"  panelState="+--" />
                     </GraphEnvironment>
                   </Graph>
                   <Gate gating:id="ID926647665"  gating:parent_id="ID293962484" >
                     <gating:RectangleGate eventsInside="1"  annoOffsetX="0"  annoOffsetY="0"  tint="#000000"  isTinted="0"  lineWeight="Normal"  userDefined="1"  percentX="0"  percentY="0" >
                       <gating:dimension gating:min="8152.54426207102" >
                         <data-type:fcs-dimension data-type:name="Comp-APC-A" />
                       </gating:dimension>
                       <gating:dimension gating:max="764.2824394386085" >
                         <data-type:fcs-dimension data-type:name="Comp-PE-A" />
                       </gating:dimension>
                     </gating:RectangleGate>
                   </Gate>
                 </Population>
                 <Population name="Q4: CD25- , FOXP3-"  annotation=""  owningGroup="All Samples"  expanded="1"  sortPriority="10"  count="7567" >
                   <Graph smoothing="13"  backColor="#ffffff"  foreColor="#000000"  heatMapStatParameter="Comp-FITC-A"  type="Pseudocolor"  fast="1" >
                     <Axis dimension="x"  name="Comp-APC-A"  label=""  auto="auto" />
                     <Axis dimension="y"  name="Comp-PE-A"  label=""  auto="auto" />
                     <GraphSettings level="5%"  smoothingHighResolution="1"  contourHighResolution="1"  histogramSmoothingCount="0"  graphResolution="256"  showOutliers="0"  drawLargeDots="0"  dotsToDraw="8000"  tint="le.chartfill.tinted.40"  lineWeight="le.lineweight.normal"  lineStyle="le.linestyle.solid" />
                     <GraphEnvironment showGrid="0"  showAxes="tnlTNL"  showGates="1"  showFreqOnPlots="1"  showGateNameOnPlots="1"  showMedians="0"  showUncomped="0"  addEventParam="0"  lastYAxisName="" >
                       <TextTraits font="SansSerif"  size="11"  name="Labels"  style="plain"  color="#000000"  background="#00ffffff"  just="left" />
                       <TextTraits font="SansSerif"  size="11"  name="LayoutGates"  style="plain"  color="#000000"  background="#00ffffff"  just="left" />
                       <TextTraits font="SansSerif"  size="9"  name="Numbers"  style="plain"  color="#000000"  background="#00ffffff"  just="left" />
                       <TextTraits font="SansSerif"  size="9"  name="Legend"  style="plain"  color="#000000"  background="#00ffffff"  just="left" />
                       <WindowPosition x="180"  y="0"  width="1000"  height="882"  displayed="1"  panelState="+--" />
                     </GraphEnvironment>
                   </Graph>
                   <Gate gating:id="ID169091904"  gating:parent_id="ID293962484" >
                     <gating:RectangleGate eventsInside="1"  annoOffsetX="0"  annoOffsetY="0"  tint="#000000"  isTinted="0"  lineWeight="Normal"  userDefined="1"  percentX="0"  percentY="0" >
                       <gating:dimension gating:max="8152.54426207102" >
                         <data-type:fcs-dimension data-type:name="Comp-APC-A" />
                       </gating:dimension>
                       <gating:dimension gating:max="764.2824394386085" >
                         <data-type:fcs-dimension data-type:name="Comp-PE-A" />
                       </gating:dimension>
                     </gating:RectangleGate>
                   </Gate>
                 </Population>
               </Subpopulations>
             </Population>
           </Subpopulations>
         </Population>
       </Subpopulations>
       <Group name="All Samples"  live="1"  role="ws.group.dlog.test"  key=""  synchronized="0"  foreground="#000000"  fontStyle="bold" >
         <Criteria/>
         <SampleRefs>
           <SampleRef sampleID="14" />
           <SampleRef sampleID="15" />
           <SampleRef sampleID="16" />
           <SampleRef sampleID="18" />
           <SampleRef sampleID="19" />
           <SampleRef sampleID="20" />
           <SampleRef sampleID="1" />
           <SampleRef sampleID="2" />
           <SampleRef sampleID="3" />
           <SampleRef sampleID="4" />
           <SampleRef sampleID="6" />
           <SampleRef sampleID="7" />
         </SampleRefs>
         <Keywords/>
       </Group>
     </GroupNode>
     <GroupNode name="Compensation"  annotation=""  owningGroup="Compensation"  expanded="1"  sortPriority="10"  count="-1" >
       <Graph smoothing="0"  backColor="#ffffff"  foreColor="#000000"  type="Pseudocolor"  fast="1" >
         <Axis dimension="x"  name=""  label=""  auto="auto" />
         <Axis dimension="y"  name=""  label=""  auto="auto" />
         <GraphSettings level="5%"  smoothingHighResolution="1"  contourHighResolution="1"  histogramSmoothingCount="0"  graphResolution="256"  showOutliers="0"  drawLargeDots="0"  dotsToDraw="8000"  tint="le.chartfill.tinted.40"  lineWeight="le.lineweight.normal"  lineStyle="le.linestyle.solid" />
         <GraphEnvironment showGrid="0"  showAxes="tnlTNL"  showGates="1"  showFreqOnPlots="1"  showGateNameOnPlots="1"  showMedians="0"  showUncomped="0"  addEventParam="0"  lastYAxisName="" >
           <TextTraits font="SansSerif"  size="11"  name="Labels"  style="plain"  color="#000000"  background="#00ffffff"  just="left" />
           <TextTraits font="SansSerif"  size="11"  name="LayoutGates"  style="plain"  color="#000000"  background="#00ffffff"  just="left" />
           <TextTraits font="SansSerif"  size="9"  name="Numbers"  style="plain"  color="#000000"  background="#00ffffff"  just="left" />
           <TextTraits font="SansSerif"  size="9"  name="Legend"  style="plain"  color="#000000"  background="#00ffffff"  just="left" />
         </GraphEnvironment>
       </Graph>
       <Group name="Compensation"  live="1"  role="ws.group.dlog.compensation"  key=""  synchronized="0"  foreground="#bc1900"  fontStyle="bold" >
         <Criteria>
           <Criterion connector="And"  keyword="$FIL"  function="Contains"  value="comp" />
           <Criterion connector="Or"  keyword="$FIL"  function="Contains"  value="unstained" />
         </Criteria>
         <Keywords/>
       </Group>
     </GroupNode>
   </Groups>
   <SampleList>
     <Sample>
       <DataSet uri="file:/E:/学习/2.实验/3.Treg细胞/treg(2)/原始数据/Specimen_003_ESA-1_009.fcs"  sampleID="14" />
       <transforms:spilloverMatrix spectral="0"  prefix="Comp-"  name="Acquisition-defined"  editable="0"  color="#c0c0c0"  version="FlowJo-10.8.1"  status="FINALIZED"  transforms:id="dcef43a7-1834-415e-bb26-cd955a13c17c"  suffix="" >
         <data-type:parameters>
           <data-type:parameter data-type:name="FITC-A"  userProvidedCompInfix="Comp-FITC-A" />
           <data-type:parameter data-type:name="PE-A"  userProvidedCompInfix="Comp-PE-A" />
           <data-type:parameter data-type:name="PerCP-Cy5-5-A"  userProvidedCompInfix="Comp-PerCP-Cy5-5-A" />
           <data-type:parameter data-type:name="PE-Cy7-A"  userProvidedCompInfix="Comp-PE-Cy7-A" />
           <data-type:parameter data-type:name="APC-A"  userProvidedCompInfix="Comp-APC-A" />
           <data-type:parameter data-type:name="Alexa Fluor 700-A"  userProvidedCompInfix="Comp-Alexa Fluor 700-A" />
           <data-type:parameter data-type:name="APC-Cy7-A"  userProvidedCompInfix="Comp-APC-Cy7-A" />
           <data-type:parameter data-type:name="Pacific Blue-A"  userProvidedCompInfix="Comp-Pacific Blue-A" />
           <data-type:parameter data-type:name="AmCyan-A"  userProvidedCompInfix="Comp-AmCyan-A" />
           <data-type:parameter data-type:name="Qdot 605-A"  userProvidedCompInfix="Comp-Qdot 605-A" />
           <data-type:parameter data-type:name="Indo 1 Violet-A"  userProvidedCompInfix="Comp-Indo 1 Violet-A" />
           <data-type:parameter data-type:name="Indo 1 Blue-A"  userProvidedCompInfix="Comp-Indo 1 Blue-A" />
           <data-type:parameter data-type:name="mCherry-A"  userProvidedCompInfix="Comp-mCherry-A" />
           <data-type:parameter data-type:name="PE-Cy5-A"  userProvidedCompInfix="Comp-PE-Cy5-A" />
           <data-type:parameter data-type:name="Pe-Cy5-5-A"  userProvidedCompInfix="Comp-Pe-Cy5-5-A" />
         </data-type:parameters>
         <transforms:spillover data-type:parameter="FITC-A"  userProvidedCompInfix="Comp-FITC-A" >
           <transforms:coefficient data-type:parameter="FITC-A"  transforms:value="1" />
           <transforms:coefficient data-type:parameter="PE-A"  transforms:value="0" />
           <transforms:coefficient data-type:parameter="PerCP-Cy5-5-A"  transforms:value="0" />
           <transforms:coefficient data-type:parameter="PE-Cy7-A"  transforms:value="0" />
           <transforms:coefficient data-type:parameter="APC-A"  transforms:value="0" />
           <transforms:coefficient data-type:parameter="Alexa Fluor 700-A"  transforms:value="0" />
           <transforms:coefficient data-type:parameter="APC-Cy7-A"  transforms:value="0" />
           <transforms:coefficient data-type:parameter="Pacific Blue-A"  transforms:value="0" />
           <transforms:coefficient data-type:parameter="AmCyan-A"  transforms:value="0" />
           <transforms:coefficient data-type:parameter="Qdot 605-A"  transforms:value="0" />
           <transforms:coefficient data-type:parameter="Indo 1 Violet-A"  transforms:value="0" />
           <transforms:coefficient data-type:parameter="Indo 1 Blue-A"  transforms:value="0" />
           <transforms:coefficient data-type:parameter="mCherry-A"  transforms:value="0" />
           <transforms:coefficient data-type:parameter="PE-Cy5-A"  transforms:value="0" />
           <transforms:coefficient data-type:parameter="Pe-Cy5-5-A"  transforms:value="0" />
         </transforms:spillover>
         <transforms:spillover data-type:parameter="PE-A"  userProvidedCompInfix="Comp-PE-A" >
           <transforms:coefficient data-type:parameter="FITC-A"  transforms:value="0" />
           <transforms:coefficient data-type:parameter="PE-A"  transforms:value="1" />
           <transforms:coefficient data-type:parameter="PerCP-Cy5-5-A"  transforms:value="0" />
           <transforms:coefficient data-type:parameter="PE-Cy7-A"  transforms:value="0.200000003" />
           <transforms:coefficient data-type:parameter="APC-A"  transforms:value="0" />
           <transforms:coefficient data-type:parameter="Alexa Fluor 700-A"  transforms:value="0" />
           <transforms:coefficient data-type:parameter="APC-Cy7-A"  transforms:value="0" />
           <transforms:coefficient data-type:parameter="Pacific Blue-A"  transforms:value="0" />
           <transforms:coefficient data-type:parameter="AmCyan-A"  transforms:value="0" />
           <transforms:coefficient data-type:parameter="Qdot 605-A"  transforms:value="0" />
           <transforms:coefficient data-type:parameter="Indo 1 Violet-A"  transforms:value="0" />
           <transforms:coefficient data-type:parameter="Indo 1 Blue-A"  transforms:value="0" />
           <transforms:coefficient data-type:parameter="mCherry-A"  transforms:value="0" />
           <transforms:coefficient data-type:parameter="PE-Cy5-A"  transforms:value="0" />
           <transforms:coefficient data-type:parameter="Pe-Cy5-5-A"  transforms:value="0" />
         </transforms:spillover>
         <transforms:spillover data-type:parameter="PerCP-Cy5-5-A"  userProvidedCompInfix="Comp-PerCP-Cy5-5-A" >
           <transforms:coefficient data-type:parameter="FITC-A"  transforms:value="0" />
           <transforms:coefficient data-type:parameter="PE-A"  transforms:value="0" />
           <transforms:coefficient data-type:parameter="PerCP-Cy5-5-A"  transforms:value="1" />
           <transforms:coefficient data-type:parameter="PE-Cy7-A"  transforms:value="0" />
           <transforms:coefficient data-type:parameter="APC-A"  transforms:value="0" />
           <transforms:coefficient data-type:parameter="Alexa Fluor 700-A"  transforms:value="0" />
           <transforms:coefficient data-type:parameter="APC-Cy7-A"  transforms:value="0" />
           <transforms:coefficient data-type:parameter="Pacific Blue-A"  transforms:value="0" />
           <transforms:coefficient data-type:parameter="AmCyan-A"  transforms:value="0" />
           <transforms:coefficient data-type:parameter="Qdot 605-A"  transforms:value="0" />
           <transforms:coefficient data-type:parameter="Indo 1 Violet-A"  transforms:value="0" />
           <transforms:coefficient data-type:parameter="Indo 1 Blue-A"  transforms:value="0" />
           <transforms:coefficient data-type:parameter="mCherry-A"  transforms:value="0" />
           <transforms:coefficient data-type:parameter="PE-Cy5-A"  transforms:value="0" />
           <transforms:coefficient data-type:parameter="Pe-Cy5-5-A"  transforms:value="0" />
         </transforms:spillover>
         <transforms:spillover data-type:parameter="PE-Cy7-A"  userProvidedCompInfix="Comp-PE-Cy7-A" >
           <transforms:coefficient data-type:parameter="FITC-A"  transforms:value="0.0020000001" />
           <transforms:coefficient data-type:parameter="PE-A"  transforms:value="0.001" />
           <transforms:coefficient data-type:parameter="PerCP-Cy5-5-A"  transforms:value="0" />
           <transforms:coefficient data-type:parameter="PE-Cy7-A"  transforms:value="1" />
           <transforms:coefficient data-type:parameter="APC-A"  transforms:value="0" />
           <transforms:coefficient data-type:parameter="Alexa Fluor 700-A"  transforms:value="0" />
           <transforms:coefficient data-type:parameter="APC-Cy7-A"  transforms:value="0" />
           <transforms:coefficient data-type:parameter="Pacific Blue-A"  transforms:value="0" />
           <transforms:coefficient data-type:parameter="AmCyan-A"  transforms:value="0" />
           <transforms:coefficient data-type:parameter="Qdot 605-A"  transforms:value="0" />
           <transforms:coefficient data-type:parameter="Indo 1 Violet-A"  transforms:value="0" />
           <transforms:coefficient data-type:parameter="Indo 1 Blue-A"  transforms:value="0" />
           <transforms:coefficient data-type:parameter="mCherry-A"  transforms:value="0" />
           <transforms:coefficient data-type:parameter="PE-Cy5-A"  transforms:value="0" />
           <transforms:coefficient data-type:parameter="Pe-Cy5-5-A"  transforms:value="0" />
         </transforms:spillover>
         <transforms:spillover data-type:parameter="APC-A"  userProvidedCompInfix="Comp-APC-A" >
           <transforms:coefficient data-type:parameter="FITC-A"  transforms:value="0" />
           <transforms:coefficient data-type:parameter="PE-A"  transforms:value="0" />
           <transforms:coefficient data-type:parameter="PerCP-Cy5-5-A"  transforms:value="0" />
           <transforms:coefficient data-type:parameter="PE-Cy7-A"  transforms:value="0.0299999993" />
           <transforms:coefficient data-type:parameter="APC-A"  transforms:value="1" />
           <transforms:coefficient data-type:parameter="Alexa Fluor 700-A"  transforms:value="0" />
           <transforms:coefficient data-type:parameter="APC-Cy7-A"  transforms:value="0" />
           <transforms:coefficient data-type:parameter="Pacific Blue-A"  transforms:value="0" />
           <transforms:coefficient data-type:parameter="AmCyan-A"  transforms:value="0" />
           <transforms:coefficient data-type:parameter="Qdot 605-A"  transforms:value="0" />
           <transforms:coefficient data-type:parameter="Indo 1 Violet-A"  transforms:value="0" />
           <transforms:coefficient data-type:parameter="Indo 1 Blue-A"  transforms:value="0" />
           <transforms:coefficient data-type:parameter="mCherry-A"  transforms:value="0" />
           <transforms:coefficient data-type:parameter="PE-Cy5-A"  transforms:value="0" />
           <transforms:coefficient data-type:parameter="Pe-Cy5-5-A"  transforms:value="0" />
         </transforms:spillover>
         <transforms:spillover data-type:parameter="Alexa Fluor 700-A"  userProvidedCompInfix="Comp-Alexa Fluor 700-A" >
           <transforms:coefficient data-type:parameter="FITC-A"  transforms:value="0" />
           <transforms:coefficient data-type:parameter="PE-A"  transforms:value="0" />
           <transforms:coefficient data-type:parameter="PerCP-Cy5-5-A"  transforms:value="0" />
           <transforms:coefficient data-type:parameter="PE-Cy7-A"  transforms:value="0" />
           <transforms:coefficient data-type:parameter="APC-A"  transforms:value="0" />
           <transforms:coefficient data-type:parameter="Alexa Fluor 700-A"  transforms:value="1" />
           <transforms:coefficient data-type:parameter="APC-Cy7-A"  transforms:value="0" />
           <transforms:coefficient data-type:parameter="Pacific Blue-A"  transforms:value="0" />
           <transforms:coefficient data-type:parameter="AmCyan-A"  transforms:value="0" />
           <transforms:coefficient data-type:parameter="Qdot 605-A"  transforms:value="0" />
           <transforms:coefficient data-type:parameter="Indo 1 Violet-A"  transforms:value="0" />
           <transforms:coefficient data-type:parameter="Indo 1 Blue-A"  transforms:value="0" />
           <transforms:coefficient data-type:parameter="mCherry-A"  transforms:value="0" />
           <transforms:coefficient data-type:parameter="PE-Cy5-A"  transforms:value="0" />
           <transforms:coefficient data-type:parameter="Pe-Cy5-5-A"  transforms:value="0" />
         </transforms:spillover>
         <transforms:spillover data-type:parameter="APC-Cy7-A"  userProvidedCompInfix="Comp-APC-Cy7-A" >
           <transforms:coefficient data-type:parameter="FITC-A"  transforms:value="0" />
           <transforms:coefficient data-type:parameter="PE-A"  transforms:value="0" />
           <transforms:coefficient data-type:parameter="PerCP-Cy5-5-A"  transforms:value="0" />
           <transforms:coefficient data-type:parameter="PE-Cy7-A"  transforms:value="0" />
           <transforms:coefficient data-type:parameter="APC-A"  transforms:value="0" />
           <transforms:coefficient data-type:parameter="Alexa Fluor 700-A"  transforms:value="0" />
           <transforms:coefficient data-type:parameter="APC-Cy7-A"  transforms:value="1" />
           <transforms:coefficient data-type:parameter="Pacific Blue-A"  transforms:value="0" />
           <transforms:coefficient data-type:parameter="AmCyan-A"  transforms:value="0" />
           <transforms:coefficient data-type:parameter="Qdot 605-A"  transforms:value="0" />
           <transforms:coefficient data-type:parameter="Indo 1 Violet-A"  transforms:value="0" />
           <transforms:coefficient data-type:parameter="Indo 1 Blue-A"  transforms:value="0" />
           <transforms:coefficient data-type:parameter="mCherry-A"  transforms:value="0" />
           <transforms:coefficient data-type:parameter="PE-Cy5-A"  transforms:value="0" />
           <transforms:coefficient data-type:parameter="Pe-Cy5-5-A"  transforms:value="0" />
         </transforms:spillover>
         <transforms:spillover data-type:parameter="Pacific Blue-A"  userProvidedCompInfix="Comp-Pacific Blue-A" >
           <transforms:coefficient data-type:parameter="FITC-A"  transforms:value="0" />
           <transforms:coefficient data-type:parameter="PE-A"  transforms:value="0" />
           <transforms:coefficient data-type:parameter="PerCP-Cy5-5-A"  transforms:value="0" />
           <transforms:coefficient data-type:parameter="PE-Cy7-A"  transforms:value="0" />
           <transforms:coefficient data-type:parameter="APC-A"  transforms:value="0" />
           <transforms:coefficient data-type:parameter="Alexa Fluor 700-A"  transforms:value="0" />
           <transforms:coefficient data-type:parameter="APC-Cy7-A"  transforms:value="0" />
           <transforms:coefficient data-type:parameter="Pacific Blue-A"  transforms:value="1" />
           <transforms:coefficient data-type:parameter="AmCyan-A"  transforms:value="0" />
           <transforms:coefficient data-type:parameter="Qdot 605-A"  transforms:value="0" />
           <transforms:coefficient data-type:parameter="Indo 1 Violet-A"  transforms:value="0" />
           <transforms:coefficient data-type:parameter="Indo 1 Blue-A"  transforms:value="0" />
           <transforms:coefficient data-type:parameter="mCherry-A"  transforms:value="0" />
           <transforms:coefficient data-type:parameter="PE-Cy5-A"  transforms:value="0" />
           <transforms:coefficient data-type:parameter="Pe-Cy5-5-A"  transforms:value="0" />
         </transforms:spillover>
         <transforms:spillover data-type:parameter="AmCyan-A"  userProvidedCompInfix="Comp-AmCyan-A" >
           <transforms:coefficient data-type:parameter="FITC-A"  transforms:value="0" />
           <transforms:coefficient data-type:parameter="PE-A"  transforms:value="0" />
           <transforms:coefficient data-type:parameter="PerCP-Cy5-5-A"  transforms:value="0" />
           <transforms:coefficient data-type:parameter="PE-Cy7-A"  transforms:value="0" />
           <transforms:coefficient data-type:parameter="APC-A"  transforms:value="0" />
           <transforms:coefficient data-type:parameter="Alexa Fluor 700-A"  transforms:value="0" />
           <transforms:coefficient data-type:parameter="APC-Cy7-A"  transforms:value="0" />
           <transforms:coefficient data-type:parameter="Pacific Blue-A"  transforms:value="0" />
           <transforms:coefficient data-type:parameter="AmCyan-A"  transforms:value="1" />
           <transforms:coefficient data-type:parameter="Qdot 605-A"  transforms:value="0" />
           <transforms:coefficient data-type:parameter="Indo 1 Violet-A"  transforms:value="0" />
           <transforms:coefficient data-type:parameter="Indo 1 Blue-A"  transforms:value="0" />
           <transforms:coefficient data-type:parameter="mCherry-A"  transforms:value="0" />
           <transforms:coefficient data-type:parameter="PE-Cy5-A"  transforms:value="0" />
           <transforms:coefficient data-type:parameter="Pe-Cy5-5-A"  transforms:value="0" />
         </transforms:spillover>
         <transforms:spillover data-type:parameter="Qdot 605-A"  userProvidedCompInfix="Comp-Qdot 605-A" >
           <transforms:coefficient data-type:parameter="FITC-A"  transforms:value="0" />
           <transforms:coefficient data-type:parameter="PE-A"  transforms:value="0" />
           <transforms:coefficient data-type:parameter="PerCP-Cy5-5-A"  transforms:value="0" />
           <transforms:coefficient data-type:parameter="PE-Cy7-A"  transforms:value="0" />
           <transforms:coefficient data-type:parameter="APC-A"  transforms:value="0" />
           <transforms:coefficient data-type:parameter="Alexa Fluor 700-A"  transforms:value="0" />
           <transforms:coefficient data-type:parameter="APC-Cy7-A"  transforms:value="0" />
           <transforms:coefficient data-type:parameter="Pacific Blue-A"  transforms:value="0" />
           <transforms:coefficient data-type:parameter="AmCyan-A"  transforms:value="0" />
           <transforms:coefficient data-type:parameter="Qdot 605-A"  transforms:value="1" />
           <transforms:coefficient data-type:parameter="Indo 1 Violet-A"  transforms:value="0" />
           <transforms:coefficient data-type:parameter="Indo 1 Blue-A"  transforms:value="0" />
           <transforms:coefficient data-type:parameter="mCherry-A"  transforms:value="0" />
           <transforms:coefficient data-type:parameter="PE-Cy5-A"  transforms:value="0" />
           <transforms:coefficient data-type:parameter="Pe-Cy5-5-A"  transforms:value="0" />
         </transforms:spillover>
         <transforms:spillover data-type:parameter="Indo 1 Violet-A"  userProvidedCompInfix="Comp-Indo 1 Violet-A" >
           <transforms:coefficient data-type:parameter="FITC-A"  transforms:value="0" />
           <transforms:coefficient data-type:parameter="PE-A"  transforms:value="0" />
           <transforms:coefficient data-type:parameter="PerCP-Cy5-5-A"  transforms:value="0" />
           <transforms:coefficient data-type:parameter="PE-Cy7-A"  transforms:value="0" />
           <transforms:coefficient data-type:parameter="APC-A"  transforms:value="0" />
           <transforms:coefficient data-type:parameter="Alexa Fluor 700-A"  transforms:value="0" />
           <transforms:coefficient data-type:parameter="APC-Cy7-A"  transforms:value="0" />
           <transforms:coefficient data-type:parameter="Pacific Blue-A"  transforms:value="0" />
           <transforms:coefficient data-type:parameter="AmCyan-A"  transforms:value="0" />
           <transforms:coefficient data-type:parameter="Qdot 605-A"  transforms:value="0" />
           <transforms:coefficient data-type:parameter="Indo 1 Violet-A"  transforms:value="1" />
           <transforms:coefficient data-type:parameter="Indo 1 Blue-A"  transforms:value="0" />
           <transforms:coefficient data-type:parameter="mCherry-A"  transforms:value="0" />
           <transforms:coefficient data-type:parameter="PE-Cy5-A"  transforms:value="0" />
           <transforms:coefficient data-type:parameter="Pe-Cy5-5-A"  transforms:value="0" />
         </transforms:spillover>
         <transforms:spillover data-type:parameter="Indo 1 Blue-A"  userProvidedCompInfix="Comp-Indo 1 Blue-A" >
           <transforms:coefficient data-type:parameter="FITC-A"  transforms:value="0" />
           <transforms:coefficient data-type:parameter="PE-A"  transforms:value="0" />
           <transforms:coefficient data-type:parameter="PerCP-Cy5-5-A"  transforms:value="0" />
           <transforms:coefficient data-type:parameter="PE-Cy7-A"  transforms:value="0" />
           <transforms:coefficient data-type:parameter="APC-A"  transforms:value="0" />
           <transforms:coefficient data-type:parameter="Alexa Fluor 700-A"  transforms:value="0" />
           <transforms:coefficient data-type:parameter="APC-Cy7-A"  transforms:value="0" />
           <transforms:coefficient data-type:parameter="Pacific Blue-A"  transforms:value="0" />
           <transforms:coefficient data-type:parameter="AmCyan-A"  transforms:value="0" />
           <transforms:coefficient data-type:parameter="Qdot 605-A"  transforms:value="0" />
           <transforms:coefficient data-type:parameter="Indo 1 Violet-A"  transforms:value="0" />
           <transforms:coefficient data-type:parameter="Indo 1 Blue-A"  transforms:value="1" />
           <transforms:coefficient data-type:parameter="mCherry-A"  transforms:value="0" />
           <transforms:coefficient data-type:parameter="PE-Cy5-A"  transforms:value="0" />
           <transforms:coefficient data-type:parameter="Pe-Cy5-5-A"  transforms:value="0" />
         </transforms:spillover>
         <transforms:spillover data-type:parameter="mCherry-A"  userProvidedCompInfix="Comp-mCherry-A" >
           <transforms:coefficient data-type:parameter="FITC-A"  transforms:value="0" />
           <transforms:coefficient data-type:parameter="PE-A"  transforms:value="0" />
           <transforms:coefficient data-type:parameter="PerCP-Cy5-5-A"  transforms:value="0" />
           <transforms:coefficient data-type:parameter="PE-Cy7-A"  transforms:value="0" />
           <transforms:coefficient data-type:parameter="APC-A"  transforms:value="0" />
           <transforms:coefficient data-type:parameter="Alexa Fluor 700-A"  transforms:value="0" />
           <transforms:coefficient data-type:parameter="APC-Cy7-A"  transforms:value="0" />
           <transforms:coefficient data-type:parameter="Pacific Blue-A"  transforms:value="0" />
           <transforms:coefficient data-type:parameter="AmCyan-A"  transforms:value="0" />
           <transforms:coefficient data-type:parameter="Qdot 605-A"  transforms:value="0" />
           <transforms:coefficient data-type:parameter="Indo 1 Violet-A"  transforms:value="0" />
           <transforms:coefficient data-type:parameter="Indo 1 Blue-A"  transforms:value="0" />
           <transforms:coefficient data-type:parameter="mCherry-A"  transforms:value="1" />
           <transforms:coefficient data-type:parameter="PE-Cy5-A"  transforms:value="0" />
           <transforms:coefficient data-type:parameter="Pe-Cy5-5-A"  transforms:value="0" />
         </transforms:spillover>
         <transforms:spillover data-type:parameter="PE-Cy5-A"  userProvidedCompInfix="Comp-PE-Cy5-A" >
           <transforms:coefficient data-type:parameter="FITC-A"  transforms:value="0" />
           <transforms:coefficient data-type:parameter="PE-A"  transforms:value="0" />
           <transforms:coefficient data-type:parameter="PerCP-Cy5-5-A"  transforms:value="0" />
           <transforms:coefficient data-type:parameter="PE-Cy7-A"  transforms:value="0" />
           <transforms:coefficient data-type:parameter="APC-A"  transforms:value="0" />
           <transforms:coefficient data-type:parameter="Alexa Fluor 700-A"  transforms:value="0" />
           <transforms:coefficient data-type:parameter="APC-Cy7-A"  transforms:value="0" />
           <transforms:coefficient data-type:parameter="Pacific Blue-A"  transforms:value="0" />
           <transforms:coefficient data-type:parameter="AmCyan-A"  transforms:value="0" />
           <transforms:coefficient data-type:parameter="Qdot 605-A"  transforms:value="0" />
           <transforms:coefficient data-type:parameter="Indo 1 Violet-A"  transforms:value="0" />
           <transforms:coefficient data-type:parameter="Indo 1 Blue-A"  transforms:value="0" />
           <transforms:coefficient data-type:parameter="mCherry-A"  transforms:value="0" />
           <transforms:coefficient data-type:parameter="PE-Cy5-A"  transforms:value="1" />
           <transforms:coefficient data-type:parameter="Pe-Cy5-5-A"  transforms:value="0" />
         </transforms:spillover>
         <transforms:spillover data-type:parameter="Pe-Cy5-5-A"  userProvidedCompInfix="Comp-Pe-Cy5-5-A" >
           <transforms:coefficient data-type:parameter="FITC-A"  transforms:value="0" />
           <transforms:coefficient data-type:parameter="PE-A"  transforms:value="0" />
           <transforms:coefficient data-type:parameter="PerCP-Cy5-5-A"  transforms:value="0" />
           <transforms:coefficient data-type:parameter="PE-Cy7-A"  transforms:value="0" />
           <transforms:coefficient data-type:parameter="APC-A"  transforms:value="0" />
           <transforms:coefficient data-type:parameter="Alexa Fluor 700-A"  transforms:value="0" />
           <transforms:coefficient data-type:parameter="APC-Cy7-A"  transforms:value="0" />
           <transforms:coefficient data-type:parameter="Pacific Blue-A"  transforms:value="0" />
           <transforms:coefficient data-type:parameter="AmCyan-A"  transforms:value="0" />
           <transforms:coefficient data-type:parameter="Qdot 605-A"  transforms:value="0" />
           <transforms:coefficient data-type:parameter="Indo 1 Violet-A"  transforms:value="0" />
           <transforms:coefficient data-type:parameter="Indo 1 Blue-A"  transforms:value="0" />
           <transforms:coefficient data-type:parameter="mCherry-A"  transforms:value="0" />
           <transforms:coefficient data-type:parameter="PE-Cy5-A"  transforms:value="0" />
           <transforms:coefficient data-type:parameter="Pe-Cy5-5-A"  transforms:value="1" />
         </transforms:spillover>
       </transforms:spilloverMatrix>
       <Transformations>
         <transforms:linear transforms:minRange="0"  transforms:maxRange="262144"  gain="1" >
           <data-type:parameter data-type:name="FSC-A" />
         </transforms:linear>
         <transforms:linear transforms:minRange="0"  transforms:maxRange="262144"  gain="1" >
           <data-type:parameter data-type:name="FSC-H" />
         </transforms:linear>
         <transforms:linear transforms:minRange="0"  transforms:maxRange="262144"  gain="1" >
           <data-type:parameter data-type:name="FSC-W" />
         </transforms:linear>
         <transforms:linear transforms:minRange="0"  transforms:maxRange="262144"  gain="1" >
           <data-type:parameter data-type:name="SSC-A" />
         </transforms:linear>
         <transforms:linear transforms:minRange="0"  transforms:maxRange="262144"  gain="1" >
           <data-type:parameter data-type:name="SSC-H" />
         </transforms:linear>
         <transforms:linear transforms:minRange="0"  transforms:maxRange="262144"  gain="1" >
           <data-type:parameter data-type:name="SSC-W" />
         </transforms:linear>
         <transforms:biex transforms:length="256"  transforms:maxRange="262144"  transforms:neg="0"  transforms:width="-100"  transforms:pos="4.418539922" >
           <data-type:parameter data-type:name="FITC-A" />
         </transforms:biex>
         <transforms:biex transforms:length="256"  transforms:maxRange="262144"  transforms:neg="0"  transforms:width="-100"  transforms:pos="4.418539922" >
           <data-type:parameter data-type:name="PE-A" />
         </transforms:biex>
         <transforms:biex transforms:length="256"  transforms:maxRange="262144"  transforms:neg="0"  transforms:width="-100"  transforms:pos="4.418539922" >
           <data-type:parameter data-type:name="PerCP-Cy5-5-A" />
         </transforms:biex>
         <transforms:biex transforms:length="256"  transforms:maxRange="262144"  transforms:neg="0"  transforms:width="-100"  transforms:pos="4.418539922" >
           <data-type:parameter data-type:name="PE-Cy7-A" />
         </transforms:biex>
         <transforms:biex transforms:length="256"  transforms:maxRange="262144"  transforms:neg="0"  transforms:width="-100"  transforms:pos="4.418539922" >
           <data-type:parameter data-type:name="APC-A" />
         </transforms:biex>
         <transforms:biex transforms:length="256"  transforms:maxRange="262144"  transforms:neg="0"  transforms:width="-100"  transforms:pos="4.418539922" >
           <data-type:parameter data-type:name="Alexa Fluor 700-A" />
         </transforms:biex>
         <transforms:biex transforms:length="256"  transforms:maxRange="262144"  transforms:neg="0"  transforms:width="-100"  transforms:pos="4.418539922" >
           <data-type:parameter data-type:name="APC-Cy7-A" />
         </transforms:biex>
         <transforms:biex transforms:length="256"  transforms:maxRange="262144"  transforms:neg="0"  transforms:width="-100"  transforms:pos="4.418539922" >
           <data-type:parameter data-type:name="Pacific Blue-A" />
         </transforms:biex>
         <transforms:biex transforms:length="256"  transforms:maxRange="262144"  transforms:neg="0"  transforms:width="-100"  transforms:pos="4.418539922" >
           <data-type:parameter data-type:name="AmCyan-A" />
         </transforms:biex>
         <transforms:biex transforms:length="256"  transforms:maxRange="262144"  transforms:neg="0"  transforms:width="-100"  transforms:pos="4.418539922" >
           <data-type:parameter data-type:name="Qdot 605-A" />
         </transforms:biex>
         <transforms:biex transforms:length="256"  transforms:maxRange="262144"  transforms:neg="0"  transforms:width="-100"  transforms:pos="4.418539922" >
           <data-type:parameter data-type:name="Indo 1 Violet-A" />
         </transforms:biex>
         <transforms:biex transforms:length="256"  transforms:maxRange="262144"  transforms:neg="0"  transforms:width="-100"  transforms:pos="4.418539922" >
           <data-type:parameter data-type:name="Indo 1 Blue-A" />
         </transforms:biex>
         <transforms:biex transforms:length="256"  transforms:maxRange="262144"  transforms:neg="0"  transforms:width="-100"  transforms:pos="4.418539922" >
           <data-type:parameter data-type:name="mCherry-A" />
         </transforms:biex>
         <transforms:biex transforms:length="256"  transforms:maxRange="262144"  transforms:neg="0"  transforms:width="-100"  transforms:pos="4.418539922" >
           <data-type:parameter data-type:name="PE-Cy5-A" />
         </transforms:biex>
         <transforms:biex transforms:length="256"  transforms:maxRange="262144"  transforms:neg="0"  transforms:width="-100"  transforms:pos="4.418539922" >
           <data-type:parameter data-type:name="Pe-Cy5-5-A" />
         </transforms:biex>
         <transforms:linear transforms:minRange="0.351"  transforms:maxRange="118"  gain="1" >
           <data-type:parameter data-type:name="Time" />
         </transforms:linear>
         <transforms:biex transforms:length="256"  transforms:maxRange="262144"  transforms:neg="0"  transforms:width="-100"  transforms:pos="4.418539922" >
           <data-type:parameter data-type:name="Comp-FITC-A" />
         </transforms:biex>
         <transforms:biex transforms:length="256"  transforms:maxRange="262144"  transforms:neg="0"  transforms:width="-100"  transforms:pos="4.418539922" >
           <data-type:parameter data-type:name="Comp-PE-A" />
         </transforms:biex>
         <transforms:biex transforms:length="256"  transforms:maxRange="262144"  transforms:neg="0"  transforms:width="-100"  transforms:pos="4.418539922" >
           <data-type:parameter data-type:name="Comp-PerCP-Cy5-5-A" />
         </transforms:biex>
         <transforms:biex transforms:length="256"  transforms:maxRange="262144"  transforms:neg="0"  transforms:width="-100"  transforms:pos="4.418539922" >
           <data-type:parameter data-type:name="Comp-PE-Cy7-A" />
         </transforms:biex>
         <transforms:biex transforms:length="256"  transforms:maxRange="262144"  transforms:neg="0"  transforms:width="-100"  transforms:pos="4.418539922" >
           <data-type:parameter data-type:name="Comp-APC-A" />
         </transforms:biex>
         <transforms:biex transforms:length="256"  transforms:maxRange="262144"  transforms:neg="0"  transforms:width="-100"  transforms:pos="4.418539922" >
           <data-type:parameter data-type:name="Comp-Alexa Fluor 700-A" />
         </transforms:biex>
         <transforms:biex transforms:length="256"  transforms:maxRange="262144"  transforms:neg="0"  transforms:width="-100"  transforms:pos="4.418539922" >
           <data-type:parameter data-type:name="Comp-APC-Cy7-A" />
         </transforms:biex>
         <transforms:biex transforms:length="256"  transforms:maxRange="262144"  transforms:neg="0"  transforms:width="-100"  transforms:pos="4.418539922" >
           <data-type:parameter data-type:name="Comp-Pacific Blue-A" />
         </transforms:biex>
         <transforms:biex transforms:length="256"  transforms:maxRange="262144"  transforms:neg="0"  transforms:width="-100"  transforms:pos="4.418539922" >
           <data-type:parameter data-type:name="Comp-AmCyan-A" />
         </transforms:biex>
         <transforms:biex transforms:length="256"  transforms:maxRange="262144"  transforms:neg="0"  transforms:width="-100"  transforms:pos="4.418539922" >
           <data-type:parameter data-type:name="Comp-Qdot 605-A" />
         </transforms:biex>
         <transforms:biex transforms:length="256"  transforms:maxRange="262144"  transforms:neg="0"  transforms:width="-100"  transforms:pos="4.418539922" >
           <data-type:parameter data-type:name="Comp-Indo 1 Violet-A" />
         </transforms:biex>
         <transforms:biex transforms:length="256"  transforms:maxRange="262144"  transforms:neg="0"  transforms:width="-100"  transforms:pos="4.418539922" >
           <data-type:parameter data-type:name="Comp-Indo 1 Blue-A" />
         </transforms:biex>
         <transforms:biex transforms:length="256"  transforms:maxRange="262144"  transforms:neg="0"  transforms:width="-100"  transforms:pos="4.418539922" >
           <data-type:parameter data-type:name="Comp-mCherry-A" />
         </transforms:biex>
         <transforms:biex transforms:length="256"  transforms:maxRange="262144"  transforms:neg="0"  transforms:width="-100"  transforms:pos="4.418539922" >
           <data-type:parameter data-type:name="Comp-PE-Cy5-A" />
         </transforms:biex>
         <transforms:biex transforms:length="256"  transforms:maxRange="262144"  transforms:neg="0"  transforms:width="-100"  transforms:pos="4.418539922" >
           <data-type:parameter data-type:name="Comp-Pe-Cy5-5-A" />
         </transforms:biex>
       </Transformations>
       <Keywords>
         <Keyword name="FJ_FCS_VERSION"  value="3" />
         <Keyword name="$BEGINANALYSIS"  value="0" />
         <Keyword name="$ENDANALYSIS"  value="0" />
         <Keyword name="$BEGINSTEXT"  value="0" />
         <Keyword name="$ENDSTEXT"  value="0" />
         <Keyword name="$BEGINDATA"  value="4326" />
         <Keyword name="$ENDDATA"  value="3398925            " />
         <Keyword name="$FIL"  value="Specimen_003_ESA-1_009.fcs" />
         <Keyword name="$SYS"  value="Windows XP 5.1" />
         <Keyword name="$TOT"  value="38575              " />
         <Keyword name="$PAR"  value="22" />
         <Keyword name="$MODE"  value="L" />
         <Keyword name="$BYTEORD"  value="4,3,2,1" />
         <Keyword name="$DATATYPE"  value="F" />
         <Keyword name="$NEXTDATA"  value="0" />
         <Keyword name="CREATOR"  value="BD FACSDiva Software Version 7.0" />
         <Keyword name="TUBE NAME"  value="ESA-1" />
         <Keyword name="$SRC"  value="Specimen_003" />
         <Keyword name="EXPERIMENT NAME"  value="Sunzhaojin20211130 CD25 FoxP3 CD4 CD8" />
         <Keyword name="GUID"  value="471c7fe0-47ae-4b2d-9860-3779d54ac8de" />
         <Keyword name="$DATE"  value="30-NOV-2021" />
         <Keyword name="$BTIM"  value="16:17:04" />
         <Keyword name="$ETIM"  value="16:19:02" />
         <Keyword name="$CYT"  value="LSRFortessa" />
         <Keyword name="SETTINGS"  value="Cytometer" />
         <Keyword name="CYTNUM"  value="1" />
         <Keyword name="WINDOW EXTENSION"  value="10.00" />
         <Keyword name="EXPORT USER NAME"  value="Administrator" />
         <Keyword name="EXPORT TIME"  value="30-NOV-2021-17:18:24" />
         <Keyword name="$OP"  value="Administrator" />
         <Keyword name="FSC ASF"  value="0.71" />
         <Keyword name="AUTOBS"  value="TRUE" />
         <Keyword name="$INST"  value=" " />
         <Keyword name="LASER1NAME"  value="Blue" />
         <Keyword name="LASER1DELAY"  value="0.00" />
         <Keyword name="LASER1ASF"  value="0.80" />
         <Keyword name="LASER2NAME"  value="Red" />
         <Keyword name="LASER2DELAY"  value="94.18" />
         <Keyword name="LASER2ASF"  value="0.71" />
         <Keyword name="LASER3NAME"  value="Violet" />
         <Keyword name="LASER3DELAY"  value="29.94" />
         <Keyword name="LASER3ASF"  value="0.89" />
         <Keyword name="LASER4NAME"  value="UV" />
         <Keyword name="LASER4DELAY"  value="62.74" />
         <Keyword name="LASER4ASF"  value="0.91" />
         <Keyword name="LASER5NAME"  value="Yellow" />
         <Keyword name="LASER5DELAY"  value="126.32" />
         <Keyword name="LASER5ASF"  value="0.49" />
         <Keyword name="$TIMESTEP"  value="0.01" />
         <Keyword name="SPILL"  value="15,FITC-A,PE-A,PerCP-Cy5-5-A,PE-Cy7-A,APC-A,Alexa Fluor 700-A,APC-Cy7-A,Pacific Blue-A,AmCyan-A,Qdot 605-A,Indo 1 Violet-A,Indo 1 Blue-A,mCherry-A,PE-Cy5-A,Pe-Cy5-5-A,1,0,0,0,0,0,0,0,0,0,0,0,0,0,0,0,1,0,0.2,0,0,0,0,0,0,0,0,0,0,0,0,0,1,0,0,0,0,0,0,0,0,0,0,0,0,0.002,0.001,0,1,0,0,0,0,0,0,0,0,0,0,0,0,0,0,0.03,1,0,0,0,0,0,0,0,0,0,0,0,0,0,0,0,1,0,0,0,0,0,0,0,0,0,0,0,0,0,0,0,1,0,0,0,0,0,0,0,0,0,0,0,0,0,0,0,1,0,0,0,0,0,0,0,0,0,0,0,0,0,0,0,1,0,0,0,0,0,0,0,0,0,0,0,0,0,0,0,1,0,0,0,0,0,0,0,0,0,0,0,0,0,0,0,1,0,0,0,0,0,0,0,0,0,0,0,0,0,0,0,1,0,0,0,0,0,0,0,0,0,0,0,0,0,0,0,1,0,0,0,0,0,0,0,0,0,0,0,0,0,0,0,1,0,0,0,0,0,0,0,0,0,0,0,0,0,0,0,1" />
         <Keyword name="APPLY COMPENSATION"  value="TRUE" />
         <Keyword name="THRESHOLD"  value="FSC,5000" />
         <Keyword name="$P1N"  value="FSC-A" />
         <Keyword name="$P1R"  value="262144" />
         <Keyword name="$P1B"  value="32" />
         <Keyword name="$P1E"  value="0,0" />
         <Keyword name="$P1V"  value="379" />
         <Keyword name="$P1G"  value="1.0" />
         <Keyword name="P1DISPLAY"  value="LIN" />
         <Keyword name="P1BS"  value="0" />
         <Keyword name="P1MS"  value="0" />
         <Keyword name="$P2N"  value="FSC-H" />
         <Keyword name="$P2R"  value="262144" />
         <Keyword name="$P2B"  value="32" />
         <Keyword name="$P2E"  value="0,0" />
         <Keyword name="$P2V"  value="379" />
         <Keyword name="$P2G"  value="1.0" />
         <Keyword name="P2DISPLAY"  value="LIN" />
         <Keyword name="P2BS"  value="0" />
         <Keyword name="P2MS"  value="0" />
         <Keyword name="$P3N"  value="FSC-W" />
         <Keyword name="$P3R"  value="262144" />
         <Keyword name="$P3B"  value="32" />
         <Keyword name="$P3E"  value="0,0" />
         <Keyword name="$P3V"  value="379" />
         <Keyword name="$P3G"  value="1.0" />
         <Keyword name="P3BS"  value="-1" />
         <Keyword name="P3MS"  value="0" />
         <Keyword name="$P4N"  value="SSC-A" />
         <Keyword name="$P4R"  value="262144" />
         <Keyword name="$P4B"  value="32" />
         <Keyword name="$P4E"  value="0,0" />
         <Keyword name="$P4V"  value="319" />
         <Keyword name="$P4G"  value="1.0" />
         <Keyword name="P4DISPLAY"  value="LIN" />
         <Keyword name="P4BS"  value="0" />
         <Keyword name="P4MS"  value="0" />
         <Keyword name="$P5N"  value="SSC-H" />
         <Keyword name="$P5R"  value="262144" />
         <Keyword name="$P5B"  value="32" />
         <Keyword name="$P5E"  value="0,0" />
         <Keyword name="$P5V"  value="319" />
         <Keyword name="$P5G"  value="1.0" />
         <Keyword name="P5DISPLAY"  value="LIN" />
         <Keyword name="P5BS"  value="0" />
         <Keyword name="P5MS"  value="0" />
         <Keyword name="$P6N"  value="SSC-W" />
         <Keyword name="$P6R"  value="262144" />
         <Keyword name="$P6B"  value="32" />
         <Keyword name="$P6E"  value="0,0" />
         <Keyword name="$P6V"  value="319" />
         <Keyword name="$P6G"  value="1.0" />
         <Keyword name="P6BS"  value="-1" />
         <Keyword name="P6MS"  value="0" />
         <Keyword name="$P7N"  value="FITC-A" />
         <Keyword name="$P7R"  value="262144" />
         <Keyword name="$P7B"  value="32" />
         <Keyword name="$P7E"  value="0,0" />
         <Keyword name="$P7V"  value="543" />
         <Keyword name="$P7G"  value="1.0" />
         <Keyword name="P7DISPLAY"  value="LOG" />
         <Keyword name="P7BS"  value="209" />
         <Keyword name="P7MS"  value="0" />
         <Keyword name="$P8N"  value="PE-A" />
         <Keyword name="$P8S"  value="FOXP3" />
         <Keyword name="$P8R"  value="262144" />
         <Keyword name="$P8B"  value="32" />
         <Keyword name="$P8E"  value="0,0" />
         <Keyword name="$P8V"  value="478" />
         <Keyword name="$P8G"  value="1.0" />
         <Keyword name="P8DISPLAY"  value="LOG" />
         <Keyword name="P8BS"  value="128" />
         <Keyword name="P8MS"  value="0" />
         <Keyword name="$P9N"  value="PerCP-Cy5-5-A" />
         <Keyword name="$P9R"  value="262144" />
         <Keyword name="$P9B"  value="32" />
         <Keyword name="$P9E"  value="0,0" />
         <Keyword name="$P9V"  value="656" />
         <Keyword name="$P9G"  value="1.0" />
         <Keyword name="P9DISPLAY"  value="LOG" />
         <Keyword name="P9BS"  value="603" />
         <Keyword name="P9MS"  value="0" />
         <Keyword name="$P10N"  value="PE-Cy7-A" />
         <Keyword name="$P10S"  value="CD4" />
         <Keyword name="$P10R"  value="262144" />
         <Keyword name="$P10B"  value="32" />
         <Keyword name="$P10E"  value="0,0" />
         <Keyword name="$P10V"  value="654" />
         <Keyword name="$P10G"  value="1.0" />
         <Keyword name="P10DISPLAY"  value="LOG" />
         <Keyword name="P10BS"  value="421" />
         <Keyword name="P10MS"  value="0" />
         <Keyword name="$P11N"  value="APC-A" />
         <Keyword name="$P11S"  value="CD25" />
         <Keyword name="$P11R"  value="262144" />
         <Keyword name="$P11B"  value="32" />
         <Keyword name="$P11E"  value="0,0" />
         <Keyword name="$P11V"  value="692" />
         <Keyword name="$P11G"  value="1.0" />
         <Keyword name="P11DISPLAY"  value="LOG" />
         <Keyword name="P11BS"  value="102" />
         <Keyword name="P11MS"  value="0" />
         <Keyword name="$P12N"  value="Alexa Fluor 700-A" />
         <Keyword name="$P12R"  value="262144" />
         <Keyword name="$P12B"  value="32" />
         <Keyword name="$P12E"  value="0,0" />
         <Keyword name="$P12V"  value="566" />
         <Keyword name="$P12G"  value="1.0" />
         <Keyword name="P12DISPLAY"  value="LOG" />
         <Keyword name="P12BS"  value="53" />
         <Keyword name="P12MS"  value="0" />
         <Keyword name="$P13N"  value="APC-Cy7-A" />
         <Keyword name="$P13R"  value="262144" />
         <Keyword name="$P13B"  value="32" />
         <Keyword name="$P13E"  value="0,0" />
         <Keyword name="$P13V"  value="551" />
         <Keyword name="$P13G"  value="1.0" />
         <Keyword name="P13DISPLAY"  value="LOG" />
         <Keyword name="P13BS"  value="58" />
         <Keyword name="P13MS"  value="0" />
         <Keyword name="$P14N"  value="Pacific Blue-A" />
         <Keyword name="$P14R"  value="262144" />
         <Keyword name="$P14B"  value="32" />
         <Keyword name="$P14E"  value="0,0" />
         <Keyword name="$P14V"  value="480" />
         <Keyword name="$P14G"  value="1.0" />
         <Keyword name="P14DISPLAY"  value="LOG" />
         <Keyword name="P14BS"  value="121" />
         <Keyword name="P14MS"  value="0" />
         <Keyword name="$P15N"  value="AmCyan-A" />
         <Keyword name="$P15R"  value="262144" />
         <Keyword name="$P15B"  value="32" />
         <Keyword name="$P15E"  value="0,0" />
         <Keyword name="$P15V"  value="541" />
         <Keyword name="$P15G"  value="1.0" />
         <Keyword name="P15DISPLAY"  value="LOG" />
         <Keyword name="P15BS"  value="156" />
         <Keyword name="P15MS"  value="0" />
         <Keyword name="$P16N"  value="Qdot 605-A" />
         <Keyword name="$P16R"  value="262144" />
         <Keyword name="$P16B"  value="32" />
         <Keyword name="$P16E"  value="0,0" />
         <Keyword name="$P16V"  value="712" />
         <Keyword name="$P16G"  value="1.0" />
         <Keyword name="P16DISPLAY"  value="LOG" />
         <Keyword name="P16BS"  value="3574" />
         <Keyword name="P16MS"  value="0" />
         <Keyword name="$P17N"  value="Indo 1 Violet-A" />
         <Keyword name="$P17R"  value="262144" />
         <Keyword name="$P17B"  value="32" />
         <Keyword name="$P17E"  value="0,0" />
         <Keyword name="$P17V"  value="469" />
         <Keyword name="$P17G"  value="1.0" />
         <Keyword name="P17DISPLAY"  value="LOG" />
         <Keyword name="P17BS"  value="203" />
         <Keyword name="P17MS"  value="0" />
         <Keyword name="$P18N"  value="Indo 1 Blue-A" />
         <Keyword name="$P18R"  value="262144" />
         <Keyword name="$P18B"  value="32" />
         <Keyword name="$P18E"  value="0,0" />
         <Keyword name="$P18V"  value="649" />
         <Keyword name="$P18G"  value="1.0" />
         <Keyword name="P18DISPLAY"  value="LOG" />
         <Keyword name="P18BS"  value="502" />
         <Keyword name="P18MS"  value="0" />
         <Keyword name="$P19N"  value="mCherry-A" />
         <Keyword name="$P19R"  value="262144" />
         <Keyword name="$P19B"  value="32" />
         <Keyword name="$P19E"  value="0,0" />
         <Keyword name="$P19V"  value="542" />
         <Keyword name="$P19G"  value="1.0" />
         <Keyword name="P19DISPLAY"  value="LOG" />
         <Keyword name="P19BS"  value="520" />
         <Keyword name="P19MS"  value="0" />
         <Keyword name="$P20N"  value="PE-Cy5-A" />
         <Keyword name="$P20R"  value="262144" />
         <Keyword name="$P20B"  value="32" />
         <Keyword name="$P20E"  value="0,0" />
         <Keyword name="$P20V"  value="656" />
         <Keyword name="$P20G"  value="1.0" />
         <Keyword name="P20DISPLAY"  value="LOG" />
         <Keyword name="P20BS"  value="382" />
         <Keyword name="P20MS"  value="0" />
         <Keyword name="$P21N"  value="Pe-Cy5-5-A" />
         <Keyword name="$P21R"  value="262144" />
         <Keyword name="$P21B"  value="32" />
         <Keyword name="$P21E"  value="0,0" />
         <Keyword name="$P21V"  value="589" />
         <Keyword name="$P21G"  value="1.0" />
         <Keyword name="P21DISPLAY"  value="LOG" />
         <Keyword name="P21BS"  value="409" />
         <Keyword name="P21MS"  value="0" />
         <Keyword name="$P22N"  value="Time" />
         <Keyword name="$P22R"  value="262144" />
         <Keyword name="$P22B"  value="32" />
         <Keyword name="$P22E"  value="0,0" />
         <Keyword name="$P22G"  value="0.01" />
         <Keyword name="P22BS"  value="0" />
         <Keyword name="P22MS"  value="0" />
         <Keyword name="CST SETUP STATUS"  value="SUCCESS WITH WARNING" />
         <Keyword name="CST BEADS LOT ID"  value="33064" />
         <Keyword name="CYTOMETER CONFIG NAME"  value="Copy of Copy of Copy of 5-Blue 3-Red 3-Violet 2-UV" />
         <Keyword name="CYTOMETER CONFIG CREATE DATE"  value="2015-07-15T05:26:10+08:00" />
         <Keyword name="CST SETUP DATE"  value="2021-07-12T09:13:38+08:00" />
         <Keyword name="CST BASELINE DATE"  value="2021-04-28T09:56:43+08:00" />
         <Keyword name="CST BEADS EXPIRED"  value="False" />
         <Keyword name="CST PERFORMANCE EXPIRED"  value="2021-07-13T09:13:38+08:00" />
         <Keyword name="CST REGULATORY STATUS"  value="RUO Performance Check" />
         <Keyword name="$P1S"  value="" />
         <Keyword name="$P2S"  value="" />
         <Keyword name="$P3S"  value="" />
         <Keyword name="$P4S"  value="" />
         <Keyword name="$P5S"  value="" />
         <Keyword name="$P6S"  value="" />
         <Keyword name="$P7S"  value="" />
         <Keyword name="$P9S"  value="" />
         <Keyword name="$P12S"  value="" />
         <Keyword name="$P13S"  value="" />
         <Keyword name="$P14S"  value="" />
         <Keyword name="$P15S"  value="" />
         <Keyword name="$P16S"  value="" />
         <Keyword name="$P17S"  value="" />
         <Keyword name="$P18S"  value="" />
         <Keyword name="$P19S"  value="" />
         <Keyword name="$P20S"  value="" />
         <Keyword name="$P21S"  value="" />
         <Keyword name="$P22S"  value="" />
         <Keyword name="$P23N"  value="Comp-FITC-A" />
         <Keyword name="$P23S"  value="" />
         <Keyword name="$P23R"  value="262144" />
         <Keyword name="$P24N"  value="Comp-PE-A" />
         <Keyword name="$P24S"  value="FOXP3" />
         <Keyword name="$P24R"  value="262144" />
         <Keyword name="$P25N"  value="Comp-PerCP-Cy5-5-A" />
         <Keyword name="$P25S"  value="" />
         <Keyword name="$P25R"  value="262144" />
         <Keyword name="$P26N"  value="Comp-PE-Cy7-A" />
         <Keyword name="$P26S"  value="CD4" />
         <Keyword name="$P26R"  value="262144" />
         <Keyword name="$P27N"  value="Comp-APC-A" />
         <Keyword name="$P27S"  value="CD25" />
         <Keyword name="$P27R"  value="262144" />
         <Keyword name="$P28N"  value="Comp-Alexa Fluor 700-A" />
         <Keyword name="$P28S"  value="" />
         <Keyword name="$P28R"  value="262144" />
         <Keyword name="$P29N"  value="Comp-APC-Cy7-A" />
         <Keyword name="$P29S"  value="" />
         <Keyword name="$P29R"  value="262144" />
         <Keyword name="$P30N"  value="Comp-Pacific Blue-A" />
         <Keyword name="$P30S"  value="" />
         <Keyword name="$P30R"  value="262144" />
         <Keyword name="$P31N"  value="Comp-AmCyan-A" />
         <Keyword name="$P31S"  value="" />
         <Keyword name="$P31R"  value="262144" />
         <Keyword name="$P32N"  value="Comp-Qdot 605-A" />
         <Keyword name="$P32S"  value="" />
         <Keyword name="$P32R"  value="262144" />
         <Keyword name="$P33N"  value="Comp-Indo 1 Violet-A" />
         <Keyword name="$P33S"  value="" />
         <Keyword name="$P33R"  value="262144" />
         <Keyword name="$P34N"  value="Comp-Indo 1 Blue-A" />
         <Keyword name="$P34S"  value="" />
         <Keyword name="$P34R"  value="262144" />
         <Keyword name="$P35N"  value="Comp-mCherry-A" />
         <Keyword name="$P35S"  value="" />
         <Keyword name="$P35R"  value="262144" />
         <Keyword name="$P36N"  value="Comp-PE-Cy5-A" />
         <Keyword name="$P36S"  value="" />
         <Keyword name="$P36R"  value="262144" />
         <Keyword name="$P37N"  value="Comp-Pe-Cy5-5-A" />
         <Keyword name="$P37S"  value="" />
         <Keyword name="$P37R"  value="262144" />
       </Keywords>
       <SampleNode name="Specimen_003_ESA-1_009.fcs"  annotation=""  owningGroup=""  expanded="1"  sortPriority="10"  count="38575"  sampleID="14" >
         <Graph smoothing="0"  backColor="#ffffff"  foreColor="#000000"  heatMapStatParameter="Comp-FITC-A"  type="Pseudocolor"  fast="1" >
           <Axis dimension="x"  name="FSC-A"  label=""  auto="auto" />
           <Axis dimension="y"  name="SSC-A"  label=""  auto="auto" />
           <GraphSettings level="5%"  smoothingHighResolution="1"  contourHighResolution="1"  histogramSmoothingCount="0"  graphResolution="256"  showOutliers="0"  drawLargeDots="0"  dotsToDraw="8000"  tint="le.chartfill.tinted.40"  lineWeight="le.lineweight.normal"  lineStyle="le.linestyle.solid" />
           <GraphEnvironment showGrid="0"  showAxes="tnlTNL"  showGates="1"  showFreqOnPlots="1"  showGateNameOnPlots="1"  showMedians="0"  showUncomped="0"  addEventParam="0"  lastYAxisName="" >
             <TextTraits font="SansSerif"  size="11"  name="Labels"  style="plain"  color="#000000"  background="#00ffffff"  just="left" />
             <TextTraits font="SansSerif"  size="11"  name="LayoutGates"  style="plain"  color="#000000"  background="#00ffffff"  just="left" />
             <TextTraits font="SansSerif"  size="9"  name="Numbers"  style="plain"  color="#000000"  background="#00ffffff"  just="left" />
             <TextTraits font="SansSerif"  size="9"  name="Legend"  style="plain"  color="#000000"  background="#00ffffff"  just="left" />
             <WindowPosition x="356"  y="101"  width="392"  height="584"  displayed="0"  panelState="---" />
           </GraphEnvironment>
         </Graph>
         <Subpopulations>
           <Population name="Lymphocytes"  annotation=""  owningGroup=""  expanded="1"  sortPriority="10"  count="23408" >
             <Graph smoothing="0"  backColor="#ffffff"  foreColor="#000000"  heatMapStatParameter="Comp-FITC-A"  type="Pseudocolor"  fast="1" >
               <Axis dimension="x"  name="Comp-PE-Cy7-A"  label=""  auto="auto" />
               <Axis dimension="y"  name="SSC-A"  label=""  auto="auto" />
               <GraphSettings level="5%"  smoothingHighResolution="1"  contourHighResolution="1"  histogramSmoothingCount="0"  graphResolution="256"  showOutliers="0"  drawLargeDots="0"  dotsToDraw="8000"  tint="le.chartfill.tinted.40"  lineWeight="le.lineweight.normal"  lineStyle="le.linestyle.solid" />
               <GraphEnvironment showGrid="0"  showAxes="tnlTNL"  showGates="1"  showFreqOnPlots="1"  showGateNameOnPlots="1"  showMedians="0"  showUncomped="0"  addEventParam="0"  lastYAxisName="" >
                 <TextTraits font="SansSerif"  size="11"  name="Labels"  style="plain"  color="#000000"  background="#00ffffff"  just="left" />
                 <TextTraits font="SansSerif"  size="11"  name="LayoutGates"  style="plain"  color="#000000"  background="#00ffffff"  just="left" />
                 <TextTraits font="SansSerif"  size="9"  name="Numbers"  style="plain"  color="#000000"  background="#00ffffff"  just="left" />
                 <TextTraits font="SansSerif"  size="9"  name="Legend"  style="plain"  color="#000000"  background="#00ffffff"  just="left" />
                 <WindowPosition x="180"  y="0"  width="1000"  height="882"  displayed="0"  panelState="+--" />
               </GraphEnvironment>
             </Graph>
             <Gate gating:id="ID1456106077" >
               <gating:PolygonGate eventsInside="1"  annoOffsetX="15"  annoOffsetY="-57"  tint="#000000"  isTinted="0"  lineWeight="Normal"  userDefined="1"  quadId="-1"  gateResolution="256" >
                 <gating:dimension>
                   <data-type:fcs-dimension data-type:name="FSC-A" />
                 </gating:dimension>
                 <gating:dimension>
                   <data-type:fcs-dimension data-type:name="SSC-A" />
                 </gating:dimension>
                 <gating:vertex>
                   <gating:coordinate data-type:value="30583.4666666667" />
                   <gating:coordinate data-type:value="31701.1348837209" />
                 </gating:vertex>
                 <gating:vertex>
                   <gating:coordinate data-type:value="42598.4" />
                   <gating:coordinate data-type:value="25604.7627906977" />
                 </gating:vertex>
                 <gating:vertex>
                   <gating:coordinate data-type:value="56797.8666666667" />
                   <gating:coordinate data-type:value="23166.2139534884" />
                 </gating:vertex>
                 <gating:vertex>
                   <gating:coordinate data-type:value="68812.8" />
                   <gating:coordinate data-type:value="30481.8604651163" />
                 </gating:vertex>
                 <gating:vertex>
                   <gating:coordinate data-type:value="81920" />
                   <gating:coordinate data-type:value="42674.6046511628" />
                 </gating:vertex>
                 <gating:vertex>
                   <gating:coordinate data-type:value="83012.2666666667" />
                   <gating:coordinate data-type:value="58525.1720930233" />
                 </gating:vertex>
                 <gating:vertex>
                   <gating:coordinate data-type:value="77550.9333333333" />
                   <gating:coordinate data-type:value="80472.111627907" />
                 </gating:vertex>
                 <gating:vertex>
                   <gating:coordinate data-type:value="65536" />
                   <gating:coordinate data-type:value="90226.3069767442" />
                 </gating:vertex>
                 <gating:vertex>
                   <gating:coordinate data-type:value="39321.6" />
                   <gating:coordinate data-type:value="89007.0325581395" />
                 </gating:vertex>
                 <gating:vertex>
                   <gating:coordinate data-type:value="22937.6" />
                   <gating:coordinate data-type:value="71937.1906976744" />
                 </gating:vertex>
                 <gating:vertex>
                   <gating:coordinate data-type:value="24029.8666666667" />
                   <gating:coordinate data-type:value="43893.8790697674" />
                 </gating:vertex>
               </gating:PolygonGate>
             </Gate>
             <Subpopulations>
               <Population name="CD4, SSC-A subset"  annotation=""  owningGroup="All Samples"  expanded="1"  sortPriority="10"  count="10598" >
                 <Graph smoothing="13"  backColor="#ffffff"  foreColor="#000000"  heatMapStatParameter="Comp-FITC-A"  type="Pseudocolor"  fast="1" >
                   <Axis dimension="x"  name="Comp-APC-A"  label=""  auto="auto" />
                   <Axis dimension="y"  name="Comp-PE-A"  label=""  auto="auto" />
                   <GraphSettings level="5%"  smoothingHighResolution="1"  contourHighResolution="1"  histogramSmoothingCount="0"  graphResolution="256"  showOutliers="0"  drawLargeDots="0"  dotsToDraw="8000"  tint="le.chartfill.tinted.40"  lineWeight="le.lineweight.normal"  lineStyle="le.linestyle.solid" />
                   <GraphEnvironment showGrid="0"  showAxes="tnlTNL"  showGates="1"  showFreqOnPlots="1"  showGateNameOnPlots="1"  showMedians="0"  showUncomped="0"  addEventParam="0"  lastYAxisName="" >
                     <TextTraits font="SansSerif"  size="11"  name="Labels"  style="plain"  color="#000000"  background="#00ffffff"  just="left" />
                     <TextTraits font="SansSerif"  size="11"  name="LayoutGates"  style="plain"  color="#000000"  background="#00ffffff"  just="left" />
                     <TextTraits font="SansSerif"  size="9"  name="Numbers"  style="plain"  color="#000000"  background="#00ffffff"  just="left" />
                     <TextTraits font="SansSerif"  size="9"  name="Legend"  style="plain"  color="#000000"  background="#00ffffff"  just="left" />
                     <WindowPosition x="-92"  y="52"  width="1000"  height="882"  displayed="0"  panelState="+--" />
                   </GraphEnvironment>
                 </Graph>
                 <Gate gating:id="ID1645987589"  gating:parent_id="ID1456106077" >
                   <gating:RectangleGate eventsInside="1"  annoOffsetX="0"  annoOffsetY="0"  tint="#000000"  isTinted="0"  lineWeight="Normal"  userDefined="1"  percentX="0"  percentY="0" >
                     <gating:dimension gating:min="3312.3878524027323"  gating:max="186398.883614048" >
                       <data-type:fcs-dimension data-type:name="Comp-PE-Cy7-A" />
                     </gating:dimension>
                     <gating:dimension gating:min="13797.052631578947"  gating:max="115632.44110275689" >
                       <data-type:fcs-dimension data-type:name="SSC-A" />
                     </gating:dimension>
                   </gating:RectangleGate>
                 </Gate>
                 <Subpopulations>
                   <Population name="Q1: CD25- , FOXP3+"  annotation=""  owningGroup="All Samples"  expanded="1"  sortPriority="10"  count="242" >
                     <Graph smoothing="13"  backColor="#ffffff"  foreColor="#000000"  heatMapStatParameter="Comp-FITC-A"  type="Pseudocolor"  fast="1" >
                       <Axis dimension="x"  name="Comp-APC-A"  label=""  auto="auto" />
                       <Axis dimension="y"  name="Comp-PE-A"  label=""  auto="auto" />
                       <GraphSettings level="5%"  smoothingHighResolution="1"  contourHighResolution="1"  histogramSmoothingCount="0"  graphResolution="256"  showOutliers="0"  drawLargeDots="0"  dotsToDraw="8000"  tint="le.chartfill.tinted.40"  lineWeight="le.lineweight.normal"  lineStyle="le.linestyle.solid" />
                       <GraphEnvironment showGrid="0"  showAxes="tnlTNL"  showGates="1"  showFreqOnPlots="1"  showGateNameOnPlots="1"  showMedians="0"  showUncomped="0"  addEventParam="0"  lastYAxisName="" >
                         <TextTraits font="SansSerif"  size="11"  name="Labels"  style="plain"  color="#000000"  background="#00ffffff"  just="left" />
                         <TextTraits font="SansSerif"  size="11"  name="LayoutGates"  style="plain"  color="#000000"  background="#00ffffff"  just="left" />
                         <TextTraits font="SansSerif"  size="9"  name="Numbers"  style="plain"  color="#000000"  background="#00ffffff"  just="left" />
                         <TextTraits font="SansSerif"  size="9"  name="Legend"  style="plain"  color="#000000"  background="#00ffffff"  just="left" />
                         <WindowPosition x="180"  y="0"  width="1000"  height="882"  displayed="1"  panelState="+--" />
                       </GraphEnvironment>
                     </Graph>
                     <Gate gating:id="ID1867298488"  gating:parent_id="ID1645987589" >
                       <gating:RectangleGate eventsInside="1"  annoOffsetX="0"  annoOffsetY="0"  tint="#000000"  isTinted="0"  lineWeight="Normal"  userDefined="1"  percentX="0"  percentY="0" >
                         <gating:dimension gating:max="8152.54426207102" >
                           <data-type:fcs-dimension data-type:name="Comp-APC-A" />
                         </gating:dimension>
                         <gating:dimension gating:min="764.2824394386085" >
                           <data-type:fcs-dimension data-type:name="Comp-PE-A" />
                         </gating:dimension>
                       </gating:RectangleGate>
                     </Gate>
                   </Population>
                   <Population name="Q2: CD25+ , FOXP3+"  annotation=""  owningGroup="All Samples"  expanded="1"  sortPriority="10"  count="337" >
                     <Graph smoothing="13"  backColor="#ffffff"  foreColor="#000000"  heatMapStatParameter="Comp-FITC-A"  type="Pseudocolor"  fast="1" >
                       <Axis dimension="x"  name="Comp-APC-A"  label=""  auto="auto" />
                       <Axis dimension="y"  name="Comp-PE-A"  label=""  auto="auto" />
                       <GraphSettings level="5%"  smoothingHighResolution="1"  contourHighResolution="1"  histogramSmoothingCount="0"  graphResolution="256"  showOutliers="0"  drawLargeDots="0"  dotsToDraw="8000"  tint="le.chartfill.tinted.40"  lineWeight="le.lineweight.normal"  lineStyle="le.linestyle.solid" />
                       <GraphEnvironment showGrid="0"  showAxes="tnlTNL"  showGates="1"  showFreqOnPlots="1"  showGateNameOnPlots="1"  showMedians="0"  showUncomped="0"  addEventParam="0"  lastYAxisName="" >
                         <TextTraits font="SansSerif"  size="11"  name="Labels"  style="plain"  color="#000000"  background="#00ffffff"  just="left" />
                         <TextTraits font="SansSerif"  size="11"  name="LayoutGates"  style="plain"  color="#000000"  background="#00ffffff"  just="left" />
                         <TextTraits font="SansSerif"  size="9"  name="Numbers"  style="plain"  color="#000000"  background="#00ffffff"  just="left" />
                         <TextTraits font="SansSerif"  size="9"  name="Legend"  style="plain"  color="#000000"  background="#00ffffff"  just="left" />
                         <WindowPosition x="180"  y="0"  width="1000"  height="882"  displayed="1"  panelState="+--" />
                       </GraphEnvironment>
                     </Graph>
                     <Gate gating:id="ID403863637"  gating:parent_id="ID1645987589" >
                       <gating:RectangleGate eventsInside="1"  annoOffsetX="0"  annoOffsetY="0"  tint="#000000"  isTinted="0"  lineWeight="Normal"  userDefined="1"  percentX="0"  percentY="0" >
                         <gating:dimension gating:min="8152.54426207102" >
                           <data-type:fcs-dimension data-type:name="Comp-APC-A" />
                         </gating:dimension>
                         <gating:dimension gating:min="764.2824394386085" >
                           <data-type:fcs-dimension data-type:name="Comp-PE-A" />
                         </gating:dimension>
                       </gating:RectangleGate>
                     </Gate>
                   </Population>
                   <Population name="Q3: CD25+ , FOXP3-"  annotation=""  owningGroup="All Samples"  expanded="1"  sortPriority="10"  count="285" >
                     <Graph smoothing="13"  backColor="#ffffff"  foreColor="#000000"  heatMapStatParameter="Comp-FITC-A"  type="Pseudocolor"  fast="1" >
                       <Axis dimension="x"  name="Comp-APC-A"  label=""  auto="auto" />
                       <Axis dimension="y"  name="Comp-PE-A"  label=""  auto="auto" />
                       <GraphSettings level="5%"  smoothingHighResolution="1"  contourHighResolution="1"  histogramSmoothingCount="0"  graphResolution="256"  showOutliers="0"  drawLargeDots="0"  dotsToDraw="8000"  tint="le.chartfill.tinted.40"  lineWeight="le.lineweight.normal"  lineStyle="le.linestyle.solid" />
                       <GraphEnvironment showGrid="0"  showAxes="tnlTNL"  showGates="1"  showFreqOnPlots="1"  showGateNameOnPlots="1"  showMedians="0"  showUncomped="0"  addEventParam="0"  lastYAxisName="" >
                         <TextTraits font="SansSerif"  size="11"  name="Labels"  style="plain"  color="#000000"  background="#00ffffff"  just="left" />
                         <TextTraits font="SansSerif"  size="11"  name="LayoutGates"  style="plain"  color="#000000"  background="#00ffffff"  just="left" />
                         <TextTraits font="SansSerif"  size="9"  name="Numbers"  style="plain"  color="#000000"  background="#00ffffff"  just="left" />
                         <TextTraits font="SansSerif"  size="9"  name="Legend"  style="plain"  color="#000000"  background="#00ffffff"  just="left" />
                         <WindowPosition x="180"  y="0"  width="1000"  height="882"  displayed="1"  panelState="+--" />
                       </GraphEnvironment>
                     </Graph>
                     <Gate gating:id="ID812723921"  gating:parent_id="ID1645987589" >
                       <gating:RectangleGate eventsInside="1"  annoOffsetX="0"  annoOffsetY="0"  tint="#000000"  isTinted="0"  lineWeight="Normal"  userDefined="1"  percentX="0"  percentY="0" >
                         <gating:dimension gating:min="8152.54426207102" >
                           <data-type:fcs-dimension data-type:name="Comp-APC-A" />
                         </gating:dimension>
                         <gating:dimension gating:max="764.2824394386085" >
                           <data-type:fcs-dimension data-type:name="Comp-PE-A" />
                         </gating:dimension>
                       </gating:RectangleGate>
                     </Gate>
                   </Population>
                   <Population name="Q4: CD25- , FOXP3-"  annotation=""  owningGroup="All Samples"  expanded="1"  sortPriority="10"  count="9734" >
                     <Graph smoothing="13"  backColor="#ffffff"  foreColor="#000000"  heatMapStatParameter="Comp-FITC-A"  type="Pseudocolor"  fast="1" >
                       <Axis dimension="x"  name="Comp-APC-A"  label=""  auto="auto" />
                       <Axis dimension="y"  name="Comp-PE-A"  label=""  auto="auto" />
                       <GraphSettings level="5%"  smoothingHighResolution="1"  contourHighResolution="1"  histogramSmoothingCount="0"  graphResolution="256"  showOutliers="0"  drawLargeDots="0"  dotsToDraw="8000"  tint="le.chartfill.tinted.40"  lineWeight="le.lineweight.normal"  lineStyle="le.linestyle.solid" />
                       <GraphEnvironment showGrid="0"  showAxes="tnlTNL"  showGates="1"  showFreqOnPlots="1"  showGateNameOnPlots="1"  showMedians="0"  showUncomped="0"  addEventParam="0"  lastYAxisName="" >
                         <TextTraits font="SansSerif"  size="11"  name="Labels"  style="plain"  color="#000000"  background="#00ffffff"  just="left" />
                         <TextTraits font="SansSerif"  size="11"  name="LayoutGates"  style="plain"  color="#000000"  background="#00ffffff"  just="left" />
                         <TextTraits font="SansSerif"  size="9"  name="Numbers"  style="plain"  color="#000000"  background="#00ffffff"  just="left" />
                         <TextTraits font="SansSerif"  size="9"  name="Legend"  style="plain"  color="#000000"  background="#00ffffff"  just="left" />
                         <WindowPosition x="180"  y="0"  width="1000"  height="882"  displayed="1"  panelState="+--" />
                       </GraphEnvironment>
                     </Graph>
                     <Gate gating:id="ID105077404"  gating:parent_id="ID1645987589" >
                       <gating:RectangleGate eventsInside="1"  annoOffsetX="0"  annoOffsetY="0"  tint="#000000"  isTinted="0"  lineWeight="Normal"  userDefined="1"  percentX="0"  percentY="0" >
                         <gating:dimension gating:max="8152.54426207102" >
                           <data-type:fcs-dimension data-type:name="Comp-APC-A" />
                         </gating:dimension>
                         <gating:dimension gating:max="764.2824394386085" >
                           <data-type:fcs-dimension data-type:name="Comp-PE-A" />
                         </gating:dimension>
                       </gating:RectangleGate>
                     </Gate>
                   </Population>
                 </Subpopulations>
               </Population>
             </Subpopulations>
           </Population>
         </Subpopulations>
       </SampleNode>
     </Sample>
     <Sample>
       <DataSet uri="file:/E:/学习/2.实验/3.Treg细胞/treg(2)/原始数据/Specimen_003_ESA-2_010.fcs"  sampleID="15" />
       <transforms:spilloverMatrix spectral="0"  prefix="Comp-"  name="Acquisition-defined"  editable="0"  color="#c0c0c0"  version="FlowJo-10.8.1"  status="FINALIZED"  transforms:id="dcef43a7-1834-415e-bb26-cd955a13c17c"  suffix="" >
         <data-type:parameters>
           <data-type:parameter data-type:name="FITC-A"  userProvidedCompInfix="Comp-FITC-A" />
           <data-type:parameter data-type:name="PE-A"  userProvidedCompInfix="Comp-PE-A" />
           <data-type:parameter data-type:name="PerCP-Cy5-5-A"  userProvidedCompInfix="Comp-PerCP-Cy5-5-A" />
           <data-type:parameter data-type:name="PE-Cy7-A"  userProvidedCompInfix="Comp-PE-Cy7-A" />
           <data-type:parameter data-type:name="APC-A"  userProvidedCompInfix="Comp-APC-A" />
           <data-type:parameter data-type:name="Alexa Fluor 700-A"  userProvidedCompInfix="Comp-Alexa Fluor 700-A" />
           <data-type:parameter data-type:name="APC-Cy7-A"  userProvidedCompInfix="Comp-APC-Cy7-A" />
           <data-type:parameter data-type:name="Pacific Blue-A"  userProvidedCompInfix="Comp-Pacific Blue-A" />
           <data-type:parameter data-type:name="AmCyan-A"  userProvidedCompInfix="Comp-AmCyan-A" />
           <data-type:parameter data-type:name="Qdot 605-A"  userProvidedCompInfix="Comp-Qdot 605-A" />
           <data-type:parameter data-type:name="Indo 1 Violet-A"  userProvidedCompInfix="Comp-Indo 1 Violet-A" />
           <data-type:parameter data-type:name="Indo 1 Blue-A"  userProvidedCompInfix="Comp-Indo 1 Blue-A" />
           <data-type:parameter data-type:name="mCherry-A"  userProvidedCompInfix="Comp-mCherry-A" />
           <data-type:parameter data-type:name="PE-Cy5-A"  userProvidedCompInfix="Comp-PE-Cy5-A" />
           <data-type:parameter data-type:name="Pe-Cy5-5-A"  userProvidedCompInfix="Comp-Pe-Cy5-5-A" />
         </data-type:parameters>
         <transforms:spillover data-type:parameter="FITC-A"  userProvidedCompInfix="Comp-FITC-A" >
           <transforms:coefficient data-type:parameter="FITC-A"  transforms:value="1" />
           <transforms:coefficient data-type:parameter="PE-A"  transforms:value="0" />
           <transforms:coefficient data-type:parameter="PerCP-Cy5-5-A"  transforms:value="0" />
           <transforms:coefficient data-type:parameter="PE-Cy7-A"  transforms:value="0" />
           <transforms:coefficient data-type:parameter="APC-A"  transforms:value="0" />
           <transforms:coefficient data-type:parameter="Alexa Fluor 700-A"  transforms:value="0" />
           <transforms:coefficient data-type:parameter="APC-Cy7-A"  transforms:value="0" />
           <transforms:coefficient data-type:parameter="Pacific Blue-A"  transforms:value="0" />
           <transforms:coefficient data-type:parameter="AmCyan-A"  transforms:value="0" />
           <transforms:coefficient data-type:parameter="Qdot 605-A"  transforms:value="0" />
           <transforms:coefficient data-type:parameter="Indo 1 Violet-A"  transforms:value="0" />
           <transforms:coefficient data-type:parameter="Indo 1 Blue-A"  transforms:value="0" />
           <transforms:coefficient data-type:parameter="mCherry-A"  transforms:value="0" />
           <transforms:coefficient data-type:parameter="PE-Cy5-A"  transforms:value="0" />
           <transforms:coefficient data-type:parameter="Pe-Cy5-5-A"  transforms:value="0" />
         </transforms:spillover>
         <transforms:spillover data-type:parameter="PE-A"  userProvidedCompInfix="Comp-PE-A" >
           <transforms:coefficient data-type:parameter="FITC-A"  transforms:value="0" />
           <transforms:coefficient data-type:parameter="PE-A"  transforms:value="1" />
           <transforms:coefficient data-type:parameter="PerCP-Cy5-5-A"  transforms:value="0" />
           <transforms:coefficient data-type:parameter="PE-Cy7-A"  transforms:value="0.200000003" />
           <transforms:coefficient data-type:parameter="APC-A"  transforms:value="0" />
           <transforms:coefficient data-type:parameter="Alexa Fluor 700-A"  transforms:value="0" />
           <transforms:coefficient data-type:parameter="APC-Cy7-A"  transforms:value="0" />
           <transforms:coefficient data-type:parameter="Pacific Blue-A"  transforms:value="0" />
           <transforms:coefficient data-type:parameter="AmCyan-A"  transforms:value="0" />
           <transforms:coefficient data-type:parameter="Qdot 605-A"  transforms:value="0" />
           <transforms:coefficient data-type:parameter="Indo 1 Violet-A"  transforms:value="0" />
           <transforms:coefficient data-type:parameter="Indo 1 Blue-A"  transforms:value="0" />
           <transforms:coefficient data-type:parameter="mCherry-A"  transforms:value="0" />
           <transforms:coefficient data-type:parameter="PE-Cy5-A"  transforms:value="0" />
           <transforms:coefficient data-type:parameter="Pe-Cy5-5-A"  transforms:value="0" />
         </transforms:spillover>
         <transforms:spillover data-type:parameter="PerCP-Cy5-5-A"  userProvidedCompInfix="Comp-PerCP-Cy5-5-A" >
           <transforms:coefficient data-type:parameter="FITC-A"  transforms:value="0" />
           <transforms:coefficient data-type:parameter="PE-A"  transforms:value="0" />
           <transforms:coefficient data-type:parameter="PerCP-Cy5-5-A"  transforms:value="1" />
           <transforms:coefficient data-type:parameter="PE-Cy7-A"  transforms:value="0" />
           <transforms:coefficient data-type:parameter="APC-A"  transforms:value="0" />
           <transforms:coefficient data-type:parameter="Alexa Fluor 700-A"  transforms:value="0" />
           <transforms:coefficient data-type:parameter="APC-Cy7-A"  transforms:value="0" />
           <transforms:coefficient data-type:parameter="Pacific Blue-A"  transforms:value="0" />
           <transforms:coefficient data-type:parameter="AmCyan-A"  transforms:value="0" />
           <transforms:coefficient data-type:parameter="Qdot 605-A"  transforms:value="0" />
           <transforms:coefficient data-type:parameter="Indo 1 Violet-A"  transforms:value="0" />
           <transforms:coefficient data-type:parameter="Indo 1 Blue-A"  transforms:value="0" />
           <transforms:coefficient data-type:parameter="mCherry-A"  transforms:value="0" />
           <transforms:coefficient data-type:parameter="PE-Cy5-A"  transforms:value="0" />
           <transforms:coefficient data-type:parameter="Pe-Cy5-5-A"  transforms:value="0" />
         </transforms:spillover>
         <transforms:spillover data-type:parameter="PE-Cy7-A"  userProvidedCompInfix="Comp-PE-Cy7-A" >
           <transforms:coefficient data-type:parameter="FITC-A"  transforms:value="0.0020000001" />
           <transforms:coefficient data-type:parameter="PE-A"  transforms:value="0.001" />
           <transforms:coefficient data-type:parameter="PerCP-Cy5-5-A"  transforms:value="0" />
           <transforms:coefficient data-type:parameter="PE-Cy7-A"  transforms:value="1" />
           <transforms:coefficient data-type:parameter="APC-A"  transforms:value="0" />
           <transforms:coefficient data-type:parameter="Alexa Fluor 700-A"  transforms:value="0" />
           <transforms:coefficient data-type:parameter="APC-Cy7-A"  transforms:value="0" />
           <transforms:coefficient data-type:parameter="Pacific Blue-A"  transforms:value="0" />
           <transforms:coefficient data-type:parameter="AmCyan-A"  transforms:value="0" />
           <transforms:coefficient data-type:parameter="Qdot 605-A"  transforms:value="0" />
           <transforms:coefficient data-type:parameter="Indo 1 Violet-A"  transforms:value="0" />
           <transforms:coefficient data-type:parameter="Indo 1 Blue-A"  transforms:value="0" />
           <transforms:coefficient data-type:parameter="mCherry-A"  transforms:value="0" />
           <transforms:coefficient data-type:parameter="PE-Cy5-A"  transforms:value="0" />
           <transforms:coefficient data-type:parameter="Pe-Cy5-5-A"  transforms:value="0" />
         </transforms:spillover>
         <transforms:spillover data-type:parameter="APC-A"  userProvidedCompInfix="Comp-APC-A" >
           <transforms:coefficient data-type:parameter="FITC-A"  transforms:value="0" />
           <transforms:coefficient data-type:parameter="PE-A"  transforms:value="0" />
           <transforms:coefficient data-type:parameter="PerCP-Cy5-5-A"  transforms:value="0" />
           <transforms:coefficient data-type:parameter="PE-Cy7-A"  transforms:value="0.0299999993" />
           <transforms:coefficient data-type:parameter="APC-A"  transforms:value="1" />
           <transforms:coefficient data-type:parameter="Alexa Fluor 700-A"  transforms:value="0" />
           <transforms:coefficient data-type:parameter="APC-Cy7-A"  transforms:value="0" />
           <transforms:coefficient data-type:parameter="Pacific Blue-A"  transforms:value="0" />
           <transforms:coefficient data-type:parameter="AmCyan-A"  transforms:value="0" />
           <transforms:coefficient data-type:parameter="Qdot 605-A"  transforms:value="0" />
           <transforms:coefficient data-type:parameter="Indo 1 Violet-A"  transforms:value="0" />
           <transforms:coefficient data-type:parameter="Indo 1 Blue-A"  transforms:value="0" />
           <transforms:coefficient data-type:parameter="mCherry-A"  transforms:value="0" />
           <transforms:coefficient data-type:parameter="PE-Cy5-A"  transforms:value="0" />
           <transforms:coefficient data-type:parameter="Pe-Cy5-5-A"  transforms:value="0" />
         </transforms:spillover>
         <transforms:spillover data-type:parameter="Alexa Fluor 700-A"  userProvidedCompInfix="Comp-Alexa Fluor 700-A" >
           <transforms:coefficient data-type:parameter="FITC-A"  transforms:value="0" />
           <transforms:coefficient data-type:parameter="PE-A"  transforms:value="0" />
           <transforms:coefficient data-type:parameter="PerCP-Cy5-5-A"  transforms:value="0" />
           <transforms:coefficient data-type:parameter="PE-Cy7-A"  transforms:value="0" />
           <transforms:coefficient data-type:parameter="APC-A"  transforms:value="0" />
           <transforms:coefficient data-type:parameter="Alexa Fluor 700-A"  transforms:value="1" />
           <transforms:coefficient data-type:parameter="APC-Cy7-A"  transforms:value="0" />
           <transforms:coefficient data-type:parameter="Pacific Blue-A"  transforms:value="0" />
           <transforms:coefficient data-type:parameter="AmCyan-A"  transforms:value="0" />
           <transforms:coefficient data-type:parameter="Qdot 605-A"  transforms:value="0" />
           <transforms:coefficient data-type:parameter="Indo 1 Violet-A"  transforms:value="0" />
           <transforms:coefficient data-type:parameter="Indo 1 Blue-A"  transforms:value="0" />
           <transforms:coefficient data-type:parameter="mCherry-A"  transforms:value="0" />
           <transforms:coefficient data-type:parameter="PE-Cy5-A"  transforms:value="0" />
           <transforms:coefficient data-type:parameter="Pe-Cy5-5-A"  transforms:value="0" />
         </transforms:spillover>
         <transforms:spillover data-type:parameter="APC-Cy7-A"  userProvidedCompInfix="Comp-APC-Cy7-A" >
           <transforms:coefficient data-type:parameter="FITC-A"  transforms:value="0" />
           <transforms:coefficient data-type:parameter="PE-A"  transforms:value="0" />
           <transforms:coefficient data-type:parameter="PerCP-Cy5-5-A"  transforms:value="0" />
           <transforms:coefficient data-type:parameter="PE-Cy7-A"  transforms:value="0" />
           <transforms:coefficient data-type:parameter="APC-A"  transforms:value="0" />
           <transforms:coefficient data-type:parameter="Alexa Fluor 700-A"  transforms:value="0" />
           <transforms:coefficient data-type:parameter="APC-Cy7-A"  transforms:value="1" />
           <transforms:coefficient data-type:parameter="Pacific Blue-A"  transforms:value="0" />
           <transforms:coefficient data-type:parameter="AmCyan-A"  transforms:value="0" />
           <transforms:coefficient data-type:parameter="Qdot 605-A"  transforms:value="0" />
           <transforms:coefficient data-type:parameter="Indo 1 Violet-A"  transforms:value="0" />
           <transforms:coefficient data-type:parameter="Indo 1 Blue-A"  transforms:value="0" />
           <transforms:coefficient data-type:parameter="mCherry-A"  transforms:value="0" />
           <transforms:coefficient data-type:parameter="PE-Cy5-A"  transforms:value="0" />
           <transforms:coefficient data-type:parameter="Pe-Cy5-5-A"  transforms:value="0" />
         </transforms:spillover>
         <transforms:spillover data-type:parameter="Pacific Blue-A"  userProvidedCompInfix="Comp-Pacific Blue-A" >
           <transforms:coefficient data-type:parameter="FITC-A"  transforms:value="0" />
           <transforms:coefficient data-type:parameter="PE-A"  transforms:value="0" />
           <transforms:coefficient data-type:parameter="PerCP-Cy5-5-A"  transforms:value="0" />
           <transforms:coefficient data-type:parameter="PE-Cy7-A"  transforms:value="0" />
           <transforms:coefficient data-type:parameter="APC-A"  transforms:value="0" />
           <transforms:coefficient data-type:parameter="Alexa Fluor 700-A"  transforms:value="0" />
           <transforms:coefficient data-type:parameter="APC-Cy7-A"  transforms:value="0" />
           <transforms:coefficient data-type:parameter="Pacific Blue-A"  transforms:value="1" />
           <transforms:coefficient data-type:parameter="AmCyan-A"  transforms:value="0" />
           <transforms:coefficient data-type:parameter="Qdot 605-A"  transforms:value="0" />
           <transforms:coefficient data-type:parameter="Indo 1 Violet-A"  transforms:value="0" />
           <transforms:coefficient data-type:parameter="Indo 1 Blue-A"  transforms:value="0" />
           <transforms:coefficient data-type:parameter="mCherry-A"  transforms:value="0" />
           <transforms:coefficient data-type:parameter="PE-Cy5-A"  transforms:value="0" />
           <transforms:coefficient data-type:parameter="Pe-Cy5-5-A"  transforms:value="0" />
         </transforms:spillover>
         <transforms:spillover data-type:parameter="AmCyan-A"  userProvidedCompInfix="Comp-AmCyan-A" >
           <transforms:coefficient data-type:parameter="FITC-A"  transforms:value="0" />
           <transforms:coefficient data-type:parameter="PE-A"  transforms:value="0" />
           <transforms:coefficient data-type:parameter="PerCP-Cy5-5-A"  transforms:value="0" />
           <transforms:coefficient data-type:parameter="PE-Cy7-A"  transforms:value="0" />
           <transforms:coefficient data-type:parameter="APC-A"  transforms:value="0" />
           <transforms:coefficient data-type:parameter="Alexa Fluor 700-A"  transforms:value="0" />
           <transforms:coefficient data-type:parameter="APC-Cy7-A"  transforms:value="0" />
           <transforms:coefficient data-type:parameter="Pacific Blue-A"  transforms:value="0" />
           <transforms:coefficient data-type:parameter="AmCyan-A"  transforms:value="1" />
           <transforms:coefficient data-type:parameter="Qdot 605-A"  transforms:value="0" />
           <transforms:coefficient data-type:parameter="Indo 1 Violet-A"  transforms:value="0" />
           <transforms:coefficient data-type:parameter="Indo 1 Blue-A"  transforms:value="0" />
           <transforms:coefficient data-type:parameter="mCherry-A"  transforms:value="0" />
           <transforms:coefficient data-type:parameter="PE-Cy5-A"  transforms:value="0" />
           <transforms:coefficient data-type:parameter="Pe-Cy5-5-A"  transforms:value="0" />
         </transforms:spillover>
         <transforms:spillover data-type:parameter="Qdot 605-A"  userProvidedCompInfix="Comp-Qdot 605-A" >
           <transforms:coefficient data-type:parameter="FITC-A"  transforms:value="0" />
           <transforms:coefficient data-type:parameter="PE-A"  transforms:value="0" />
           <transforms:coefficient data-type:parameter="PerCP-Cy5-5-A"  transforms:value="0" />
           <transforms:coefficient data-type:parameter="PE-Cy7-A"  transforms:value="0" />
           <transforms:coefficient data-type:parameter="APC-A"  transforms:value="0" />
           <transforms:coefficient data-type:parameter="Alexa Fluor 700-A"  transforms:value="0" />
           <transforms:coefficient data-type:parameter="APC-Cy7-A"  transforms:value="0" />
           <transforms:coefficient data-type:parameter="Pacific Blue-A"  transforms:value="0" />
           <transforms:coefficient data-type:parameter="AmCyan-A"  transforms:value="0" />
           <transforms:coefficient data-type:parameter="Qdot 605-A"  transforms:value="1" />
           <transforms:coefficient data-type:parameter="Indo 1 Violet-A"  transforms:value="0" />
           <transforms:coefficient data-type:parameter="Indo 1 Blue-A"  transforms:value="0" />
           <transforms:coefficient data-type:parameter="mCherry-A"  transforms:value="0" />
           <transforms:coefficient data-type:parameter="PE-Cy5-A"  transforms:value="0" />
           <transforms:coefficient data-type:parameter="Pe-Cy5-5-A"  transforms:value="0" />
         </transforms:spillover>
         <transforms:spillover data-type:parameter="Indo 1 Violet-A"  userProvidedCompInfix="Comp-Indo 1 Violet-A" >
           <transforms:coefficient data-type:parameter="FITC-A"  transforms:value="0" />
           <transforms:coefficient data-type:parameter="PE-A"  transforms:value="0" />
           <transforms:coefficient data-type:parameter="PerCP-Cy5-5-A"  transforms:value="0" />
           <transforms:coefficient data-type:parameter="PE-Cy7-A"  transforms:value="0" />
           <transforms:coefficient data-type:parameter="APC-A"  transforms:value="0" />
           <transforms:coefficient data-type:parameter="Alexa Fluor 700-A"  transforms:value="0" />
           <transforms:coefficient data-type:parameter="APC-Cy7-A"  transforms:value="0" />
           <transforms:coefficient data-type:parameter="Pacific Blue-A"  transforms:value="0" />
           <transforms:coefficient data-type:parameter="AmCyan-A"  transforms:value="0" />
           <transforms:coefficient data-type:parameter="Qdot 605-A"  transforms:value="0" />
           <transforms:coefficient data-type:parameter="Indo 1 Violet-A"  transforms:value="1" />
           <transforms:coefficient data-type:parameter="Indo 1 Blue-A"  transforms:value="0" />
           <transforms:coefficient data-type:parameter="mCherry-A"  transforms:value="0" />
           <transforms:coefficient data-type:parameter="PE-Cy5-A"  transforms:value="0" />
           <transforms:coefficient data-type:parameter="Pe-Cy5-5-A"  transforms:value="0" />
         </transforms:spillover>
         <transforms:spillover data-type:parameter="Indo 1 Blue-A"  userProvidedCompInfix="Comp-Indo 1 Blue-A" >
           <transforms:coefficient data-type:parameter="FITC-A"  transforms:value="0" />
           <transforms:coefficient data-type:parameter="PE-A"  transforms:value="0" />
           <transforms:coefficient data-type:parameter="PerCP-Cy5-5-A"  transforms:value="0" />
           <transforms:coefficient data-type:parameter="PE-Cy7-A"  transforms:value="0" />
           <transforms:coefficient data-type:parameter="APC-A"  transforms:value="0" />
           <transforms:coefficient data-type:parameter="Alexa Fluor 700-A"  transforms:value="0" />
           <transforms:coefficient data-type:parameter="APC-Cy7-A"  transforms:value="0" />
           <transforms:coefficient data-type:parameter="Pacific Blue-A"  transforms:value="0" />
           <transforms:coefficient data-type:parameter="AmCyan-A"  transforms:value="0" />
           <transforms:coefficient data-type:parameter="Qdot 605-A"  transforms:value="0" />
           <transforms:coefficient data-type:parameter="Indo 1 Violet-A"  transforms:value="0" />
           <transforms:coefficient data-type:parameter="Indo 1 Blue-A"  transforms:value="1" />
           <transforms:coefficient data-type:parameter="mCherry-A"  transforms:value="0" />
           <transforms:coefficient data-type:parameter="PE-Cy5-A"  transforms:value="0" />
           <transforms:coefficient data-type:parameter="Pe-Cy5-5-A"  transforms:value="0" />
         </transforms:spillover>
         <transforms:spillover data-type:parameter="mCherry-A"  userProvidedCompInfix="Comp-mCherry-A" >
           <transforms:coefficient data-type:parameter="FITC-A"  transforms:value="0" />
           <transforms:coefficient data-type:parameter="PE-A"  transforms:value="0" />
           <transforms:coefficient data-type:parameter="PerCP-Cy5-5-A"  transforms:value="0" />
           <transforms:coefficient data-type:parameter="PE-Cy7-A"  transforms:value="0" />
           <transforms:coefficient data-type:parameter="APC-A"  transforms:value="0" />
           <transforms:coefficient data-type:parameter="Alexa Fluor 700-A"  transforms:value="0" />
           <transforms:coefficient data-type:parameter="APC-Cy7-A"  transforms:value="0" />
           <transforms:coefficient data-type:parameter="Pacific Blue-A"  transforms:value="0" />
           <transforms:coefficient data-type:parameter="AmCyan-A"  transforms:value="0" />
           <transforms:coefficient data-type:parameter="Qdot 605-A"  transforms:value="0" />
           <transforms:coefficient data-type:parameter="Indo 1 Violet-A"  transforms:value="0" />
           <transforms:coefficient data-type:parameter="Indo 1 Blue-A"  transforms:value="0" />
           <transforms:coefficient data-type:parameter="mCherry-A"  transforms:value="1" />
           <transforms:coefficient data-type:parameter="PE-Cy5-A"  transforms:value="0" />
           <transforms:coefficient data-type:parameter="Pe-Cy5-5-A"  transforms:value="0" />
         </transforms:spillover>
         <transforms:spillover data-type:parameter="PE-Cy5-A"  userProvidedCompInfix="Comp-PE-Cy5-A" >
           <transforms:coefficient data-type:parameter="FITC-A"  transforms:value="0" />
           <transforms:coefficient data-type:parameter="PE-A"  transforms:value="0" />
           <transforms:coefficient data-type:parameter="PerCP-Cy5-5-A"  transforms:value="0" />
           <transforms:coefficient data-type:parameter="PE-Cy7-A"  transforms:value="0" />
           <transforms:coefficient data-type:parameter="APC-A"  transforms:value="0" />
           <transforms:coefficient data-type:parameter="Alexa Fluor 700-A"  transforms:value="0" />
           <transforms:coefficient data-type:parameter="APC-Cy7-A"  transforms:value="0" />
           <transforms:coefficient data-type:parameter="Pacific Blue-A"  transforms:value="0" />
           <transforms:coefficient data-type:parameter="AmCyan-A"  transforms:value="0" />
           <transforms:coefficient data-type:parameter="Qdot 605-A"  transforms:value="0" />
           <transforms:coefficient data-type:parameter="Indo 1 Violet-A"  transforms:value="0" />
           <transforms:coefficient data-type:parameter="Indo 1 Blue-A"  transforms:value="0" />
           <transforms:coefficient data-type:parameter="mCherry-A"  transforms:value="0" />
           <transforms:coefficient data-type:parameter="PE-Cy5-A"  transforms:value="1" />
           <transforms:coefficient data-type:parameter="Pe-Cy5-5-A"  transforms:value="0" />
         </transforms:spillover>
         <transforms:spillover data-type:parameter="Pe-Cy5-5-A"  userProvidedCompInfix="Comp-Pe-Cy5-5-A" >
           <transforms:coefficient data-type:parameter="FITC-A"  transforms:value="0" />
           <transforms:coefficient data-type:parameter="PE-A"  transforms:value="0" />
           <transforms:coefficient data-type:parameter="PerCP-Cy5-5-A"  transforms:value="0" />
           <transforms:coefficient data-type:parameter="PE-Cy7-A"  transforms:value="0" />
           <transforms:coefficient data-type:parameter="APC-A"  transforms:value="0" />
           <transforms:coefficient data-type:parameter="Alexa Fluor 700-A"  transforms:value="0" />
           <transforms:coefficient data-type:parameter="APC-Cy7-A"  transforms:value="0" />
           <transforms:coefficient data-type:parameter="Pacific Blue-A"  transforms:value="0" />
           <transforms:coefficient data-type:parameter="AmCyan-A"  transforms:value="0" />
           <transforms:coefficient data-type:parameter="Qdot 605-A"  transforms:value="0" />
           <transforms:coefficient data-type:parameter="Indo 1 Violet-A"  transforms:value="0" />
           <transforms:coefficient data-type:parameter="Indo 1 Blue-A"  transforms:value="0" />
           <transforms:coefficient data-type:parameter="mCherry-A"  transforms:value="0" />
           <transforms:coefficient data-type:parameter="PE-Cy5-A"  transforms:value="0" />
           <transforms:coefficient data-type:parameter="Pe-Cy5-5-A"  transforms:value="1" />
         </transforms:spillover>
       </transforms:spilloverMatrix>
       <Transformations>
         <transforms:linear transforms:minRange="0"  transforms:maxRange="262144"  gain="1" >
           <data-type:parameter data-type:name="FSC-A" />
         </transforms:linear>
         <transforms:linear transforms:minRange="0"  transforms:maxRange="262144"  gain="1" >
           <data-type:parameter data-type:name="FSC-H" />
         </transforms:linear>
         <transforms:linear transforms:minRange="0"  transforms:maxRange="262144"  gain="1" >
           <data-type:parameter data-type:name="FSC-W" />
         </transforms:linear>
         <transforms:linear transforms:minRange="0"  transforms:maxRange="262144"  gain="1" >
           <data-type:parameter data-type:name="SSC-A" />
         </transforms:linear>
         <transforms:linear transforms:minRange="0"  transforms:maxRange="262144"  gain="1" >
           <data-type:parameter data-type:name="SSC-H" />
         </transforms:linear>
         <transforms:linear transforms:minRange="0"  transforms:maxRange="262144"  gain="1" >
           <data-type:parameter data-type:name="SSC-W" />
         </transforms:linear>
         <transforms:biex transforms:length="256"  transforms:maxRange="262144"  transforms:neg="0"  transforms:width="-100"  transforms:pos="4.418539922" >
           <data-type:parameter data-type:name="FITC-A" />
         </transforms:biex>
         <transforms:biex transforms:length="256"  transforms:maxRange="262144"  transforms:neg="0"  transforms:width="-100"  transforms:pos="4.418539922" >
           <data-type:parameter data-type:name="PE-A" />
         </transforms:biex>
         <transforms:biex transforms:length="256"  transforms:maxRange="262144"  transforms:neg="0"  transforms:width="-100"  transforms:pos="4.418539922" >
           <data-type:parameter data-type:name="PerCP-Cy5-5-A" />
         </transforms:biex>
         <transforms:biex transforms:length="256"  transforms:maxRange="262144"  transforms:neg="0"  transforms:width="-100"  transforms:pos="4.418539922" >
           <data-type:parameter data-type:name="PE-Cy7-A" />
         </transforms:biex>
         <transforms:biex transforms:length="256"  transforms:maxRange="262144"  transforms:neg="0"  transforms:width="-100"  transforms:pos="4.418539922" >
           <data-type:parameter data-type:name="APC-A" />
         </transforms:biex>
         <transforms:biex transforms:length="256"  transforms:maxRange="262144"  transforms:neg="0"  transforms:width="-100"  transforms:pos="4.418539922" >
           <data-type:parameter data-type:name="Alexa Fluor 700-A" />
         </transforms:biex>
         <transforms:biex transforms:length="256"  transforms:maxRange="262144"  transforms:neg="0"  transforms:width="-100"  transforms:pos="4.418539922" >
           <data-type:parameter data-type:name="APC-Cy7-A" />
         </transforms:biex>
         <transforms:biex transforms:length="256"  transforms:maxRange="262144"  transforms:neg="0"  transforms:width="-100"  transforms:pos="4.418539922" >
           <data-type:parameter data-type:name="Pacific Blue-A" />
         </transforms:biex>
         <transforms:biex transforms:length="256"  transforms:maxRange="262144"  transforms:neg="0"  transforms:width="-100"  transforms:pos="4.418539922" >
           <data-type:parameter data-type:name="AmCyan-A" />
         </transforms:biex>
         <transforms:biex transforms:length="256"  transforms:maxRange="262144"  transforms:neg="0"  transforms:width="-100"  transforms:pos="4.418539922" >
           <data-type:parameter data-type:name="Qdot 605-A" />
         </transforms:biex>
         <transforms:biex transforms:length="256"  transforms:maxRange="262144"  transforms:neg="0"  transforms:width="-100"  transforms:pos="4.418539922" >
           <data-type:parameter data-type:name="Indo 1 Violet-A" />
         </transforms:biex>
         <transforms:biex transforms:length="256"  transforms:maxRange="262144"  transforms:neg="0"  transforms:width="-100"  transforms:pos="4.418539922" >
           <data-type:parameter data-type:name="Indo 1 Blue-A" />
         </transforms:biex>
         <transforms:biex transforms:length="256"  transforms:maxRange="262144"  transforms:neg="0"  transforms:width="-100"  transforms:pos="4.418539922" >
           <data-type:parameter data-type:name="mCherry-A" />
         </transforms:biex>
         <transforms:biex transforms:length="256"  transforms:maxRange="262144"  transforms:neg="0"  transforms:width="-100"  transforms:pos="4.418539922" >
           <data-type:parameter data-type:name="PE-Cy5-A" />
         </transforms:biex>
         <transforms:biex transforms:length="256"  transforms:maxRange="262144"  transforms:neg="0"  transforms:width="-100"  transforms:pos="4.418539922" >
           <data-type:parameter data-type:name="Pe-Cy5-5-A" />
         </transforms:biex>
         <transforms:linear transforms:minRange="0.424"  transforms:maxRange="166"  gain="1" >
           <data-type:parameter data-type:name="Time" />
         </transforms:linear>
         <transforms:biex transforms:length="256"  transforms:maxRange="262144"  transforms:neg="0"  transforms:width="-100"  transforms:pos="4.418539922" >
           <data-type:parameter data-type:name="Comp-FITC-A" />
         </transforms:biex>
         <transforms:biex transforms:length="256"  transforms:maxRange="262144"  transforms:neg="0"  transforms:width="-100"  transforms:pos="4.418539922" >
           <data-type:parameter data-type:name="Comp-PE-A" />
         </transforms:biex>
         <transforms:biex transforms:length="256"  transforms:maxRange="262144"  transforms:neg="0"  transforms:width="-100"  transforms:pos="4.418539922" >
           <data-type:parameter data-type:name="Comp-PerCP-Cy5-5-A" />
         </transforms:biex>
         <transforms:biex transforms:length="256"  transforms:maxRange="262144"  transforms:neg="0"  transforms:width="-100"  transforms:pos="4.418539922" >
           <data-type:parameter data-type:name="Comp-PE-Cy7-A" />
         </transforms:biex>
         <transforms:biex transforms:length="256"  transforms:maxRange="262144"  transforms:neg="0"  transforms:width="-100"  transforms:pos="4.418539922" >
           <data-type:parameter data-type:name="Comp-APC-A" />
         </transforms:biex>
         <transforms:biex transforms:length="256"  transforms:maxRange="262144"  transforms:neg="0"  transforms:width="-100"  transforms:pos="4.418539922" >
           <data-type:parameter data-type:name="Comp-Alexa Fluor 700-A" />
         </transforms:biex>
         <transforms:biex transforms:length="256"  transforms:maxRange="262144"  transforms:neg="0"  transforms:width="-100"  transforms:pos="4.418539922" >
           <data-type:parameter data-type:name="Comp-APC-Cy7-A" />
         </transforms:biex>
         <transforms:biex transforms:length="256"  transforms:maxRange="262144"  transforms:neg="0"  transforms:width="-100"  transforms:pos="4.418539922" >
           <data-type:parameter data-type:name="Comp-Pacific Blue-A" />
         </transforms:biex>
         <transforms:biex transforms:length="256"  transforms:maxRange="262144"  transforms:neg="0"  transforms:width="-100"  transforms:pos="4.418539922" >
           <data-type:parameter data-type:name="Comp-AmCyan-A" />
         </transforms:biex>
         <transforms:biex transforms:length="256"  transforms:maxRange="262144"  transforms:neg="0"  transforms:width="-100"  transforms:pos="4.418539922" >
           <data-type:parameter data-type:name="Comp-Qdot 605-A" />
         </transforms:biex>
         <transforms:biex transforms:length="256"  transforms:maxRange="262144"  transforms:neg="0"  transforms:width="-100"  transforms:pos="4.418539922" >
           <data-type:parameter data-type:name="Comp-Indo 1 Violet-A" />
         </transforms:biex>
         <transforms:biex transforms:length="256"  transforms:maxRange="262144"  transforms:neg="0"  transforms:width="-100"  transforms:pos="4.418539922" >
           <data-type:parameter data-type:name="Comp-Indo 1 Blue-A" />
         </transforms:biex>
         <transforms:biex transforms:length="256"  transforms:maxRange="262144"  transforms:neg="0"  transforms:width="-100"  transforms:pos="4.418539922" >
           <data-type:parameter data-type:name="Comp-mCherry-A" />
         </transforms:biex>
         <transforms:biex transforms:length="256"  transforms:maxRange="262144"  transforms:neg="0"  transforms:width="-100"  transforms:pos="4.418539922" >
           <data-type:parameter data-type:name="Comp-PE-Cy5-A" />
         </transforms:biex>
         <transforms:biex transforms:length="256"  transforms:maxRange="262144"  transforms:neg="0"  transforms:width="-100"  transforms:pos="4.418539922" >
           <data-type:parameter data-type:name="Comp-Pe-Cy5-5-A" />
         </transforms:biex>
       </Transformations>
       <Keywords>
         <Keyword name="FJ_FCS_VERSION"  value="3" />
         <Keyword name="$BEGINANALYSIS"  value="0" />
         <Keyword name="$ENDANALYSIS"  value="0" />
         <Keyword name="$BEGINSTEXT"  value="0" />
         <Keyword name="$ENDSTEXT"  value="0" />
         <Keyword name="$BEGINDATA"  value="4326" />
         <Keyword name="$ENDDATA"  value="3201101            " />
         <Keyword name="$FIL"  value="Specimen_003_ESA-2_010.fcs" />
         <Keyword name="$SYS"  value="Windows XP 5.1" />
         <Keyword name="$TOT"  value="36327              " />
         <Keyword name="$PAR"  value="22" />
         <Keyword name="$MODE"  value="L" />
         <Keyword name="$BYTEORD"  value="4,3,2,1" />
         <Keyword name="$DATATYPE"  value="F" />
         <Keyword name="$NEXTDATA"  value="0" />
         <Keyword name="CREATOR"  value="BD FACSDiva Software Version 7.0" />
         <Keyword name="TUBE NAME"  value="ESA-2" />
         <Keyword name="$SRC"  value="Specimen_003" />
         <Keyword name="EXPERIMENT NAME"  value="Sunzhaojin20211130 CD25 FoxP3 CD4 CD8" />
         <Keyword name="GUID"  value="7d1e8e4f-1e01-4cb2-8197-1efdd5aee23e" />
         <Keyword name="$DATE"  value="30-NOV-2021" />
         <Keyword name="$BTIM"  value="16:19:24" />
         <Keyword name="$ETIM"  value="16:22:10" />
         <Keyword name="$CYT"  value="LSRFortessa" />
         <Keyword name="SETTINGS"  value="Cytometer" />
         <Keyword name="CYTNUM"  value="1" />
         <Keyword name="WINDOW EXTENSION"  value="10.00" />
         <Keyword name="EXPORT USER NAME"  value="Administrator" />
         <Keyword name="EXPORT TIME"  value="30-NOV-2021-17:18:25" />
         <Keyword name="$OP"  value="Administrator" />
         <Keyword name="FSC ASF"  value="0.71" />
         <Keyword name="AUTOBS"  value="TRUE" />
         <Keyword name="$INST"  value=" " />
         <Keyword name="LASER1NAME"  value="Blue" />
         <Keyword name="LASER1DELAY"  value="0.00" />
         <Keyword name="LASER1ASF"  value="0.80" />
         <Keyword name="LASER2NAME"  value="Red" />
         <Keyword name="LASER2DELAY"  value="94.18" />
         <Keyword name="LASER2ASF"  value="0.71" />
         <Keyword name="LASER3NAME"  value="Violet" />
         <Keyword name="LASER3DELAY"  value="29.94" />
         <Keyword name="LASER3ASF"  value="0.89" />
         <Keyword name="LASER4NAME"  value="UV" />
         <Keyword name="LASER4DELAY"  value="62.74" />
         <Keyword name="LASER4ASF"  value="0.91" />
         <Keyword name="LASER5NAME"  value="Yellow" />
         <Keyword name="LASER5DELAY"  value="126.32" />
         <Keyword name="LASER5ASF"  value="0.49" />
         <Keyword name="$TIMESTEP"  value="0.01" />
         <Keyword name="SPILL"  value="15,FITC-A,PE-A,PerCP-Cy5-5-A,PE-Cy7-A,APC-A,Alexa Fluor 700-A,APC-Cy7-A,Pacific Blue-A,AmCyan-A,Qdot 605-A,Indo 1 Violet-A,Indo 1 Blue-A,mCherry-A,PE-Cy5-A,Pe-Cy5-5-A,1,0,0,0,0,0,0,0,0,0,0,0,0,0,0,0,1,0,0.2,0,0,0,0,0,0,0,0,0,0,0,0,0,1,0,0,0,0,0,0,0,0,0,0,0,0,0.002,0.001,0,1,0,0,0,0,0,0,0,0,0,0,0,0,0,0,0.03,1,0,0,0,0,0,0,0,0,0,0,0,0,0,0,0,1,0,0,0,0,0,0,0,0,0,0,0,0,0,0,0,1,0,0,0,0,0,0,0,0,0,0,0,0,0,0,0,1,0,0,0,0,0,0,0,0,0,0,0,0,0,0,0,1,0,0,0,0,0,0,0,0,0,0,0,0,0,0,0,1,0,0,0,0,0,0,0,0,0,0,0,0,0,0,0,1,0,0,0,0,0,0,0,0,0,0,0,0,0,0,0,1,0,0,0,0,0,0,0,0,0,0,0,0,0,0,0,1,0,0,0,0,0,0,0,0,0,0,0,0,0,0,0,1,0,0,0,0,0,0,0,0,0,0,0,0,0,0,0,1" />
         <Keyword name="APPLY COMPENSATION"  value="TRUE" />
         <Keyword name="THRESHOLD"  value="FSC,5000" />
         <Keyword name="$P1N"  value="FSC-A" />
         <Keyword name="$P1R"  value="262144" />
         <Keyword name="$P1B"  value="32" />
         <Keyword name="$P1E"  value="0,0" />
         <Keyword name="$P1V"  value="379" />
         <Keyword name="$P1G"  value="1.0" />
         <Keyword name="P1DISPLAY"  value="LIN" />
         <Keyword name="P1BS"  value="0" />
         <Keyword name="P1MS"  value="0" />
         <Keyword name="$P2N"  value="FSC-H" />
         <Keyword name="$P2R"  value="262144" />
         <Keyword name="$P2B"  value="32" />
         <Keyword name="$P2E"  value="0,0" />
         <Keyword name="$P2V"  value="379" />
         <Keyword name="$P2G"  value="1.0" />
         <Keyword name="P2DISPLAY"  value="LIN" />
         <Keyword name="P2BS"  value="0" />
         <Keyword name="P2MS"  value="0" />
         <Keyword name="$P3N"  value="FSC-W" />
         <Keyword name="$P3R"  value="262144" />
         <Keyword name="$P3B"  value="32" />
         <Keyword name="$P3E"  value="0,0" />
         <Keyword name="$P3V"  value="379" />
         <Keyword name="$P3G"  value="1.0" />
         <Keyword name="P3BS"  value="-1" />
         <Keyword name="P3MS"  value="0" />
         <Keyword name="$P4N"  value="SSC-A" />
         <Keyword name="$P4R"  value="262144" />
         <Keyword name="$P4B"  value="32" />
         <Keyword name="$P4E"  value="0,0" />
         <Keyword name="$P4V"  value="319" />
         <Keyword name="$P4G"  value="1.0" />
         <Keyword name="P4DISPLAY"  value="LIN" />
         <Keyword name="P4BS"  value="0" />
         <Keyword name="P4MS"  value="0" />
         <Keyword name="$P5N"  value="SSC-H" />
         <Keyword name="$P5R"  value="262144" />
         <Keyword name="$P5B"  value="32" />
         <Keyword name="$P5E"  value="0,0" />
         <Keyword name="$P5V"  value="319" />
         <Keyword name="$P5G"  value="1.0" />
         <Keyword name="P5DISPLAY"  value="LIN" />
         <Keyword name="P5BS"  value="0" />
         <Keyword name="P5MS"  value="0" />
         <Keyword name="$P6N"  value="SSC-W" />
         <Keyword name="$P6R"  value="262144" />
         <Keyword name="$P6B"  value="32" />
         <Keyword name="$P6E"  value="0,0" />
         <Keyword name="$P6V"  value="319" />
         <Keyword name="$P6G"  value="1.0" />
         <Keyword name="P6BS"  value="-1" />
         <Keyword name="P6MS"  value="0" />
         <Keyword name="$P7N"  value="FITC-A" />
         <Keyword name="$P7R"  value="262144" />
         <Keyword name="$P7B"  value="32" />
         <Keyword name="$P7E"  value="0,0" />
         <Keyword name="$P7V"  value="543" />
         <Keyword name="$P7G"  value="1.0" />
         <Keyword name="P7DISPLAY"  value="LOG" />
         <Keyword name="P7BS"  value="178" />
         <Keyword name="P7MS"  value="0" />
         <Keyword name="$P8N"  value="PE-A" />
         <Keyword name="$P8S"  value="FOXP3" />
         <Keyword name="$P8R"  value="262144" />
         <Keyword name="$P8B"  value="32" />
         <Keyword name="$P8E"  value="0,0" />
         <Keyword name="$P8V"  value="478" />
         <Keyword name="$P8G"  value="1.0" />
         <Keyword name="P8DISPLAY"  value="LOG" />
         <Keyword name="P8BS"  value="149" />
         <Keyword name="P8MS"  value="0" />
         <Keyword name="$P9N"  value="PerCP-Cy5-5-A" />
         <Keyword name="$P9R"  value="262144" />
         <Keyword name="$P9B"  value="32" />
         <Keyword name="$P9E"  value="0,0" />
         <Keyword name="$P9V"  value="656" />
         <Keyword name="$P9G"  value="1.0" />
         <Keyword name="P9DISPLAY"  value="LOG" />
         <Keyword name="P9BS"  value="662" />
         <Keyword name="P9MS"  value="0" />
         <Keyword name="$P10N"  value="PE-Cy7-A" />
         <Keyword name="$P10S"  value="CD4" />
         <Keyword name="$P10R"  value="262144" />
         <Keyword name="$P10B"  value="32" />
         <Keyword name="$P10E"  value="0,0" />
         <Keyword name="$P10V"  value="654" />
         <Keyword name="$P10G"  value="1.0" />
         <Keyword name="P10DISPLAY"  value="LOG" />
         <Keyword name="P10BS"  value="448" />
         <Keyword name="P10MS"  value="0" />
         <Keyword name="$P11N"  value="APC-A" />
         <Keyword name="$P11S"  value="CD25" />
         <Keyword name="$P11R"  value="262144" />
         <Keyword name="$P11B"  value="32" />
         <Keyword name="$P11E"  value="0,0" />
         <Keyword name="$P11V"  value="692" />
         <Keyword name="$P11G"  value="1.0" />
         <Keyword name="P11DISPLAY"  value="LOG" />
         <Keyword name="P11BS"  value="112" />
         <Keyword name="P11MS"  value="0" />
         <Keyword name="$P12N"  value="Alexa Fluor 700-A" />
         <Keyword name="$P12R"  value="262144" />
         <Keyword name="$P12B"  value="32" />
         <Keyword name="$P12E"  value="0,0" />
         <Keyword name="$P12V"  value="566" />
         <Keyword name="$P12G"  value="1.0" />
         <Keyword name="P12DISPLAY"  value="LOG" />
         <Keyword name="P12BS"  value="48" />
         <Keyword name="P12MS"  value="0" />
         <Keyword name="$P13N"  value="APC-Cy7-A" />
         <Keyword name="$P13R"  value="262144" />
         <Keyword name="$P13B"  value="32" />
         <Keyword name="$P13E"  value="0,0" />
         <Keyword name="$P13V"  value="551" />
         <Keyword name="$P13G"  value="1.0" />
         <Keyword name="P13DISPLAY"  value="LOG" />
         <Keyword name="P13BS"  value="58" />
         <Keyword name="P13MS"  value="0" />
         <Keyword name="$P14N"  value="Pacific Blue-A" />
         <Keyword name="$P14R"  value="262144" />
         <Keyword name="$P14B"  value="32" />
         <Keyword name="$P14E"  value="0,0" />
         <Keyword name="$P14V"  value="480" />
         <Keyword name="$P14G"  value="1.0" />
         <Keyword name="P14DISPLAY"  value="LOG" />
         <Keyword name="P14BS"  value="113" />
         <Keyword name="P14MS"  value="0" />
         <Keyword name="$P15N"  value="AmCyan-A" />
         <Keyword name="$P15R"  value="262144" />
         <Keyword name="$P15B"  value="32" />
         <Keyword name="$P15E"  value="0,0" />
         <Keyword name="$P15V"  value="541" />
         <Keyword name="$P15G"  value="1.0" />
         <Keyword name="P15DISPLAY"  value="LOG" />
         <Keyword name="P15BS"  value="176" />
         <Keyword name="P15MS"  value="0" />
         <Keyword name="$P16N"  value="Qdot 605-A" />
         <Keyword name="$P16R"  value="262144" />
         <Keyword name="$P16B"  value="32" />
         <Keyword name="$P16E"  value="0,0" />
         <Keyword name="$P16V"  value="712" />
         <Keyword name="$P16G"  value="1.0" />
         <Keyword name="P16DISPLAY"  value="LOG" />
         <Keyword name="P16BS"  value="4037" />
         <Keyword name="P16MS"  value="0" />
         <Keyword name="$P17N"  value="Indo 1 Violet-A" />
         <Keyword name="$P17R"  value="262144" />
         <Keyword name="$P17B"  value="32" />
         <Keyword name="$P17E"  value="0,0" />
         <Keyword name="$P17V"  value="469" />
         <Keyword name="$P17G"  value="1.0" />
         <Keyword name="P17DISPLAY"  value="LOG" />
         <Keyword name="P17BS"  value="202" />
         <Keyword name="P17MS"  value="0" />
         <Keyword name="$P18N"  value="Indo 1 Blue-A" />
         <Keyword name="$P18R"  value="262144" />
         <Keyword name="$P18B"  value="32" />
         <Keyword name="$P18E"  value="0,0" />
         <Keyword name="$P18V"  value="649" />
         <Keyword name="$P18G"  value="1.0" />
         <Keyword name="P18DISPLAY"  value="LOG" />
         <Keyword name="P18BS"  value="586" />
         <Keyword name="P18MS"  value="0" />
         <Keyword name="$P19N"  value="mCherry-A" />
         <Keyword name="$P19R"  value="262144" />
         <Keyword name="$P19B"  value="32" />
         <Keyword name="$P19E"  value="0,0" />
         <Keyword name="$P19V"  value="542" />
         <Keyword name="$P19G"  value="1.0" />
         <Keyword name="P19DISPLAY"  value="LOG" />
         <Keyword name="P19BS"  value="663" />
         <Keyword name="P19MS"  value="0" />
         <Keyword name="$P20N"  value="PE-Cy5-A" />
         <Keyword name="$P20R"  value="262144" />
         <Keyword name="$P20B"  value="32" />
         <Keyword name="$P20E"  value="0,0" />
         <Keyword name="$P20V"  value="656" />
         <Keyword name="$P20G"  value="1.0" />
         <Keyword name="P20DISPLAY"  value="LOG" />
         <Keyword name="P20BS"  value="427" />
         <Keyword name="P20MS"  value="0" />
         <Keyword name="$P21N"  value="Pe-Cy5-5-A" />
         <Keyword name="$P21R"  value="262144" />
         <Keyword name="$P21B"  value="32" />
         <Keyword name="$P21E"  value="0,0" />
         <Keyword name="$P21V"  value="589" />
         <Keyword name="$P21G"  value="1.0" />
         <Keyword name="P21DISPLAY"  value="LOG" />
         <Keyword name="P21BS"  value="457" />
         <Keyword name="P21MS"  value="0" />
         <Keyword name="$P22N"  value="Time" />
         <Keyword name="$P22R"  value="262144" />
         <Keyword name="$P22B"  value="32" />
         <Keyword name="$P22E"  value="0,0" />
         <Keyword name="$P22G"  value="0.01" />
         <Keyword name="P22BS"  value="0" />
         <Keyword name="P22MS"  value="0" />
         <Keyword name="CST SETUP STATUS"  value="SUCCESS WITH WARNING" />
         <Keyword name="CST BEADS LOT ID"  value="33064" />
         <Keyword name="CYTOMETER CONFIG NAME"  value="Copy of Copy of Copy of 5-Blue 3-Red 3-Violet 2-UV" />
         <Keyword name="CYTOMETER CONFIG CREATE DATE"  value="2015-07-15T05:26:10+08:00" />
         <Keyword name="CST SETUP DATE"  value="2021-07-12T09:13:38+08:00" />
         <Keyword name="CST BASELINE DATE"  value="2021-04-28T09:56:43+08:00" />
         <Keyword name="CST BEADS EXPIRED"  value="False" />
         <Keyword name="CST PERFORMANCE EXPIRED"  value="2021-07-13T09:13:38+08:00" />
         <Keyword name="CST REGULATORY STATUS"  value="RUO Performance Check" />
         <Keyword name="$P1S"  value="" />
         <Keyword name="$P2S"  value="" />
         <Keyword name="$P3S"  value="" />
         <Keyword name="$P4S"  value="" />
         <Keyword name="$P5S"  value="" />
         <Keyword name="$P6S"  value="" />
         <Keyword name="$P7S"  value="" />
         <Keyword name="$P9S"  value="" />
         <Keyword name="$P12S"  value="" />
         <Keyword name="$P13S"  value="" />
         <Keyword name="$P14S"  value="" />
         <Keyword name="$P15S"  value="" />
         <Keyword name="$P16S"  value="" />
         <Keyword name="$P17S"  value="" />
         <Keyword name="$P18S"  value="" />
         <Keyword name="$P19S"  value="" />
         <Keyword name="$P20S"  value="" />
         <Keyword name="$P21S"  value="" />
         <Keyword name="$P22S"  value="" />
         <Keyword name="$P23N"  value="Comp-FITC-A" />
         <Keyword name="$P23S"  value="" />
         <Keyword name="$P23R"  value="262144" />
         <Keyword name="$P24N"  value="Comp-PE-A" />
         <Keyword name="$P24S"  value="FOXP3" />
         <Keyword name="$P24R"  value="262144" />
         <Keyword name="$P25N"  value="Comp-PerCP-Cy5-5-A" />
         <Keyword name="$P25S"  value="" />
         <Keyword name="$P25R"  value="262144" />
         <Keyword name="$P26N"  value="Comp-PE-Cy7-A" />
         <Keyword name="$P26S"  value="CD4" />
         <Keyword name="$P26R"  value="262144" />
         <Keyword name="$P27N"  value="Comp-APC-A" />
         <Keyword name="$P27S"  value="CD25" />
         <Keyword name="$P27R"  value="262144" />
         <Keyword name="$P28N"  value="Comp-Alexa Fluor 700-A" />
         <Keyword name="$P28S"  value="" />
         <Keyword name="$P28R"  value="262144" />
         <Keyword name="$P29N"  value="Comp-APC-Cy7-A" />
         <Keyword name="$P29S"  value="" />
         <Keyword name="$P29R"  value="262144" />
         <Keyword name="$P30N"  value="Comp-Pacific Blue-A" />
         <Keyword name="$P30S"  value="" />
         <Keyword name="$P30R"  value="262144" />
         <Keyword name="$P31N"  value="Comp-AmCyan-A" />
         <Keyword name="$P31S"  value="" />
         <Keyword name="$P31R"  value="262144" />
         <Keyword name="$P32N"  value="Comp-Qdot 605-A" />
         <Keyword name="$P32S"  value="" />
         <Keyword name="$P32R"  value="262144" />
         <Keyword name="$P33N"  value="Comp-Indo 1 Violet-A" />
         <Keyword name="$P33S"  value="" />
         <Keyword name="$P33R"  value="262144" />
         <Keyword name="$P34N"  value="Comp-Indo 1 Blue-A" />
         <Keyword name="$P34S"  value="" />
         <Keyword name="$P34R"  value="262144" />
         <Keyword name="$P35N"  value="Comp-mCherry-A" />
         <Keyword name="$P35S"  value="" />
         <Keyword name="$P35R"  value="262144" />
         <Keyword name="$P36N"  value="Comp-PE-Cy5-A" />
         <Keyword name="$P36S"  value="" />
         <Keyword name="$P36R"  value="262144" />
         <Keyword name="$P37N"  value="Comp-Pe-Cy5-5-A" />
         <Keyword name="$P37S"  value="" />
         <Keyword name="$P37R"  value="262144" />
       </Keywords>
       <SampleNode name="Specimen_003_ESA-2_010.fcs"  annotation=""  owningGroup=""  expanded="1"  sortPriority="10"  count="36327"  sampleID="15" >
         <Graph smoothing="0"  backColor="#ffffff"  foreColor="#000000"  heatMapStatParameter="Comp-FITC-A"  type="Pseudocolor"  fast="1" >
           <Axis dimension="x"  name="FSC-A"  label=""  auto="auto" />
           <Axis dimension="y"  name="SSC-A"  label=""  auto="auto" />
           <GraphSettings level="5%"  smoothingHighResolution="1"  contourHighResolution="1"  histogramSmoothingCount="0"  graphResolution="256"  showOutliers="0"  drawLargeDots="0"  dotsToDraw="8000"  tint="le.chartfill.tinted.40"  lineWeight="le.lineweight.normal"  lineStyle="le.linestyle.solid" />
           <GraphEnvironment showGrid="0"  showAxes="tnlTNL"  showGates="1"  showFreqOnPlots="1"  showGateNameOnPlots="1"  showMedians="0"  showUncomped="0"  addEventParam="0"  lastYAxisName="" >
             <TextTraits font="SansSerif"  size="11"  name="Labels"  style="plain"  color="#000000"  background="#00ffffff"  just="left" />
             <TextTraits font="SansSerif"  size="11"  name="LayoutGates"  style="plain"  color="#000000"  background="#00ffffff"  just="left" />
             <TextTraits font="SansSerif"  size="9"  name="Numbers"  style="plain"  color="#000000"  background="#00ffffff"  just="left" />
             <TextTraits font="SansSerif"  size="9"  name="Legend"  style="plain"  color="#000000"  background="#00ffffff"  just="left" />
             <WindowPosition x="359"  y="123"  width="392"  height="584"  displayed="0"  panelState="---" />
           </GraphEnvironment>
         </Graph>
         <Subpopulations>
           <Population name="Lymphocytes"  annotation=""  owningGroup=""  expanded="1"  sortPriority="10"  count="17723" >
             <Graph smoothing="0"  backColor="#ffffff"  foreColor="#000000"  heatMapStatParameter="Comp-FITC-A"  type="Pseudocolor"  fast="1" >
               <Axis dimension="x"  name="Comp-PE-Cy7-A"  label=""  auto="auto" />
               <Axis dimension="y"  name="SSC-A"  label=""  auto="auto" />
               <GraphSettings level="5%"  smoothingHighResolution="1"  contourHighResolution="1"  histogramSmoothingCount="0"  graphResolution="256"  showOutliers="0"  drawLargeDots="0"  dotsToDraw="8000"  tint="le.chartfill.tinted.40"  lineWeight="le.lineweight.normal"  lineStyle="le.linestyle.solid" />
               <GraphEnvironment showGrid="0"  showAxes="tnlTNL"  showGates="1"  showFreqOnPlots="1"  showGateNameOnPlots="1"  showMedians="0"  showUncomped="0"  addEventParam="0"  lastYAxisName="" >
                 <TextTraits font="SansSerif"  size="11"  name="Labels"  style="plain"  color="#000000"  background="#00ffffff"  just="left" />
                 <TextTraits font="SansSerif"  size="11"  name="LayoutGates"  style="plain"  color="#000000"  background="#00ffffff"  just="left" />
                 <TextTraits font="SansSerif"  size="9"  name="Numbers"  style="plain"  color="#000000"  background="#00ffffff"  just="left" />
                 <TextTraits font="SansSerif"  size="9"  name="Legend"  style="plain"  color="#000000"  background="#00ffffff"  just="left" />
                 <WindowPosition x="180"  y="0"  width="1000"  height="882"  displayed="0"  panelState="+--" />
               </GraphEnvironment>
             </Graph>
             <Gate gating:id="ID1468029037" >
               <gating:PolygonGate eventsInside="1"  annoOffsetX="-2"  annoOffsetY="-61"  tint="#000000"  isTinted="0"  lineWeight="Normal"  userDefined="1"  quadId="-1"  gateResolution="256" >
                 <gating:dimension>
                   <data-type:fcs-dimension data-type:name="FSC-A" />
                 </gating:dimension>
                 <gating:dimension>
                   <data-type:fcs-dimension data-type:name="SSC-A" />
                 </gating:dimension>
                 <gating:vertex>
                   <gating:coordinate data-type:value="45875.2" />
                   <gating:coordinate data-type:value="36578.2325581395" />
                 </gating:vertex>
                 <gating:vertex>
                   <gating:coordinate data-type:value="57890.1333333333" />
                   <gating:coordinate data-type:value="30481.8604651163" />
                 </gating:vertex>
                 <gating:vertex>
                   <gating:coordinate data-type:value="72089.6" />
                   <gating:coordinate data-type:value="28043.311627907" />
                 </gating:vertex>
                 <gating:vertex>
                   <gating:coordinate data-type:value="84104.5333333333" />
                   <gating:coordinate data-type:value="35358.9581395349" />
                 </gating:vertex>
                 <gating:vertex>
                   <gating:coordinate data-type:value="97211.7333333333" />
                   <gating:coordinate data-type:value="47551.7023255814" />
                 </gating:vertex>
                 <gating:vertex>
                   <gating:coordinate data-type:value="98304" />
                   <gating:coordinate data-type:value="63402.2697674419" />
                 </gating:vertex>
                 <gating:vertex>
                   <gating:coordinate data-type:value="92842.6666666667" />
                   <gating:coordinate data-type:value="85349.2093023256" />
                 </gating:vertex>
                 <gating:vertex>
                   <gating:coordinate data-type:value="80827.7333333333" />
                   <gating:coordinate data-type:value="95103.4046511628" />
                 </gating:vertex>
                 <gating:vertex>
                   <gating:coordinate data-type:value="54613.3333333333" />
                   <gating:coordinate data-type:value="93884.1302325581" />
                 </gating:vertex>
                 <gating:vertex>
                   <gating:coordinate data-type:value="38229.3333333333" />
                   <gating:coordinate data-type:value="76814.288372093" />
                 </gating:vertex>
                 <gating:vertex>
                   <gating:coordinate data-type:value="39321.6" />
                   <gating:coordinate data-type:value="48770.976744186" />
                 </gating:vertex>
               </gating:PolygonGate>
             </Gate>
             <Subpopulations>
               <Population name="CD4, SSC-A subset"  annotation=""  owningGroup="All Samples"  expanded="1"  sortPriority="10"  count="7592" >
                 <Graph smoothing="13"  backColor="#ffffff"  foreColor="#000000"  heatMapStatParameter="Comp-FITC-A"  type="Pseudocolor"  fast="1" >
                   <Axis dimension="x"  name="Comp-APC-A"  label=""  auto="auto" />
                   <Axis dimension="y"  name="Comp-PE-A"  label=""  auto="auto" />
                   <GraphSettings level="5%"  smoothingHighResolution="1"  contourHighResolution="1"  histogramSmoothingCount="0"  graphResolution="256"  showOutliers="0"  drawLargeDots="0"  dotsToDraw="8000"  tint="le.chartfill.tinted.40"  lineWeight="le.lineweight.normal"  lineStyle="le.linestyle.solid" />
                   <GraphEnvironment showGrid="0"  showAxes="tnlTNL"  showGates="1"  showFreqOnPlots="1"  showGateNameOnPlots="1"  showMedians="0"  showUncomped="0"  addEventParam="0"  lastYAxisName="" >
                     <TextTraits font="SansSerif"  size="11"  name="Labels"  style="plain"  color="#000000"  background="#00ffffff"  just="left" />
                     <TextTraits font="SansSerif"  size="11"  name="LayoutGates"  style="plain"  color="#000000"  background="#00ffffff"  just="left" />
                     <TextTraits font="SansSerif"  size="9"  name="Numbers"  style="plain"  color="#000000"  background="#00ffffff"  just="left" />
                     <TextTraits font="SansSerif"  size="9"  name="Legend"  style="plain"  color="#000000"  background="#00ffffff"  just="left" />
                     <WindowPosition x="180"  y="0"  width="1000"  height="882"  displayed="0"  panelState="+--" />
                   </GraphEnvironment>
                 </Graph>
                 <Gate gating:id="ID1851776184"  gating:parent_id="ID1468029037" >
                   <gating:RectangleGate eventsInside="1"  annoOffsetX="0"  annoOffsetY="0"  tint="#000000"  isTinted="0"  lineWeight="Normal"  userDefined="1"  percentX="0"  percentY="0" >
                     <gating:dimension gating:min="3312.3878524027323"  gating:max="186398.883614048" >
                       <data-type:fcs-dimension data-type:name="Comp-PE-Cy7-A" />
                     </gating:dimension>
                     <gating:dimension gating:min="13797.052631578947"  gating:max="115632.44110275689" >
                       <data-type:fcs-dimension data-type:name="SSC-A" />
                     </gating:dimension>
                   </gating:RectangleGate>
                 </Gate>
                 <Subpopulations>
                   <Population name="Q1: CD25- , FOXP3+"  annotation=""  owningGroup="All Samples"  expanded="1"  sortPriority="10"  count="205" >
                     <Graph smoothing="13"  backColor="#ffffff"  foreColor="#000000"  heatMapStatParameter="Comp-FITC-A"  type="Pseudocolor"  fast="1" >
                       <Axis dimension="x"  name="Comp-APC-A"  label=""  auto="auto" />
                       <Axis dimension="y"  name="Comp-PE-A"  label=""  auto="auto" />
                       <GraphSettings level="5%"  smoothingHighResolution="1"  contourHighResolution="1"  histogramSmoothingCount="0"  graphResolution="256"  showOutliers="0"  drawLargeDots="0"  dotsToDraw="8000"  tint="le.chartfill.tinted.40"  lineWeight="le.lineweight.normal"  lineStyle="le.linestyle.solid" />
                       <GraphEnvironment showGrid="0"  showAxes="tnlTNL"  showGates="1"  showFreqOnPlots="1"  showGateNameOnPlots="1"  showMedians="0"  showUncomped="0"  addEventParam="0"  lastYAxisName="" >
                         <TextTraits font="SansSerif"  size="11"  name="Labels"  style="plain"  color="#000000"  background="#00ffffff"  just="left" />
                         <TextTraits font="SansSerif"  size="11"  name="LayoutGates"  style="plain"  color="#000000"  background="#00ffffff"  just="left" />
                         <TextTraits font="SansSerif"  size="9"  name="Numbers"  style="plain"  color="#000000"  background="#00ffffff"  just="left" />
                         <TextTraits font="SansSerif"  size="9"  name="Legend"  style="plain"  color="#000000"  background="#00ffffff"  just="left" />
                         <WindowPosition x="180"  y="0"  width="1000"  height="882"  displayed="1"  panelState="+--" />
                       </GraphEnvironment>
                     </Graph>
                     <Gate gating:id="ID2031556702"  gating:parent_id="ID1851776184" >
                       <gating:RectangleGate eventsInside="1"  annoOffsetX="0"  annoOffsetY="0"  tint="#000000"  isTinted="0"  lineWeight="Normal"  userDefined="1"  percentX="0"  percentY="0" >
                         <gating:dimension gating:max="8152.54426207102" >
                           <data-type:fcs-dimension data-type:name="Comp-APC-A" />
                         </gating:dimension>
                         <gating:dimension gating:min="764.2824394386085" >
                           <data-type:fcs-dimension data-type:name="Comp-PE-A" />
                         </gating:dimension>
                       </gating:RectangleGate>
                     </Gate>
                   </Population>
                   <Population name="Q2: CD25+ , FOXP3+"  annotation=""  owningGroup="All Samples"  expanded="1"  sortPriority="10"  count="263" >
                     <Graph smoothing="13"  backColor="#ffffff"  foreColor="#000000"  heatMapStatParameter="Comp-FITC-A"  type="Pseudocolor"  fast="1" >
                       <Axis dimension="x"  name="Comp-APC-A"  label=""  auto="auto" />
                       <Axis dimension="y"  name="Comp-PE-A"  label=""  auto="auto" />
                       <GraphSettings level="5%"  smoothingHighResolution="1"  contourHighResolution="1"  histogramSmoothingCount="0"  graphResolution="256"  showOutliers="0"  drawLargeDots="0"  dotsToDraw="8000"  tint="le.chartfill.tinted.40"  lineWeight="le.lineweight.normal"  lineStyle="le.linestyle.solid" />
                       <GraphEnvironment showGrid="0"  showAxes="tnlTNL"  showGates="1"  showFreqOnPlots="1"  showGateNameOnPlots="1"  showMedians="0"  showUncomped="0"  addEventParam="0"  lastYAxisName="" >
                         <TextTraits font="SansSerif"  size="11"  name="Labels"  style="plain"  color="#000000"  background="#00ffffff"  just="left" />
                         <TextTraits font="SansSerif"  size="11"  name="LayoutGates"  style="plain"  color="#000000"  background="#00ffffff"  just="left" />
                         <TextTraits font="SansSerif"  size="9"  name="Numbers"  style="plain"  color="#000000"  background="#00ffffff"  just="left" />
                         <TextTraits font="SansSerif"  size="9"  name="Legend"  style="plain"  color="#000000"  background="#00ffffff"  just="left" />
                         <WindowPosition x="180"  y="0"  width="1000"  height="882"  displayed="1"  panelState="+--" />
                       </GraphEnvironment>
                     </Graph>
                     <Gate gating:id="ID641813723"  gating:parent_id="ID1851776184" >
                       <gating:RectangleGate eventsInside="1"  annoOffsetX="0"  annoOffsetY="0"  tint="#000000"  isTinted="0"  lineWeight="Normal"  userDefined="1"  percentX="0"  percentY="0" >
                         <gating:dimension gating:min="8152.54426207102" >
                           <data-type:fcs-dimension data-type:name="Comp-APC-A" />
                         </gating:dimension>
                         <gating:dimension gating:min="764.2824394386085" >
                           <data-type:fcs-dimension data-type:name="Comp-PE-A" />
                         </gating:dimension>
                       </gating:RectangleGate>
                     </Gate>
                   </Population>
                   <Population name="Q3: CD25+ , FOXP3-"  annotation=""  owningGroup="All Samples"  expanded="1"  sortPriority="10"  count="291" >
                     <Graph smoothing="13"  backColor="#ffffff"  foreColor="#000000"  heatMapStatParameter="Comp-FITC-A"  type="Pseudocolor"  fast="1" >
                       <Axis dimension="x"  name="Comp-APC-A"  label=""  auto="auto" />
                       <Axis dimension="y"  name="Comp-PE-A"  label=""  auto="auto" />
                       <GraphSettings level="5%"  smoothingHighResolution="1"  contourHighResolution="1"  histogramSmoothingCount="0"  graphResolution="256"  showOutliers="0"  drawLargeDots="0"  dotsToDraw="8000"  tint="le.chartfill.tinted.40"  lineWeight="le.lineweight.normal"  lineStyle="le.linestyle.solid" />
                       <GraphEnvironment showGrid="0"  showAxes="tnlTNL"  showGates="1"  showFreqOnPlots="1"  showGateNameOnPlots="1"  showMedians="0"  showUncomped="0"  addEventParam="0"  lastYAxisName="" >
                         <TextTraits font="SansSerif"  size="11"  name="Labels"  style="plain"  color="#000000"  background="#00ffffff"  just="left" />
                         <TextTraits font="SansSerif"  size="11"  name="LayoutGates"  style="plain"  color="#000000"  background="#00ffffff"  just="left" />
                         <TextTraits font="SansSerif"  size="9"  name="Numbers"  style="plain"  color="#000000"  background="#00ffffff"  just="left" />
                         <TextTraits font="SansSerif"  size="9"  name="Legend"  style="plain"  color="#000000"  background="#00ffffff"  just="left" />
                         <WindowPosition x="180"  y="0"  width="1000"  height="882"  displayed="1"  panelState="+--" />
                       </GraphEnvironment>
                     </Graph>
                     <Gate gating:id="ID2137714148"  gating:parent_id="ID1851776184" >
                       <gating:RectangleGate eventsInside="1"  annoOffsetX="0"  annoOffsetY="0"  tint="#000000"  isTinted="0"  lineWeight="Normal"  userDefined="1"  percentX="0"  percentY="0" >
                         <gating:dimension gating:min="8152.54426207102" >
                           <data-type:fcs-dimension data-type:name="Comp-APC-A" />
                         </gating:dimension>
                         <gating:dimension gating:max="764.2824394386085" >
                           <data-type:fcs-dimension data-type:name="Comp-PE-A" />
                         </gating:dimension>
                       </gating:RectangleGate>
                     </Gate>
                   </Population>
                   <Population name="Q4: CD25- , FOXP3-"  annotation=""  owningGroup="All Samples"  expanded="1"  sortPriority="10"  count="6833" >
                     <Graph smoothing="13"  backColor="#ffffff"  foreColor="#000000"  heatMapStatParameter="Comp-FITC-A"  type="Pseudocolor"  fast="1" >
                       <Axis dimension="x"  name="Comp-APC-A"  label=""  auto="auto" />
                       <Axis dimension="y"  name="Comp-PE-A"  label=""  auto="auto" />
                       <GraphSettings level="5%"  smoothingHighResolution="1"  contourHighResolution="1"  histogramSmoothingCount="0"  graphResolution="256"  showOutliers="0"  drawLargeDots="0"  dotsToDraw="8000"  tint="le.chartfill.tinted.40"  lineWeight="le.lineweight.normal"  lineStyle="le.linestyle.solid" />
                       <GraphEnvironment showGrid="0"  showAxes="tnlTNL"  showGates="1"  showFreqOnPlots="1"  showGateNameOnPlots="1"  showMedians="0"  showUncomped="0"  addEventParam="0"  lastYAxisName="" >
                         <TextTraits font="SansSerif"  size="11"  name="Labels"  style="plain"  color="#000000"  background="#00ffffff"  just="left" />
                         <TextTraits font="SansSerif"  size="11"  name="LayoutGates"  style="plain"  color="#000000"  background="#00ffffff"  just="left" />
                         <TextTraits font="SansSerif"  size="9"  name="Numbers"  style="plain"  color="#000000"  background="#00ffffff"  just="left" />
                         <TextTraits font="SansSerif"  size="9"  name="Legend"  style="plain"  color="#000000"  background="#00ffffff"  just="left" />
                         <WindowPosition x="180"  y="0"  width="1000"  height="882"  displayed="1"  panelState="+--" />
                       </GraphEnvironment>
                     </Graph>
                     <Gate gating:id="ID789596960"  gating:parent_id="ID1851776184" >
                       <gating:RectangleGate eventsInside="1"  annoOffsetX="0"  annoOffsetY="0"  tint="#000000"  isTinted="0"  lineWeight="Normal"  userDefined="1"  percentX="0"  percentY="0" >
                         <gating:dimension gating:max="8152.54426207102" >
                           <data-type:fcs-dimension data-type:name="Comp-APC-A" />
                         </gating:dimension>
                         <gating:dimension gating:max="764.2824394386085" >
                           <data-type:fcs-dimension data-type:name="Comp-PE-A" />
                         </gating:dimension>
                       </gating:RectangleGate>
                     </Gate>
                   </Population>
                 </Subpopulations>
               </Population>
             </Subpopulations>
           </Population>
         </Subpopulations>
       </SampleNode>
     </Sample>
     <Sample>
       <DataSet uri="file:/E:/学习/2.实验/3.Treg细胞/treg(2)/原始数据/Specimen_003_ESA-3_011.fcs"  sampleID="16" />
       <transforms:spilloverMatrix spectral="0"  prefix="Comp-"  name="Acquisition-defined"  editable="0"  color="#c0c0c0"  version="FlowJo-10.8.1"  status="FINALIZED"  transforms:id="dcef43a7-1834-415e-bb26-cd955a13c17c"  suffix="" >
         <data-type:parameters>
           <data-type:parameter data-type:name="FITC-A"  userProvidedCompInfix="Comp-FITC-A" />
           <data-type:parameter data-type:name="PE-A"  userProvidedCompInfix="Comp-PE-A" />
           <data-type:parameter data-type:name="PerCP-Cy5-5-A"  userProvidedCompInfix="Comp-PerCP-Cy5-5-A" />
           <data-type:parameter data-type:name="PE-Cy7-A"  userProvidedCompInfix="Comp-PE-Cy7-A" />
           <data-type:parameter data-type:name="APC-A"  userProvidedCompInfix="Comp-APC-A" />
           <data-type:parameter data-type:name="Alexa Fluor 700-A"  userProvidedCompInfix="Comp-Alexa Fluor 700-A" />
           <data-type:parameter data-type:name="APC-Cy7-A"  userProvidedCompInfix="Comp-APC-Cy7-A" />
           <data-type:parameter data-type:name="Pacific Blue-A"  userProvidedCompInfix="Comp-Pacific Blue-A" />
           <data-type:parameter data-type:name="AmCyan-A"  userProvidedCompInfix="Comp-AmCyan-A" />
           <data-type:parameter data-type:name="Qdot 605-A"  userProvidedCompInfix="Comp-Qdot 605-A" />
           <data-type:parameter data-type:name="Indo 1 Violet-A"  userProvidedCompInfix="Comp-Indo 1 Violet-A" />
           <data-type:parameter data-type:name="Indo 1 Blue-A"  userProvidedCompInfix="Comp-Indo 1 Blue-A" />
           <data-type:parameter data-type:name="mCherry-A"  userProvidedCompInfix="Comp-mCherry-A" />
           <data-type:parameter data-type:name="PE-Cy5-A"  userProvidedCompInfix="Comp-PE-Cy5-A" />
           <data-type:parameter data-type:name="Pe-Cy5-5-A"  userProvidedCompInfix="Comp-Pe-Cy5-5-A" />
         </data-type:parameters>
         <transforms:spillover data-type:parameter="FITC-A"  userProvidedCompInfix="Comp-FITC-A" >
           <transforms:coefficient data-type:parameter="FITC-A"  transforms:value="1" />
           <transforms:coefficient data-type:parameter="PE-A"  transforms:value="0" />
           <transforms:coefficient data-type:parameter="PerCP-Cy5-5-A"  transforms:value="0" />
           <transforms:coefficient data-type:parameter="PE-Cy7-A"  transforms:value="0" />
           <transforms:coefficient data-type:parameter="APC-A"  transforms:value="0" />
           <transforms:coefficient data-type:parameter="Alexa Fluor 700-A"  transforms:value="0" />
           <transforms:coefficient data-type:parameter="APC-Cy7-A"  transforms:value="0" />
           <transforms:coefficient data-type:parameter="Pacific Blue-A"  transforms:value="0" />
           <transforms:coefficient data-type:parameter="AmCyan-A"  transforms:value="0" />
           <transforms:coefficient data-type:parameter="Qdot 605-A"  transforms:value="0" />
           <transforms:coefficient data-type:parameter="Indo 1 Violet-A"  transforms:value="0" />
           <transforms:coefficient data-type:parameter="Indo 1 Blue-A"  transforms:value="0" />
           <transforms:coefficient data-type:parameter="mCherry-A"  transforms:value="0" />
           <transforms:coefficient data-type:parameter="PE-Cy5-A"  transforms:value="0" />
           <transforms:coefficient data-type:parameter="Pe-Cy5-5-A"  transforms:value="0" />
         </transforms:spillover>
         <transforms:spillover data-type:parameter="PE-A"  userProvidedCompInfix="Comp-PE-A" >
           <transforms:coefficient data-type:parameter="FITC-A"  transforms:value="0" />
           <transforms:coefficient data-type:parameter="PE-A"  transforms:value="1" />
           <transforms:coefficient data-type:parameter="PerCP-Cy5-5-A"  transforms:value="0" />
           <transforms:coefficient data-type:parameter="PE-Cy7-A"  transforms:value="0.200000003" />
           <transforms:coefficient data-type:parameter="APC-A"  transforms:value="0" />
           <transforms:coefficient data-type:parameter="Alexa Fluor 700-A"  transforms:value="0" />
           <transforms:coefficient data-type:parameter="APC-Cy7-A"  transforms:value="0" />
           <transforms:coefficient data-type:parameter="Pacific Blue-A"  transforms:value="0" />
           <transforms:coefficient data-type:parameter="AmCyan-A"  transforms:value="0" />
           <transforms:coefficient data-type:parameter="Qdot 605-A"  transforms:value="0" />
           <transforms:coefficient data-type:parameter="Indo 1 Violet-A"  transforms:value="0" />
           <transforms:coefficient data-type:parameter="Indo 1 Blue-A"  transforms:value="0" />
           <transforms:coefficient data-type:parameter="mCherry-A"  transforms:value="0" />
           <transforms:coefficient data-type:parameter="PE-Cy5-A"  transforms:value="0" />
           <transforms:coefficient data-type:parameter="Pe-Cy5-5-A"  transforms:value="0" />
         </transforms:spillover>
         <transforms:spillover data-type:parameter="PerCP-Cy5-5-A"  userProvidedCompInfix="Comp-PerCP-Cy5-5-A" >
           <transforms:coefficient data-type:parameter="FITC-A"  transforms:value="0" />
           <transforms:coefficient data-type:parameter="PE-A"  transforms:value="0" />
           <transforms:coefficient data-type:parameter="PerCP-Cy5-5-A"  transforms:value="1" />
           <transforms:coefficient data-type:parameter="PE-Cy7-A"  transforms:value="0" />
           <transforms:coefficient data-type:parameter="APC-A"  transforms:value="0" />
           <transforms:coefficient data-type:parameter="Alexa Fluor 700-A"  transforms:value="0" />
           <transforms:coefficient data-type:parameter="APC-Cy7-A"  transforms:value="0" />
           <transforms:coefficient data-type:parameter="Pacific Blue-A"  transforms:value="0" />
           <transforms:coefficient data-type:parameter="AmCyan-A"  transforms:value="0" />
           <transforms:coefficient data-type:parameter="Qdot 605-A"  transforms:value="0" />
           <transforms:coefficient data-type:parameter="Indo 1 Violet-A"  transforms:value="0" />
           <transforms:coefficient data-type:parameter="Indo 1 Blue-A"  transforms:value="0" />
           <transforms:coefficient data-type:parameter="mCherry-A"  transforms:value="0" />
           <transforms:coefficient data-type:parameter="PE-Cy5-A"  transforms:value="0" />
           <transforms:coefficient data-type:parameter="Pe-Cy5-5-A"  transforms:value="0" />
         </transforms:spillover>
         <transforms:spillover data-type:parameter="PE-Cy7-A"  userProvidedCompInfix="Comp-PE-Cy7-A" >
           <transforms:coefficient data-type:parameter="FITC-A"  transforms:value="0.0020000001" />
           <transforms:coefficient data-type:parameter="PE-A"  transforms:value="0.001" />
           <transforms:coefficient data-type:parameter="PerCP-Cy5-5-A"  transforms:value="0" />
           <transforms:coefficient data-type:parameter="PE-Cy7-A"  transforms:value="1" />
           <transforms:coefficient data-type:parameter="APC-A"  transforms:value="0" />
           <transforms:coefficient data-type:parameter="Alexa Fluor 700-A"  transforms:value="0" />
           <transforms:coefficient data-type:parameter="APC-Cy7-A"  transforms:value="0" />
           <transforms:coefficient data-type:parameter="Pacific Blue-A"  transforms:value="0" />
           <transforms:coefficient data-type:parameter="AmCyan-A"  transforms:value="0" />
           <transforms:coefficient data-type:parameter="Qdot 605-A"  transforms:value="0" />
           <transforms:coefficient data-type:parameter="Indo 1 Violet-A"  transforms:value="0" />
           <transforms:coefficient data-type:parameter="Indo 1 Blue-A"  transforms:value="0" />
           <transforms:coefficient data-type:parameter="mCherry-A"  transforms:value="0" />
           <transforms:coefficient data-type:parameter="PE-Cy5-A"  transforms:value="0" />
           <transforms:coefficient data-type:parameter="Pe-Cy5-5-A"  transforms:value="0" />
         </transforms:spillover>
         <transforms:spillover data-type:parameter="APC-A"  userProvidedCompInfix="Comp-APC-A" >
           <transforms:coefficient data-type:parameter="FITC-A"  transforms:value="0" />
           <transforms:coefficient data-type:parameter="PE-A"  transforms:value="0" />
           <transforms:coefficient data-type:parameter="PerCP-Cy5-5-A"  transforms:value="0" />
           <transforms:coefficient data-type:parameter="PE-Cy7-A"  transforms:value="0.0299999993" />
           <transforms:coefficient data-type:parameter="APC-A"  transforms:value="1" />
           <transforms:coefficient data-type:parameter="Alexa Fluor 700-A"  transforms:value="0" />
           <transforms:coefficient data-type:parameter="APC-Cy7-A"  transforms:value="0" />
           <transforms:coefficient data-type:parameter="Pacific Blue-A"  transforms:value="0" />
           <transforms:coefficient data-type:parameter="AmCyan-A"  transforms:value="0" />
           <transforms:coefficient data-type:parameter="Qdot 605-A"  transforms:value="0" />
           <transforms:coefficient data-type:parameter="Indo 1 Violet-A"  transforms:value="0" />
           <transforms:coefficient data-type:parameter="Indo 1 Blue-A"  transforms:value="0" />
           <transforms:coefficient data-type:parameter="mCherry-A"  transforms:value="0" />
           <transforms:coefficient data-type:parameter="PE-Cy5-A"  transforms:value="0" />
           <transforms:coefficient data-type:parameter="Pe-Cy5-5-A"  transforms:value="0" />
         </transforms:spillover>
         <transforms:spillover data-type:parameter="Alexa Fluor 700-A"  userProvidedCompInfix="Comp-Alexa Fluor 700-A" >
           <transforms:coefficient data-type:parameter="FITC-A"  transforms:value="0" />
           <transforms:coefficient data-type:parameter="PE-A"  transforms:value="0" />
           <transforms:coefficient data-type:parameter="PerCP-Cy5-5-A"  transforms:value="0" />
           <transforms:coefficient data-type:parameter="PE-Cy7-A"  transforms:value="0" />
           <transforms:coefficient data-type:parameter="APC-A"  transforms:value="0" />
           <transforms:coefficient data-type:parameter="Alexa Fluor 700-A"  transforms:value="1" />
           <transforms:coefficient data-type:parameter="APC-Cy7-A"  transforms:value="0" />
           <transforms:coefficient data-type:parameter="Pacific Blue-A"  transforms:value="0" />
           <transforms:coefficient data-type:parameter="AmCyan-A"  transforms:value="0" />
           <transforms:coefficient data-type:parameter="Qdot 605-A"  transforms:value="0" />
           <transforms:coefficient data-type:parameter="Indo 1 Violet-A"  transforms:value="0" />
           <transforms:coefficient data-type:parameter="Indo 1 Blue-A"  transforms:value="0" />
           <transforms:coefficient data-type:parameter="mCherry-A"  transforms:value="0" />
           <transforms:coefficient data-type:parameter="PE-Cy5-A"  transforms:value="0" />
           <transforms:coefficient data-type:parameter="Pe-Cy5-5-A"  transforms:value="0" />
         </transforms:spillover>
         <transforms:spillover data-type:parameter="APC-Cy7-A"  userProvidedCompInfix="Comp-APC-Cy7-A" >
           <transforms:coefficient data-type:parameter="FITC-A"  transforms:value="0" />
           <transforms:coefficient data-type:parameter="PE-A"  transforms:value="0" />
           <transforms:coefficient data-type:parameter="PerCP-Cy5-5-A"  transforms:value="0" />
           <transforms:coefficient data-type:parameter="PE-Cy7-A"  transforms:value="0" />
           <transforms:coefficient data-type:parameter="APC-A"  transforms:value="0" />
           <transforms:coefficient data-type:parameter="Alexa Fluor 700-A"  transforms:value="0" />
           <transforms:coefficient data-type:parameter="APC-Cy7-A"  transforms:value="1" />
           <transforms:coefficient data-type:parameter="Pacific Blue-A"  transforms:value="0" />
           <transforms:coefficient data-type:parameter="AmCyan-A"  transforms:value="0" />
           <transforms:coefficient data-type:parameter="Qdot 605-A"  transforms:value="0" />
           <transforms:coefficient data-type:parameter="Indo 1 Violet-A"  transforms:value="0" />
           <transforms:coefficient data-type:parameter="Indo 1 Blue-A"  transforms:value="0" />
           <transforms:coefficient data-type:parameter="mCherry-A"  transforms:value="0" />
           <transforms:coefficient data-type:parameter="PE-Cy5-A"  transforms:value="0" />
           <transforms:coefficient data-type:parameter="Pe-Cy5-5-A"  transforms:value="0" />
         </transforms:spillover>
         <transforms:spillover data-type:parameter="Pacific Blue-A"  userProvidedCompInfix="Comp-Pacific Blue-A" >
           <transforms:coefficient data-type:parameter="FITC-A"  transforms:value="0" />
           <transforms:coefficient data-type:parameter="PE-A"  transforms:value="0" />
           <transforms:coefficient data-type:parameter="PerCP-Cy5-5-A"  transforms:value="0" />
           <transforms:coefficient data-type:parameter="PE-Cy7-A"  transforms:value="0" />
           <transforms:coefficient data-type:parameter="APC-A"  transforms:value="0" />
           <transforms:coefficient data-type:parameter="Alexa Fluor 700-A"  transforms:value="0" />
           <transforms:coefficient data-type:parameter="APC-Cy7-A"  transforms:value="0" />
           <transforms:coefficient data-type:parameter="Pacific Blue-A"  transforms:value="1" />
           <transforms:coefficient data-type:parameter="AmCyan-A"  transforms:value="0" />
           <transforms:coefficient data-type:parameter="Qdot 605-A"  transforms:value="0" />
           <transforms:coefficient data-type:parameter="Indo 1 Violet-A"  transforms:value="0" />
           <transforms:coefficient data-type:parameter="Indo 1 Blue-A"  transforms:value="0" />
           <transforms:coefficient data-type:parameter="mCherry-A"  transforms:value="0" />
           <transforms:coefficient data-type:parameter="PE-Cy5-A"  transforms:value="0" />
           <transforms:coefficient data-type:parameter="Pe-Cy5-5-A"  transforms:value="0" />
         </transforms:spillover>
         <transforms:spillover data-type:parameter="AmCyan-A"  userProvidedCompInfix="Comp-AmCyan-A" >
           <transforms:coefficient data-type:parameter="FITC-A"  transforms:value="0" />
           <transforms:coefficient data-type:parameter="PE-A"  transforms:value="0" />
           <transforms:coefficient data-type:parameter="PerCP-Cy5-5-A"  transforms:value="0" />
           <transforms:coefficient data-type:parameter="PE-Cy7-A"  transforms:value="0" />
           <transforms:coefficient data-type:parameter="APC-A"  transforms:value="0" />
           <transforms:coefficient data-type:parameter="Alexa Fluor 700-A"  transforms:value="0" />
           <transforms:coefficient data-type:parameter="APC-Cy7-A"  transforms:value="0" />
           <transforms:coefficient data-type:parameter="Pacific Blue-A"  transforms:value="0" />
           <transforms:coefficient data-type:parameter="AmCyan-A"  transforms:value="1" />
           <transforms:coefficient data-type:parameter="Qdot 605-A"  transforms:value="0" />
           <transforms:coefficient data-type:parameter="Indo 1 Violet-A"  transforms:value="0" />
           <transforms:coefficient data-type:parameter="Indo 1 Blue-A"  transforms:value="0" />
           <transforms:coefficient data-type:parameter="mCherry-A"  transforms:value="0" />
           <transforms:coefficient data-type:parameter="PE-Cy5-A"  transforms:value="0" />
           <transforms:coefficient data-type:parameter="Pe-Cy5-5-A"  transforms:value="0" />
         </transforms:spillover>
         <transforms:spillover data-type:parameter="Qdot 605-A"  userProvidedCompInfix="Comp-Qdot 605-A" >
           <transforms:coefficient data-type:parameter="FITC-A"  transforms:value="0" />
           <transforms:coefficient data-type:parameter="PE-A"  transforms:value="0" />
           <transforms:coefficient data-type:parameter="PerCP-Cy5-5-A"  transforms:value="0" />
           <transforms:coefficient data-type:parameter="PE-Cy7-A"  transforms:value="0" />
           <transforms:coefficient data-type:parameter="APC-A"  transforms:value="0" />
           <transforms:coefficient data-type:parameter="Alexa Fluor 700-A"  transforms:value="0" />
           <transforms:coefficient data-type:parameter="APC-Cy7-A"  transforms:value="0" />
           <transforms:coefficient data-type:parameter="Pacific Blue-A"  transforms:value="0" />
           <transforms:coefficient data-type:parameter="AmCyan-A"  transforms:value="0" />
           <transforms:coefficient data-type:parameter="Qdot 605-A"  transforms:value="1" />
           <transforms:coefficient data-type:parameter="Indo 1 Violet-A"  transforms:value="0" />
           <transforms:coefficient data-type:parameter="Indo 1 Blue-A"  transforms:value="0" />
           <transforms:coefficient data-type:parameter="mCherry-A"  transforms:value="0" />
           <transforms:coefficient data-type:parameter="PE-Cy5-A"  transforms:value="0" />
           <transforms:coefficient data-type:parameter="Pe-Cy5-5-A"  transforms:value="0" />
         </transforms:spillover>
         <transforms:spillover data-type:parameter="Indo 1 Violet-A"  userProvidedCompInfix="Comp-Indo 1 Violet-A" >
           <transforms:coefficient data-type:parameter="FITC-A"  transforms:value="0" />
           <transforms:coefficient data-type:parameter="PE-A"  transforms:value="0" />
           <transforms:coefficient data-type:parameter="PerCP-Cy5-5-A"  transforms:value="0" />
           <transforms:coefficient data-type:parameter="PE-Cy7-A"  transforms:value="0" />
           <transforms:coefficient data-type:parameter="APC-A"  transforms:value="0" />
           <transforms:coefficient data-type:parameter="Alexa Fluor 700-A"  transforms:value="0" />
           <transforms:coefficient data-type:parameter="APC-Cy7-A"  transforms:value="0" />
           <transforms:coefficient data-type:parameter="Pacific Blue-A"  transforms:value="0" />
           <transforms:coefficient data-type:parameter="AmCyan-A"  transforms:value="0" />
           <transforms:coefficient data-type:parameter="Qdot 605-A"  transforms:value="0" />
           <transforms:coefficient data-type:parameter="Indo 1 Violet-A"  transforms:value="1" />
           <transforms:coefficient data-type:parameter="Indo 1 Blue-A"  transforms:value="0" />
           <transforms:coefficient data-type:parameter="mCherry-A"  transforms:value="0" />
           <transforms:coefficient data-type:parameter="PE-Cy5-A"  transforms:value="0" />
           <transforms:coefficient data-type:parameter="Pe-Cy5-5-A"  transforms:value="0" />
         </transforms:spillover>
         <transforms:spillover data-type:parameter="Indo 1 Blue-A"  userProvidedCompInfix="Comp-Indo 1 Blue-A" >
           <transforms:coefficient data-type:parameter="FITC-A"  transforms:value="0" />
           <transforms:coefficient data-type:parameter="PE-A"  transforms:value="0" />
           <transforms:coefficient data-type:parameter="PerCP-Cy5-5-A"  transforms:value="0" />
           <transforms:coefficient data-type:parameter="PE-Cy7-A"  transforms:value="0" />
           <transforms:coefficient data-type:parameter="APC-A"  transforms:value="0" />
           <transforms:coefficient data-type:parameter="Alexa Fluor 700-A"  transforms:value="0" />
           <transforms:coefficient data-type:parameter="APC-Cy7-A"  transforms:value="0" />
           <transforms:coefficient data-type:parameter="Pacific Blue-A"  transforms:value="0" />
           <transforms:coefficient data-type:parameter="AmCyan-A"  transforms:value="0" />
           <transforms:coefficient data-type:parameter="Qdot 605-A"  transforms:value="0" />
           <transforms:coefficient data-type:parameter="Indo 1 Violet-A"  transforms:value="0" />
           <transforms:coefficient data-type:parameter="Indo 1 Blue-A"  transforms:value="1" />
           <transforms:coefficient data-type:parameter="mCherry-A"  transforms:value="0" />
           <transforms:coefficient data-type:parameter="PE-Cy5-A"  transforms:value="0" />
           <transforms:coefficient data-type:parameter="Pe-Cy5-5-A"  transforms:value="0" />
         </transforms:spillover>
         <transforms:spillover data-type:parameter="mCherry-A"  userProvidedCompInfix="Comp-mCherry-A" >
           <transforms:coefficient data-type:parameter="FITC-A"  transforms:value="0" />
           <transforms:coefficient data-type:parameter="PE-A"  transforms:value="0" />
           <transforms:coefficient data-type:parameter="PerCP-Cy5-5-A"  transforms:value="0" />
           <transforms:coefficient data-type:parameter="PE-Cy7-A"  transforms:value="0" />
           <transforms:coefficient data-type:parameter="APC-A"  transforms:value="0" />
           <transforms:coefficient data-type:parameter="Alexa Fluor 700-A"  transforms:value="0" />
           <transforms:coefficient data-type:parameter="APC-Cy7-A"  transforms:value="0" />
           <transforms:coefficient data-type:parameter="Pacific Blue-A"  transforms:value="0" />
           <transforms:coefficient data-type:parameter="AmCyan-A"  transforms:value="0" />
           <transforms:coefficient data-type:parameter="Qdot 605-A"  transforms:value="0" />
           <transforms:coefficient data-type:parameter="Indo 1 Violet-A"  transforms:value="0" />
           <transforms:coefficient data-type:parameter="Indo 1 Blue-A"  transforms:value="0" />
           <transforms:coefficient data-type:parameter="mCherry-A"  transforms:value="1" />
           <transforms:coefficient data-type:parameter="PE-Cy5-A"  transforms:value="0" />
           <transforms:coefficient data-type:parameter="Pe-Cy5-5-A"  transforms:value="0" />
         </transforms:spillover>
         <transforms:spillover data-type:parameter="PE-Cy5-A"  userProvidedCompInfix="Comp-PE-Cy5-A" >
           <transforms:coefficient data-type:parameter="FITC-A"  transforms:value="0" />
           <transforms:coefficient data-type:parameter="PE-A"  transforms:value="0" />
           <transforms:coefficient data-type:parameter="PerCP-Cy5-5-A"  transforms:value="0" />
           <transforms:coefficient data-type:parameter="PE-Cy7-A"  transforms:value="0" />
           <transforms:coefficient data-type:parameter="APC-A"  transforms:value="0" />
           <transforms:coefficient data-type:parameter="Alexa Fluor 700-A"  transforms:value="0" />
           <transforms:coefficient data-type:parameter="APC-Cy7-A"  transforms:value="0" />
           <transforms:coefficient data-type:parameter="Pacific Blue-A"  transforms:value="0" />
           <transforms:coefficient data-type:parameter="AmCyan-A"  transforms:value="0" />
           <transforms:coefficient data-type:parameter="Qdot 605-A"  transforms:value="0" />
           <transforms:coefficient data-type:parameter="Indo 1 Violet-A"  transforms:value="0" />
           <transforms:coefficient data-type:parameter="Indo 1 Blue-A"  transforms:value="0" />
           <transforms:coefficient data-type:parameter="mCherry-A"  transforms:value="0" />
           <transforms:coefficient data-type:parameter="PE-Cy5-A"  transforms:value="1" />
           <transforms:coefficient data-type:parameter="Pe-Cy5-5-A"  transforms:value="0" />
         </transforms:spillover>
         <transforms:spillover data-type:parameter="Pe-Cy5-5-A"  userProvidedCompInfix="Comp-Pe-Cy5-5-A" >
           <transforms:coefficient data-type:parameter="FITC-A"  transforms:value="0" />
           <transforms:coefficient data-type:parameter="PE-A"  transforms:value="0" />
           <transforms:coefficient data-type:parameter="PerCP-Cy5-5-A"  transforms:value="0" />
           <transforms:coefficient data-type:parameter="PE-Cy7-A"  transforms:value="0" />
           <transforms:coefficient data-type:parameter="APC-A"  transforms:value="0" />
           <transforms:coefficient data-type:parameter="Alexa Fluor 700-A"  transforms:value="0" />
           <transforms:coefficient data-type:parameter="APC-Cy7-A"  transforms:value="0" />
           <transforms:coefficient data-type:parameter="Pacific Blue-A"  transforms:value="0" />
           <transforms:coefficient data-type:parameter="AmCyan-A"  transforms:value="0" />
           <transforms:coefficient data-type:parameter="Qdot 605-A"  transforms:value="0" />
           <transforms:coefficient data-type:parameter="Indo 1 Violet-A"  transforms:value="0" />
           <transforms:coefficient data-type:parameter="Indo 1 Blue-A"  transforms:value="0" />
           <transforms:coefficient data-type:parameter="mCherry-A"  transforms:value="0" />
           <transforms:coefficient data-type:parameter="PE-Cy5-A"  transforms:value="0" />
           <transforms:coefficient data-type:parameter="Pe-Cy5-5-A"  transforms:value="1" />
         </transforms:spillover>
       </transforms:spilloverMatrix>
       <Transformations>
         <transforms:linear transforms:minRange="0"  transforms:maxRange="262144"  gain="1" >
           <data-type:parameter data-type:name="FSC-A" />
         </transforms:linear>
         <transforms:linear transforms:minRange="0"  transforms:maxRange="262144"  gain="1" >
           <data-type:parameter data-type:name="FSC-H" />
         </transforms:linear>
         <transforms:linear transforms:minRange="0"  transforms:maxRange="262144"  gain="1" >
           <data-type:parameter data-type:name="FSC-W" />
         </transforms:linear>
         <transforms:linear transforms:minRange="0"  transforms:maxRange="262144"  gain="1" >
           <data-type:parameter data-type:name="SSC-A" />
         </transforms:linear>
         <transforms:linear transforms:minRange="0"  transforms:maxRange="262144"  gain="1" >
           <data-type:parameter data-type:name="SSC-H" />
         </transforms:linear>
         <transforms:linear transforms:minRange="0"  transforms:maxRange="262144"  gain="1" >
           <data-type:parameter data-type:name="SSC-W" />
         </transforms:linear>
         <transforms:biex transforms:length="256"  transforms:maxRange="262144"  transforms:neg="0"  transforms:width="-100"  transforms:pos="4.418539922" >
           <data-type:parameter data-type:name="FITC-A" />
         </transforms:biex>
         <transforms:biex transforms:length="256"  transforms:maxRange="262144"  transforms:neg="0"  transforms:width="-100"  transforms:pos="4.418539922" >
           <data-type:parameter data-type:name="PE-A" />
         </transforms:biex>
         <transforms:biex transforms:length="256"  transforms:maxRange="262144"  transforms:neg="0"  transforms:width="-100"  transforms:pos="4.418539922" >
           <data-type:parameter data-type:name="PerCP-Cy5-5-A" />
         </transforms:biex>
         <transforms:biex transforms:length="256"  transforms:maxRange="262144"  transforms:neg="0"  transforms:width="-100"  transforms:pos="4.418539922" >
           <data-type:parameter data-type:name="PE-Cy7-A" />
         </transforms:biex>
         <transforms:biex transforms:length="256"  transforms:maxRange="262144"  transforms:neg="0"  transforms:width="-100"  transforms:pos="4.418539922" >
           <data-type:parameter data-type:name="APC-A" />
         </transforms:biex>
         <transforms:biex transforms:length="256"  transforms:maxRange="262144"  transforms:neg="0"  transforms:width="-100"  transforms:pos="4.418539922" >
           <data-type:parameter data-type:name="Alexa Fluor 700-A" />
         </transforms:biex>
         <transforms:biex transforms:length="256"  transforms:maxRange="262144"  transforms:neg="0"  transforms:width="-100"  transforms:pos="4.418539922" >
           <data-type:parameter data-type:name="APC-Cy7-A" />
         </transforms:biex>
         <transforms:biex transforms:length="256"  transforms:maxRange="262144"  transforms:neg="0"  transforms:width="-100"  transforms:pos="4.418539922" >
           <data-type:parameter data-type:name="Pacific Blue-A" />
         </transforms:biex>
         <transforms:biex transforms:length="256"  transforms:maxRange="262144"  transforms:neg="0"  transforms:width="-100"  transforms:pos="4.418539922" >
           <data-type:parameter data-type:name="AmCyan-A" />
         </transforms:biex>
         <transforms:biex transforms:length="256"  transforms:maxRange="262144"  transforms:neg="0"  transforms:width="-100"  transforms:pos="4.418539922" >
           <data-type:parameter data-type:name="Qdot 605-A" />
         </transforms:biex>
         <transforms:biex transforms:length="256"  transforms:maxRange="262144"  transforms:neg="0"  transforms:width="-100"  transforms:pos="4.418539922" >
           <data-type:parameter data-type:name="Indo 1 Violet-A" />
         </transforms:biex>
         <transforms:biex transforms:length="256"  transforms:maxRange="262144"  transforms:neg="0"  transforms:width="-100"  transforms:pos="4.418539922" >
           <data-type:parameter data-type:name="Indo 1 Blue-A" />
         </transforms:biex>
         <transforms:biex transforms:length="256"  transforms:maxRange="262144"  transforms:neg="0"  transforms:width="-100"  transforms:pos="4.418539922" >
           <data-type:parameter data-type:name="mCherry-A" />
         </transforms:biex>
         <transforms:biex transforms:length="256"  transforms:maxRange="262144"  transforms:neg="0"  transforms:width="-100"  transforms:pos="4.418539922" >
           <data-type:parameter data-type:name="PE-Cy5-A" />
         </transforms:biex>
         <transforms:biex transforms:length="256"  transforms:maxRange="262144"  transforms:neg="0"  transforms:width="-100"  transforms:pos="4.418539922" >
           <data-type:parameter data-type:name="Pe-Cy5-5-A" />
         </transforms:biex>
         <transforms:linear transforms:minRange="0.45"  transforms:maxRange="163"  gain="1" >
           <data-type:parameter data-type:name="Time" />
         </transforms:linear>
         <transforms:biex transforms:length="256"  transforms:maxRange="262144"  transforms:neg="0"  transforms:width="-100"  transforms:pos="4.418539922" >
           <data-type:parameter data-type:name="Comp-FITC-A" />
         </transforms:biex>
         <transforms:biex transforms:length="256"  transforms:maxRange="262144"  transforms:neg="0"  transforms:width="-100"  transforms:pos="4.418539922" >
           <data-type:parameter data-type:name="Comp-PE-A" />
         </transforms:biex>
         <transforms:biex transforms:length="256"  transforms:maxRange="262144"  transforms:neg="0"  transforms:width="-100"  transforms:pos="4.418539922" >
           <data-type:parameter data-type:name="Comp-PerCP-Cy5-5-A" />
         </transforms:biex>
         <transforms:biex transforms:length="256"  transforms:maxRange="262144"  transforms:neg="0"  transforms:width="-100"  transforms:pos="4.418539922" >
           <data-type:parameter data-type:name="Comp-PE-Cy7-A" />
         </transforms:biex>
         <transforms:biex transforms:length="256"  transforms:maxRange="262144"  transforms:neg="0"  transforms:width="-100"  transforms:pos="4.418539922" >
           <data-type:parameter data-type:name="Comp-APC-A" />
         </transforms:biex>
         <transforms:biex transforms:length="256"  transforms:maxRange="262144"  transforms:neg="0"  transforms:width="-100"  transforms:pos="4.418539922" >
           <data-type:parameter data-type:name="Comp-Alexa Fluor 700-A" />
         </transforms:biex>
         <transforms:biex transforms:length="256"  transforms:maxRange="262144"  transforms:neg="0"  transforms:width="-100"  transforms:pos="4.418539922" >
           <data-type:parameter data-type:name="Comp-APC-Cy7-A" />
         </transforms:biex>
         <transforms:biex transforms:length="256"  transforms:maxRange="262144"  transforms:neg="0"  transforms:width="-100"  transforms:pos="4.418539922" >
           <data-type:parameter data-type:name="Comp-Pacific Blue-A" />
         </transforms:biex>
         <transforms:biex transforms:length="256"  transforms:maxRange="262144"  transforms:neg="0"  transforms:width="-100"  transforms:pos="4.418539922" >
           <data-type:parameter data-type:name="Comp-AmCyan-A" />
         </transforms:biex>
         <transforms:biex transforms:length="256"  transforms:maxRange="262144"  transforms:neg="0"  transforms:width="-100"  transforms:pos="4.418539922" >
           <data-type:parameter data-type:name="Comp-Qdot 605-A" />
         </transforms:biex>
         <transforms:biex transforms:length="256"  transforms:maxRange="262144"  transforms:neg="0"  transforms:width="-100"  transforms:pos="4.418539922" >
           <data-type:parameter data-type:name="Comp-Indo 1 Violet-A" />
         </transforms:biex>
         <transforms:biex transforms:length="256"  transforms:maxRange="262144"  transforms:neg="0"  transforms:width="-100"  transforms:pos="4.418539922" >
           <data-type:parameter data-type:name="Comp-Indo 1 Blue-A" />
         </transforms:biex>
         <transforms:biex transforms:length="256"  transforms:maxRange="262144"  transforms:neg="0"  transforms:width="-100"  transforms:pos="4.418539922" >
           <data-type:parameter data-type:name="Comp-mCherry-A" />
         </transforms:biex>
         <transforms:biex transforms:length="256"  transforms:maxRange="262144"  transforms:neg="0"  transforms:width="-100"  transforms:pos="4.418539922" >
           <data-type:parameter data-type:name="Comp-PE-Cy5-A" />
         </transforms:biex>
         <transforms:biex transforms:length="256"  transforms:maxRange="262144"  transforms:neg="0"  transforms:width="-100"  transforms:pos="4.418539922" >
           <data-type:parameter data-type:name="Comp-Pe-Cy5-5-A" />
         </transforms:biex>
       </Transformations>
       <Keywords>
         <Keyword name="FJ_FCS_VERSION"  value="3" />
         <Keyword name="$BEGINANALYSIS"  value="0" />
         <Keyword name="$ENDANALYSIS"  value="0" />
         <Keyword name="$BEGINSTEXT"  value="0" />
         <Keyword name="$ENDSTEXT"  value="0" />
         <Keyword name="$BEGINDATA"  value="4326" />
         <Keyword name="$ENDDATA"  value="3367069            " />
         <Keyword name="$FIL"  value="Specimen_003_ESA-3_011.fcs" />
         <Keyword name="$SYS"  value="Windows XP 5.1" />
         <Keyword name="$TOT"  value="38213              " />
         <Keyword name="$PAR"  value="22" />
         <Keyword name="$MODE"  value="L" />
         <Keyword name="$BYTEORD"  value="4,3,2,1" />
         <Keyword name="$DATATYPE"  value="F" />
         <Keyword name="$NEXTDATA"  value="0" />
         <Keyword name="CREATOR"  value="BD FACSDiva Software Version 7.0" />
         <Keyword name="TUBE NAME"  value="ESA-3" />
         <Keyword name="$SRC"  value="Specimen_003" />
         <Keyword name="EXPERIMENT NAME"  value="Sunzhaojin20211130 CD25 FoxP3 CD4 CD8" />
         <Keyword name="GUID"  value="358e2684-5b66-46a4-9a02-59b59f8220f6" />
         <Keyword name="$DATE"  value="30-NOV-2021" />
         <Keyword name="$BTIM"  value="16:22:42" />
         <Keyword name="$ETIM"  value="16:25:25" />
         <Keyword name="$CYT"  value="LSRFortessa" />
         <Keyword name="SETTINGS"  value="Cytometer" />
         <Keyword name="CYTNUM"  value="1" />
         <Keyword name="WINDOW EXTENSION"  value="10.00" />
         <Keyword name="EXPORT USER NAME"  value="Administrator" />
         <Keyword name="EXPORT TIME"  value="30-NOV-2021-17:18:26" />
         <Keyword name="$OP"  value="Administrator" />
         <Keyword name="FSC ASF"  value="0.71" />
         <Keyword name="AUTOBS"  value="TRUE" />
         <Keyword name="$INST"  value=" " />
         <Keyword name="LASER1NAME"  value="Blue" />
         <Keyword name="LASER1DELAY"  value="0.00" />
         <Keyword name="LASER1ASF"  value="0.80" />
         <Keyword name="LASER2NAME"  value="Red" />
         <Keyword name="LASER2DELAY"  value="94.18" />
         <Keyword name="LASER2ASF"  value="0.71" />
         <Keyword name="LASER3NAME"  value="Violet" />
         <Keyword name="LASER3DELAY"  value="29.94" />
         <Keyword name="LASER3ASF"  value="0.89" />
         <Keyword name="LASER4NAME"  value="UV" />
         <Keyword name="LASER4DELAY"  value="62.74" />
         <Keyword name="LASER4ASF"  value="0.91" />
         <Keyword name="LASER5NAME"  value="Yellow" />
         <Keyword name="LASER5DELAY"  value="126.32" />
         <Keyword name="LASER5ASF"  value="0.49" />
         <Keyword name="$TIMESTEP"  value="0.01" />
         <Keyword name="SPILL"  value="15,FITC-A,PE-A,PerCP-Cy5-5-A,PE-Cy7-A,APC-A,Alexa Fluor 700-A,APC-Cy7-A,Pacific Blue-A,AmCyan-A,Qdot 605-A,Indo 1 Violet-A,Indo 1 Blue-A,mCherry-A,PE-Cy5-A,Pe-Cy5-5-A,1,0,0,0,0,0,0,0,0,0,0,0,0,0,0,0,1,0,0.2,0,0,0,0,0,0,0,0,0,0,0,0,0,1,0,0,0,0,0,0,0,0,0,0,0,0,0.002,0.001,0,1,0,0,0,0,0,0,0,0,0,0,0,0,0,0,0.03,1,0,0,0,0,0,0,0,0,0,0,0,0,0,0,0,1,0,0,0,0,0,0,0,0,0,0,0,0,0,0,0,1,0,0,0,0,0,0,0,0,0,0,0,0,0,0,0,1,0,0,0,0,0,0,0,0,0,0,0,0,0,0,0,1,0,0,0,0,0,0,0,0,0,0,0,0,0,0,0,1,0,0,0,0,0,0,0,0,0,0,0,0,0,0,0,1,0,0,0,0,0,0,0,0,0,0,0,0,0,0,0,1,0,0,0,0,0,0,0,0,0,0,0,0,0,0,0,1,0,0,0,0,0,0,0,0,0,0,0,0,0,0,0,1,0,0,0,0,0,0,0,0,0,0,0,0,0,0,0,1" />
         <Keyword name="APPLY COMPENSATION"  value="TRUE" />
         <Keyword name="THRESHOLD"  value="FSC,5000" />
         <Keyword name="$P1N"  value="FSC-A" />
         <Keyword name="$P1R"  value="262144" />
         <Keyword name="$P1B"  value="32" />
         <Keyword name="$P1E"  value="0,0" />
         <Keyword name="$P1V"  value="379" />
         <Keyword name="$P1G"  value="1.0" />
         <Keyword name="P1DISPLAY"  value="LIN" />
         <Keyword name="P1BS"  value="0" />
         <Keyword name="P1MS"  value="0" />
         <Keyword name="$P2N"  value="FSC-H" />
         <Keyword name="$P2R"  value="262144" />
         <Keyword name="$P2B"  value="32" />
         <Keyword name="$P2E"  value="0,0" />
         <Keyword name="$P2V"  value="379" />
         <Keyword name="$P2G"  value="1.0" />
         <Keyword name="P2DISPLAY"  value="LIN" />
         <Keyword name="P2BS"  value="0" />
         <Keyword name="P2MS"  value="0" />
         <Keyword name="$P3N"  value="FSC-W" />
         <Keyword name="$P3R"  value="262144" />
         <Keyword name="$P3B"  value="32" />
         <Keyword name="$P3E"  value="0,0" />
         <Keyword name="$P3V"  value="379" />
         <Keyword name="$P3G"  value="1.0" />
         <Keyword name="P3BS"  value="-1" />
         <Keyword name="P3MS"  value="0" />
         <Keyword name="$P4N"  value="SSC-A" />
         <Keyword name="$P4R"  value="262144" />
         <Keyword name="$P4B"  value="32" />
         <Keyword name="$P4E"  value="0,0" />
         <Keyword name="$P4V"  value="319" />
         <Keyword name="$P4G"  value="1.0" />
         <Keyword name="P4DISPLAY"  value="LIN" />
         <Keyword name="P4BS"  value="0" />
         <Keyword name="P4MS"  value="0" />
         <Keyword name="$P5N"  value="SSC-H" />
         <Keyword name="$P5R"  value="262144" />
         <Keyword name="$P5B"  value="32" />
         <Keyword name="$P5E"  value="0,0" />
         <Keyword name="$P5V"  value="319" />
         <Keyword name="$P5G"  value="1.0" />
         <Keyword name="P5DISPLAY"  value="LIN" />
         <Keyword name="P5BS"  value="0" />
         <Keyword name="P5MS"  value="0" />
         <Keyword name="$P6N"  value="SSC-W" />
         <Keyword name="$P6R"  value="262144" />
         <Keyword name="$P6B"  value="32" />
         <Keyword name="$P6E"  value="0,0" />
         <Keyword name="$P6V"  value="319" />
         <Keyword name="$P6G"  value="1.0" />
         <Keyword name="P6BS"  value="-1" />
         <Keyword name="P6MS"  value="0" />
         <Keyword name="$P7N"  value="FITC-A" />
         <Keyword name="$P7R"  value="262144" />
         <Keyword name="$P7B"  value="32" />
         <Keyword name="$P7E"  value="0,0" />
         <Keyword name="$P7V"  value="543" />
         <Keyword name="$P7G"  value="1.0" />
         <Keyword name="P7DISPLAY"  value="LOG" />
         <Keyword name="P7BS"  value="163" />
         <Keyword name="P7MS"  value="0" />
         <Keyword name="$P8N"  value="PE-A" />
         <Keyword name="$P8S"  value="FOXP3" />
         <Keyword name="$P8R"  value="262144" />
         <Keyword name="$P8B"  value="32" />
         <Keyword name="$P8E"  value="0,0" />
         <Keyword name="$P8V"  value="478" />
         <Keyword name="$P8G"  value="1.0" />
         <Keyword name="P8DISPLAY"  value="LOG" />
         <Keyword name="P8BS"  value="152" />
         <Keyword name="P8MS"  value="0" />
         <Keyword name="$P9N"  value="PerCP-Cy5-5-A" />
         <Keyword name="$P9R"  value="262144" />
         <Keyword name="$P9B"  value="32" />
         <Keyword name="$P9E"  value="0,0" />
         <Keyword name="$P9V"  value="656" />
         <Keyword name="$P9G"  value="1.0" />
         <Keyword name="P9DISPLAY"  value="LOG" />
         <Keyword name="P9BS"  value="664" />
         <Keyword name="P9MS"  value="0" />
         <Keyword name="$P10N"  value="PE-Cy7-A" />
         <Keyword name="$P10S"  value="CD4" />
         <Keyword name="$P10R"  value="262144" />
         <Keyword name="$P10B"  value="32" />
         <Keyword name="$P10E"  value="0,0" />
         <Keyword name="$P10V"  value="654" />
         <Keyword name="$P10G"  value="1.0" />
         <Keyword name="P10DISPLAY"  value="LOG" />
         <Keyword name="P10BS"  value="449" />
         <Keyword name="P10MS"  value="0" />
         <Keyword name="$P11N"  value="APC-A" />
         <Keyword name="$P11S"  value="CD25" />
         <Keyword name="$P11R"  value="262144" />
         <Keyword name="$P11B"  value="32" />
         <Keyword name="$P11E"  value="0,0" />
         <Keyword name="$P11V"  value="692" />
         <Keyword name="$P11G"  value="1.0" />
         <Keyword name="P11DISPLAY"  value="LOG" />
         <Keyword name="P11BS"  value="113" />
         <Keyword name="P11MS"  value="0" />
         <Keyword name="$P12N"  value="Alexa Fluor 700-A" />
         <Keyword name="$P12R"  value="262144" />
         <Keyword name="$P12B"  value="32" />
         <Keyword name="$P12E"  value="0,0" />
         <Keyword name="$P12V"  value="566" />
         <Keyword name="$P12G"  value="1.0" />
         <Keyword name="P12DISPLAY"  value="LOG" />
         <Keyword name="P12BS"  value="47" />
         <Keyword name="P12MS"  value="0" />
         <Keyword name="$P13N"  value="APC-Cy7-A" />
         <Keyword name="$P13R"  value="262144" />
         <Keyword name="$P13B"  value="32" />
         <Keyword name="$P13E"  value="0,0" />
         <Keyword name="$P13V"  value="551" />
         <Keyword name="$P13G"  value="1.0" />
         <Keyword name="P13DISPLAY"  value="LOG" />
         <Keyword name="P13BS"  value="58" />
         <Keyword name="P13MS"  value="0" />
         <Keyword name="$P14N"  value="Pacific Blue-A" />
         <Keyword name="$P14R"  value="262144" />
         <Keyword name="$P14B"  value="32" />
         <Keyword name="$P14E"  value="0,0" />
         <Keyword name="$P14V"  value="480" />
         <Keyword name="$P14G"  value="1.0" />
         <Keyword name="P14DISPLAY"  value="LOG" />
         <Keyword name="P14BS"  value="109" />
         <Keyword name="P14MS"  value="0" />
         <Keyword name="$P15N"  value="AmCyan-A" />
         <Keyword name="$P15R"  value="262144" />
         <Keyword name="$P15B"  value="32" />
         <Keyword name="$P15E"  value="0,0" />
         <Keyword name="$P15V"  value="541" />
         <Keyword name="$P15G"  value="1.0" />
         <Keyword name="P15DISPLAY"  value="LOG" />
         <Keyword name="P15BS"  value="165" />
         <Keyword name="P15MS"  value="0" />
         <Keyword name="$P16N"  value="Qdot 605-A" />
         <Keyword name="$P16R"  value="262144" />
         <Keyword name="$P16B"  value="32" />
         <Keyword name="$P16E"  value="0,0" />
         <Keyword name="$P16V"  value="712" />
         <Keyword name="$P16G"  value="1.0" />
         <Keyword name="P16DISPLAY"  value="LOG" />
         <Keyword name="P16BS"  value="4238" />
         <Keyword name="P16MS"  value="0" />
         <Keyword name="$P17N"  value="Indo 1 Violet-A" />
         <Keyword name="$P17R"  value="262144" />
         <Keyword name="$P17B"  value="32" />
         <Keyword name="$P17E"  value="0,0" />
         <Keyword name="$P17V"  value="469" />
         <Keyword name="$P17G"  value="1.0" />
         <Keyword name="P17DISPLAY"  value="LOG" />
         <Keyword name="P17BS"  value="196" />
         <Keyword name="P17MS"  value="0" />
         <Keyword name="$P18N"  value="Indo 1 Blue-A" />
         <Keyword name="$P18R"  value="262144" />
         <Keyword name="$P18B"  value="32" />
         <Keyword name="$P18E"  value="0,0" />
         <Keyword name="$P18V"  value="649" />
         <Keyword name="$P18G"  value="1.0" />
         <Keyword name="P18DISPLAY"  value="LOG" />
         <Keyword name="P18BS"  value="606" />
         <Keyword name="P18MS"  value="0" />
         <Keyword name="$P19N"  value="mCherry-A" />
         <Keyword name="$P19R"  value="262144" />
         <Keyword name="$P19B"  value="32" />
         <Keyword name="$P19E"  value="0,0" />
         <Keyword name="$P19V"  value="542" />
         <Keyword name="$P19G"  value="1.0" />
         <Keyword name="P19DISPLAY"  value="LOG" />
         <Keyword name="P19BS"  value="710" />
         <Keyword name="P19MS"  value="0" />
         <Keyword name="$P20N"  value="PE-Cy5-A" />
         <Keyword name="$P20R"  value="262144" />
         <Keyword name="$P20B"  value="32" />
         <Keyword name="$P20E"  value="0,0" />
         <Keyword name="$P20V"  value="656" />
         <Keyword name="$P20G"  value="1.0" />
         <Keyword name="P20DISPLAY"  value="LOG" />
         <Keyword name="P20BS"  value="432" />
         <Keyword name="P20MS"  value="0" />
         <Keyword name="$P21N"  value="Pe-Cy5-5-A" />
         <Keyword name="$P21R"  value="262144" />
         <Keyword name="$P21B"  value="32" />
         <Keyword name="$P21E"  value="0,0" />
         <Keyword name="$P21V"  value="589" />
         <Keyword name="$P21G"  value="1.0" />
         <Keyword name="P21DISPLAY"  value="LOG" />
         <Keyword name="P21BS"  value="455" />
         <Keyword name="P21MS"  value="0" />
         <Keyword name="$P22N"  value="Time" />
         <Keyword name="$P22R"  value="262144" />
         <Keyword name="$P22B"  value="32" />
         <Keyword name="$P22E"  value="0,0" />
         <Keyword name="$P22G"  value="0.01" />
         <Keyword name="P22BS"  value="0" />
         <Keyword name="P22MS"  value="0" />
         <Keyword name="CST SETUP STATUS"  value="SUCCESS WITH WARNING" />
         <Keyword name="CST BEADS LOT ID"  value="33064" />
         <Keyword name="CYTOMETER CONFIG NAME"  value="Copy of Copy of Copy of 5-Blue 3-Red 3-Violet 2-UV" />
         <Keyword name="CYTOMETER CONFIG CREATE DATE"  value="2015-07-15T05:26:10+08:00" />
         <Keyword name="CST SETUP DATE"  value="2021-07-12T09:13:38+08:00" />
         <Keyword name="CST BASELINE DATE"  value="2021-04-28T09:56:43+08:00" />
         <Keyword name="CST BEADS EXPIRED"  value="False" />
         <Keyword name="CST PERFORMANCE EXPIRED"  value="2021-07-13T09:13:38+08:00" />
         <Keyword name="CST REGULATORY STATUS"  value="RUO Performance Check" />
         <Keyword name="$P1S"  value="" />
         <Keyword name="$P2S"  value="" />
         <Keyword name="$P3S"  value="" />
         <Keyword name="$P4S"  value="" />
         <Keyword name="$P5S"  value="" />
         <Keyword name="$P6S"  value="" />
         <Keyword name="$P7S"  value="" />
         <Keyword name="$P9S"  value="" />
         <Keyword name="$P12S"  value="" />
         <Keyword name="$P13S"  value="" />
         <Keyword name="$P14S"  value="" />
         <Keyword name="$P15S"  value="" />
         <Keyword name="$P16S"  value="" />
         <Keyword name="$P17S"  value="" />
         <Keyword name="$P18S"  value="" />
         <Keyword name="$P19S"  value="" />
         <Keyword name="$P20S"  value="" />
         <Keyword name="$P21S"  value="" />
         <Keyword name="$P22S"  value="" />
         <Keyword name="$P23N"  value="Comp-FITC-A" />
         <Keyword name="$P23S"  value="" />
         <Keyword name="$P23R"  value="262144" />
         <Keyword name="$P24N"  value="Comp-PE-A" />
         <Keyword name="$P24S"  value="FOXP3" />
         <Keyword name="$P24R"  value="262144" />
         <Keyword name="$P25N"  value="Comp-PerCP-Cy5-5-A" />
         <Keyword name="$P25S"  value="" />
         <Keyword name="$P25R"  value="262144" />
         <Keyword name="$P26N"  value="Comp-PE-Cy7-A" />
         <Keyword name="$P26S"  value="CD4" />
         <Keyword name="$P26R"  value="262144" />
         <Keyword name="$P27N"  value="Comp-APC-A" />
         <Keyword name="$P27S"  value="CD25" />
         <Keyword name="$P27R"  value="262144" />
         <Keyword name="$P28N"  value="Comp-Alexa Fluor 700-A" />
         <Keyword name="$P28S"  value="" />
         <Keyword name="$P28R"  value="262144" />
         <Keyword name="$P29N"  value="Comp-APC-Cy7-A" />
         <Keyword name="$P29S"  value="" />
         <Keyword name="$P29R"  value="262144" />
         <Keyword name="$P30N"  value="Comp-Pacific Blue-A" />
         <Keyword name="$P30S"  value="" />
         <Keyword name="$P30R"  value="262144" />
         <Keyword name="$P31N"  value="Comp-AmCyan-A" />
         <Keyword name="$P31S"  value="" />
         <Keyword name="$P31R"  value="262144" />
         <Keyword name="$P32N"  value="Comp-Qdot 605-A" />
         <Keyword name="$P32S"  value="" />
         <Keyword name="$P32R"  value="262144" />
         <Keyword name="$P33N"  value="Comp-Indo 1 Violet-A" />
         <Keyword name="$P33S"  value="" />
         <Keyword name="$P33R"  value="262144" />
         <Keyword name="$P34N"  value="Comp-Indo 1 Blue-A" />
         <Keyword name="$P34S"  value="" />
         <Keyword name="$P34R"  value="262144" />
         <Keyword name="$P35N"  value="Comp-mCherry-A" />
         <Keyword name="$P35S"  value="" />
         <Keyword name="$P35R"  value="262144" />
         <Keyword name="$P36N"  value="Comp-PE-Cy5-A" />
         <Keyword name="$P36S"  value="" />
         <Keyword name="$P36R"  value="262144" />
         <Keyword name="$P37N"  value="Comp-Pe-Cy5-5-A" />
         <Keyword name="$P37S"  value="" />
         <Keyword name="$P37R"  value="262144" />
       </Keywords>
       <SampleNode name="Specimen_003_ESA-3_011.fcs"  annotation=""  owningGroup=""  expanded="1"  sortPriority="10"  count="38213"  sampleID="16" >
         <Graph smoothing="0"  backColor="#ffffff"  foreColor="#000000"  heatMapStatParameter="Comp-FITC-A"  type="Pseudocolor"  fast="1" >
           <Axis dimension="x"  name="FSC-A"  label=""  auto="auto" />
           <Axis dimension="y"  name="SSC-A"  label=""  auto="auto" />
           <GraphSettings level="5%"  smoothingHighResolution="1"  contourHighResolution="1"  histogramSmoothingCount="0"  graphResolution="256"  showOutliers="0"  drawLargeDots="0"  dotsToDraw="8000"  tint="le.chartfill.tinted.40"  lineWeight="le.lineweight.normal"  lineStyle="le.linestyle.solid" />
           <GraphEnvironment showGrid="0"  showAxes="tnlTNL"  showGates="1"  showFreqOnPlots="1"  showGateNameOnPlots="1"  showMedians="0"  showUncomped="0"  addEventParam="0"  lastYAxisName="" >
             <TextTraits font="SansSerif"  size="11"  name="Labels"  style="plain"  color="#000000"  background="#00ffffff"  just="left" />
             <TextTraits font="SansSerif"  size="11"  name="LayoutGates"  style="plain"  color="#000000"  background="#00ffffff"  just="left" />
             <TextTraits font="SansSerif"  size="9"  name="Numbers"  style="plain"  color="#000000"  background="#00ffffff"  just="left" />
             <TextTraits font="SansSerif"  size="9"  name="Legend"  style="plain"  color="#000000"  background="#00ffffff"  just="left" />
             <WindowPosition x="239"  y="116"  width="392"  height="584"  displayed="0"  panelState="---" />
           </GraphEnvironment>
         </Graph>
         <Subpopulations>
           <Population name="Lymphocytes"  annotation=""  owningGroup=""  expanded="1"  sortPriority="10"  count="18567" >
             <Graph smoothing="0"  backColor="#ffffff"  foreColor="#000000"  heatMapStatParameter="Comp-FITC-A"  type="Pseudocolor"  fast="1" >
               <Axis dimension="x"  name="Comp-PE-Cy7-A"  label=""  auto="auto" />
               <Axis dimension="y"  name="SSC-A"  label=""  auto="auto" />
               <GraphSettings level="5%"  smoothingHighResolution="1"  contourHighResolution="1"  histogramSmoothingCount="0"  graphResolution="256"  showOutliers="0"  drawLargeDots="0"  dotsToDraw="8000"  tint="le.chartfill.tinted.40"  lineWeight="le.lineweight.normal"  lineStyle="le.linestyle.solid" />
               <GraphEnvironment showGrid="0"  showAxes="tnlTNL"  showGates="1"  showFreqOnPlots="1"  showGateNameOnPlots="1"  showMedians="0"  showUncomped="0"  addEventParam="0"  lastYAxisName="" >
                 <TextTraits font="SansSerif"  size="11"  name="Labels"  style="plain"  color="#000000"  background="#00ffffff"  just="left" />
                 <TextTraits font="SansSerif"  size="11"  name="LayoutGates"  style="plain"  color="#000000"  background="#00ffffff"  just="left" />
                 <TextTraits font="SansSerif"  size="9"  name="Numbers"  style="plain"  color="#000000"  background="#00ffffff"  just="left" />
                 <TextTraits font="SansSerif"  size="9"  name="Legend"  style="plain"  color="#000000"  background="#00ffffff"  just="left" />
                 <WindowPosition x="180"  y="0"  width="1000"  height="882"  displayed="0"  panelState="+--" />
               </GraphEnvironment>
             </Graph>
             <Gate gating:id="ID1403176300" >
               <gating:PolygonGate eventsInside="1"  annoOffsetX="-2"  annoOffsetY="-92"  tint="#000000"  isTinted="0"  lineWeight="Normal"  userDefined="1"  quadId="-1"  gateResolution="256" >
                 <gating:dimension>
                   <data-type:fcs-dimension data-type:name="FSC-A" />
                 </gating:dimension>
                 <gating:dimension>
                   <data-type:fcs-dimension data-type:name="SSC-A" />
                 </gating:dimension>
                 <gating:vertex>
                   <gating:coordinate data-type:value="43690.6666666667" />
                   <gating:coordinate data-type:value="35358.9581395349" />
                 </gating:vertex>
                 <gating:vertex>
                   <gating:coordinate data-type:value="55705.6" />
                   <gating:coordinate data-type:value="29262.5860465116" />
                 </gating:vertex>
                 <gating:vertex>
                   <gating:coordinate data-type:value="69905.0666666667" />
                   <gating:coordinate data-type:value="26824.0372093023" />
                 </gating:vertex>
                 <gating:vertex>
                   <gating:coordinate data-type:value="81920" />
                   <gating:coordinate data-type:value="34139.6837209302" />
                 </gating:vertex>
                 <gating:vertex>
                   <gating:coordinate data-type:value="95027.2" />
                   <gating:coordinate data-type:value="46332.4279069767" />
                 </gating:vertex>
                 <gating:vertex>
                   <gating:coordinate data-type:value="96119.4666666667" />
                   <gating:coordinate data-type:value="62182.9953488372" />
                 </gating:vertex>
                 <gating:vertex>
                   <gating:coordinate data-type:value="90658.1333333333" />
                   <gating:coordinate data-type:value="84129.9348837209" />
                 </gating:vertex>
                 <gating:vertex>
                   <gating:coordinate data-type:value="78643.2" />
                   <gating:coordinate data-type:value="93884.1302325581" />
                 </gating:vertex>
                 <gating:vertex>
                   <gating:coordinate data-type:value="52428.8" />
                   <gating:coordinate data-type:value="92664.8558139535" />
                 </gating:vertex>
                 <gating:vertex>
                   <gating:coordinate data-type:value="36044.8" />
                   <gating:coordinate data-type:value="75595.0139534884" />
                 </gating:vertex>
                 <gating:vertex>
                   <gating:coordinate data-type:value="37137.0666666667" />
                   <gating:coordinate data-type:value="47551.7023255814" />
                 </gating:vertex>
               </gating:PolygonGate>
             </Gate>
             <Subpopulations>
               <Population name="CD4, SSC-A subset"  annotation=""  owningGroup="All Samples"  expanded="1"  sortPriority="10"  count="8015" >
                 <Graph smoothing="13"  backColor="#ffffff"  foreColor="#000000"  heatMapStatParameter="Comp-FITC-A"  type="Pseudocolor"  fast="1" >
                   <Axis dimension="x"  name="Comp-APC-A"  label=""  auto="auto" />
                   <Axis dimension="y"  name="Comp-PE-A"  label=""  auto="auto" />
                   <GraphSettings level="5%"  smoothingHighResolution="1"  contourHighResolution="1"  histogramSmoothingCount="0"  graphResolution="256"  showOutliers="0"  drawLargeDots="0"  dotsToDraw="8000"  tint="le.chartfill.tinted.40"  lineWeight="le.lineweight.normal"  lineStyle="le.linestyle.solid" />
                   <GraphEnvironment showGrid="0"  showAxes="tnlTNL"  showGates="1"  showFreqOnPlots="1"  showGateNameOnPlots="1"  showMedians="0"  showUncomped="0"  addEventParam="0"  lastYAxisName="" >
                     <TextTraits font="SansSerif"  size="11"  name="Labels"  style="plain"  color="#000000"  background="#00ffffff"  just="left" />
                     <TextTraits font="SansSerif"  size="11"  name="LayoutGates"  style="plain"  color="#000000"  background="#00ffffff"  just="left" />
                     <TextTraits font="SansSerif"  size="9"  name="Numbers"  style="plain"  color="#000000"  background="#00ffffff"  just="left" />
                     <TextTraits font="SansSerif"  size="9"  name="Legend"  style="plain"  color="#000000"  background="#00ffffff"  just="left" />
                     <WindowPosition x="180"  y="0"  width="1000"  height="882"  displayed="0"  panelState="+--" />
                   </GraphEnvironment>
                 </Graph>
                 <Gate gating:id="ID1217837965"  gating:parent_id="ID1403176300" >
                   <gating:RectangleGate eventsInside="1"  annoOffsetX="0"  annoOffsetY="0"  tint="#000000"  isTinted="0"  lineWeight="Normal"  userDefined="1"  percentX="0"  percentY="0" >
                     <gating:dimension gating:min="3312.3878524027323"  gating:max="186398.883614048" >
                       <data-type:fcs-dimension data-type:name="Comp-PE-Cy7-A" />
                     </gating:dimension>
                     <gating:dimension gating:min="13797.052631578947"  gating:max="115632.44110275689" >
                       <data-type:fcs-dimension data-type:name="SSC-A" />
                     </gating:dimension>
                   </gating:RectangleGate>
                 </Gate>
                 <Subpopulations>
                   <Population name="Q1: CD25- , FOXP3+"  annotation=""  owningGroup="All Samples"  expanded="1"  sortPriority="10"  count="241" >
                     <Graph smoothing="13"  backColor="#ffffff"  foreColor="#000000"  heatMapStatParameter="Comp-FITC-A"  type="Pseudocolor"  fast="1" >
                       <Axis dimension="x"  name="Comp-APC-A"  label=""  auto="auto" />
                       <Axis dimension="y"  name="Comp-PE-A"  label=""  auto="auto" />
                       <GraphSettings level="5%"  smoothingHighResolution="1"  contourHighResolution="1"  histogramSmoothingCount="0"  graphResolution="256"  showOutliers="0"  drawLargeDots="0"  dotsToDraw="8000"  tint="le.chartfill.tinted.40"  lineWeight="le.lineweight.normal"  lineStyle="le.linestyle.solid" />
                       <GraphEnvironment showGrid="0"  showAxes="tnlTNL"  showGates="1"  showFreqOnPlots="1"  showGateNameOnPlots="1"  showMedians="0"  showUncomped="0"  addEventParam="0"  lastYAxisName="" >
                         <TextTraits font="SansSerif"  size="11"  name="Labels"  style="plain"  color="#000000"  background="#00ffffff"  just="left" />
                         <TextTraits font="SansSerif"  size="11"  name="LayoutGates"  style="plain"  color="#000000"  background="#00ffffff"  just="left" />
                         <TextTraits font="SansSerif"  size="9"  name="Numbers"  style="plain"  color="#000000"  background="#00ffffff"  just="left" />
                         <TextTraits font="SansSerif"  size="9"  name="Legend"  style="plain"  color="#000000"  background="#00ffffff"  just="left" />
                         <WindowPosition x="180"  y="0"  width="1000"  height="882"  displayed="1"  panelState="+--" />
                       </GraphEnvironment>
                     </Graph>
                     <Gate gating:id="ID1882291045"  gating:parent_id="ID1217837965" >
                       <gating:RectangleGate eventsInside="1"  annoOffsetX="0"  annoOffsetY="0"  tint="#000000"  isTinted="0"  lineWeight="Normal"  userDefined="1"  percentX="0"  percentY="0" >
                         <gating:dimension gating:max="8152.54426207102" >
                           <data-type:fcs-dimension data-type:name="Comp-APC-A" />
                         </gating:dimension>
                         <gating:dimension gating:min="764.2824394386085" >
                           <data-type:fcs-dimension data-type:name="Comp-PE-A" />
                         </gating:dimension>
                       </gating:RectangleGate>
                     </Gate>
                   </Population>
                   <Population name="Q2: CD25+ , FOXP3+"  annotation=""  owningGroup="All Samples"  expanded="1"  sortPriority="10"  count="269" >
                     <Graph smoothing="13"  backColor="#ffffff"  foreColor="#000000"  heatMapStatParameter="Comp-FITC-A"  type="Pseudocolor"  fast="1" >
                       <Axis dimension="x"  name="Comp-APC-A"  label=""  auto="auto" />
                       <Axis dimension="y"  name="Comp-PE-A"  label=""  auto="auto" />
                       <GraphSettings level="5%"  smoothingHighResolution="1"  contourHighResolution="1"  histogramSmoothingCount="0"  graphResolution="256"  showOutliers="0"  drawLargeDots="0"  dotsToDraw="8000"  tint="le.chartfill.tinted.40"  lineWeight="le.lineweight.normal"  lineStyle="le.linestyle.solid" />
                       <GraphEnvironment showGrid="0"  showAxes="tnlTNL"  showGates="1"  showFreqOnPlots="1"  showGateNameOnPlots="1"  showMedians="0"  showUncomped="0"  addEventParam="0"  lastYAxisName="" >
                         <TextTraits font="SansSerif"  size="11"  name="Labels"  style="plain"  color="#000000"  background="#00ffffff"  just="left" />
                         <TextTraits font="SansSerif"  size="11"  name="LayoutGates"  style="plain"  color="#000000"  background="#00ffffff"  just="left" />
                         <TextTraits font="SansSerif"  size="9"  name="Numbers"  style="plain"  color="#000000"  background="#00ffffff"  just="left" />
                         <TextTraits font="SansSerif"  size="9"  name="Legend"  style="plain"  color="#000000"  background="#00ffffff"  just="left" />
                         <WindowPosition x="180"  y="0"  width="1000"  height="882"  displayed="1"  panelState="+--" />
                       </GraphEnvironment>
                     </Graph>
                     <Gate gating:id="ID427697515"  gating:parent_id="ID1217837965" >
                       <gating:RectangleGate eventsInside="1"  annoOffsetX="0"  annoOffsetY="0"  tint="#000000"  isTinted="0"  lineWeight="Normal"  userDefined="1"  percentX="0"  percentY="0" >
                         <gating:dimension gating:min="8152.54426207102" >
                           <data-type:fcs-dimension data-type:name="Comp-APC-A" />
                         </gating:dimension>
                         <gating:dimension gating:min="764.2824394386085" >
                           <data-type:fcs-dimension data-type:name="Comp-PE-A" />
                         </gating:dimension>
                       </gating:RectangleGate>
                     </Gate>
                   </Population>
                   <Population name="Q3: CD25+ , FOXP3-"  annotation=""  owningGroup="All Samples"  expanded="1"  sortPriority="10"  count="290" >
                     <Graph smoothing="13"  backColor="#ffffff"  foreColor="#000000"  heatMapStatParameter="Comp-FITC-A"  type="Pseudocolor"  fast="1" >
                       <Axis dimension="x"  name="Comp-APC-A"  label=""  auto="auto" />
                       <Axis dimension="y"  name="Comp-PE-A"  label=""  auto="auto" />
                       <GraphSettings level="5%"  smoothingHighResolution="1"  contourHighResolution="1"  histogramSmoothingCount="0"  graphResolution="256"  showOutliers="0"  drawLargeDots="0"  dotsToDraw="8000"  tint="le.chartfill.tinted.40"  lineWeight="le.lineweight.normal"  lineStyle="le.linestyle.solid" />
                       <GraphEnvironment showGrid="0"  showAxes="tnlTNL"  showGates="1"  showFreqOnPlots="1"  showGateNameOnPlots="1"  showMedians="0"  showUncomped="0"  addEventParam="0"  lastYAxisName="" >
                         <TextTraits font="SansSerif"  size="11"  name="Labels"  style="plain"  color="#000000"  background="#00ffffff"  just="left" />
                         <TextTraits font="SansSerif"  size="11"  name="LayoutGates"  style="plain"  color="#000000"  background="#00ffffff"  just="left" />
                         <TextTraits font="SansSerif"  size="9"  name="Numbers"  style="plain"  color="#000000"  background="#00ffffff"  just="left" />
                         <TextTraits font="SansSerif"  size="9"  name="Legend"  style="plain"  color="#000000"  background="#00ffffff"  just="left" />
                         <WindowPosition x="180"  y="0"  width="1000"  height="882"  displayed="1"  panelState="+--" />
                       </GraphEnvironment>
                     </Graph>
                     <Gate gating:id="ID2143384610"  gating:parent_id="ID1217837965" >
                       <gating:RectangleGate eventsInside="1"  annoOffsetX="0"  annoOffsetY="0"  tint="#000000"  isTinted="0"  lineWeight="Normal"  userDefined="1"  percentX="0"  percentY="0" >
                         <gating:dimension gating:min="8152.54426207102" >
                           <data-type:fcs-dimension data-type:name="Comp-APC-A" />
                         </gating:dimension>
                         <gating:dimension gating:max="764.2824394386085" >
                           <data-type:fcs-dimension data-type:name="Comp-PE-A" />
                         </gating:dimension>
                       </gating:RectangleGate>
                     </Gate>
                   </Population>
                   <Population name="Q4: CD25- , FOXP3-"  annotation=""  owningGroup="All Samples"  expanded="1"  sortPriority="10"  count="7215" >
                     <Graph smoothing="13"  backColor="#ffffff"  foreColor="#000000"  heatMapStatParameter="Comp-FITC-A"  type="Pseudocolor"  fast="1" >
                       <Axis dimension="x"  name="Comp-APC-A"  label=""  auto="auto" />
                       <Axis dimension="y"  name="Comp-PE-A"  label=""  auto="auto" />
                       <GraphSettings level="5%"  smoothingHighResolution="1"  contourHighResolution="1"  histogramSmoothingCount="0"  graphResolution="256"  showOutliers="0"  drawLargeDots="0"  dotsToDraw="8000"  tint="le.chartfill.tinted.40"  lineWeight="le.lineweight.normal"  lineStyle="le.linestyle.solid" />
                       <GraphEnvironment showGrid="0"  showAxes="tnlTNL"  showGates="1"  showFreqOnPlots="1"  showGateNameOnPlots="1"  showMedians="0"  showUncomped="0"  addEventParam="0"  lastYAxisName="" >
                         <TextTraits font="SansSerif"  size="11"  name="Labels"  style="plain"  color="#000000"  background="#00ffffff"  just="left" />
                         <TextTraits font="SansSerif"  size="11"  name="LayoutGates"  style="plain"  color="#000000"  background="#00ffffff"  just="left" />
                         <TextTraits font="SansSerif"  size="9"  name="Numbers"  style="plain"  color="#000000"  background="#00ffffff"  just="left" />
                         <TextTraits font="SansSerif"  size="9"  name="Legend"  style="plain"  color="#000000"  background="#00ffffff"  just="left" />
                         <WindowPosition x="180"  y="0"  width="1000"  height="882"  displayed="1"  panelState="+--" />
                       </GraphEnvironment>
                     </Graph>
                     <Gate gating:id="ID906376012"  gating:parent_id="ID1217837965" >
                       <gating:RectangleGate eventsInside="1"  annoOffsetX="0"  annoOffsetY="0"  tint="#000000"  isTinted="0"  lineWeight="Normal"  userDefined="1"  percentX="0"  percentY="0" >
                         <gating:dimension gating:max="8152.54426207102" >
                           <data-type:fcs-dimension data-type:name="Comp-APC-A" />
                         </gating:dimension>
                         <gating:dimension gating:max="764.2824394386085" >
                           <data-type:fcs-dimension data-type:name="Comp-PE-A" />
                         </gating:dimension>
                       </gating:RectangleGate>
                     </Gate>
                   </Population>
                 </Subpopulations>
               </Population>
             </Subpopulations>
           </Population>
         </Subpopulations>
       </SampleNode>
     </Sample>
     <Sample>
       <DataSet uri="file:/E:/学习/2.实验/3.Treg细胞/treg(2)/原始数据/Specimen_003_LPS-1_018.fcs"  sampleID="18" />
       <transforms:spilloverMatrix spectral="0"  prefix="Comp-"  name="Acquisition-defined"  editable="0"  color="#c0c0c0"  version="FlowJo-10.8.1"  status="FINALIZED"  transforms:id="dcef43a7-1834-415e-bb26-cd955a13c17c"  suffix="" >
         <data-type:parameters>
           <data-type:parameter data-type:name="FITC-A"  userProvidedCompInfix="Comp-FITC-A" />
           <data-type:parameter data-type:name="PE-A"  userProvidedCompInfix="Comp-PE-A" />
           <data-type:parameter data-type:name="PerCP-Cy5-5-A"  userProvidedCompInfix="Comp-PerCP-Cy5-5-A" />
           <data-type:parameter data-type:name="PE-Cy7-A"  userProvidedCompInfix="Comp-PE-Cy7-A" />
           <data-type:parameter data-type:name="APC-A"  userProvidedCompInfix="Comp-APC-A" />
           <data-type:parameter data-type:name="Alexa Fluor 700-A"  userProvidedCompInfix="Comp-Alexa Fluor 700-A" />
           <data-type:parameter data-type:name="APC-Cy7-A"  userProvidedCompInfix="Comp-APC-Cy7-A" />
           <data-type:parameter data-type:name="Pacific Blue-A"  userProvidedCompInfix="Comp-Pacific Blue-A" />
           <data-type:parameter data-type:name="AmCyan-A"  userProvidedCompInfix="Comp-AmCyan-A" />
           <data-type:parameter data-type:name="Qdot 605-A"  userProvidedCompInfix="Comp-Qdot 605-A" />
           <data-type:parameter data-type:name="Indo 1 Violet-A"  userProvidedCompInfix="Comp-Indo 1 Violet-A" />
           <data-type:parameter data-type:name="Indo 1 Blue-A"  userProvidedCompInfix="Comp-Indo 1 Blue-A" />
           <data-type:parameter data-type:name="mCherry-A"  userProvidedCompInfix="Comp-mCherry-A" />
           <data-type:parameter data-type:name="PE-Cy5-A"  userProvidedCompInfix="Comp-PE-Cy5-A" />
           <data-type:parameter data-type:name="Pe-Cy5-5-A"  userProvidedCompInfix="Comp-Pe-Cy5-5-A" />
         </data-type:parameters>
         <transforms:spillover data-type:parameter="FITC-A"  userProvidedCompInfix="Comp-FITC-A" >
           <transforms:coefficient data-type:parameter="FITC-A"  transforms:value="1" />
           <transforms:coefficient data-type:parameter="PE-A"  transforms:value="0" />
           <transforms:coefficient data-type:parameter="PerCP-Cy5-5-A"  transforms:value="0" />
           <transforms:coefficient data-type:parameter="PE-Cy7-A"  transforms:value="0" />
           <transforms:coefficient data-type:parameter="APC-A"  transforms:value="0" />
           <transforms:coefficient data-type:parameter="Alexa Fluor 700-A"  transforms:value="0" />
           <transforms:coefficient data-type:parameter="APC-Cy7-A"  transforms:value="0" />
           <transforms:coefficient data-type:parameter="Pacific Blue-A"  transforms:value="0" />
           <transforms:coefficient data-type:parameter="AmCyan-A"  transforms:value="0" />
           <transforms:coefficient data-type:parameter="Qdot 605-A"  transforms:value="0" />
           <transforms:coefficient data-type:parameter="Indo 1 Violet-A"  transforms:value="0" />
           <transforms:coefficient data-type:parameter="Indo 1 Blue-A"  transforms:value="0" />
           <transforms:coefficient data-type:parameter="mCherry-A"  transforms:value="0" />
           <transforms:coefficient data-type:parameter="PE-Cy5-A"  transforms:value="0" />
           <transforms:coefficient data-type:parameter="Pe-Cy5-5-A"  transforms:value="0" />
         </transforms:spillover>
         <transforms:spillover data-type:parameter="PE-A"  userProvidedCompInfix="Comp-PE-A" >
           <transforms:coefficient data-type:parameter="FITC-A"  transforms:value="0" />
           <transforms:coefficient data-type:parameter="PE-A"  transforms:value="1" />
           <transforms:coefficient data-type:parameter="PerCP-Cy5-5-A"  transforms:value="0" />
           <transforms:coefficient data-type:parameter="PE-Cy7-A"  transforms:value="0.200000003" />
           <transforms:coefficient data-type:parameter="APC-A"  transforms:value="0" />
           <transforms:coefficient data-type:parameter="Alexa Fluor 700-A"  transforms:value="0" />
           <transforms:coefficient data-type:parameter="APC-Cy7-A"  transforms:value="0" />
           <transforms:coefficient data-type:parameter="Pacific Blue-A"  transforms:value="0" />
           <transforms:coefficient data-type:parameter="AmCyan-A"  transforms:value="0" />
           <transforms:coefficient data-type:parameter="Qdot 605-A"  transforms:value="0" />
           <transforms:coefficient data-type:parameter="Indo 1 Violet-A"  transforms:value="0" />
           <transforms:coefficient data-type:parameter="Indo 1 Blue-A"  transforms:value="0" />
           <transforms:coefficient data-type:parameter="mCherry-A"  transforms:value="0" />
           <transforms:coefficient data-type:parameter="PE-Cy5-A"  transforms:value="0" />
           <transforms:coefficient data-type:parameter="Pe-Cy5-5-A"  transforms:value="0" />
         </transforms:spillover>
         <transforms:spillover data-type:parameter="PerCP-Cy5-5-A"  userProvidedCompInfix="Comp-PerCP-Cy5-5-A" >
           <transforms:coefficient data-type:parameter="FITC-A"  transforms:value="0" />
           <transforms:coefficient data-type:parameter="PE-A"  transforms:value="0" />
           <transforms:coefficient data-type:parameter="PerCP-Cy5-5-A"  transforms:value="1" />
           <transforms:coefficient data-type:parameter="PE-Cy7-A"  transforms:value="0" />
           <transforms:coefficient data-type:parameter="APC-A"  transforms:value="0" />
           <transforms:coefficient data-type:parameter="Alexa Fluor 700-A"  transforms:value="0" />
           <transforms:coefficient data-type:parameter="APC-Cy7-A"  transforms:value="0" />
           <transforms:coefficient data-type:parameter="Pacific Blue-A"  transforms:value="0" />
           <transforms:coefficient data-type:parameter="AmCyan-A"  transforms:value="0" />
           <transforms:coefficient data-type:parameter="Qdot 605-A"  transforms:value="0" />
           <transforms:coefficient data-type:parameter="Indo 1 Violet-A"  transforms:value="0" />
           <transforms:coefficient data-type:parameter="Indo 1 Blue-A"  transforms:value="0" />
           <transforms:coefficient data-type:parameter="mCherry-A"  transforms:value="0" />
           <transforms:coefficient data-type:parameter="PE-Cy5-A"  transforms:value="0" />
           <transforms:coefficient data-type:parameter="Pe-Cy5-5-A"  transforms:value="0" />
         </transforms:spillover>
         <transforms:spillover data-type:parameter="PE-Cy7-A"  userProvidedCompInfix="Comp-PE-Cy7-A" >
           <transforms:coefficient data-type:parameter="FITC-A"  transforms:value="0.0020000001" />
           <transforms:coefficient data-type:parameter="PE-A"  transforms:value="0.001" />
           <transforms:coefficient data-type:parameter="PerCP-Cy5-5-A"  transforms:value="0" />
           <transforms:coefficient data-type:parameter="PE-Cy7-A"  transforms:value="1" />
           <transforms:coefficient data-type:parameter="APC-A"  transforms:value="0" />
           <transforms:coefficient data-type:parameter="Alexa Fluor 700-A"  transforms:value="0" />
           <transforms:coefficient data-type:parameter="APC-Cy7-A"  transforms:value="0" />
           <transforms:coefficient data-type:parameter="Pacific Blue-A"  transforms:value="0" />
           <transforms:coefficient data-type:parameter="AmCyan-A"  transforms:value="0" />
           <transforms:coefficient data-type:parameter="Qdot 605-A"  transforms:value="0" />
           <transforms:coefficient data-type:parameter="Indo 1 Violet-A"  transforms:value="0" />
           <transforms:coefficient data-type:parameter="Indo 1 Blue-A"  transforms:value="0" />
           <transforms:coefficient data-type:parameter="mCherry-A"  transforms:value="0" />
           <transforms:coefficient data-type:parameter="PE-Cy5-A"  transforms:value="0" />
           <transforms:coefficient data-type:parameter="Pe-Cy5-5-A"  transforms:value="0" />
         </transforms:spillover>
         <transforms:spillover data-type:parameter="APC-A"  userProvidedCompInfix="Comp-APC-A" >
           <transforms:coefficient data-type:parameter="FITC-A"  transforms:value="0" />
           <transforms:coefficient data-type:parameter="PE-A"  transforms:value="0" />
           <transforms:coefficient data-type:parameter="PerCP-Cy5-5-A"  transforms:value="0" />
           <transforms:coefficient data-type:parameter="PE-Cy7-A"  transforms:value="0.0299999993" />
           <transforms:coefficient data-type:parameter="APC-A"  transforms:value="1" />
           <transforms:coefficient data-type:parameter="Alexa Fluor 700-A"  transforms:value="0" />
           <transforms:coefficient data-type:parameter="APC-Cy7-A"  transforms:value="0" />
           <transforms:coefficient data-type:parameter="Pacific Blue-A"  transforms:value="0" />
           <transforms:coefficient data-type:parameter="AmCyan-A"  transforms:value="0" />
           <transforms:coefficient data-type:parameter="Qdot 605-A"  transforms:value="0" />
           <transforms:coefficient data-type:parameter="Indo 1 Violet-A"  transforms:value="0" />
           <transforms:coefficient data-type:parameter="Indo 1 Blue-A"  transforms:value="0" />
           <transforms:coefficient data-type:parameter="mCherry-A"  transforms:value="0" />
           <transforms:coefficient data-type:parameter="PE-Cy5-A"  transforms:value="0" />
           <transforms:coefficient data-type:parameter="Pe-Cy5-5-A"  transforms:value="0" />
         </transforms:spillover>
         <transforms:spillover data-type:parameter="Alexa Fluor 700-A"  userProvidedCompInfix="Comp-Alexa Fluor 700-A" >
           <transforms:coefficient data-type:parameter="FITC-A"  transforms:value="0" />
           <transforms:coefficient data-type:parameter="PE-A"  transforms:value="0" />
           <transforms:coefficient data-type:parameter="PerCP-Cy5-5-A"  transforms:value="0" />
           <transforms:coefficient data-type:parameter="PE-Cy7-A"  transforms:value="0" />
           <transforms:coefficient data-type:parameter="APC-A"  transforms:value="0" />
           <transforms:coefficient data-type:parameter="Alexa Fluor 700-A"  transforms:value="1" />
           <transforms:coefficient data-type:parameter="APC-Cy7-A"  transforms:value="0" />
           <transforms:coefficient data-type:parameter="Pacific Blue-A"  transforms:value="0" />
           <transforms:coefficient data-type:parameter="AmCyan-A"  transforms:value="0" />
           <transforms:coefficient data-type:parameter="Qdot 605-A"  transforms:value="0" />
           <transforms:coefficient data-type:parameter="Indo 1 Violet-A"  transforms:value="0" />
           <transforms:coefficient data-type:parameter="Indo 1 Blue-A"  transforms:value="0" />
           <transforms:coefficient data-type:parameter="mCherry-A"  transforms:value="0" />
           <transforms:coefficient data-type:parameter="PE-Cy5-A"  transforms:value="0" />
           <transforms:coefficient data-type:parameter="Pe-Cy5-5-A"  transforms:value="0" />
         </transforms:spillover>
         <transforms:spillover data-type:parameter="APC-Cy7-A"  userProvidedCompInfix="Comp-APC-Cy7-A" >
           <transforms:coefficient data-type:parameter="FITC-A"  transforms:value="0" />
           <transforms:coefficient data-type:parameter="PE-A"  transforms:value="0" />
           <transforms:coefficient data-type:parameter="PerCP-Cy5-5-A"  transforms:value="0" />
           <transforms:coefficient data-type:parameter="PE-Cy7-A"  transforms:value="0" />
           <transforms:coefficient data-type:parameter="APC-A"  transforms:value="0" />
           <transforms:coefficient data-type:parameter="Alexa Fluor 700-A"  transforms:value="0" />
           <transforms:coefficient data-type:parameter="APC-Cy7-A"  transforms:value="1" />
           <transforms:coefficient data-type:parameter="Pacific Blue-A"  transforms:value="0" />
           <transforms:coefficient data-type:parameter="AmCyan-A"  transforms:value="0" />
           <transforms:coefficient data-type:parameter="Qdot 605-A"  transforms:value="0" />
           <transforms:coefficient data-type:parameter="Indo 1 Violet-A"  transforms:value="0" />
           <transforms:coefficient data-type:parameter="Indo 1 Blue-A"  transforms:value="0" />
           <transforms:coefficient data-type:parameter="mCherry-A"  transforms:value="0" />
           <transforms:coefficient data-type:parameter="PE-Cy5-A"  transforms:value="0" />
           <transforms:coefficient data-type:parameter="Pe-Cy5-5-A"  transforms:value="0" />
         </transforms:spillover>
         <transforms:spillover data-type:parameter="Pacific Blue-A"  userProvidedCompInfix="Comp-Pacific Blue-A" >
           <transforms:coefficient data-type:parameter="FITC-A"  transforms:value="0" />
           <transforms:coefficient data-type:parameter="PE-A"  transforms:value="0" />
           <transforms:coefficient data-type:parameter="PerCP-Cy5-5-A"  transforms:value="0" />
           <transforms:coefficient data-type:parameter="PE-Cy7-A"  transforms:value="0" />
           <transforms:coefficient data-type:parameter="APC-A"  transforms:value="0" />
           <transforms:coefficient data-type:parameter="Alexa Fluor 700-A"  transforms:value="0" />
           <transforms:coefficient data-type:parameter="APC-Cy7-A"  transforms:value="0" />
           <transforms:coefficient data-type:parameter="Pacific Blue-A"  transforms:value="1" />
           <transforms:coefficient data-type:parameter="AmCyan-A"  transforms:value="0" />
           <transforms:coefficient data-type:parameter="Qdot 605-A"  transforms:value="0" />
           <transforms:coefficient data-type:parameter="Indo 1 Violet-A"  transforms:value="0" />
           <transforms:coefficient data-type:parameter="Indo 1 Blue-A"  transforms:value="0" />
           <transforms:coefficient data-type:parameter="mCherry-A"  transforms:value="0" />
           <transforms:coefficient data-type:parameter="PE-Cy5-A"  transforms:value="0" />
           <transforms:coefficient data-type:parameter="Pe-Cy5-5-A"  transforms:value="0" />
         </transforms:spillover>
         <transforms:spillover data-type:parameter="AmCyan-A"  userProvidedCompInfix="Comp-AmCyan-A" >
           <transforms:coefficient data-type:parameter="FITC-A"  transforms:value="0" />
           <transforms:coefficient data-type:parameter="PE-A"  transforms:value="0" />
           <transforms:coefficient data-type:parameter="PerCP-Cy5-5-A"  transforms:value="0" />
           <transforms:coefficient data-type:parameter="PE-Cy7-A"  transforms:value="0" />
           <transforms:coefficient data-type:parameter="APC-A"  transforms:value="0" />
           <transforms:coefficient data-type:parameter="Alexa Fluor 700-A"  transforms:value="0" />
           <transforms:coefficient data-type:parameter="APC-Cy7-A"  transforms:value="0" />
           <transforms:coefficient data-type:parameter="Pacific Blue-A"  transforms:value="0" />
           <transforms:coefficient data-type:parameter="AmCyan-A"  transforms:value="1" />
           <transforms:coefficient data-type:parameter="Qdot 605-A"  transforms:value="0" />
           <transforms:coefficient data-type:parameter="Indo 1 Violet-A"  transforms:value="0" />
           <transforms:coefficient data-type:parameter="Indo 1 Blue-A"  transforms:value="0" />
           <transforms:coefficient data-type:parameter="mCherry-A"  transforms:value="0" />
           <transforms:coefficient data-type:parameter="PE-Cy5-A"  transforms:value="0" />
           <transforms:coefficient data-type:parameter="Pe-Cy5-5-A"  transforms:value="0" />
         </transforms:spillover>
         <transforms:spillover data-type:parameter="Qdot 605-A"  userProvidedCompInfix="Comp-Qdot 605-A" >
           <transforms:coefficient data-type:parameter="FITC-A"  transforms:value="0" />
           <transforms:coefficient data-type:parameter="PE-A"  transforms:value="0" />
           <transforms:coefficient data-type:parameter="PerCP-Cy5-5-A"  transforms:value="0" />
           <transforms:coefficient data-type:parameter="PE-Cy7-A"  transforms:value="0" />
           <transforms:coefficient data-type:parameter="APC-A"  transforms:value="0" />
           <transforms:coefficient data-type:parameter="Alexa Fluor 700-A"  transforms:value="0" />
           <transforms:coefficient data-type:parameter="APC-Cy7-A"  transforms:value="0" />
           <transforms:coefficient data-type:parameter="Pacific Blue-A"  transforms:value="0" />
           <transforms:coefficient data-type:parameter="AmCyan-A"  transforms:value="0" />
           <transforms:coefficient data-type:parameter="Qdot 605-A"  transforms:value="1" />
           <transforms:coefficient data-type:parameter="Indo 1 Violet-A"  transforms:value="0" />
           <transforms:coefficient data-type:parameter="Indo 1 Blue-A"  transforms:value="0" />
           <transforms:coefficient data-type:parameter="mCherry-A"  transforms:value="0" />
           <transforms:coefficient data-type:parameter="PE-Cy5-A"  transforms:value="0" />
           <transforms:coefficient data-type:parameter="Pe-Cy5-5-A"  transforms:value="0" />
         </transforms:spillover>
         <transforms:spillover data-type:parameter="Indo 1 Violet-A"  userProvidedCompInfix="Comp-Indo 1 Violet-A" >
           <transforms:coefficient data-type:parameter="FITC-A"  transforms:value="0" />
           <transforms:coefficient data-type:parameter="PE-A"  transforms:value="0" />
           <transforms:coefficient data-type:parameter="PerCP-Cy5-5-A"  transforms:value="0" />
           <transforms:coefficient data-type:parameter="PE-Cy7-A"  transforms:value="0" />
           <transforms:coefficient data-type:parameter="APC-A"  transforms:value="0" />
           <transforms:coefficient data-type:parameter="Alexa Fluor 700-A"  transforms:value="0" />
           <transforms:coefficient data-type:parameter="APC-Cy7-A"  transforms:value="0" />
           <transforms:coefficient data-type:parameter="Pacific Blue-A"  transforms:value="0" />
           <transforms:coefficient data-type:parameter="AmCyan-A"  transforms:value="0" />
           <transforms:coefficient data-type:parameter="Qdot 605-A"  transforms:value="0" />
           <transforms:coefficient data-type:parameter="Indo 1 Violet-A"  transforms:value="1" />
           <transforms:coefficient data-type:parameter="Indo 1 Blue-A"  transforms:value="0" />
           <transforms:coefficient data-type:parameter="mCherry-A"  transforms:value="0" />
           <transforms:coefficient data-type:parameter="PE-Cy5-A"  transforms:value="0" />
           <transforms:coefficient data-type:parameter="Pe-Cy5-5-A"  transforms:value="0" />
         </transforms:spillover>
         <transforms:spillover data-type:parameter="Indo 1 Blue-A"  userProvidedCompInfix="Comp-Indo 1 Blue-A" >
           <transforms:coefficient data-type:parameter="FITC-A"  transforms:value="0" />
           <transforms:coefficient data-type:parameter="PE-A"  transforms:value="0" />
           <transforms:coefficient data-type:parameter="PerCP-Cy5-5-A"  transforms:value="0" />
           <transforms:coefficient data-type:parameter="PE-Cy7-A"  transforms:value="0" />
           <transforms:coefficient data-type:parameter="APC-A"  transforms:value="0" />
           <transforms:coefficient data-type:parameter="Alexa Fluor 700-A"  transforms:value="0" />
           <transforms:coefficient data-type:parameter="APC-Cy7-A"  transforms:value="0" />
           <transforms:coefficient data-type:parameter="Pacific Blue-A"  transforms:value="0" />
           <transforms:coefficient data-type:parameter="AmCyan-A"  transforms:value="0" />
           <transforms:coefficient data-type:parameter="Qdot 605-A"  transforms:value="0" />
           <transforms:coefficient data-type:parameter="Indo 1 Violet-A"  transforms:value="0" />
           <transforms:coefficient data-type:parameter="Indo 1 Blue-A"  transforms:value="1" />
           <transforms:coefficient data-type:parameter="mCherry-A"  transforms:value="0" />
           <transforms:coefficient data-type:parameter="PE-Cy5-A"  transforms:value="0" />
           <transforms:coefficient data-type:parameter="Pe-Cy5-5-A"  transforms:value="0" />
         </transforms:spillover>
         <transforms:spillover data-type:parameter="mCherry-A"  userProvidedCompInfix="Comp-mCherry-A" >
           <transforms:coefficient data-type:parameter="FITC-A"  transforms:value="0" />
           <transforms:coefficient data-type:parameter="PE-A"  transforms:value="0" />
           <transforms:coefficient data-type:parameter="PerCP-Cy5-5-A"  transforms:value="0" />
           <transforms:coefficient data-type:parameter="PE-Cy7-A"  transforms:value="0" />
           <transforms:coefficient data-type:parameter="APC-A"  transforms:value="0" />
           <transforms:coefficient data-type:parameter="Alexa Fluor 700-A"  transforms:value="0" />
           <transforms:coefficient data-type:parameter="APC-Cy7-A"  transforms:value="0" />
           <transforms:coefficient data-type:parameter="Pacific Blue-A"  transforms:value="0" />
           <transforms:coefficient data-type:parameter="AmCyan-A"  transforms:value="0" />
           <transforms:coefficient data-type:parameter="Qdot 605-A"  transforms:value="0" />
           <transforms:coefficient data-type:parameter="Indo 1 Violet-A"  transforms:value="0" />
           <transforms:coefficient data-type:parameter="Indo 1 Blue-A"  transforms:value="0" />
           <transforms:coefficient data-type:parameter="mCherry-A"  transforms:value="1" />
           <transforms:coefficient data-type:parameter="PE-Cy5-A"  transforms:value="0" />
           <transforms:coefficient data-type:parameter="Pe-Cy5-5-A"  transforms:value="0" />
         </transforms:spillover>
         <transforms:spillover data-type:parameter="PE-Cy5-A"  userProvidedCompInfix="Comp-PE-Cy5-A" >
           <transforms:coefficient data-type:parameter="FITC-A"  transforms:value="0" />
           <transforms:coefficient data-type:parameter="PE-A"  transforms:value="0" />
           <transforms:coefficient data-type:parameter="PerCP-Cy5-5-A"  transforms:value="0" />
           <transforms:coefficient data-type:parameter="PE-Cy7-A"  transforms:value="0" />
           <transforms:coefficient data-type:parameter="APC-A"  transforms:value="0" />
           <transforms:coefficient data-type:parameter="Alexa Fluor 700-A"  transforms:value="0" />
           <transforms:coefficient data-type:parameter="APC-Cy7-A"  transforms:value="0" />
           <transforms:coefficient data-type:parameter="Pacific Blue-A"  transforms:value="0" />
           <transforms:coefficient data-type:parameter="AmCyan-A"  transforms:value="0" />
           <transforms:coefficient data-type:parameter="Qdot 605-A"  transforms:value="0" />
           <transforms:coefficient data-type:parameter="Indo 1 Violet-A"  transforms:value="0" />
           <transforms:coefficient data-type:parameter="Indo 1 Blue-A"  transforms:value="0" />
           <transforms:coefficient data-type:parameter="mCherry-A"  transforms:value="0" />
           <transforms:coefficient data-type:parameter="PE-Cy5-A"  transforms:value="1" />
           <transforms:coefficient data-type:parameter="Pe-Cy5-5-A"  transforms:value="0" />
         </transforms:spillover>
         <transforms:spillover data-type:parameter="Pe-Cy5-5-A"  userProvidedCompInfix="Comp-Pe-Cy5-5-A" >
           <transforms:coefficient data-type:parameter="FITC-A"  transforms:value="0" />
           <transforms:coefficient data-type:parameter="PE-A"  transforms:value="0" />
           <transforms:coefficient data-type:parameter="PerCP-Cy5-5-A"  transforms:value="0" />
           <transforms:coefficient data-type:parameter="PE-Cy7-A"  transforms:value="0" />
           <transforms:coefficient data-type:parameter="APC-A"  transforms:value="0" />
           <transforms:coefficient data-type:parameter="Alexa Fluor 700-A"  transforms:value="0" />
           <transforms:coefficient data-type:parameter="APC-Cy7-A"  transforms:value="0" />
           <transforms:coefficient data-type:parameter="Pacific Blue-A"  transforms:value="0" />
           <transforms:coefficient data-type:parameter="AmCyan-A"  transforms:value="0" />
           <transforms:coefficient data-type:parameter="Qdot 605-A"  transforms:value="0" />
           <transforms:coefficient data-type:parameter="Indo 1 Violet-A"  transforms:value="0" />
           <transforms:coefficient data-type:parameter="Indo 1 Blue-A"  transforms:value="0" />
           <transforms:coefficient data-type:parameter="mCherry-A"  transforms:value="0" />
           <transforms:coefficient data-type:parameter="PE-Cy5-A"  transforms:value="0" />
           <transforms:coefficient data-type:parameter="Pe-Cy5-5-A"  transforms:value="1" />
         </transforms:spillover>
       </transforms:spilloverMatrix>
       <Transformations>
         <transforms:linear transforms:minRange="0"  transforms:maxRange="262144"  gain="1" >
           <data-type:parameter data-type:name="FSC-A" />
         </transforms:linear>
         <transforms:linear transforms:minRange="0"  transforms:maxRange="262144"  gain="1" >
           <data-type:parameter data-type:name="FSC-H" />
         </transforms:linear>
         <transforms:linear transforms:minRange="0"  transforms:maxRange="262144"  gain="1" >
           <data-type:parameter data-type:name="FSC-W" />
         </transforms:linear>
         <transforms:linear transforms:minRange="0"  transforms:maxRange="262144"  gain="1" >
           <data-type:parameter data-type:name="SSC-A" />
         </transforms:linear>
         <transforms:linear transforms:minRange="0"  transforms:maxRange="262144"  gain="1" >
           <data-type:parameter data-type:name="SSC-H" />
         </transforms:linear>
         <transforms:linear transforms:minRange="0"  transforms:maxRange="262144"  gain="1" >
           <data-type:parameter data-type:name="SSC-W" />
         </transforms:linear>
         <transforms:biex transforms:length="256"  transforms:maxRange="262144"  transforms:neg="0"  transforms:width="-100"  transforms:pos="4.418539922" >
           <data-type:parameter data-type:name="FITC-A" />
         </transforms:biex>
         <transforms:biex transforms:length="256"  transforms:maxRange="262144"  transforms:neg="0"  transforms:width="-100"  transforms:pos="4.418539922" >
           <data-type:parameter data-type:name="PE-A" />
         </transforms:biex>
         <transforms:biex transforms:length="256"  transforms:maxRange="262144"  transforms:neg="0"  transforms:width="-100"  transforms:pos="4.418539922" >
           <data-type:parameter data-type:name="PerCP-Cy5-5-A" />
         </transforms:biex>
         <transforms:biex transforms:length="256"  transforms:maxRange="262144"  transforms:neg="0"  transforms:width="-100"  transforms:pos="4.418539922" >
           <data-type:parameter data-type:name="PE-Cy7-A" />
         </transforms:biex>
         <transforms:biex transforms:length="256"  transforms:maxRange="262144"  transforms:neg="0"  transforms:width="-100"  transforms:pos="4.418539922" >
           <data-type:parameter data-type:name="APC-A" />
         </transforms:biex>
         <transforms:biex transforms:length="256"  transforms:maxRange="262144"  transforms:neg="0"  transforms:width="-100"  transforms:pos="4.418539922" >
           <data-type:parameter data-type:name="Alexa Fluor 700-A" />
         </transforms:biex>
         <transforms:biex transforms:length="256"  transforms:maxRange="262144"  transforms:neg="0"  transforms:width="-100"  transforms:pos="4.418539922" >
           <data-type:parameter data-type:name="APC-Cy7-A" />
         </transforms:biex>
         <transforms:biex transforms:length="256"  transforms:maxRange="262144"  transforms:neg="0"  transforms:width="-100"  transforms:pos="4.418539922" >
           <data-type:parameter data-type:name="Pacific Blue-A" />
         </transforms:biex>
         <transforms:biex transforms:length="256"  transforms:maxRange="262144"  transforms:neg="0"  transforms:width="-100"  transforms:pos="4.418539922" >
           <data-type:parameter data-type:name="AmCyan-A" />
         </transforms:biex>
         <transforms:biex transforms:length="256"  transforms:maxRange="262144"  transforms:neg="0"  transforms:width="-100"  transforms:pos="4.418539922" >
           <data-type:parameter data-type:name="Qdot 605-A" />
         </transforms:biex>
         <transforms:biex transforms:length="256"  transforms:maxRange="262144"  transforms:neg="0"  transforms:width="-100"  transforms:pos="4.418539922" >
           <data-type:parameter data-type:name="Indo 1 Violet-A" />
         </transforms:biex>
         <transforms:biex transforms:length="256"  transforms:maxRange="262144"  transforms:neg="0"  transforms:width="-100"  transforms:pos="4.418539922" >
           <data-type:parameter data-type:name="Indo 1 Blue-A" />
         </transforms:biex>
         <transforms:biex transforms:length="256"  transforms:maxRange="262144"  transforms:neg="0"  transforms:width="-100"  transforms:pos="4.418539922" >
           <data-type:parameter data-type:name="mCherry-A" />
         </transforms:biex>
         <transforms:biex transforms:length="256"  transforms:maxRange="262144"  transforms:neg="0"  transforms:width="-100"  transforms:pos="4.418539922" >
           <data-type:parameter data-type:name="PE-Cy5-A" />
         </transforms:biex>
         <transforms:biex transforms:length="256"  transforms:maxRange="262144"  transforms:neg="0"  transforms:width="-100"  transforms:pos="4.418539922" >
           <data-type:parameter data-type:name="Pe-Cy5-5-A" />
         </transforms:biex>
         <transforms:linear transforms:minRange="0.32"  transforms:maxRange="128"  gain="1" >
           <data-type:parameter data-type:name="Time" />
         </transforms:linear>
         <transforms:biex transforms:length="256"  transforms:maxRange="262144"  transforms:neg="0"  transforms:width="-100"  transforms:pos="4.418539922" >
           <data-type:parameter data-type:name="Comp-FITC-A" />
         </transforms:biex>
         <transforms:biex transforms:length="256"  transforms:maxRange="262144"  transforms:neg="0"  transforms:width="-100"  transforms:pos="4.418539922" >
           <data-type:parameter data-type:name="Comp-PE-A" />
         </transforms:biex>
         <transforms:biex transforms:length="256"  transforms:maxRange="262144"  transforms:neg="0"  transforms:width="-100"  transforms:pos="4.418539922" >
           <data-type:parameter data-type:name="Comp-PerCP-Cy5-5-A" />
         </transforms:biex>
         <transforms:biex transforms:length="256"  transforms:maxRange="262144"  transforms:neg="0"  transforms:width="-100"  transforms:pos="4.418539922" >
           <data-type:parameter data-type:name="Comp-PE-Cy7-A" />
         </transforms:biex>
         <transforms:biex transforms:length="256"  transforms:maxRange="262144"  transforms:neg="0"  transforms:width="-100"  transforms:pos="4.418539922" >
           <data-type:parameter data-type:name="Comp-APC-A" />
         </transforms:biex>
         <transforms:biex transforms:length="256"  transforms:maxRange="262144"  transforms:neg="0"  transforms:width="-100"  transforms:pos="4.418539922" >
           <data-type:parameter data-type:name="Comp-Alexa Fluor 700-A" />
         </transforms:biex>
         <transforms:biex transforms:length="256"  transforms:maxRange="262144"  transforms:neg="0"  transforms:width="-100"  transforms:pos="4.418539922" >
           <data-type:parameter data-type:name="Comp-APC-Cy7-A" />
         </transforms:biex>
         <transforms:biex transforms:length="256"  transforms:maxRange="262144"  transforms:neg="0"  transforms:width="-100"  transforms:pos="4.418539922" >
           <data-type:parameter data-type:name="Comp-Pacific Blue-A" />
         </transforms:biex>
         <transforms:biex transforms:length="256"  transforms:maxRange="262144"  transforms:neg="0"  transforms:width="-100"  transforms:pos="4.418539922" >
           <data-type:parameter data-type:name="Comp-AmCyan-A" />
         </transforms:biex>
         <transforms:biex transforms:length="256"  transforms:maxRange="262144"  transforms:neg="0"  transforms:width="-100"  transforms:pos="4.418539922" >
           <data-type:parameter data-type:name="Comp-Qdot 605-A" />
         </transforms:biex>
         <transforms:biex transforms:length="256"  transforms:maxRange="262144"  transforms:neg="0"  transforms:width="-100"  transforms:pos="4.418539922" >
           <data-type:parameter data-type:name="Comp-Indo 1 Violet-A" />
         </transforms:biex>
         <transforms:biex transforms:length="256"  transforms:maxRange="262144"  transforms:neg="0"  transforms:width="-100"  transforms:pos="4.418539922" >
           <data-type:parameter data-type:name="Comp-Indo 1 Blue-A" />
         </transforms:biex>
         <transforms:biex transforms:length="256"  transforms:maxRange="262144"  transforms:neg="0"  transforms:width="-100"  transforms:pos="4.418539922" >
           <data-type:parameter data-type:name="Comp-mCherry-A" />
         </transforms:biex>
         <transforms:biex transforms:length="256"  transforms:maxRange="262144"  transforms:neg="0"  transforms:width="-100"  transforms:pos="4.418539922" >
           <data-type:parameter data-type:name="Comp-PE-Cy5-A" />
         </transforms:biex>
         <transforms:biex transforms:length="256"  transforms:maxRange="262144"  transforms:neg="0"  transforms:width="-100"  transforms:pos="4.418539922" >
           <data-type:parameter data-type:name="Comp-Pe-Cy5-5-A" />
         </transforms:biex>
       </Transformations>
       <Keywords>
         <Keyword name="FJ_FCS_VERSION"  value="3" />
         <Keyword name="$BEGINANALYSIS"  value="0" />
         <Keyword name="$ENDANALYSIS"  value="0" />
         <Keyword name="$BEGINSTEXT"  value="0" />
         <Keyword name="$ENDSTEXT"  value="0" />
         <Keyword name="$BEGINDATA"  value="4326" />
         <Keyword name="$ENDDATA"  value="3386253            " />
         <Keyword name="$FIL"  value="Specimen_003_LPS-1_018.fcs" />
         <Keyword name="$SYS"  value="Windows XP 5.1" />
         <Keyword name="$TOT"  value="38431              " />
         <Keyword name="$PAR"  value="22" />
         <Keyword name="$MODE"  value="L" />
         <Keyword name="$BYTEORD"  value="4,3,2,1" />
         <Keyword name="$DATATYPE"  value="F" />
         <Keyword name="$NEXTDATA"  value="0" />
         <Keyword name="CREATOR"  value="BD FACSDiva Software Version 7.0" />
         <Keyword name="TUBE NAME"  value="LPS-1" />
         <Keyword name="$SRC"  value="Specimen_003" />
         <Keyword name="EXPERIMENT NAME"  value="Sunzhaojin20211130 CD25 FoxP3 CD4 CD8" />
         <Keyword name="GUID"  value="7626d4db-9a4f-4848-9e3d-6acc1aa13e59" />
         <Keyword name="$DATE"  value="30-NOV-2021" />
         <Keyword name="$BTIM"  value="16:39:45" />
         <Keyword name="$ETIM"  value="16:41:53" />
         <Keyword name="$CYT"  value="LSRFortessa" />
         <Keyword name="SETTINGS"  value="Cytometer" />
         <Keyword name="CYTNUM"  value="1" />
         <Keyword name="WINDOW EXTENSION"  value="10.00" />
         <Keyword name="EXPORT USER NAME"  value="Administrator" />
         <Keyword name="EXPORT TIME"  value="30-NOV-2021-17:18:34" />
         <Keyword name="$OP"  value="Administrator" />
         <Keyword name="FSC ASF"  value="0.71" />
         <Keyword name="AUTOBS"  value="TRUE" />
         <Keyword name="$INST"  value=" " />
         <Keyword name="LASER1NAME"  value="Blue" />
         <Keyword name="LASER1DELAY"  value="0.00" />
         <Keyword name="LASER1ASF"  value="0.80" />
         <Keyword name="LASER2NAME"  value="Red" />
         <Keyword name="LASER2DELAY"  value="94.18" />
         <Keyword name="LASER2ASF"  value="0.71" />
         <Keyword name="LASER3NAME"  value="Violet" />
         <Keyword name="LASER3DELAY"  value="29.94" />
         <Keyword name="LASER3ASF"  value="0.89" />
         <Keyword name="LASER4NAME"  value="UV" />
         <Keyword name="LASER4DELAY"  value="62.74" />
         <Keyword name="LASER4ASF"  value="0.91" />
         <Keyword name="LASER5NAME"  value="Yellow" />
         <Keyword name="LASER5DELAY"  value="126.32" />
         <Keyword name="LASER5ASF"  value="0.49" />
         <Keyword name="$TIMESTEP"  value="0.01" />
         <Keyword name="SPILL"  value="15,FITC-A,PE-A,PerCP-Cy5-5-A,PE-Cy7-A,APC-A,Alexa Fluor 700-A,APC-Cy7-A,Pacific Blue-A,AmCyan-A,Qdot 605-A,Indo 1 Violet-A,Indo 1 Blue-A,mCherry-A,PE-Cy5-A,Pe-Cy5-5-A,1,0,0,0,0,0,0,0,0,0,0,0,0,0,0,0,1,0,0.2,0,0,0,0,0,0,0,0,0,0,0,0,0,1,0,0,0,0,0,0,0,0,0,0,0,0,0.002,0.001,0,1,0,0,0,0,0,0,0,0,0,0,0,0,0,0,0.03,1,0,0,0,0,0,0,0,0,0,0,0,0,0,0,0,1,0,0,0,0,0,0,0,0,0,0,0,0,0,0,0,1,0,0,0,0,0,0,0,0,0,0,0,0,0,0,0,1,0,0,0,0,0,0,0,0,0,0,0,0,0,0,0,1,0,0,0,0,0,0,0,0,0,0,0,0,0,0,0,1,0,0,0,0,0,0,0,0,0,0,0,0,0,0,0,1,0,0,0,0,0,0,0,0,0,0,0,0,0,0,0,1,0,0,0,0,0,0,0,0,0,0,0,0,0,0,0,1,0,0,0,0,0,0,0,0,0,0,0,0,0,0,0,1,0,0,0,0,0,0,0,0,0,0,0,0,0,0,0,1" />
         <Keyword name="APPLY COMPENSATION"  value="TRUE" />
         <Keyword name="THRESHOLD"  value="FSC,5000" />
         <Keyword name="$P1N"  value="FSC-A" />
         <Keyword name="$P1R"  value="262144" />
         <Keyword name="$P1B"  value="32" />
         <Keyword name="$P1E"  value="0,0" />
         <Keyword name="$P1V"  value="379" />
         <Keyword name="$P1G"  value="1.0" />
         <Keyword name="P1DISPLAY"  value="LIN" />
         <Keyword name="P1BS"  value="0" />
         <Keyword name="P1MS"  value="0" />
         <Keyword name="$P2N"  value="FSC-H" />
         <Keyword name="$P2R"  value="262144" />
         <Keyword name="$P2B"  value="32" />
         <Keyword name="$P2E"  value="0,0" />
         <Keyword name="$P2V"  value="379" />
         <Keyword name="$P2G"  value="1.0" />
         <Keyword name="P2DISPLAY"  value="LIN" />
         <Keyword name="P2BS"  value="0" />
         <Keyword name="P2MS"  value="0" />
         <Keyword name="$P3N"  value="FSC-W" />
         <Keyword name="$P3R"  value="262144" />
         <Keyword name="$P3B"  value="32" />
         <Keyword name="$P3E"  value="0,0" />
         <Keyword name="$P3V"  value="379" />
         <Keyword name="$P3G"  value="1.0" />
         <Keyword name="P3BS"  value="-1" />
         <Keyword name="P3MS"  value="0" />
         <Keyword name="$P4N"  value="SSC-A" />
         <Keyword name="$P4R"  value="262144" />
         <Keyword name="$P4B"  value="32" />
         <Keyword name="$P4E"  value="0,0" />
         <Keyword name="$P4V"  value="319" />
         <Keyword name="$P4G"  value="1.0" />
         <Keyword name="P4DISPLAY"  value="LIN" />
         <Keyword name="P4BS"  value="0" />
         <Keyword name="P4MS"  value="0" />
         <Keyword name="$P5N"  value="SSC-H" />
         <Keyword name="$P5R"  value="262144" />
         <Keyword name="$P5B"  value="32" />
         <Keyword name="$P5E"  value="0,0" />
         <Keyword name="$P5V"  value="319" />
         <Keyword name="$P5G"  value="1.0" />
         <Keyword name="P5DISPLAY"  value="LIN" />
         <Keyword name="P5BS"  value="0" />
         <Keyword name="P5MS"  value="0" />
         <Keyword name="$P6N"  value="SSC-W" />
         <Keyword name="$P6R"  value="262144" />
         <Keyword name="$P6B"  value="32" />
         <Keyword name="$P6E"  value="0,0" />
         <Keyword name="$P6V"  value="319" />
         <Keyword name="$P6G"  value="1.0" />
         <Keyword name="P6BS"  value="-1" />
         <Keyword name="P6MS"  value="0" />
         <Keyword name="$P7N"  value="FITC-A" />
         <Keyword name="$P7R"  value="262144" />
         <Keyword name="$P7B"  value="32" />
         <Keyword name="$P7E"  value="0,0" />
         <Keyword name="$P7V"  value="543" />
         <Keyword name="$P7G"  value="1.0" />
         <Keyword name="P7DISPLAY"  value="LOG" />
         <Keyword name="P7BS"  value="215" />
         <Keyword name="P7MS"  value="0" />
         <Keyword name="$P8N"  value="PE-A" />
         <Keyword name="$P8S"  value="FOXP3" />
         <Keyword name="$P8R"  value="262144" />
         <Keyword name="$P8B"  value="32" />
         <Keyword name="$P8E"  value="0,0" />
         <Keyword name="$P8V"  value="478" />
         <Keyword name="$P8G"  value="1.0" />
         <Keyword name="P8DISPLAY"  value="LOG" />
         <Keyword name="P8BS"  value="135" />
         <Keyword name="P8MS"  value="0" />
         <Keyword name="$P9N"  value="PerCP-Cy5-5-A" />
         <Keyword name="$P9R"  value="262144" />
         <Keyword name="$P9B"  value="32" />
         <Keyword name="$P9E"  value="0,0" />
         <Keyword name="$P9V"  value="656" />
         <Keyword name="$P9G"  value="1.0" />
         <Keyword name="P9DISPLAY"  value="LOG" />
         <Keyword name="P9BS"  value="655" />
         <Keyword name="P9MS"  value="0" />
         <Keyword name="$P10N"  value="PE-Cy7-A" />
         <Keyword name="$P10S"  value="CD4" />
         <Keyword name="$P10R"  value="262144" />
         <Keyword name="$P10B"  value="32" />
         <Keyword name="$P10E"  value="0,0" />
         <Keyword name="$P10V"  value="654" />
         <Keyword name="$P10G"  value="1.0" />
         <Keyword name="P10DISPLAY"  value="LOG" />
         <Keyword name="P10BS"  value="442" />
         <Keyword name="P10MS"  value="0" />
         <Keyword name="$P11N"  value="APC-A" />
         <Keyword name="$P11S"  value="CD25" />
         <Keyword name="$P11R"  value="262144" />
         <Keyword name="$P11B"  value="32" />
         <Keyword name="$P11E"  value="0,0" />
         <Keyword name="$P11V"  value="692" />
         <Keyword name="$P11G"  value="1.0" />
         <Keyword name="P11DISPLAY"  value="LOG" />
         <Keyword name="P11BS"  value="102" />
         <Keyword name="P11MS"  value="0" />
         <Keyword name="$P12N"  value="Alexa Fluor 700-A" />
         <Keyword name="$P12R"  value="262144" />
         <Keyword name="$P12B"  value="32" />
         <Keyword name="$P12E"  value="0,0" />
         <Keyword name="$P12V"  value="566" />
         <Keyword name="$P12G"  value="1.0" />
         <Keyword name="P12DISPLAY"  value="LOG" />
         <Keyword name="P12BS"  value="52" />
         <Keyword name="P12MS"  value="0" />
         <Keyword name="$P13N"  value="APC-Cy7-A" />
         <Keyword name="$P13R"  value="262144" />
         <Keyword name="$P13B"  value="32" />
         <Keyword name="$P13E"  value="0,0" />
         <Keyword name="$P13V"  value="551" />
         <Keyword name="$P13G"  value="1.0" />
         <Keyword name="P13DISPLAY"  value="LOG" />
         <Keyword name="P13BS"  value="58" />
         <Keyword name="P13MS"  value="0" />
         <Keyword name="$P14N"  value="Pacific Blue-A" />
         <Keyword name="$P14R"  value="262144" />
         <Keyword name="$P14B"  value="32" />
         <Keyword name="$P14E"  value="0,0" />
         <Keyword name="$P14V"  value="480" />
         <Keyword name="$P14G"  value="1.0" />
         <Keyword name="P14DISPLAY"  value="LOG" />
         <Keyword name="P14BS"  value="113" />
         <Keyword name="P14MS"  value="0" />
         <Keyword name="$P15N"  value="AmCyan-A" />
         <Keyword name="$P15R"  value="262144" />
         <Keyword name="$P15B"  value="32" />
         <Keyword name="$P15E"  value="0,0" />
         <Keyword name="$P15V"  value="541" />
         <Keyword name="$P15G"  value="1.0" />
         <Keyword name="P15DISPLAY"  value="LOG" />
         <Keyword name="P15BS"  value="149" />
         <Keyword name="P15MS"  value="0" />
         <Keyword name="$P16N"  value="Qdot 605-A" />
         <Keyword name="$P16R"  value="262144" />
         <Keyword name="$P16B"  value="32" />
         <Keyword name="$P16E"  value="0,0" />
         <Keyword name="$P16V"  value="712" />
         <Keyword name="$P16G"  value="1.0" />
         <Keyword name="P16DISPLAY"  value="LOG" />
         <Keyword name="P16BS"  value="4043" />
         <Keyword name="P16MS"  value="0" />
         <Keyword name="$P17N"  value="Indo 1 Violet-A" />
         <Keyword name="$P17R"  value="262144" />
         <Keyword name="$P17B"  value="32" />
         <Keyword name="$P17E"  value="0,0" />
         <Keyword name="$P17V"  value="469" />
         <Keyword name="$P17G"  value="1.0" />
         <Keyword name="P17DISPLAY"  value="LOG" />
         <Keyword name="P17BS"  value="220" />
         <Keyword name="P17MS"  value="0" />
         <Keyword name="$P18N"  value="Indo 1 Blue-A" />
         <Keyword name="$P18R"  value="262144" />
         <Keyword name="$P18B"  value="32" />
         <Keyword name="$P18E"  value="0,0" />
         <Keyword name="$P18V"  value="649" />
         <Keyword name="$P18G"  value="1.0" />
         <Keyword name="P18DISPLAY"  value="LOG" />
         <Keyword name="P18BS"  value="560" />
         <Keyword name="P18MS"  value="0" />
         <Keyword name="$P19N"  value="mCherry-A" />
         <Keyword name="$P19R"  value="262144" />
         <Keyword name="$P19B"  value="32" />
         <Keyword name="$P19E"  value="0,0" />
         <Keyword name="$P19V"  value="542" />
         <Keyword name="$P19G"  value="1.0" />
         <Keyword name="P19DISPLAY"  value="LOG" />
         <Keyword name="P19BS"  value="604" />
         <Keyword name="P19MS"  value="0" />
         <Keyword name="$P20N"  value="PE-Cy5-A" />
         <Keyword name="$P20R"  value="262144" />
         <Keyword name="$P20B"  value="32" />
         <Keyword name="$P20E"  value="0,0" />
         <Keyword name="$P20V"  value="656" />
         <Keyword name="$P20G"  value="1.0" />
         <Keyword name="P20DISPLAY"  value="LOG" />
         <Keyword name="P20BS"  value="398" />
         <Keyword name="P20MS"  value="0" />
         <Keyword name="$P21N"  value="Pe-Cy5-5-A" />
         <Keyword name="$P21R"  value="262144" />
         <Keyword name="$P21B"  value="32" />
         <Keyword name="$P21E"  value="0,0" />
         <Keyword name="$P21V"  value="589" />
         <Keyword name="$P21G"  value="1.0" />
         <Keyword name="P21DISPLAY"  value="LOG" />
         <Keyword name="P21BS"  value="470" />
         <Keyword name="P21MS"  value="0" />
         <Keyword name="$P22N"  value="Time" />
         <Keyword name="$P22R"  value="262144" />
         <Keyword name="$P22B"  value="32" />
         <Keyword name="$P22E"  value="0,0" />
         <Keyword name="$P22G"  value="0.01" />
         <Keyword name="P22BS"  value="0" />
         <Keyword name="P22MS"  value="0" />
         <Keyword name="CST SETUP STATUS"  value="SUCCESS WITH WARNING" />
         <Keyword name="CST BEADS LOT ID"  value="33064" />
         <Keyword name="CYTOMETER CONFIG NAME"  value="Copy of Copy of Copy of 5-Blue 3-Red 3-Violet 2-UV" />
         <Keyword name="CYTOMETER CONFIG CREATE DATE"  value="2015-07-15T05:26:10+08:00" />
         <Keyword name="CST SETUP DATE"  value="2021-07-12T09:13:38+08:00" />
         <Keyword name="CST BASELINE DATE"  value="2021-04-28T09:56:43+08:00" />
         <Keyword name="CST BEADS EXPIRED"  value="False" />
         <Keyword name="CST PERFORMANCE EXPIRED"  value="2021-07-13T09:13:38+08:00" />
         <Keyword name="CST REGULATORY STATUS"  value="RUO Performance Check" />
         <Keyword name="$P1S"  value="" />
         <Keyword name="$P2S"  value="" />
         <Keyword name="$P3S"  value="" />
         <Keyword name="$P4S"  value="" />
         <Keyword name="$P5S"  value="" />
         <Keyword name="$P6S"  value="" />
         <Keyword name="$P7S"  value="" />
         <Keyword name="$P9S"  value="" />
         <Keyword name="$P12S"  value="" />
         <Keyword name="$P13S"  value="" />
         <Keyword name="$P14S"  value="" />
         <Keyword name="$P15S"  value="" />
         <Keyword name="$P16S"  value="" />
         <Keyword name="$P17S"  value="" />
         <Keyword name="$P18S"  value="" />
         <Keyword name="$P19S"  value="" />
         <Keyword name="$P20S"  value="" />
         <Keyword name="$P21S"  value="" />
         <Keyword name="$P22S"  value="" />
         <Keyword name="$P23N"  value="Comp-FITC-A" />
         <Keyword name="$P23S"  value="" />
         <Keyword name="$P23R"  value="262144" />
         <Keyword name="$P24N"  value="Comp-PE-A" />
         <Keyword name="$P24S"  value="FOXP3" />
         <Keyword name="$P24R"  value="262144" />
         <Keyword name="$P25N"  value="Comp-PerCP-Cy5-5-A" />
         <Keyword name="$P25S"  value="" />
         <Keyword name="$P25R"  value="262144" />
         <Keyword name="$P26N"  value="Comp-PE-Cy7-A" />
         <Keyword name="$P26S"  value="CD4" />
         <Keyword name="$P26R"  value="262144" />
         <Keyword name="$P27N"  value="Comp-APC-A" />
         <Keyword name="$P27S"  value="CD25" />
         <Keyword name="$P27R"  value="262144" />
         <Keyword name="$P28N"  value="Comp-Alexa Fluor 700-A" />
         <Keyword name="$P28S"  value="" />
         <Keyword name="$P28R"  value="262144" />
         <Keyword name="$P29N"  value="Comp-APC-Cy7-A" />
         <Keyword name="$P29S"  value="" />
         <Keyword name="$P29R"  value="262144" />
         <Keyword name="$P30N"  value="Comp-Pacific Blue-A" />
         <Keyword name="$P30S"  value="" />
         <Keyword name="$P30R"  value="262144" />
         <Keyword name="$P31N"  value="Comp-AmCyan-A" />
         <Keyword name="$P31S"  value="" />
         <Keyword name="$P31R"  value="262144" />
         <Keyword name="$P32N"  value="Comp-Qdot 605-A" />
         <Keyword name="$P32S"  value="" />
         <Keyword name="$P32R"  value="262144" />
         <Keyword name="$P33N"  value="Comp-Indo 1 Violet-A" />
         <Keyword name="$P33S"  value="" />
         <Keyword name="$P33R"  value="262144" />
         <Keyword name="$P34N"  value="Comp-Indo 1 Blue-A" />
         <Keyword name="$P34S"  value="" />
         <Keyword name="$P34R"  value="262144" />
         <Keyword name="$P35N"  value="Comp-mCherry-A" />
         <Keyword name="$P35S"  value="" />
         <Keyword name="$P35R"  value="262144" />
         <Keyword name="$P36N"  value="Comp-PE-Cy5-A" />
         <Keyword name="$P36S"  value="" />
         <Keyword name="$P36R"  value="262144" />
         <Keyword name="$P37N"  value="Comp-Pe-Cy5-5-A" />
         <Keyword name="$P37S"  value="" />
         <Keyword name="$P37R"  value="262144" />
       </Keywords>
       <SampleNode name="Specimen_003_LPS-1_018.fcs"  annotation=""  owningGroup=""  expanded="1"  sortPriority="10"  count="38431"  sampleID="18" >
         <Graph smoothing="0"  backColor="#ffffff"  foreColor="#000000"  heatMapStatParameter="Comp-FITC-A"  type="Pseudocolor"  fast="1" >
           <Axis dimension="x"  name="FSC-A"  label=""  auto="auto" />
           <Axis dimension="y"  name="SSC-A"  label=""  auto="auto" />
           <GraphSettings level="5%"  smoothingHighResolution="1"  contourHighResolution="1"  histogramSmoothingCount="0"  graphResolution="256"  showOutliers="0"  drawLargeDots="0"  dotsToDraw="8000"  tint="le.chartfill.tinted.40"  lineWeight="le.lineweight.normal"  lineStyle="le.linestyle.solid" />
           <GraphEnvironment showGrid="0"  showAxes="tnlTNL"  showGates="1"  showFreqOnPlots="1"  showGateNameOnPlots="1"  showMedians="0"  showUncomped="0"  addEventParam="0"  lastYAxisName="" >
             <TextTraits font="SansSerif"  size="11"  name="Labels"  style="plain"  color="#000000"  background="#00ffffff"  just="left" />
             <TextTraits font="SansSerif"  size="11"  name="LayoutGates"  style="plain"  color="#000000"  background="#00ffffff"  just="left" />
             <TextTraits font="SansSerif"  size="9"  name="Numbers"  style="plain"  color="#000000"  background="#00ffffff"  just="left" />
             <TextTraits font="SansSerif"  size="9"  name="Legend"  style="plain"  color="#000000"  background="#00ffffff"  just="left" />
             <WindowPosition x="188"  y="144"  width="392"  height="584"  displayed="0"  panelState="---" />
           </GraphEnvironment>
         </Graph>
         <Subpopulations>
           <Population name="Lymphocytes"  annotation=""  owningGroup=""  expanded="1"  sortPriority="10"  count="17754" >
             <Graph smoothing="0"  backColor="#ffffff"  foreColor="#000000"  heatMapStatParameter="Comp-FITC-A"  type="Pseudocolor"  fast="1" >
               <Axis dimension="x"  name="Comp-PE-Cy7-A"  label=""  auto="auto" />
               <Axis dimension="y"  name="SSC-A"  label=""  auto="auto" />
               <GraphSettings level="5%"  smoothingHighResolution="1"  contourHighResolution="1"  histogramSmoothingCount="0"  graphResolution="256"  showOutliers="0"  drawLargeDots="0"  dotsToDraw="8000"  tint="le.chartfill.tinted.40"  lineWeight="le.lineweight.normal"  lineStyle="le.linestyle.solid" />
               <GraphEnvironment showGrid="0"  showAxes="tnlTNL"  showGates="1"  showFreqOnPlots="1"  showGateNameOnPlots="1"  showMedians="0"  showUncomped="0"  addEventParam="0"  lastYAxisName="" >
                 <TextTraits font="SansSerif"  size="11"  name="Labels"  style="plain"  color="#000000"  background="#00ffffff"  just="left" />
                 <TextTraits font="SansSerif"  size="11"  name="LayoutGates"  style="plain"  color="#000000"  background="#00ffffff"  just="left" />
                 <TextTraits font="SansSerif"  size="9"  name="Numbers"  style="plain"  color="#000000"  background="#00ffffff"  just="left" />
                 <TextTraits font="SansSerif"  size="9"  name="Legend"  style="plain"  color="#000000"  background="#00ffffff"  just="left" />
                 <WindowPosition x="180"  y="0"  width="1000"  height="882"  displayed="0"  panelState="+--" />
               </GraphEnvironment>
             </Graph>
             <Gate gating:id="ID623022590" >
               <gating:PolygonGate eventsInside="1"  annoOffsetX="19"  annoOffsetY="-79"  tint="#000000"  isTinted="0"  lineWeight="Normal"  userDefined="1"  quadId="-1"  gateResolution="256" >
                 <gating:dimension>
                   <data-type:fcs-dimension data-type:name="FSC-A" />
                 </gating:dimension>
                 <gating:dimension>
                   <data-type:fcs-dimension data-type:name="SSC-A" />
                 </gating:dimension>
                 <gating:vertex>
                   <gating:coordinate data-type:value="48059.7333333333" />
                   <gating:coordinate data-type:value="25604.7627906977" />
                 </gating:vertex>
                 <gating:vertex>
                   <gating:coordinate data-type:value="60074.6666666667" />
                   <gating:coordinate data-type:value="19508.3906976744" />
                 </gating:vertex>
                 <gating:vertex>
                   <gating:coordinate data-type:value="74274.1333333333" />
                   <gating:coordinate data-type:value="17069.8418604651" />
                 </gating:vertex>
                 <gating:vertex>
                   <gating:coordinate data-type:value="86289.0666666667" />
                   <gating:coordinate data-type:value="24385.488372093" />
                 </gating:vertex>
                 <gating:vertex>
                   <gating:coordinate data-type:value="99396.2666666667" />
                   <gating:coordinate data-type:value="36578.2325581395" />
                 </gating:vertex>
                 <gating:vertex>
                   <gating:coordinate data-type:value="100488.5333333333" />
                   <gating:coordinate data-type:value="52428.8" />
                 </gating:vertex>
                 <gating:vertex>
                   <gating:coordinate data-type:value="95027.2" />
                   <gating:coordinate data-type:value="74375.7395348837" />
                 </gating:vertex>
                 <gating:vertex>
                   <gating:coordinate data-type:value="83012.2666666667" />
                   <gating:coordinate data-type:value="84129.9348837209" />
                 </gating:vertex>
                 <gating:vertex>
                   <gating:coordinate data-type:value="56797.8666666667" />
                   <gating:coordinate data-type:value="82910.6604651163" />
                 </gating:vertex>
                 <gating:vertex>
                   <gating:coordinate data-type:value="40413.8666666667" />
                   <gating:coordinate data-type:value="65840.8186046512" />
                 </gating:vertex>
                 <gating:vertex>
                   <gating:coordinate data-type:value="41506.1333333333" />
                   <gating:coordinate data-type:value="37797.5069767442" />
                 </gating:vertex>
               </gating:PolygonGate>
             </Gate>
             <Subpopulations>
               <Population name="CD4, SSC-A subset"  annotation=""  owningGroup="All Samples"  expanded="1"  sortPriority="10"  count="6808" >
                 <Graph smoothing="13"  backColor="#ffffff"  foreColor="#000000"  heatMapStatParameter="Comp-FITC-A"  type="Pseudocolor"  fast="1" >
                   <Axis dimension="x"  name="Comp-APC-A"  label=""  auto="auto" />
                   <Axis dimension="y"  name="Comp-PE-A"  label=""  auto="auto" />
                   <GraphSettings level="5%"  smoothingHighResolution="1"  contourHighResolution="1"  histogramSmoothingCount="0"  graphResolution="256"  showOutliers="0"  drawLargeDots="0"  dotsToDraw="8000"  tint="le.chartfill.tinted.40"  lineWeight="le.lineweight.normal"  lineStyle="le.linestyle.solid" />
                   <GraphEnvironment showGrid="0"  showAxes="tnlTNL"  showGates="1"  showFreqOnPlots="1"  showGateNameOnPlots="1"  showMedians="0"  showUncomped="0"  addEventParam="0"  lastYAxisName="" >
                     <TextTraits font="SansSerif"  size="11"  name="Labels"  style="plain"  color="#000000"  background="#00ffffff"  just="left" />
                     <TextTraits font="SansSerif"  size="11"  name="LayoutGates"  style="plain"  color="#000000"  background="#00ffffff"  just="left" />
                     <TextTraits font="SansSerif"  size="9"  name="Numbers"  style="plain"  color="#000000"  background="#00ffffff"  just="left" />
                     <TextTraits font="SansSerif"  size="9"  name="Legend"  style="plain"  color="#000000"  background="#00ffffff"  just="left" />
                     <WindowPosition x="180"  y="0"  width="1000"  height="882"  displayed="0"  panelState="+--" />
                   </GraphEnvironment>
                 </Graph>
                 <Gate gating:id="ID1854527732"  gating:parent_id="ID623022590" >
                   <gating:RectangleGate eventsInside="1"  annoOffsetX="0"  annoOffsetY="0"  tint="#000000"  isTinted="0"  lineWeight="Normal"  userDefined="1"  percentX="0"  percentY="0" >
                     <gating:dimension gating:min="3312.3878524027323"  gating:max="186398.883614048" >
                       <data-type:fcs-dimension data-type:name="Comp-PE-Cy7-A" />
                     </gating:dimension>
                     <gating:dimension gating:min="13797.052631578947"  gating:max="115632.44110275689" >
                       <data-type:fcs-dimension data-type:name="SSC-A" />
                     </gating:dimension>
                   </gating:RectangleGate>
                 </Gate>
                 <Subpopulations>
                   <Population name="Q1: CD25- , FOXP3+"  annotation=""  owningGroup="All Samples"  expanded="1"  sortPriority="10"  count="159" >
                     <Graph smoothing="13"  backColor="#ffffff"  foreColor="#000000"  heatMapStatParameter="Comp-FITC-A"  type="Pseudocolor"  fast="1" >
                       <Axis dimension="x"  name="Comp-APC-A"  label=""  auto="auto" />
                       <Axis dimension="y"  name="Comp-PE-A"  label=""  auto="auto" />
                       <GraphSettings level="5%"  smoothingHighResolution="1"  contourHighResolution="1"  histogramSmoothingCount="0"  graphResolution="256"  showOutliers="0"  drawLargeDots="0"  dotsToDraw="8000"  tint="le.chartfill.tinted.40"  lineWeight="le.lineweight.normal"  lineStyle="le.linestyle.solid" />
                       <GraphEnvironment showGrid="0"  showAxes="tnlTNL"  showGates="1"  showFreqOnPlots="1"  showGateNameOnPlots="1"  showMedians="0"  showUncomped="0"  addEventParam="0"  lastYAxisName="" >
                         <TextTraits font="SansSerif"  size="11"  name="Labels"  style="plain"  color="#000000"  background="#00ffffff"  just="left" />
                         <TextTraits font="SansSerif"  size="11"  name="LayoutGates"  style="plain"  color="#000000"  background="#00ffffff"  just="left" />
                         <TextTraits font="SansSerif"  size="9"  name="Numbers"  style="plain"  color="#000000"  background="#00ffffff"  just="left" />
                         <TextTraits font="SansSerif"  size="9"  name="Legend"  style="plain"  color="#000000"  background="#00ffffff"  just="left" />
                         <WindowPosition x="180"  y="0"  width="1000"  height="882"  displayed="1"  panelState="+--" />
                       </GraphEnvironment>
                     </Graph>
                     <Gate gating:id="ID1509621688"  gating:parent_id="ID1854527732" >
                       <gating:RectangleGate eventsInside="1"  annoOffsetX="0"  annoOffsetY="0"  tint="#000000"  isTinted="0"  lineWeight="Normal"  userDefined="1"  percentX="0"  percentY="0" >
                         <gating:dimension gating:max="8152.54426207102" >
                           <data-type:fcs-dimension data-type:name="Comp-APC-A" />
                         </gating:dimension>
                         <gating:dimension gating:min="764.2824394386085" >
                           <data-type:fcs-dimension data-type:name="Comp-PE-A" />
                         </gating:dimension>
                       </gating:RectangleGate>
                     </Gate>
                   </Population>
                   <Population name="Q2: CD25+ , FOXP3+"  annotation=""  owningGroup="All Samples"  expanded="1"  sortPriority="10"  count="263" >
                     <Graph smoothing="13"  backColor="#ffffff"  foreColor="#000000"  heatMapStatParameter="Comp-FITC-A"  type="Pseudocolor"  fast="1" >
                       <Axis dimension="x"  name="Comp-APC-A"  label=""  auto="auto" />
                       <Axis dimension="y"  name="Comp-PE-A"  label=""  auto="auto" />
                       <GraphSettings level="5%"  smoothingHighResolution="1"  contourHighResolution="1"  histogramSmoothingCount="0"  graphResolution="256"  showOutliers="0"  drawLargeDots="0"  dotsToDraw="8000"  tint="le.chartfill.tinted.40"  lineWeight="le.lineweight.normal"  lineStyle="le.linestyle.solid" />
                       <GraphEnvironment showGrid="0"  showAxes="tnlTNL"  showGates="1"  showFreqOnPlots="1"  showGateNameOnPlots="1"  showMedians="0"  showUncomped="0"  addEventParam="0"  lastYAxisName="" >
                         <TextTraits font="SansSerif"  size="11"  name="Labels"  style="plain"  color="#000000"  background="#00ffffff"  just="left" />
                         <TextTraits font="SansSerif"  size="11"  name="LayoutGates"  style="plain"  color="#000000"  background="#00ffffff"  just="left" />
                         <TextTraits font="SansSerif"  size="9"  name="Numbers"  style="plain"  color="#000000"  background="#00ffffff"  just="left" />
                         <TextTraits font="SansSerif"  size="9"  name="Legend"  style="plain"  color="#000000"  background="#00ffffff"  just="left" />
                         <WindowPosition x="180"  y="0"  width="1000"  height="882"  displayed="1"  panelState="+--" />
                       </GraphEnvironment>
                     </Graph>
                     <Gate gating:id="ID439399639"  gating:parent_id="ID1854527732" >
                       <gating:RectangleGate eventsInside="1"  annoOffsetX="0"  annoOffsetY="0"  tint="#000000"  isTinted="0"  lineWeight="Normal"  userDefined="1"  percentX="0"  percentY="0" >
                         <gating:dimension gating:min="8152.54426207102" >
                           <data-type:fcs-dimension data-type:name="Comp-APC-A" />
                         </gating:dimension>
                         <gating:dimension gating:min="764.2824394386085" >
                           <data-type:fcs-dimension data-type:name="Comp-PE-A" />
                         </gating:dimension>
                       </gating:RectangleGate>
                     </Gate>
                   </Population>
                   <Population name="Q3: CD25+ , FOXP3-"  annotation=""  owningGroup="All Samples"  expanded="1"  sortPriority="10"  count="215" >
                     <Graph smoothing="13"  backColor="#ffffff"  foreColor="#000000"  heatMapStatParameter="Comp-FITC-A"  type="Pseudocolor"  fast="1" >
                       <Axis dimension="x"  name="Comp-APC-A"  label=""  auto="auto" />
                       <Axis dimension="y"  name="Comp-PE-A"  label=""  auto="auto" />
                       <GraphSettings level="5%"  smoothingHighResolution="1"  contourHighResolution="1"  histogramSmoothingCount="0"  graphResolution="256"  showOutliers="0"  drawLargeDots="0"  dotsToDraw="8000"  tint="le.chartfill.tinted.40"  lineWeight="le.lineweight.normal"  lineStyle="le.linestyle.solid" />
                       <GraphEnvironment showGrid="0"  showAxes="tnlTNL"  showGates="1"  showFreqOnPlots="1"  showGateNameOnPlots="1"  showMedians="0"  showUncomped="0"  addEventParam="0"  lastYAxisName="" >
                         <TextTraits font="SansSerif"  size="11"  name="Labels"  style="plain"  color="#000000"  background="#00ffffff"  just="left" />
                         <TextTraits font="SansSerif"  size="11"  name="LayoutGates"  style="plain"  color="#000000"  background="#00ffffff"  just="left" />
                         <TextTraits font="SansSerif"  size="9"  name="Numbers"  style="plain"  color="#000000"  background="#00ffffff"  just="left" />
                         <TextTraits font="SansSerif"  size="9"  name="Legend"  style="plain"  color="#000000"  background="#00ffffff"  just="left" />
                         <WindowPosition x="180"  y="0"  width="1000"  height="882"  displayed="1"  panelState="+--" />
                       </GraphEnvironment>
                     </Graph>
                     <Gate gating:id="ID1561964863"  gating:parent_id="ID1854527732" >
                       <gating:RectangleGate eventsInside="1"  annoOffsetX="0"  annoOffsetY="0"  tint="#000000"  isTinted="0"  lineWeight="Normal"  userDefined="1"  percentX="0"  percentY="0" >
                         <gating:dimension gating:min="8152.54426207102" >
                           <data-type:fcs-dimension data-type:name="Comp-APC-A" />
                         </gating:dimension>
                         <gating:dimension gating:max="764.2824394386085" >
                           <data-type:fcs-dimension data-type:name="Comp-PE-A" />
                         </gating:dimension>
                       </gating:RectangleGate>
                     </Gate>
                   </Population>
                   <Population name="Q4: CD25- , FOXP3-"  annotation=""  owningGroup="All Samples"  expanded="1"  sortPriority="10"  count="6171" >
                     <Graph smoothing="13"  backColor="#ffffff"  foreColor="#000000"  heatMapStatParameter="Comp-FITC-A"  type="Pseudocolor"  fast="1" >
                       <Axis dimension="x"  name="Comp-APC-A"  label=""  auto="auto" />
                       <Axis dimension="y"  name="Comp-PE-A"  label=""  auto="auto" />
                       <GraphSettings level="5%"  smoothingHighResolution="1"  contourHighResolution="1"  histogramSmoothingCount="0"  graphResolution="256"  showOutliers="0"  drawLargeDots="0"  dotsToDraw="8000"  tint="le.chartfill.tinted.40"  lineWeight="le.lineweight.normal"  lineStyle="le.linestyle.solid" />
                       <GraphEnvironment showGrid="0"  showAxes="tnlTNL"  showGates="1"  showFreqOnPlots="1"  showGateNameOnPlots="1"  showMedians="0"  showUncomped="0"  addEventParam="0"  lastYAxisName="" >
                         <TextTraits font="SansSerif"  size="11"  name="Labels"  style="plain"  color="#000000"  background="#00ffffff"  just="left" />
                         <TextTraits font="SansSerif"  size="11"  name="LayoutGates"  style="plain"  color="#000000"  background="#00ffffff"  just="left" />
                         <TextTraits font="SansSerif"  size="9"  name="Numbers"  style="plain"  color="#000000"  background="#00ffffff"  just="left" />
                         <TextTraits font="SansSerif"  size="9"  name="Legend"  style="plain"  color="#000000"  background="#00ffffff"  just="left" />
                         <WindowPosition x="180"  y="0"  width="1000"  height="882"  displayed="1"  panelState="+--" />
                       </GraphEnvironment>
                     </Graph>
                     <Gate gating:id="ID1856290117"  gating:parent_id="ID1854527732" >
                       <gating:RectangleGate eventsInside="1"  annoOffsetX="0"  annoOffsetY="0"  tint="#000000"  isTinted="0"  lineWeight="Normal"  userDefined="1"  percentX="0"  percentY="0" >
                         <gating:dimension gating:max="8152.54426207102" >
                           <data-type:fcs-dimension data-type:name="Comp-APC-A" />
                         </gating:dimension>
                         <gating:dimension gating:max="764.2824394386085" >
                           <data-type:fcs-dimension data-type:name="Comp-PE-A" />
                         </gating:dimension>
                       </gating:RectangleGate>
                     </Gate>
                   </Population>
                 </Subpopulations>
               </Population>
             </Subpopulations>
           </Population>
         </Subpopulations>
       </SampleNode>
     </Sample>
     <Sample>
       <DataSet uri="file:/E:/学习/2.实验/3.Treg细胞/treg(2)/原始数据/Specimen_003_LPS-2_019.fcs"  sampleID="19" />
       <transforms:spilloverMatrix spectral="0"  prefix="Comp-"  name="Acquisition-defined"  editable="0"  color="#c0c0c0"  version="FlowJo-10.8.1"  status="FINALIZED"  transforms:id="dcef43a7-1834-415e-bb26-cd955a13c17c"  suffix="" >
         <data-type:parameters>
           <data-type:parameter data-type:name="FITC-A"  userProvidedCompInfix="Comp-FITC-A" />
           <data-type:parameter data-type:name="PE-A"  userProvidedCompInfix="Comp-PE-A" />
           <data-type:parameter data-type:name="PerCP-Cy5-5-A"  userProvidedCompInfix="Comp-PerCP-Cy5-5-A" />
           <data-type:parameter data-type:name="PE-Cy7-A"  userProvidedCompInfix="Comp-PE-Cy7-A" />
           <data-type:parameter data-type:name="APC-A"  userProvidedCompInfix="Comp-APC-A" />
           <data-type:parameter data-type:name="Alexa Fluor 700-A"  userProvidedCompInfix="Comp-Alexa Fluor 700-A" />
           <data-type:parameter data-type:name="APC-Cy7-A"  userProvidedCompInfix="Comp-APC-Cy7-A" />
           <data-type:parameter data-type:name="Pacific Blue-A"  userProvidedCompInfix="Comp-Pacific Blue-A" />
           <data-type:parameter data-type:name="AmCyan-A"  userProvidedCompInfix="Comp-AmCyan-A" />
           <data-type:parameter data-type:name="Qdot 605-A"  userProvidedCompInfix="Comp-Qdot 605-A" />
           <data-type:parameter data-type:name="Indo 1 Violet-A"  userProvidedCompInfix="Comp-Indo 1 Violet-A" />
           <data-type:parameter data-type:name="Indo 1 Blue-A"  userProvidedCompInfix="Comp-Indo 1 Blue-A" />
           <data-type:parameter data-type:name="mCherry-A"  userProvidedCompInfix="Comp-mCherry-A" />
           <data-type:parameter data-type:name="PE-Cy5-A"  userProvidedCompInfix="Comp-PE-Cy5-A" />
           <data-type:parameter data-type:name="Pe-Cy5-5-A"  userProvidedCompInfix="Comp-Pe-Cy5-5-A" />
         </data-type:parameters>
         <transforms:spillover data-type:parameter="FITC-A"  userProvidedCompInfix="Comp-FITC-A" >
           <transforms:coefficient data-type:parameter="FITC-A"  transforms:value="1" />
           <transforms:coefficient data-type:parameter="PE-A"  transforms:value="0" />
           <transforms:coefficient data-type:parameter="PerCP-Cy5-5-A"  transforms:value="0" />
           <transforms:coefficient data-type:parameter="PE-Cy7-A"  transforms:value="0" />
           <transforms:coefficient data-type:parameter="APC-A"  transforms:value="0" />
           <transforms:coefficient data-type:parameter="Alexa Fluor 700-A"  transforms:value="0" />
           <transforms:coefficient data-type:parameter="APC-Cy7-A"  transforms:value="0" />
           <transforms:coefficient data-type:parameter="Pacific Blue-A"  transforms:value="0" />
           <transforms:coefficient data-type:parameter="AmCyan-A"  transforms:value="0" />
           <transforms:coefficient data-type:parameter="Qdot 605-A"  transforms:value="0" />
           <transforms:coefficient data-type:parameter="Indo 1 Violet-A"  transforms:value="0" />
           <transforms:coefficient data-type:parameter="Indo 1 Blue-A"  transforms:value="0" />
           <transforms:coefficient data-type:parameter="mCherry-A"  transforms:value="0" />
           <transforms:coefficient data-type:parameter="PE-Cy5-A"  transforms:value="0" />
           <transforms:coefficient data-type:parameter="Pe-Cy5-5-A"  transforms:value="0" />
         </transforms:spillover>
         <transforms:spillover data-type:parameter="PE-A"  userProvidedCompInfix="Comp-PE-A" >
           <transforms:coefficient data-type:parameter="FITC-A"  transforms:value="0" />
           <transforms:coefficient data-type:parameter="PE-A"  transforms:value="1" />
           <transforms:coefficient data-type:parameter="PerCP-Cy5-5-A"  transforms:value="0" />
           <transforms:coefficient data-type:parameter="PE-Cy7-A"  transforms:value="0.200000003" />
           <transforms:coefficient data-type:parameter="APC-A"  transforms:value="0" />
           <transforms:coefficient data-type:parameter="Alexa Fluor 700-A"  transforms:value="0" />
           <transforms:coefficient data-type:parameter="APC-Cy7-A"  transforms:value="0" />
           <transforms:coefficient data-type:parameter="Pacific Blue-A"  transforms:value="0" />
           <transforms:coefficient data-type:parameter="AmCyan-A"  transforms:value="0" />
           <transforms:coefficient data-type:parameter="Qdot 605-A"  transforms:value="0" />
           <transforms:coefficient data-type:parameter="Indo 1 Violet-A"  transforms:value="0" />
           <transforms:coefficient data-type:parameter="Indo 1 Blue-A"  transforms:value="0" />
           <transforms:coefficient data-type:parameter="mCherry-A"  transforms:value="0" />
           <transforms:coefficient data-type:parameter="PE-Cy5-A"  transforms:value="0" />
           <transforms:coefficient data-type:parameter="Pe-Cy5-5-A"  transforms:value="0" />
         </transforms:spillover>
         <transforms:spillover data-type:parameter="PerCP-Cy5-5-A"  userProvidedCompInfix="Comp-PerCP-Cy5-5-A" >
           <transforms:coefficient data-type:parameter="FITC-A"  transforms:value="0" />
           <transforms:coefficient data-type:parameter="PE-A"  transforms:value="0" />
           <transforms:coefficient data-type:parameter="PerCP-Cy5-5-A"  transforms:value="1" />
           <transforms:coefficient data-type:parameter="PE-Cy7-A"  transforms:value="0" />
           <transforms:coefficient data-type:parameter="APC-A"  transforms:value="0" />
           <transforms:coefficient data-type:parameter="Alexa Fluor 700-A"  transforms:value="0" />
           <transforms:coefficient data-type:parameter="APC-Cy7-A"  transforms:value="0" />
           <transforms:coefficient data-type:parameter="Pacific Blue-A"  transforms:value="0" />
           <transforms:coefficient data-type:parameter="AmCyan-A"  transforms:value="0" />
           <transforms:coefficient data-type:parameter="Qdot 605-A"  transforms:value="0" />
           <transforms:coefficient data-type:parameter="Indo 1 Violet-A"  transforms:value="0" />
           <transforms:coefficient data-type:parameter="Indo 1 Blue-A"  transforms:value="0" />
           <transforms:coefficient data-type:parameter="mCherry-A"  transforms:value="0" />
           <transforms:coefficient data-type:parameter="PE-Cy5-A"  transforms:value="0" />
           <transforms:coefficient data-type:parameter="Pe-Cy5-5-A"  transforms:value="0" />
         </transforms:spillover>
         <transforms:spillover data-type:parameter="PE-Cy7-A"  userProvidedCompInfix="Comp-PE-Cy7-A" >
           <transforms:coefficient data-type:parameter="FITC-A"  transforms:value="0.0020000001" />
           <transforms:coefficient data-type:parameter="PE-A"  transforms:value="0.001" />
           <transforms:coefficient data-type:parameter="PerCP-Cy5-5-A"  transforms:value="0" />
           <transforms:coefficient data-type:parameter="PE-Cy7-A"  transforms:value="1" />
           <transforms:coefficient data-type:parameter="APC-A"  transforms:value="0" />
           <transforms:coefficient data-type:parameter="Alexa Fluor 700-A"  transforms:value="0" />
           <transforms:coefficient data-type:parameter="APC-Cy7-A"  transforms:value="0" />
           <transforms:coefficient data-type:parameter="Pacific Blue-A"  transforms:value="0" />
           <transforms:coefficient data-type:parameter="AmCyan-A"  transforms:value="0" />
           <transforms:coefficient data-type:parameter="Qdot 605-A"  transforms:value="0" />
           <transforms:coefficient data-type:parameter="Indo 1 Violet-A"  transforms:value="0" />
           <transforms:coefficient data-type:parameter="Indo 1 Blue-A"  transforms:value="0" />
           <transforms:coefficient data-type:parameter="mCherry-A"  transforms:value="0" />
           <transforms:coefficient data-type:parameter="PE-Cy5-A"  transforms:value="0" />
           <transforms:coefficient data-type:parameter="Pe-Cy5-5-A"  transforms:value="0" />
         </transforms:spillover>
         <transforms:spillover data-type:parameter="APC-A"  userProvidedCompInfix="Comp-APC-A" >
           <transforms:coefficient data-type:parameter="FITC-A"  transforms:value="0" />
           <transforms:coefficient data-type:parameter="PE-A"  transforms:value="0" />
           <transforms:coefficient data-type:parameter="PerCP-Cy5-5-A"  transforms:value="0" />
           <transforms:coefficient data-type:parameter="PE-Cy7-A"  transforms:value="0.0299999993" />
           <transforms:coefficient data-type:parameter="APC-A"  transforms:value="1" />
           <transforms:coefficient data-type:parameter="Alexa Fluor 700-A"  transforms:value="0" />
           <transforms:coefficient data-type:parameter="APC-Cy7-A"  transforms:value="0" />
           <transforms:coefficient data-type:parameter="Pacific Blue-A"  transforms:value="0" />
           <transforms:coefficient data-type:parameter="AmCyan-A"  transforms:value="0" />
           <transforms:coefficient data-type:parameter="Qdot 605-A"  transforms:value="0" />
           <transforms:coefficient data-type:parameter="Indo 1 Violet-A"  transforms:value="0" />
           <transforms:coefficient data-type:parameter="Indo 1 Blue-A"  transforms:value="0" />
           <transforms:coefficient data-type:parameter="mCherry-A"  transforms:value="0" />
           <transforms:coefficient data-type:parameter="PE-Cy5-A"  transforms:value="0" />
           <transforms:coefficient data-type:parameter="Pe-Cy5-5-A"  transforms:value="0" />
         </transforms:spillover>
         <transforms:spillover data-type:parameter="Alexa Fluor 700-A"  userProvidedCompInfix="Comp-Alexa Fluor 700-A" >
           <transforms:coefficient data-type:parameter="FITC-A"  transforms:value="0" />
           <transforms:coefficient data-type:parameter="PE-A"  transforms:value="0" />
           <transforms:coefficient data-type:parameter="PerCP-Cy5-5-A"  transforms:value="0" />
           <transforms:coefficient data-type:parameter="PE-Cy7-A"  transforms:value="0" />
           <transforms:coefficient data-type:parameter="APC-A"  transforms:value="0" />
           <transforms:coefficient data-type:parameter="Alexa Fluor 700-A"  transforms:value="1" />
           <transforms:coefficient data-type:parameter="APC-Cy7-A"  transforms:value="0" />
           <transforms:coefficient data-type:parameter="Pacific Blue-A"  transforms:value="0" />
           <transforms:coefficient data-type:parameter="AmCyan-A"  transforms:value="0" />
           <transforms:coefficient data-type:parameter="Qdot 605-A"  transforms:value="0" />
           <transforms:coefficient data-type:parameter="Indo 1 Violet-A"  transforms:value="0" />
           <transforms:coefficient data-type:parameter="Indo 1 Blue-A"  transforms:value="0" />
           <transforms:coefficient data-type:parameter="mCherry-A"  transforms:value="0" />
           <transforms:coefficient data-type:parameter="PE-Cy5-A"  transforms:value="0" />
           <transforms:coefficient data-type:parameter="Pe-Cy5-5-A"  transforms:value="0" />
         </transforms:spillover>
         <transforms:spillover data-type:parameter="APC-Cy7-A"  userProvidedCompInfix="Comp-APC-Cy7-A" >
           <transforms:coefficient data-type:parameter="FITC-A"  transforms:value="0" />
           <transforms:coefficient data-type:parameter="PE-A"  transforms:value="0" />
           <transforms:coefficient data-type:parameter="PerCP-Cy5-5-A"  transforms:value="0" />
           <transforms:coefficient data-type:parameter="PE-Cy7-A"  transforms:value="0" />
           <transforms:coefficient data-type:parameter="APC-A"  transforms:value="0" />
           <transforms:coefficient data-type:parameter="Alexa Fluor 700-A"  transforms:value="0" />
           <transforms:coefficient data-type:parameter="APC-Cy7-A"  transforms:value="1" />
           <transforms:coefficient data-type:parameter="Pacific Blue-A"  transforms:value="0" />
           <transforms:coefficient data-type:parameter="AmCyan-A"  transforms:value="0" />
           <transforms:coefficient data-type:parameter="Qdot 605-A"  transforms:value="0" />
           <transforms:coefficient data-type:parameter="Indo 1 Violet-A"  transforms:value="0" />
           <transforms:coefficient data-type:parameter="Indo 1 Blue-A"  transforms:value="0" />
           <transforms:coefficient data-type:parameter="mCherry-A"  transforms:value="0" />
           <transforms:coefficient data-type:parameter="PE-Cy5-A"  transforms:value="0" />
           <transforms:coefficient data-type:parameter="Pe-Cy5-5-A"  transforms:value="0" />
         </transforms:spillover>
         <transforms:spillover data-type:parameter="Pacific Blue-A"  userProvidedCompInfix="Comp-Pacific Blue-A" >
           <transforms:coefficient data-type:parameter="FITC-A"  transforms:value="0" />
           <transforms:coefficient data-type:parameter="PE-A"  transforms:value="0" />
           <transforms:coefficient data-type:parameter="PerCP-Cy5-5-A"  transforms:value="0" />
           <transforms:coefficient data-type:parameter="PE-Cy7-A"  transforms:value="0" />
           <transforms:coefficient data-type:parameter="APC-A"  transforms:value="0" />
           <transforms:coefficient data-type:parameter="Alexa Fluor 700-A"  transforms:value="0" />
           <transforms:coefficient data-type:parameter="APC-Cy7-A"  transforms:value="0" />
           <transforms:coefficient data-type:parameter="Pacific Blue-A"  transforms:value="1" />
           <transforms:coefficient data-type:parameter="AmCyan-A"  transforms:value="0" />
           <transforms:coefficient data-type:parameter="Qdot 605-A"  transforms:value="0" />
           <transforms:coefficient data-type:parameter="Indo 1 Violet-A"  transforms:value="0" />
           <transforms:coefficient data-type:parameter="Indo 1 Blue-A"  transforms:value="0" />
           <transforms:coefficient data-type:parameter="mCherry-A"  transforms:value="0" />
           <transforms:coefficient data-type:parameter="PE-Cy5-A"  transforms:value="0" />
           <transforms:coefficient data-type:parameter="Pe-Cy5-5-A"  transforms:value="0" />
         </transforms:spillover>
         <transforms:spillover data-type:parameter="AmCyan-A"  userProvidedCompInfix="Comp-AmCyan-A" >
           <transforms:coefficient data-type:parameter="FITC-A"  transforms:value="0" />
           <transforms:coefficient data-type:parameter="PE-A"  transforms:value="0" />
           <transforms:coefficient data-type:parameter="PerCP-Cy5-5-A"  transforms:value="0" />
           <transforms:coefficient data-type:parameter="PE-Cy7-A"  transforms:value="0" />
           <transforms:coefficient data-type:parameter="APC-A"  transforms:value="0" />
           <transforms:coefficient data-type:parameter="Alexa Fluor 700-A"  transforms:value="0" />
           <transforms:coefficient data-type:parameter="APC-Cy7-A"  transforms:value="0" />
           <transforms:coefficient data-type:parameter="Pacific Blue-A"  transforms:value="0" />
           <transforms:coefficient data-type:parameter="AmCyan-A"  transforms:value="1" />
           <transforms:coefficient data-type:parameter="Qdot 605-A"  transforms:value="0" />
           <transforms:coefficient data-type:parameter="Indo 1 Violet-A"  transforms:value="0" />
           <transforms:coefficient data-type:parameter="Indo 1 Blue-A"  transforms:value="0" />
           <transforms:coefficient data-type:parameter="mCherry-A"  transforms:value="0" />
           <transforms:coefficient data-type:parameter="PE-Cy5-A"  transforms:value="0" />
           <transforms:coefficient data-type:parameter="Pe-Cy5-5-A"  transforms:value="0" />
         </transforms:spillover>
         <transforms:spillover data-type:parameter="Qdot 605-A"  userProvidedCompInfix="Comp-Qdot 605-A" >
           <transforms:coefficient data-type:parameter="FITC-A"  transforms:value="0" />
           <transforms:coefficient data-type:parameter="PE-A"  transforms:value="0" />
           <transforms:coefficient data-type:parameter="PerCP-Cy5-5-A"  transforms:value="0" />
           <transforms:coefficient data-type:parameter="PE-Cy7-A"  transforms:value="0" />
           <transforms:coefficient data-type:parameter="APC-A"  transforms:value="0" />
           <transforms:coefficient data-type:parameter="Alexa Fluor 700-A"  transforms:value="0" />
           <transforms:coefficient data-type:parameter="APC-Cy7-A"  transforms:value="0" />
           <transforms:coefficient data-type:parameter="Pacific Blue-A"  transforms:value="0" />
           <transforms:coefficient data-type:parameter="AmCyan-A"  transforms:value="0" />
           <transforms:coefficient data-type:parameter="Qdot 605-A"  transforms:value="1" />
           <transforms:coefficient data-type:parameter="Indo 1 Violet-A"  transforms:value="0" />
           <transforms:coefficient data-type:parameter="Indo 1 Blue-A"  transforms:value="0" />
           <transforms:coefficient data-type:parameter="mCherry-A"  transforms:value="0" />
           <transforms:coefficient data-type:parameter="PE-Cy5-A"  transforms:value="0" />
           <transforms:coefficient data-type:parameter="Pe-Cy5-5-A"  transforms:value="0" />
         </transforms:spillover>
         <transforms:spillover data-type:parameter="Indo 1 Violet-A"  userProvidedCompInfix="Comp-Indo 1 Violet-A" >
           <transforms:coefficient data-type:parameter="FITC-A"  transforms:value="0" />
           <transforms:coefficient data-type:parameter="PE-A"  transforms:value="0" />
           <transforms:coefficient data-type:parameter="PerCP-Cy5-5-A"  transforms:value="0" />
           <transforms:coefficient data-type:parameter="PE-Cy7-A"  transforms:value="0" />
           <transforms:coefficient data-type:parameter="APC-A"  transforms:value="0" />
           <transforms:coefficient data-type:parameter="Alexa Fluor 700-A"  transforms:value="0" />
           <transforms:coefficient data-type:parameter="APC-Cy7-A"  transforms:value="0" />
           <transforms:coefficient data-type:parameter="Pacific Blue-A"  transforms:value="0" />
           <transforms:coefficient data-type:parameter="AmCyan-A"  transforms:value="0" />
           <transforms:coefficient data-type:parameter="Qdot 605-A"  transforms:value="0" />
           <transforms:coefficient data-type:parameter="Indo 1 Violet-A"  transforms:value="1" />
           <transforms:coefficient data-type:parameter="Indo 1 Blue-A"  transforms:value="0" />
           <transforms:coefficient data-type:parameter="mCherry-A"  transforms:value="0" />
           <transforms:coefficient data-type:parameter="PE-Cy5-A"  transforms:value="0" />
           <transforms:coefficient data-type:parameter="Pe-Cy5-5-A"  transforms:value="0" />
         </transforms:spillover>
         <transforms:spillover data-type:parameter="Indo 1 Blue-A"  userProvidedCompInfix="Comp-Indo 1 Blue-A" >
           <transforms:coefficient data-type:parameter="FITC-A"  transforms:value="0" />
           <transforms:coefficient data-type:parameter="PE-A"  transforms:value="0" />
           <transforms:coefficient data-type:parameter="PerCP-Cy5-5-A"  transforms:value="0" />
           <transforms:coefficient data-type:parameter="PE-Cy7-A"  transforms:value="0" />
           <transforms:coefficient data-type:parameter="APC-A"  transforms:value="0" />
           <transforms:coefficient data-type:parameter="Alexa Fluor 700-A"  transforms:value="0" />
           <transforms:coefficient data-type:parameter="APC-Cy7-A"  transforms:value="0" />
           <transforms:coefficient data-type:parameter="Pacific Blue-A"  transforms:value="0" />
           <transforms:coefficient data-type:parameter="AmCyan-A"  transforms:value="0" />
           <transforms:coefficient data-type:parameter="Qdot 605-A"  transforms:value="0" />
           <transforms:coefficient data-type:parameter="Indo 1 Violet-A"  transforms:value="0" />
           <transforms:coefficient data-type:parameter="Indo 1 Blue-A"  transforms:value="1" />
           <transforms:coefficient data-type:parameter="mCherry-A"  transforms:value="0" />
           <transforms:coefficient data-type:parameter="PE-Cy5-A"  transforms:value="0" />
           <transforms:coefficient data-type:parameter="Pe-Cy5-5-A"  transforms:value="0" />
         </transforms:spillover>
         <transforms:spillover data-type:parameter="mCherry-A"  userProvidedCompInfix="Comp-mCherry-A" >
           <transforms:coefficient data-type:parameter="FITC-A"  transforms:value="0" />
           <transforms:coefficient data-type:parameter="PE-A"  transforms:value="0" />
           <transforms:coefficient data-type:parameter="PerCP-Cy5-5-A"  transforms:value="0" />
           <transforms:coefficient data-type:parameter="PE-Cy7-A"  transforms:value="0" />
           <transforms:coefficient data-type:parameter="APC-A"  transforms:value="0" />
           <transforms:coefficient data-type:parameter="Alexa Fluor 700-A"  transforms:value="0" />
           <transforms:coefficient data-type:parameter="APC-Cy7-A"  transforms:value="0" />
           <transforms:coefficient data-type:parameter="Pacific Blue-A"  transforms:value="0" />
           <transforms:coefficient data-type:parameter="AmCyan-A"  transforms:value="0" />
           <transforms:coefficient data-type:parameter="Qdot 605-A"  transforms:value="0" />
           <transforms:coefficient data-type:parameter="Indo 1 Violet-A"  transforms:value="0" />
           <transforms:coefficient data-type:parameter="Indo 1 Blue-A"  transforms:value="0" />
           <transforms:coefficient data-type:parameter="mCherry-A"  transforms:value="1" />
           <transforms:coefficient data-type:parameter="PE-Cy5-A"  transforms:value="0" />
           <transforms:coefficient data-type:parameter="Pe-Cy5-5-A"  transforms:value="0" />
         </transforms:spillover>
         <transforms:spillover data-type:parameter="PE-Cy5-A"  userProvidedCompInfix="Comp-PE-Cy5-A" >
           <transforms:coefficient data-type:parameter="FITC-A"  transforms:value="0" />
           <transforms:coefficient data-type:parameter="PE-A"  transforms:value="0" />
           <transforms:coefficient data-type:parameter="PerCP-Cy5-5-A"  transforms:value="0" />
           <transforms:coefficient data-type:parameter="PE-Cy7-A"  transforms:value="0" />
           <transforms:coefficient data-type:parameter="APC-A"  transforms:value="0" />
           <transforms:coefficient data-type:parameter="Alexa Fluor 700-A"  transforms:value="0" />
           <transforms:coefficient data-type:parameter="APC-Cy7-A"  transforms:value="0" />
           <transforms:coefficient data-type:parameter="Pacific Blue-A"  transforms:value="0" />
           <transforms:coefficient data-type:parameter="AmCyan-A"  transforms:value="0" />
           <transforms:coefficient data-type:parameter="Qdot 605-A"  transforms:value="0" />
           <transforms:coefficient data-type:parameter="Indo 1 Violet-A"  transforms:value="0" />
           <transforms:coefficient data-type:parameter="Indo 1 Blue-A"  transforms:value="0" />
           <transforms:coefficient data-type:parameter="mCherry-A"  transforms:value="0" />
           <transforms:coefficient data-type:parameter="PE-Cy5-A"  transforms:value="1" />
           <transforms:coefficient data-type:parameter="Pe-Cy5-5-A"  transforms:value="0" />
         </transforms:spillover>
         <transforms:spillover data-type:parameter="Pe-Cy5-5-A"  userProvidedCompInfix="Comp-Pe-Cy5-5-A" >
           <transforms:coefficient data-type:parameter="FITC-A"  transforms:value="0" />
           <transforms:coefficient data-type:parameter="PE-A"  transforms:value="0" />
           <transforms:coefficient data-type:parameter="PerCP-Cy5-5-A"  transforms:value="0" />
           <transforms:coefficient data-type:parameter="PE-Cy7-A"  transforms:value="0" />
           <transforms:coefficient data-type:parameter="APC-A"  transforms:value="0" />
           <transforms:coefficient data-type:parameter="Alexa Fluor 700-A"  transforms:value="0" />
           <transforms:coefficient data-type:parameter="APC-Cy7-A"  transforms:value="0" />
           <transforms:coefficient data-type:parameter="Pacific Blue-A"  transforms:value="0" />
           <transforms:coefficient data-type:parameter="AmCyan-A"  transforms:value="0" />
           <transforms:coefficient data-type:parameter="Qdot 605-A"  transforms:value="0" />
           <transforms:coefficient data-type:parameter="Indo 1 Violet-A"  transforms:value="0" />
           <transforms:coefficient data-type:parameter="Indo 1 Blue-A"  transforms:value="0" />
           <transforms:coefficient data-type:parameter="mCherry-A"  transforms:value="0" />
           <transforms:coefficient data-type:parameter="PE-Cy5-A"  transforms:value="0" />
           <transforms:coefficient data-type:parameter="Pe-Cy5-5-A"  transforms:value="1" />
         </transforms:spillover>
       </transforms:spilloverMatrix>
       <Transformations>
         <transforms:linear transforms:minRange="0"  transforms:maxRange="262144"  gain="1" >
           <data-type:parameter data-type:name="FSC-A" />
         </transforms:linear>
         <transforms:linear transforms:minRange="0"  transforms:maxRange="262144"  gain="1" >
           <data-type:parameter data-type:name="FSC-H" />
         </transforms:linear>
         <transforms:linear transforms:minRange="0"  transforms:maxRange="262144"  gain="1" >
           <data-type:parameter data-type:name="FSC-W" />
         </transforms:linear>
         <transforms:linear transforms:minRange="0"  transforms:maxRange="262144"  gain="1" >
           <data-type:parameter data-type:name="SSC-A" />
         </transforms:linear>
         <transforms:linear transforms:minRange="0"  transforms:maxRange="262144"  gain="1" >
           <data-type:parameter data-type:name="SSC-H" />
         </transforms:linear>
         <transforms:linear transforms:minRange="0"  transforms:maxRange="262144"  gain="1" >
           <data-type:parameter data-type:name="SSC-W" />
         </transforms:linear>
         <transforms:biex transforms:length="256"  transforms:maxRange="262144"  transforms:neg="0"  transforms:width="-100"  transforms:pos="4.418539922" >
           <data-type:parameter data-type:name="FITC-A" />
         </transforms:biex>
         <transforms:biex transforms:length="256"  transforms:maxRange="262144"  transforms:neg="0"  transforms:width="-100"  transforms:pos="4.418539922" >
           <data-type:parameter data-type:name="PE-A" />
         </transforms:biex>
         <transforms:biex transforms:length="256"  transforms:maxRange="262144"  transforms:neg="0"  transforms:width="-100"  transforms:pos="4.418539922" >
           <data-type:parameter data-type:name="PerCP-Cy5-5-A" />
         </transforms:biex>
         <transforms:biex transforms:length="256"  transforms:maxRange="262144"  transforms:neg="0"  transforms:width="-100"  transforms:pos="4.418539922" >
           <data-type:parameter data-type:name="PE-Cy7-A" />
         </transforms:biex>
         <transforms:biex transforms:length="256"  transforms:maxRange="262144"  transforms:neg="0"  transforms:width="-100"  transforms:pos="4.418539922" >
           <data-type:parameter data-type:name="APC-A" />
         </transforms:biex>
         <transforms:biex transforms:length="256"  transforms:maxRange="262144"  transforms:neg="0"  transforms:width="-100"  transforms:pos="4.418539922" >
           <data-type:parameter data-type:name="Alexa Fluor 700-A" />
         </transforms:biex>
         <transforms:biex transforms:length="256"  transforms:maxRange="262144"  transforms:neg="0"  transforms:width="-100"  transforms:pos="4.418539922" >
           <data-type:parameter data-type:name="APC-Cy7-A" />
         </transforms:biex>
         <transforms:biex transforms:length="256"  transforms:maxRange="262144"  transforms:neg="0"  transforms:width="-100"  transforms:pos="4.418539922" >
           <data-type:parameter data-type:name="Pacific Blue-A" />
         </transforms:biex>
         <transforms:biex transforms:length="256"  transforms:maxRange="262144"  transforms:neg="0"  transforms:width="-100"  transforms:pos="4.418539922" >
           <data-type:parameter data-type:name="AmCyan-A" />
         </transforms:biex>
         <transforms:biex transforms:length="256"  transforms:maxRange="262144"  transforms:neg="0"  transforms:width="-100"  transforms:pos="4.418539922" >
           <data-type:parameter data-type:name="Qdot 605-A" />
         </transforms:biex>
         <transforms:biex transforms:length="256"  transforms:maxRange="262144"  transforms:neg="0"  transforms:width="-100"  transforms:pos="4.418539922" >
           <data-type:parameter data-type:name="Indo 1 Violet-A" />
         </transforms:biex>
         <transforms:biex transforms:length="256"  transforms:maxRange="262144"  transforms:neg="0"  transforms:width="-100"  transforms:pos="4.418539922" >
           <data-type:parameter data-type:name="Indo 1 Blue-A" />
         </transforms:biex>
         <transforms:biex transforms:length="256"  transforms:maxRange="262144"  transforms:neg="0"  transforms:width="-100"  transforms:pos="4.418539922" >
           <data-type:parameter data-type:name="mCherry-A" />
         </transforms:biex>
         <transforms:biex transforms:length="256"  transforms:maxRange="262144"  transforms:neg="0"  transforms:width="-100"  transforms:pos="4.418539922" >
           <data-type:parameter data-type:name="PE-Cy5-A" />
         </transforms:biex>
         <transforms:biex transforms:length="256"  transforms:maxRange="262144"  transforms:neg="0"  transforms:width="-100"  transforms:pos="4.418539922" >
           <data-type:parameter data-type:name="Pe-Cy5-5-A" />
         </transforms:biex>
         <transforms:linear transforms:minRange="0.32"  transforms:maxRange="126"  gain="1" >
           <data-type:parameter data-type:name="Time" />
         </transforms:linear>
         <transforms:biex transforms:length="256"  transforms:maxRange="262144"  transforms:neg="0"  transforms:width="-100"  transforms:pos="4.418539922" >
           <data-type:parameter data-type:name="Comp-FITC-A" />
         </transforms:biex>
         <transforms:biex transforms:length="256"  transforms:maxRange="262144"  transforms:neg="0"  transforms:width="-100"  transforms:pos="4.418539922" >
           <data-type:parameter data-type:name="Comp-PE-A" />
         </transforms:biex>
         <transforms:biex transforms:length="256"  transforms:maxRange="262144"  transforms:neg="0"  transforms:width="-100"  transforms:pos="4.418539922" >
           <data-type:parameter data-type:name="Comp-PerCP-Cy5-5-A" />
         </transforms:biex>
         <transforms:biex transforms:length="256"  transforms:maxRange="262144"  transforms:neg="0"  transforms:width="-100"  transforms:pos="4.418539922" >
           <data-type:parameter data-type:name="Comp-PE-Cy7-A" />
         </transforms:biex>
         <transforms:biex transforms:length="256"  transforms:maxRange="262144"  transforms:neg="0"  transforms:width="-100"  transforms:pos="4.418539922" >
           <data-type:parameter data-type:name="Comp-APC-A" />
         </transforms:biex>
         <transforms:biex transforms:length="256"  transforms:maxRange="262144"  transforms:neg="0"  transforms:width="-100"  transforms:pos="4.418539922" >
           <data-type:parameter data-type:name="Comp-Alexa Fluor 700-A" />
         </transforms:biex>
         <transforms:biex transforms:length="256"  transforms:maxRange="262144"  transforms:neg="0"  transforms:width="-100"  transforms:pos="4.418539922" >
           <data-type:parameter data-type:name="Comp-APC-Cy7-A" />
         </transforms:biex>
         <transforms:biex transforms:length="256"  transforms:maxRange="262144"  transforms:neg="0"  transforms:width="-100"  transforms:pos="4.418539922" >
           <data-type:parameter data-type:name="Comp-Pacific Blue-A" />
         </transforms:biex>
         <transforms:biex transforms:length="256"  transforms:maxRange="262144"  transforms:neg="0"  transforms:width="-100"  transforms:pos="4.418539922" >
           <data-type:parameter data-type:name="Comp-AmCyan-A" />
         </transforms:biex>
         <transforms:biex transforms:length="256"  transforms:maxRange="262144"  transforms:neg="0"  transforms:width="-100"  transforms:pos="4.418539922" >
           <data-type:parameter data-type:name="Comp-Qdot 605-A" />
         </transforms:biex>
         <transforms:biex transforms:length="256"  transforms:maxRange="262144"  transforms:neg="0"  transforms:width="-100"  transforms:pos="4.418539922" >
           <data-type:parameter data-type:name="Comp-Indo 1 Violet-A" />
         </transforms:biex>
         <transforms:biex transforms:length="256"  transforms:maxRange="262144"  transforms:neg="0"  transforms:width="-100"  transforms:pos="4.418539922" >
           <data-type:parameter data-type:name="Comp-Indo 1 Blue-A" />
         </transforms:biex>
         <transforms:biex transforms:length="256"  transforms:maxRange="262144"  transforms:neg="0"  transforms:width="-100"  transforms:pos="4.418539922" >
           <data-type:parameter data-type:name="Comp-mCherry-A" />
         </transforms:biex>
         <transforms:biex transforms:length="256"  transforms:maxRange="262144"  transforms:neg="0"  transforms:width="-100"  transforms:pos="4.418539922" >
           <data-type:parameter data-type:name="Comp-PE-Cy5-A" />
         </transforms:biex>
         <transforms:biex transforms:length="256"  transforms:maxRange="262144"  transforms:neg="0"  transforms:width="-100"  transforms:pos="4.418539922" >
           <data-type:parameter data-type:name="Comp-Pe-Cy5-5-A" />
         </transforms:biex>
       </Transformations>
       <Keywords>
         <Keyword name="FJ_FCS_VERSION"  value="3" />
         <Keyword name="$BEGINANALYSIS"  value="0" />
         <Keyword name="$ENDANALYSIS"  value="0" />
         <Keyword name="$BEGINSTEXT"  value="0" />
         <Keyword name="$ENDSTEXT"  value="0" />
         <Keyword name="$BEGINDATA"  value="4325" />
         <Keyword name="$ENDDATA"  value="3478476            " />
         <Keyword name="$FIL"  value="Specimen_003_LPS-2_019.fcs" />
         <Keyword name="$SYS"  value="Windows XP 5.1" />
         <Keyword name="$TOT"  value="39479              " />
         <Keyword name="$PAR"  value="22" />
         <Keyword name="$MODE"  value="L" />
         <Keyword name="$BYTEORD"  value="4,3,2,1" />
         <Keyword name="$DATATYPE"  value="F" />
         <Keyword name="$NEXTDATA"  value="0" />
         <Keyword name="CREATOR"  value="BD FACSDiva Software Version 7.0" />
         <Keyword name="TUBE NAME"  value="LPS-2" />
         <Keyword name="$SRC"  value="Specimen_003" />
         <Keyword name="EXPERIMENT NAME"  value="Sunzhaojin20211130 CD25 FoxP3 CD4 CD8" />
         <Keyword name="GUID"  value="b6c46318-7f6a-4f34-80fe-f48d19680767" />
         <Keyword name="$DATE"  value="30-NOV-2021" />
         <Keyword name="$BTIM"  value="16:42:11" />
         <Keyword name="$ETIM"  value="16:44:17" />
         <Keyword name="$CYT"  value="LSRFortessa" />
         <Keyword name="SETTINGS"  value="Cytometer" />
         <Keyword name="CYTNUM"  value="1" />
         <Keyword name="WINDOW EXTENSION"  value="10.00" />
         <Keyword name="EXPORT USER NAME"  value="Administrator" />
         <Keyword name="EXPORT TIME"  value="30-NOV-2021-17:18:35" />
         <Keyword name="$OP"  value="Administrator" />
         <Keyword name="FSC ASF"  value="0.71" />
         <Keyword name="AUTOBS"  value="TRUE" />
         <Keyword name="$INST"  value=" " />
         <Keyword name="LASER1NAME"  value="Blue" />
         <Keyword name="LASER1DELAY"  value="0.00" />
         <Keyword name="LASER1ASF"  value="0.80" />
         <Keyword name="LASER2NAME"  value="Red" />
         <Keyword name="LASER2DELAY"  value="94.18" />
         <Keyword name="LASER2ASF"  value="0.71" />
         <Keyword name="LASER3NAME"  value="Violet" />
         <Keyword name="LASER3DELAY"  value="29.94" />
         <Keyword name="LASER3ASF"  value="0.89" />
         <Keyword name="LASER4NAME"  value="UV" />
         <Keyword name="LASER4DELAY"  value="62.74" />
         <Keyword name="LASER4ASF"  value="0.91" />
         <Keyword name="LASER5NAME"  value="Yellow" />
         <Keyword name="LASER5DELAY"  value="126.32" />
         <Keyword name="LASER5ASF"  value="0.49" />
         <Keyword name="$TIMESTEP"  value="0.01" />
         <Keyword name="SPILL"  value="15,FITC-A,PE-A,PerCP-Cy5-5-A,PE-Cy7-A,APC-A,Alexa Fluor 700-A,APC-Cy7-A,Pacific Blue-A,AmCyan-A,Qdot 605-A,Indo 1 Violet-A,Indo 1 Blue-A,mCherry-A,PE-Cy5-A,Pe-Cy5-5-A,1,0,0,0,0,0,0,0,0,0,0,0,0,0,0,0,1,0,0.2,0,0,0,0,0,0,0,0,0,0,0,0,0,1,0,0,0,0,0,0,0,0,0,0,0,0,0.002,0.001,0,1,0,0,0,0,0,0,0,0,0,0,0,0,0,0,0.03,1,0,0,0,0,0,0,0,0,0,0,0,0,0,0,0,1,0,0,0,0,0,0,0,0,0,0,0,0,0,0,0,1,0,0,0,0,0,0,0,0,0,0,0,0,0,0,0,1,0,0,0,0,0,0,0,0,0,0,0,0,0,0,0,1,0,0,0,0,0,0,0,0,0,0,0,0,0,0,0,1,0,0,0,0,0,0,0,0,0,0,0,0,0,0,0,1,0,0,0,0,0,0,0,0,0,0,0,0,0,0,0,1,0,0,0,0,0,0,0,0,0,0,0,0,0,0,0,1,0,0,0,0,0,0,0,0,0,0,0,0,0,0,0,1,0,0,0,0,0,0,0,0,0,0,0,0,0,0,0,1" />
         <Keyword name="APPLY COMPENSATION"  value="TRUE" />
         <Keyword name="THRESHOLD"  value="FSC,5000" />
         <Keyword name="$P1N"  value="FSC-A" />
         <Keyword name="$P1R"  value="262144" />
         <Keyword name="$P1B"  value="32" />
         <Keyword name="$P1E"  value="0,0" />
         <Keyword name="$P1V"  value="379" />
         <Keyword name="$P1G"  value="1.0" />
         <Keyword name="P1DISPLAY"  value="LIN" />
         <Keyword name="P1BS"  value="0" />
         <Keyword name="P1MS"  value="0" />
         <Keyword name="$P2N"  value="FSC-H" />
         <Keyword name="$P2R"  value="262144" />
         <Keyword name="$P2B"  value="32" />
         <Keyword name="$P2E"  value="0,0" />
         <Keyword name="$P2V"  value="379" />
         <Keyword name="$P2G"  value="1.0" />
         <Keyword name="P2DISPLAY"  value="LIN" />
         <Keyword name="P2BS"  value="0" />
         <Keyword name="P2MS"  value="0" />
         <Keyword name="$P3N"  value="FSC-W" />
         <Keyword name="$P3R"  value="262144" />
         <Keyword name="$P3B"  value="32" />
         <Keyword name="$P3E"  value="0,0" />
         <Keyword name="$P3V"  value="379" />
         <Keyword name="$P3G"  value="1.0" />
         <Keyword name="P3BS"  value="-1" />
         <Keyword name="P3MS"  value="0" />
         <Keyword name="$P4N"  value="SSC-A" />
         <Keyword name="$P4R"  value="262144" />
         <Keyword name="$P4B"  value="32" />
         <Keyword name="$P4E"  value="0,0" />
         <Keyword name="$P4V"  value="319" />
         <Keyword name="$P4G"  value="1.0" />
         <Keyword name="P4DISPLAY"  value="LIN" />
         <Keyword name="P4BS"  value="0" />
         <Keyword name="P4MS"  value="0" />
         <Keyword name="$P5N"  value="SSC-H" />
         <Keyword name="$P5R"  value="262144" />
         <Keyword name="$P5B"  value="32" />
         <Keyword name="$P5E"  value="0,0" />
         <Keyword name="$P5V"  value="319" />
         <Keyword name="$P5G"  value="1.0" />
         <Keyword name="P5DISPLAY"  value="LIN" />
         <Keyword name="P5BS"  value="0" />
         <Keyword name="P5MS"  value="0" />
         <Keyword name="$P6N"  value="SSC-W" />
         <Keyword name="$P6R"  value="262144" />
         <Keyword name="$P6B"  value="32" />
         <Keyword name="$P6E"  value="0,0" />
         <Keyword name="$P6V"  value="319" />
         <Keyword name="$P6G"  value="1.0" />
         <Keyword name="P6BS"  value="-1" />
         <Keyword name="P6MS"  value="0" />
         <Keyword name="$P7N"  value="FITC-A" />
         <Keyword name="$P7R"  value="262144" />
         <Keyword name="$P7B"  value="32" />
         <Keyword name="$P7E"  value="0,0" />
         <Keyword name="$P7V"  value="543" />
         <Keyword name="$P7G"  value="1.0" />
         <Keyword name="P7DISPLAY"  value="LOG" />
         <Keyword name="P7BS"  value="209" />
         <Keyword name="P7MS"  value="0" />
         <Keyword name="$P8N"  value="PE-A" />
         <Keyword name="$P8S"  value="FOXP3" />
         <Keyword name="$P8R"  value="262144" />
         <Keyword name="$P8B"  value="32" />
         <Keyword name="$P8E"  value="0,0" />
         <Keyword name="$P8V"  value="478" />
         <Keyword name="$P8G"  value="1.0" />
         <Keyword name="P8DISPLAY"  value="LOG" />
         <Keyword name="P8BS"  value="158" />
         <Keyword name="P8MS"  value="0" />
         <Keyword name="$P9N"  value="PerCP-Cy5-5-A" />
         <Keyword name="$P9R"  value="262144" />
         <Keyword name="$P9B"  value="32" />
         <Keyword name="$P9E"  value="0,0" />
         <Keyword name="$P9V"  value="656" />
         <Keyword name="$P9G"  value="1.0" />
         <Keyword name="P9DISPLAY"  value="LOG" />
         <Keyword name="P9BS"  value="626" />
         <Keyword name="P9MS"  value="0" />
         <Keyword name="$P10N"  value="PE-Cy7-A" />
         <Keyword name="$P10S"  value="CD4" />
         <Keyword name="$P10R"  value="262144" />
         <Keyword name="$P10B"  value="32" />
         <Keyword name="$P10E"  value="0,0" />
         <Keyword name="$P10V"  value="654" />
         <Keyword name="$P10G"  value="1.0" />
         <Keyword name="P10DISPLAY"  value="LOG" />
         <Keyword name="P10BS"  value="427" />
         <Keyword name="P10MS"  value="0" />
         <Keyword name="$P11N"  value="APC-A" />
         <Keyword name="$P11S"  value="CD25" />
         <Keyword name="$P11R"  value="262144" />
         <Keyword name="$P11B"  value="32" />
         <Keyword name="$P11E"  value="0,0" />
         <Keyword name="$P11V"  value="692" />
         <Keyword name="$P11G"  value="1.0" />
         <Keyword name="P11DISPLAY"  value="LOG" />
         <Keyword name="P11BS"  value="94" />
         <Keyword name="P11MS"  value="0" />
         <Keyword name="$P12N"  value="Alexa Fluor 700-A" />
         <Keyword name="$P12R"  value="262144" />
         <Keyword name="$P12B"  value="32" />
         <Keyword name="$P12E"  value="0,0" />
         <Keyword name="$P12V"  value="566" />
         <Keyword name="$P12G"  value="1.0" />
         <Keyword name="P12DISPLAY"  value="LOG" />
         <Keyword name="P12BS"  value="48" />
         <Keyword name="P12MS"  value="0" />
         <Keyword name="$P13N"  value="APC-Cy7-A" />
         <Keyword name="$P13R"  value="262144" />
         <Keyword name="$P13B"  value="32" />
         <Keyword name="$P13E"  value="0,0" />
         <Keyword name="$P13V"  value="551" />
         <Keyword name="$P13G"  value="1.0" />
         <Keyword name="P13DISPLAY"  value="LOG" />
         <Keyword name="P13BS"  value="59" />
         <Keyword name="P13MS"  value="0" />
         <Keyword name="$P14N"  value="Pacific Blue-A" />
         <Keyword name="$P14R"  value="262144" />
         <Keyword name="$P14B"  value="32" />
         <Keyword name="$P14E"  value="0,0" />
         <Keyword name="$P14V"  value="480" />
         <Keyword name="$P14G"  value="1.0" />
         <Keyword name="P14DISPLAY"  value="LOG" />
         <Keyword name="P14BS"  value="113" />
         <Keyword name="P14MS"  value="0" />
         <Keyword name="$P15N"  value="AmCyan-A" />
         <Keyword name="$P15R"  value="262144" />
         <Keyword name="$P15B"  value="32" />
         <Keyword name="$P15E"  value="0,0" />
         <Keyword name="$P15V"  value="541" />
         <Keyword name="$P15G"  value="1.0" />
         <Keyword name="P15DISPLAY"  value="LOG" />
         <Keyword name="P15BS"  value="155" />
         <Keyword name="P15MS"  value="0" />
         <Keyword name="$P16N"  value="Qdot 605-A" />
         <Keyword name="$P16R"  value="262144" />
         <Keyword name="$P16B"  value="32" />
         <Keyword name="$P16E"  value="0,0" />
         <Keyword name="$P16V"  value="712" />
         <Keyword name="$P16G"  value="1.0" />
         <Keyword name="P16DISPLAY"  value="LOG" />
         <Keyword name="P16BS"  value="4068" />
         <Keyword name="P16MS"  value="0" />
         <Keyword name="$P17N"  value="Indo 1 Violet-A" />
         <Keyword name="$P17R"  value="262144" />
         <Keyword name="$P17B"  value="32" />
         <Keyword name="$P17E"  value="0,0" />
         <Keyword name="$P17V"  value="469" />
         <Keyword name="$P17G"  value="1.0" />
         <Keyword name="P17DISPLAY"  value="LOG" />
         <Keyword name="P17BS"  value="203" />
         <Keyword name="P17MS"  value="0" />
         <Keyword name="$P18N"  value="Indo 1 Blue-A" />
         <Keyword name="$P18R"  value="262144" />
         <Keyword name="$P18B"  value="32" />
         <Keyword name="$P18E"  value="0,0" />
         <Keyword name="$P18V"  value="649" />
         <Keyword name="$P18G"  value="1.0" />
         <Keyword name="P18DISPLAY"  value="LOG" />
         <Keyword name="P18BS"  value="608" />
         <Keyword name="P18MS"  value="0" />
         <Keyword name="$P19N"  value="mCherry-A" />
         <Keyword name="$P19R"  value="262144" />
         <Keyword name="$P19B"  value="32" />
         <Keyword name="$P19E"  value="0,0" />
         <Keyword name="$P19V"  value="542" />
         <Keyword name="$P19G"  value="1.0" />
         <Keyword name="P19DISPLAY"  value="LOG" />
         <Keyword name="P19BS"  value="633" />
         <Keyword name="P19MS"  value="0" />
         <Keyword name="$P20N"  value="PE-Cy5-A" />
         <Keyword name="$P20R"  value="262144" />
         <Keyword name="$P20B"  value="32" />
         <Keyword name="$P20E"  value="0,0" />
         <Keyword name="$P20V"  value="656" />
         <Keyword name="$P20G"  value="1.0" />
         <Keyword name="P20DISPLAY"  value="LOG" />
         <Keyword name="P20BS"  value="410" />
         <Keyword name="P20MS"  value="0" />
         <Keyword name="$P21N"  value="Pe-Cy5-5-A" />
         <Keyword name="$P21R"  value="262144" />
         <Keyword name="$P21B"  value="32" />
         <Keyword name="$P21E"  value="0,0" />
         <Keyword name="$P21V"  value="589" />
         <Keyword name="$P21G"  value="1.0" />
         <Keyword name="P21DISPLAY"  value="LOG" />
         <Keyword name="P21BS"  value="452" />
         <Keyword name="P21MS"  value="0" />
         <Keyword name="$P22N"  value="Time" />
         <Keyword name="$P22R"  value="262144" />
         <Keyword name="$P22B"  value="32" />
         <Keyword name="$P22E"  value="0,0" />
         <Keyword name="$P22G"  value="0.01" />
         <Keyword name="P22BS"  value="0" />
         <Keyword name="P22MS"  value="0" />
         <Keyword name="CST SETUP STATUS"  value="SUCCESS WITH WARNING" />
         <Keyword name="CST BEADS LOT ID"  value="33064" />
         <Keyword name="CYTOMETER CONFIG NAME"  value="Copy of Copy of Copy of 5-Blue 3-Red 3-Violet 2-UV" />
         <Keyword name="CYTOMETER CONFIG CREATE DATE"  value="2015-07-15T05:26:10+08:00" />
         <Keyword name="CST SETUP DATE"  value="2021-07-12T09:13:38+08:00" />
         <Keyword name="CST BASELINE DATE"  value="2021-04-28T09:56:43+08:00" />
         <Keyword name="CST BEADS EXPIRED"  value="False" />
         <Keyword name="CST PERFORMANCE EXPIRED"  value="2021-07-13T09:13:38+08:00" />
         <Keyword name="CST REGULATORY STATUS"  value="RUO Performance Check" />
         <Keyword name="$P1S"  value="" />
         <Keyword name="$P2S"  value="" />
         <Keyword name="$P3S"  value="" />
         <Keyword name="$P4S"  value="" />
         <Keyword name="$P5S"  value="" />
         <Keyword name="$P6S"  value="" />
         <Keyword name="$P7S"  value="" />
         <Keyword name="$P9S"  value="" />
         <Keyword name="$P12S"  value="" />
         <Keyword name="$P13S"  value="" />
         <Keyword name="$P14S"  value="" />
         <Keyword name="$P15S"  value="" />
         <Keyword name="$P16S"  value="" />
         <Keyword name="$P17S"  value="" />
         <Keyword name="$P18S"  value="" />
         <Keyword name="$P19S"  value="" />
         <Keyword name="$P20S"  value="" />
         <Keyword name="$P21S"  value="" />
         <Keyword name="$P22S"  value="" />
         <Keyword name="$P23N"  value="Comp-FITC-A" />
         <Keyword name="$P23S"  value="" />
         <Keyword name="$P23R"  value="262144" />
         <Keyword name="$P24N"  value="Comp-PE-A" />
         <Keyword name="$P24S"  value="FOXP3" />
         <Keyword name="$P24R"  value="262144" />
         <Keyword name="$P25N"  value="Comp-PerCP-Cy5-5-A" />
         <Keyword name="$P25S"  value="" />
         <Keyword name="$P25R"  value="262144" />
         <Keyword name="$P26N"  value="Comp-PE-Cy7-A" />
         <Keyword name="$P26S"  value="CD4" />
         <Keyword name="$P26R"  value="262144" />
         <Keyword name="$P27N"  value="Comp-APC-A" />
         <Keyword name="$P27S"  value="CD25" />
         <Keyword name="$P27R"  value="262144" />
         <Keyword name="$P28N"  value="Comp-Alexa Fluor 700-A" />
         <Keyword name="$P28S"  value="" />
         <Keyword name="$P28R"  value="262144" />
         <Keyword name="$P29N"  value="Comp-APC-Cy7-A" />
         <Keyword name="$P29S"  value="" />
         <Keyword name="$P29R"  value="262144" />
         <Keyword name="$P30N"  value="Comp-Pacific Blue-A" />
         <Keyword name="$P30S"  value="" />
         <Keyword name="$P30R"  value="262144" />
         <Keyword name="$P31N"  value="Comp-AmCyan-A" />
         <Keyword name="$P31S"  value="" />
         <Keyword name="$P31R"  value="262144" />
         <Keyword name="$P32N"  value="Comp-Qdot 605-A" />
         <Keyword name="$P32S"  value="" />
         <Keyword name="$P32R"  value="262144" />
         <Keyword name="$P33N"  value="Comp-Indo 1 Violet-A" />
         <Keyword name="$P33S"  value="" />
         <Keyword name="$P33R"  value="262144" />
         <Keyword name="$P34N"  value="Comp-Indo 1 Blue-A" />
         <Keyword name="$P34S"  value="" />
         <Keyword name="$P34R"  value="262144" />
         <Keyword name="$P35N"  value="Comp-mCherry-A" />
         <Keyword name="$P35S"  value="" />
         <Keyword name="$P35R"  value="262144" />
         <Keyword name="$P36N"  value="Comp-PE-Cy5-A" />
         <Keyword name="$P36S"  value="" />
         <Keyword name="$P36R"  value="262144" />
         <Keyword name="$P37N"  value="Comp-Pe-Cy5-5-A" />
         <Keyword name="$P37S"  value="" />
         <Keyword name="$P37R"  value="262144" />
       </Keywords>
       <SampleNode name="Specimen_003_LPS-2_019.fcs"  annotation=""  owningGroup=""  expanded="1"  sortPriority="10"  count="39479"  sampleID="19" >
         <Graph smoothing="0"  backColor="#ffffff"  foreColor="#000000"  heatMapStatParameter="Comp-FITC-A"  type="Pseudocolor"  fast="1" >
           <Axis dimension="x"  name="FSC-A"  label=""  auto="auto" />
           <Axis dimension="y"  name="SSC-A"  label=""  auto="auto" />
           <GraphSettings level="5%"  smoothingHighResolution="1"  contourHighResolution="1"  histogramSmoothingCount="0"  graphResolution="256"  showOutliers="0"  drawLargeDots="0"  dotsToDraw="8000"  tint="le.chartfill.tinted.40"  lineWeight="le.lineweight.normal"  lineStyle="le.linestyle.solid" />
           <GraphEnvironment showGrid="0"  showAxes="tnlTNL"  showGates="1"  showFreqOnPlots="1"  showGateNameOnPlots="1"  showMedians="0"  showUncomped="0"  addEventParam="0"  lastYAxisName="" >
             <TextTraits font="SansSerif"  size="11"  name="Labels"  style="plain"  color="#000000"  background="#00ffffff"  just="left" />
             <TextTraits font="SansSerif"  size="11"  name="LayoutGates"  style="plain"  color="#000000"  background="#00ffffff"  just="left" />
             <TextTraits font="SansSerif"  size="9"  name="Numbers"  style="plain"  color="#000000"  background="#00ffffff"  just="left" />
             <TextTraits font="SansSerif"  size="9"  name="Legend"  style="plain"  color="#000000"  background="#00ffffff"  just="left" />
             <WindowPosition x="66"  y="136"  width="392"  height="584"  displayed="0"  panelState="---" />
           </GraphEnvironment>
         </Graph>
         <Subpopulations>
           <Population name="Lymphocytes"  annotation=""  owningGroup=""  expanded="1"  sortPriority="10"  count="18658" >
             <Graph smoothing="0"  backColor="#ffffff"  foreColor="#000000"  heatMapStatParameter="Comp-FITC-A"  type="Pseudocolor"  fast="1" >
               <Axis dimension="x"  name="Comp-PE-Cy7-A"  label=""  auto="auto" />
               <Axis dimension="y"  name="SSC-A"  label=""  auto="auto" />
               <GraphSettings level="5%"  smoothingHighResolution="1"  contourHighResolution="1"  histogramSmoothingCount="0"  graphResolution="256"  showOutliers="0"  drawLargeDots="0"  dotsToDraw="8000"  tint="le.chartfill.tinted.40"  lineWeight="le.lineweight.normal"  lineStyle="le.linestyle.solid" />
               <GraphEnvironment showGrid="0"  showAxes="tnlTNL"  showGates="1"  showFreqOnPlots="1"  showGateNameOnPlots="1"  showMedians="0"  showUncomped="0"  addEventParam="0"  lastYAxisName="" >
                 <TextTraits font="SansSerif"  size="11"  name="Labels"  style="plain"  color="#000000"  background="#00ffffff"  just="left" />
                 <TextTraits font="SansSerif"  size="11"  name="LayoutGates"  style="plain"  color="#000000"  background="#00ffffff"  just="left" />
                 <TextTraits font="SansSerif"  size="9"  name="Numbers"  style="plain"  color="#000000"  background="#00ffffff"  just="left" />
                 <TextTraits font="SansSerif"  size="9"  name="Legend"  style="plain"  color="#000000"  background="#00ffffff"  just="left" />
                 <WindowPosition x="180"  y="0"  width="1000"  height="882"  displayed="0"  panelState="+--" />
               </GraphEnvironment>
             </Graph>
             <Gate gating:id="ID1837241583" >
               <gating:PolygonGate eventsInside="1"  annoOffsetX="12"  annoOffsetY="-61"  tint="#000000"  isTinted="0"  lineWeight="Normal"  userDefined="1"  quadId="-1"  gateResolution="256" >
                 <gating:dimension>
                   <data-type:fcs-dimension data-type:name="FSC-A" />
                 </gating:dimension>
                 <gating:dimension>
                   <data-type:fcs-dimension data-type:name="SSC-A" />
                 </gating:dimension>
                 <gating:vertex>
                   <gating:coordinate data-type:value="44782.9333333333" />
                   <gating:coordinate data-type:value="26824.0372093023" />
                 </gating:vertex>
                 <gating:vertex>
                   <gating:coordinate data-type:value="56797.8666666667" />
                   <gating:coordinate data-type:value="20727.6651162791" />
                 </gating:vertex>
                 <gating:vertex>
                   <gating:coordinate data-type:value="70997.3333333333" />
                   <gating:coordinate data-type:value="18289.1162790698" />
                 </gating:vertex>
                 <gating:vertex>
                   <gating:coordinate data-type:value="83012.2666666667" />
                   <gating:coordinate data-type:value="25604.7627906977" />
                 </gating:vertex>
                 <gating:vertex>
                   <gating:coordinate data-type:value="96119.4666666667" />
                   <gating:coordinate data-type:value="37797.5069767442" />
                 </gating:vertex>
                 <gating:vertex>
                   <gating:coordinate data-type:value="97211.7333333333" />
                   <gating:coordinate data-type:value="53648.0744186047" />
                 </gating:vertex>
                 <gating:vertex>
                   <gating:coordinate data-type:value="91750.4" />
                   <gating:coordinate data-type:value="75595.0139534884" />
                 </gating:vertex>
                 <gating:vertex>
                   <gating:coordinate data-type:value="79735.4666666667" />
                   <gating:coordinate data-type:value="85349.2093023256" />
                 </gating:vertex>
                 <gating:vertex>
                   <gating:coordinate data-type:value="53521.0666666667" />
                   <gating:coordinate data-type:value="84129.9348837209" />
                 </gating:vertex>
                 <gating:vertex>
                   <gating:coordinate data-type:value="37137.0666666667" />
                   <gating:coordinate data-type:value="67060.0930232558" />
                 </gating:vertex>
                 <gating:vertex>
                   <gating:coordinate data-type:value="38229.3333333333" />
                   <gating:coordinate data-type:value="39016.7813953488" />
                 </gating:vertex>
               </gating:PolygonGate>
             </Gate>
             <Subpopulations>
               <Population name="CD4, SSC-A subset"  annotation=""  owningGroup="All Samples"  expanded="1"  sortPriority="10"  count="7189" >
                 <Graph smoothing="13"  backColor="#ffffff"  foreColor="#000000"  heatMapStatParameter="Comp-FITC-A"  type="Pseudocolor"  fast="1" >
                   <Axis dimension="x"  name="Comp-APC-A"  label=""  auto="auto" />
                   <Axis dimension="y"  name="Comp-PE-A"  label=""  auto="auto" />
                   <GraphSettings level="5%"  smoothingHighResolution="1"  contourHighResolution="1"  histogramSmoothingCount="0"  graphResolution="256"  showOutliers="0"  drawLargeDots="0"  dotsToDraw="8000"  tint="le.chartfill.tinted.40"  lineWeight="le.lineweight.normal"  lineStyle="le.linestyle.solid" />
                   <GraphEnvironment showGrid="0"  showAxes="tnlTNL"  showGates="1"  showFreqOnPlots="1"  showGateNameOnPlots="1"  showMedians="0"  showUncomped="0"  addEventParam="0"  lastYAxisName="" >
                     <TextTraits font="SansSerif"  size="11"  name="Labels"  style="plain"  color="#000000"  background="#00ffffff"  just="left" />
                     <TextTraits font="SansSerif"  size="11"  name="LayoutGates"  style="plain"  color="#000000"  background="#00ffffff"  just="left" />
                     <TextTraits font="SansSerif"  size="9"  name="Numbers"  style="plain"  color="#000000"  background="#00ffffff"  just="left" />
                     <TextTraits font="SansSerif"  size="9"  name="Legend"  style="plain"  color="#000000"  background="#00ffffff"  just="left" />
                     <WindowPosition x="180"  y="0"  width="1000"  height="882"  displayed="0"  panelState="+--" />
                   </GraphEnvironment>
                 </Graph>
                 <Gate gating:id="ID278228261"  gating:parent_id="ID1837241583" >
                   <gating:RectangleGate eventsInside="1"  annoOffsetX="0"  annoOffsetY="0"  tint="#000000"  isTinted="0"  lineWeight="Normal"  userDefined="1"  percentX="0"  percentY="0" >
                     <gating:dimension gating:min="3312.3878524027323"  gating:max="186398.883614048" >
                       <data-type:fcs-dimension data-type:name="Comp-PE-Cy7-A" />
                     </gating:dimension>
                     <gating:dimension gating:min="13797.052631578947"  gating:max="115632.44110275689" >
                       <data-type:fcs-dimension data-type:name="SSC-A" />
                     </gating:dimension>
                   </gating:RectangleGate>
                 </Gate>
                 <Subpopulations>
                   <Population name="Q1: CD25- , FOXP3+"  annotation=""  owningGroup="All Samples"  expanded="1"  sortPriority="10"  count="182" >
                     <Graph smoothing="13"  backColor="#ffffff"  foreColor="#000000"  heatMapStatParameter="Comp-FITC-A"  type="Pseudocolor"  fast="1" >
                       <Axis dimension="x"  name="Comp-APC-A"  label=""  auto="auto" />
                       <Axis dimension="y"  name="Comp-PE-A"  label=""  auto="auto" />
                       <GraphSettings level="5%"  smoothingHighResolution="1"  contourHighResolution="1"  histogramSmoothingCount="0"  graphResolution="256"  showOutliers="0"  drawLargeDots="0"  dotsToDraw="8000"  tint="le.chartfill.tinted.40"  lineWeight="le.lineweight.normal"  lineStyle="le.linestyle.solid" />
                       <GraphEnvironment showGrid="0"  showAxes="tnlTNL"  showGates="1"  showFreqOnPlots="1"  showGateNameOnPlots="1"  showMedians="0"  showUncomped="0"  addEventParam="0"  lastYAxisName="" >
                         <TextTraits font="SansSerif"  size="11"  name="Labels"  style="plain"  color="#000000"  background="#00ffffff"  just="left" />
                         <TextTraits font="SansSerif"  size="11"  name="LayoutGates"  style="plain"  color="#000000"  background="#00ffffff"  just="left" />
                         <TextTraits font="SansSerif"  size="9"  name="Numbers"  style="plain"  color="#000000"  background="#00ffffff"  just="left" />
                         <TextTraits font="SansSerif"  size="9"  name="Legend"  style="plain"  color="#000000"  background="#00ffffff"  just="left" />
                         <WindowPosition x="180"  y="0"  width="1000"  height="882"  displayed="1"  panelState="+--" />
                       </GraphEnvironment>
                     </Graph>
                     <Gate gating:id="ID595766104"  gating:parent_id="ID278228261" >
                       <gating:RectangleGate eventsInside="1"  annoOffsetX="0"  annoOffsetY="0"  tint="#000000"  isTinted="0"  lineWeight="Normal"  userDefined="1"  percentX="0"  percentY="0" >
                         <gating:dimension gating:max="8152.54426207102" >
                           <data-type:fcs-dimension data-type:name="Comp-APC-A" />
                         </gating:dimension>
                         <gating:dimension gating:min="764.2824394386085" >
                           <data-type:fcs-dimension data-type:name="Comp-PE-A" />
                         </gating:dimension>
                       </gating:RectangleGate>
                     </Gate>
                   </Population>
                   <Population name="Q2: CD25+ , FOXP3+"  annotation=""  owningGroup="All Samples"  expanded="1"  sortPriority="10"  count="283" >
                     <Graph smoothing="13"  backColor="#ffffff"  foreColor="#000000"  heatMapStatParameter="Comp-FITC-A"  type="Pseudocolor"  fast="1" >
                       <Axis dimension="x"  name="Comp-APC-A"  label=""  auto="auto" />
                       <Axis dimension="y"  name="Comp-PE-A"  label=""  auto="auto" />
                       <GraphSettings level="5%"  smoothingHighResolution="1"  contourHighResolution="1"  histogramSmoothingCount="0"  graphResolution="256"  showOutliers="0"  drawLargeDots="0"  dotsToDraw="8000"  tint="le.chartfill.tinted.40"  lineWeight="le.lineweight.normal"  lineStyle="le.linestyle.solid" />
                       <GraphEnvironment showGrid="0"  showAxes="tnlTNL"  showGates="1"  showFreqOnPlots="1"  showGateNameOnPlots="1"  showMedians="0"  showUncomped="0"  addEventParam="0"  lastYAxisName="" >
                         <TextTraits font="SansSerif"  size="11"  name="Labels"  style="plain"  color="#000000"  background="#00ffffff"  just="left" />
                         <TextTraits font="SansSerif"  size="11"  name="LayoutGates"  style="plain"  color="#000000"  background="#00ffffff"  just="left" />
                         <TextTraits font="SansSerif"  size="9"  name="Numbers"  style="plain"  color="#000000"  background="#00ffffff"  just="left" />
                         <TextTraits font="SansSerif"  size="9"  name="Legend"  style="plain"  color="#000000"  background="#00ffffff"  just="left" />
                         <WindowPosition x="180"  y="0"  width="1000"  height="882"  displayed="1"  panelState="+--" />
                       </GraphEnvironment>
                     </Graph>
                     <Gate gating:id="ID1119967168"  gating:parent_id="ID278228261" >
                       <gating:RectangleGate eventsInside="1"  annoOffsetX="0"  annoOffsetY="0"  tint="#000000"  isTinted="0"  lineWeight="Normal"  userDefined="1"  percentX="0"  percentY="0" >
                         <gating:dimension gating:min="8152.54426207102" >
                           <data-type:fcs-dimension data-type:name="Comp-APC-A" />
                         </gating:dimension>
                         <gating:dimension gating:min="764.2824394386085" >
                           <data-type:fcs-dimension data-type:name="Comp-PE-A" />
                         </gating:dimension>
                       </gating:RectangleGate>
                     </Gate>
                   </Population>
                   <Population name="Q3: CD25+ , FOXP3-"  annotation=""  owningGroup="All Samples"  expanded="1"  sortPriority="10"  count="262" >
                     <Graph smoothing="13"  backColor="#ffffff"  foreColor="#000000"  heatMapStatParameter="Comp-FITC-A"  type="Pseudocolor"  fast="1" >
                       <Axis dimension="x"  name="Comp-APC-A"  label=""  auto="auto" />
                       <Axis dimension="y"  name="Comp-PE-A"  label=""  auto="auto" />
                       <GraphSettings level="5%"  smoothingHighResolution="1"  contourHighResolution="1"  histogramSmoothingCount="0"  graphResolution="256"  showOutliers="0"  drawLargeDots="0"  dotsToDraw="8000"  tint="le.chartfill.tinted.40"  lineWeight="le.lineweight.normal"  lineStyle="le.linestyle.solid" />
[truncated: 823,202 more chars]
