# Supplementary material for: Regulation of piglet T-cell immune responses by thioredoxin peroxidase from Cysticercus cellulosae excretory-secretory antigens
Source: Front Microbiol. 2022 Nov 18;13:1019810. doi: 10.3389/fmicb.2022.1019810 (PMC9718028; doi:10.3389/fmicb.2022.1019810)
Supplement: Supplementary file 4 [file Data_Sheet_4.zip › 3. C. Cellulosae ESAs and TPx Induced the Increase in the Number of CD4+CD25+Foxp3+ Tregs in PBMCs/6. Flowjo analysis data export.xls]

## Sheet: Sheet0
	Foxp3+	CD4+CD25+Foxp3+
Specimen_003_1640-1	2.04	1.97
Specimen_003_1640-2	2.07	1.81
Specimen_003_1640-3	1.97	2.01
average value	2.02667	1.93
Specimen_003_TPX-1	2.84	3.18
Specimen_003_TPX-2	2.15	3.01
Specimen_003_TPX-3	2.18	2.96
average value	2.39	3.05
Specimen_003_ESA-1	2.66	3.18
Specimen_003_ESA-2	2.68	3.46
Specimen_003_ESA-3	2.68	3.36
average value	2.67333	3.33333
Specimen_003_LPS-1	2.89	3.86
Specimen_003_LPS-2	2.93	3.94
Specimen_003_LPS-3	2.91	3.96
average value	2.91	3.92
